# Supplementary material for: Identification of genes related to salt stress tolerance using intron-length polymorphic markers, association mapping and virus-induced gene silencing in cotton
Source: Sci Rep. 2017 Apr 3;7:528. doi: 10.1038/s41598-017-00617-7 (PMC5428780; doi:10.1038/s41598-017-00617-7)
Supplement: Supplementary file 2 — Dataset 1 [file 41598_2017_617_MOESM2_ESM.xls]

## Sheet: Sheet1
Dataset S1 The correspondence on 7070 genes in G. raimondii and in two allotetraploid cotton species*.
			Orthologs of G. hirsutum		Orthologs of G. barbadense		In G. hirsutum
Gene ID	CDS Seq	Length	At subgenome	Dt subgenome	At subgenome	Dt subgenome	At subgenome	Dt subgenome	Consistency
7070			6860 / 6989	6901 / 7001	6456 / 6806	6448 / 6821	6860 / 6989	6901 / 7001
Gorai.001G000800	ATGAATTTTTTTACAACTATGGTTTTATGGGTTTTTGGTTACGGTTCACTGGTCTGGAACCCGGGGTTTGAGTATGATGAGAAAGTCATAGGCTTCATCAAGGATTACAAGCGTGGATTTGACCTTGCATGCATTGATCATAGAGGTACACCAGAAAATCCTGCAAGGACTTGCACCTTGGAACACATTGAAGGAGCCGTATGCTGGGGTGCTGCTTATTGTGTTCGGGGCAGTCCTGAAAGGGAAAGAGCAGCAATGGAGTACTTGGAGCGGAGAGAATGTGAATATGATCAAAAGAATCTAGTGGAGTTTTACAAGGAAGCAGATCCCCTGCAGCCTTTTCTAACCGGAGTTATTGTTTTCACATCTACTCCAGACAAAGTTTCAAACAAGTATTAT…	705	Gh_A07G0003	Gh_D07G0010	GOBAR_AA22331.t	GOBAR_DD26164.t	A07	D07	TRUE
Gorai.001G000900	ATGGACCAGTACGAGAAAGTAGAGAAGATTGGTGAGGGAACCTATGGCGTTGTTTATAAGGCTCGTGATCGTGTCACCAATGAAACAATTGCTTTGAAGAAGATTCGCTTAGAGCAGGAAGACGAGGGTGTACCTAGCACTGCAATTAGAGAAATCTCTCTCTTGAAGGAAATGCAACATGGTAATATCGTCAGGTTGCAGGATGTAGTGCACAGTGAGAAGCGTTTATATTTGGTATTTGAATATCTGGACTTGGATTTAAAGAAGCACATGGATTCATGTCCAGAATTTGGGAAAGATCCACGAATGATAAAAACATTCCTTTATCAAATTCTCCGTGGCGTTGCTTATTGTCATTCTCATAGGGTTCTTCATCGAGATCTAAAACCTCAAAATTTG…	885	Gh_A07G0004	Gh_D07G0010	GOBAR_AA22330.t	GOBAR_DD26163.t	A07	D07	TRUE
Gorai.001G001100	ATGGGTCTAGGAGAAAGAGGAGGATGGGATAAAAGCGAGTCCAGGTACTGCGGAGTGGAGACTGAATTTGAGGATGACATGCCTCGCCTTTTGTCTTACAATCTCTCCTCTTCCGGCTTTGATTTTGTTGTCGCTCCTTTGATGGATCCTACTTACAGACCAAGCTTGTTGGAAGCAGAGAATGGTAGCTCTCACGTTCTGCCATTTGCTGGGTCAGACTTAGTTTTGAGTCCTTCCCAGTGGAGTAGTCATGTTGTTGGAAAAATCAGCACGTGGATTGACTTAGATTCAGAGGATGAGATCTTTCGGATGGATTCTGAGACTACTTTGAAGCAAGAAATAGCATGGGCCTCTCATCTATCTCTGCAGGCATGCCTTCTTCCTTCACCTAAGCGAGCT…	1953	Gh_A07G0006	Gh_D07G0012	GOBAR_AA22328.t	GOBAR_DD26161.t	A07	D07	TRUE
Gorai.001G001600	ATGGCCTCGATTTCTGGAGCAGCCGAACGCCGAGACTCCAGATCCGGCGGCAAGATTGTGCGGCCGCGGCGAACCTTGTTGCGTAAGACGCCTTACGACCGCCCAAGATTGCTCAATTCAACTCAGCAAAACCCTAATTGGATCTCCAGGCACATCTTTTCCCCCACTCGGGCCATCGTCTCCGGTGCCACCAGGGTGCTCTCCTCTGTTTTTGGCTTTGAATCTTCATCCTCCTCTTCTTCGTCTTCGTCGTCTTCAGACCGTGATTCAACTTCAGATGACACTGCTGGTACAAATGATGGTCAGGATGTCTCGACTGAAGGGTTTAATAACATAGGACATAGTGAGCCCCAACCTTTTGCAGGAAAGATTGAAACCAAGCGTCTAATAGAGCAGCTT…	1779	Gh_A07G0011	Gh_D07G0017	GOBAR_AA22323.t	GOBAR_DD26156.t	A07	D07	TRUE
Gorai.001G002200	ATGGCGGTGGATCTGATGAGTTTTCCTAAGATGGATGATCAGATGGCCATTCAGGAGGCTGCAACGCAAGGTATGAAGAGCATGGAGCACCTGATTAGCCTCCTTTCTCACCAGTCTAACCGACTCGACTGCGCTGAGGTTGCCGATCTCACCGTCTCTAAGTTCAAAAAGGTCATCTCACTAATTAACAGAACCGGTCACGCTCGGTTCAGACGTGCACCGATTCAGTCCTCTTCCTTTTCCTCACCGTCATCATCCGCTGCTTCTCTAACTGTTACTGATTCCCACAAGGCTCTAACTCGAACTCCTGCCCCGGTTGAAACACCGCCGCTGACCGTAAATCCGGCGCCGGTTGAAGCTCCAAGTACGGATCCTGCTAGTTTCGTTCCTTTGCAACCC…	1008	Gh_A07G0017	Gh_D07G0023	GOBAR_AA39018.t	GOBAR_DD35585.t	A07	D07	TRUE
Gorai.001G002300	ATGGAGAAGAATAAGAACCGTACTGATCTGCTCACTGCCGGACGGAAAAAGCTTCAACAATTTCGTCAGAAAAAGGATGGTAAAGGAAGTAGCAGTAAAGGAAAATCTTCTAAAAAATCTAAAAAACCTGAGCAGCATGGATCTGATAGTGATTCAACAAACCTGGTTGCCAAACAAACAGCCTTGCTGCAGGTTTCTGAAGGGGAAACCACAGCTGGTGACTCAACAGTGTCACAGTCTGCTGAGAAGAGTTCATTGCCTTCTGGGCTCGATACTGCAGCATTTGTTTCACCAGTAGAGTCTATTGTGTCTGAGGAGACAGGTAACATCGAGACTCTAGCAGCCCATAATGATGGATTACCTGCTGAGGTGGTCACACTTGTTGATTTTTCAGTCCCA…	8355	Gh_A07G0018	Gh_D07G0024	GOBAR_AA15525.t	GOBAR_DD34852.t	A07	D07	TRUE
Gorai.001G002700	ATGTTTCGAGGGTCAGTACTATGCGGGCAAGAAGAGATAGAGCATCTCTCAAGAGAGAGCAGCCATTACAGTCTAACTACTGGGATAATCCCTTCGCTTGGTGCCAGAAGTATCCGCAGGGTTAAGCTCAGGAGCTATATTATTTCTCCTCACGATCGTCGTTACAGGGTATGGGAGACTTTTTTGGTCCTATTAGTCATATACACTGCTTGGGTTTCACCATTCGAATTCGGGTTCCTCGGAAAGCCGGATACGCCACTCGCTGTTACCGATAATGTCGTTAATGGATTCTTTGCCTTGGATATTATCCTCACCTTCTTTGTTGCATACCTTGATAAAGCTGCTTATCTCCTCATTGATGACCCTAAGAAGATTGCTTGGAAGTATGGCAGTTCTTGG…	2631	Gh_A07G0022	Gh_D07G0028	GOBAR_AA15520.t	GOBAR_DD34855.t	A07	D07	TRUE
Gorai.001G003600	ATGGCTTCGCTTACTCCCGGTATCCTCCTCAAGCTCCTCCAATCAATGAATTCCTCCGCCCGTGTCGCCGGCGACCACCGTTCAGGCCTCCTCCAAGTAATCGGCATCGTTCCGGCTCTTGCCGGATCTGACGAACTCTGGGCCAACCATGGTTTCTATGTTCAACTCTCCGATTCCCTTAACTCCACCTACGTCTCCCTCTCCGATCGCGACAGTGAATTGATACTCTCCAATCGGCTCCAGCTAGGTCAGTTCGTTTACGTTGATCGCTTCCATTTTGAATCTCCCGTGCCACGTGTCTCTGGTATCCGACCGATTGCTGGTCGTCACGCTTTCGTTGGTTCACCGGACCCTCTCATTGCTCGCATTTCGTCTTCCAAGAGGGATTTCGTTGTACAA…	2025	Gh_A07G0030	Gh_D07G0038	GOBAR_AA35955.t	GOBAR_DD30396.t	A07	D07	TRUE
Gorai.001G004300	ATGGCAGATCACTGCAATGGAAGCTCGCACAGCTCTGAATCTTTTGCCAATATTCCACCAATAAAATTCACCAAGCTCTTTATAAATGGCAACTTCGTCGACTCCGTTTCTGGGAAAACGTTCGAGGCGATCGACCCGAGAACTGGGGAGGCGATAACCCTAGTTTCGAAAGGGGACAAAGAGGATGTTGATTTGGCTGTGAAGGCTGCACGTTTTGCTTTTGATAATGGCCCTTGGCCTCGCTTGTCTGGCTCTGAACGAGGAAGGATCTTGATGAAGTTAGCAGACTTAATAGAAGAAAATATAGAAGAAATAGCTTCATTGGATGCCATTAATGGTGGCAAGCTGTTCTCTCTTTGCAAGCTCATCGACATACCAGCTGCTTCAATGGCACTACGT…	1515	Gh_A07G0063	Gh_D07G0047	GOBAR_AA22703.t	GOBAR_DD36648.t	A07	D07	TRUE
Gorai.001G005800	ATGGGAGATGATAAATCGGCGGCGATGACGGCGAGTAGAGATCGTGAGCTTCTAATTCCGGTGGCTGAATCCGTACACGATGATTCCTCCAAAGCTTCTTCTTCTTCGTCTTCTGCTTCTTCGCATCATGCCGGGCGTGAGACCTTTTACAAAATTGTCCAGAGCTGGGCTTCAAAGAAGTTCATGACAGGATGCGTCATTTTGTTTCCTATAGCAATCACTTTCTACATAACATGGTGGTTTATTCACTTTGTGGATGGCTTTTTCTCTCCAATTTATGCGCAACTCGGAATTGATATATTTGGTCTCGGCTTTGTAACTTCTATTACATTCATCTTCTTGGTTGGCGTATTCATGTCATCTTGGTTGGGAGCATCTGTCCTGGGCCTTGGTGAGTGG…	786	Gh_A07G0049	Gh_D07G0061	GOBAR_AA00921.t	GOBAR_DD06995.t	A07	D07	TRUE
Gorai.001G005900	ATGCCTCAAGAGAGTTTAAGATCAATTGTTTATAGATCATTTGTTACATGTGATGATCCAAAAGGAGTTGTAGAGTGTAGAACAATTAGAAGGTCGAAAACCGGTTCGACCGACACGATGGTGCATGATAAAACCGACGAATGCCGGCAAAAAACAAAGAACCGATCGACAAAGGGGACTTCTTGTCAACTCTTGGAGGTTTCAAGGAGAGCTCACAAGCTAAATAATGTGATCGATTCATGTTCGAAACAGCTTTGGTATGATACGAATTCGAGAGATGTAGCGAAAGATTTGTTGAAAGGAGCACTTGATTTGCAAGATTCATTGCATGTGCTTGGGAAATTGCAAGAAGCTTCTCATTATATGGCAAAATGGGATAGGGTGAGAAACGAGCCGAAT…	2217	Gh_A07G0048	Gh_D07G0062	GOBAR_AA24978.t	NA	A07	D07	TRUE
Gorai.001G006500	ATGGGGAAAGAAGAAGGAGGAGGTGAAATCCCGCCAAAAATGGTGCAGTCTGATACGGCGGATTTTCCTTCTAAGAAGCTAGCGAGGCAGCTCGATTTCACGGCCGGTTTTGGCGGGGTTTCTTCTGGAAGTGTTAATTTGCCGGAGCACCCGCAATCTACACAAAGGATAGGTGTGGCTTCGCCTTCGGCTGCAGTTACTGTGCAACAGCAACAGATAAAGCCGCCGACGGTGGTGGCGGCGGCTGTCCCTGTTGTCGCCGCGCAACATCCTCCTCTTACTACTGCTTCGACCAGAGTTGTAAAACCGGAATCCCCCAAAGCTAAACCAAGACCAAATGAACTAAAAGATGGCACTCCAAAGAAGCAGAAGCAATGTAATTGTAAACATTCTCGGTGT…	1953	Gh_A07G0041	Gh_D07G0068	GOBAR_AA24984.t	GOBAR_DD30091.t	A07	D07	TRUE
Gorai.001G007100	ATGGCAATATTTCGAGCAAGACGAGTTTTATGGCGAAGCTTTTCGACAGTTTCTTCTCATCCTTTACGTGTCTGCATCGTCGGAAGCGGTCCCGCCGGCTTCTACACTGCGGAAAAGATATTGAAGACTCATCAAGGATCACAAGTTGACATTATTGATCGATTACCTACGCCCTATGGATTAGTACGCTCTGGCGTTGCACCTGATCATCCCGAAACTAAGAATGTGATTAATCAATTCTCTCGGGTTGCACAAAACGGACGGTGTTCTTTCTTCGGGAATGTTGCTCTTGGATCTTCAATTTCTTTGGTGGAGCTTCGGGAGCTTTACCATGTCGTGGTGCTTGCTTATGGTGCGGAAAGTGATAGAGTCGTAGGCATTCCGGGAGAAGATTTGAAA…	1464	Gh_A07G0038	Gh_D07G0073	GOBAR_AA24989.t	GOBAR_DD34700.t	A07	D07	TRUE
Gorai.001G007600	ATGAAGCATTTAACGATTTCGAAGACTATTATCGTCTCCAGATTTTTGATGGGCTGCGTATACTCGAGAGCTTGCATCGGCGAGATTTGCGTGCCGAAGGATGGTAGAGTTAAAGAACCGCAACGCGGGAGGACAAACGCGGCGGAGATTGCCGTTTTCTCGTCGACATCTTCAAACGAAGGTGAAGAAACCAGAGACCAAATCCACTCTCAGTTAAGCTTGAACCTACCTGGTGACCGGGAGCTTGGCATCACGCGCCTCTCTAGGGTTTCATCTCAGTTCCTTCCGGCGGACGGTTCTCGAGCGGTTAAAGTTCCGTCAGGGAATTACGAGCTTAAGTATTCTTACTTGTCTCAAAGAGGTTATTATCCAGATGCTTTAGATAAAGCTAATCAAGAT…	3300	Gh_A07G0033	Gh_D07G0078	GOBAR_AA33201.t	GOBAR_DD33806.t	A07	D07	TRUE
Gorai.001G008200	ATGTGGAGTAGATTAAGGAACGTAACTTACAGGAAAGTAAAACGACATCAACGTCATCATAAAACGACGTCGGCGGCGGTAACGGCGGCAATGCCTAGTGAATGTACTGAACCCCTTACGAGTCCCTTCGGGGAATTGGCGACGAATTTATCGGACTCGGAGCTCCGAGAGACGGCTTATGAGATCCTCGTCGGAGCGCGTCTGAGTTCAGGAGGGAAATCGTCGACTTACGCTTCGGATTCGGAGAAGAATTCGGAAAGGGCGGCGGCGACACCGCAGACGTTGACGTCAAGGGCGGCGAGTAAAGTGAAGAAGGCATTGGGATTGAGATCAAGGAGGAAGAAAGCGAGTGAGAAGGCCGAGTCGGAACGAGTAAAAAAGGTGAGTACGATTGGGGAA…	2931	Gh_A07G0070	Gh_D07G2362	GOBAR_AA31090.t	GOBAR_DD29509.t	A07	D07	TRUE
Gorai.001G008400	ATGGCTGAAACTGCTGCAGACTCGGTTATTTCTAAGGAAAAGGACTATGCTCCGGCGAGCACTTCCTCAACATCGGAAGAAAAAGTTGTATCCGAAATCGACATTCAGAACTTAACAATCGACGATTGCAATAAGTTCCTTGATGAAGACTCCAACATCAAAATCATTACATCAGGAGATACGCCGTACAGGTCGGCATTTACTTTTGAGGAGTTGAATTTGTCGCCACAACTGTTGAAGGGTCTGTATGTTGAGATGAAATACCAAAAGCCTAGTAAAATACAGGCTATTAGTTTGCCATTGATTTTGGATCCCCCTTACTTGGATTTAATCGCTCAAGCTCATAACGGTTCTGGAAAAACCGCTTGCTTTACGCTGGGAATGCTATCTCGTGTCGAT…	1419	Gh_A10G2126	Gh_D07G2364	GOBAR_AA31881.t	GOBAR_DD29511.t	A10	D07	FALSE
Gorai.001G009000	ATGACTTATAATTCAAGCTCCTACACTACTGGCATGGATAGAACAGCAAGATCAGAAGAGGTTTGCCTTAAATTCCCACCCAAAGTCATCTCACCAGGCTTGGCTGCATTGCTTGTTCAAAAGGACAAACTTGGTAAACTCATGGACTATTCTGGGCCAAGACTTCATTTCCAAATGGTGGTCATTTTTGTTCTCACTCAAATCATCCATAGTTTACTCAAGCTCTTGGGTTTGCCATTGTTCATCTCCCAGCTCCTTGCAGGGATACTAATGAGTCCTCTGATATTCAGTGATGAGCATTCATTGGTTACCATATCAGAGGATAGTGTAGCAGTTTTAGGGTCAGTGGGAGCATTAGGGTTTATGTTCTTCATGTTCTTAAGTGGGGTAAAAATGGAT…	2376	Gh_A07G0077	Gh_D07G0087	GOBAR_AA29263.t	GOBAR_DD04976.t	A07	D07	TRUE
Gorai.001G009300	ATGGGAAAAGCTACAAGGTGGCTAAAGAGCTTATTTGGGATAAAGAACACCAAAGAATGCCCAAGTTCCGGTGACCGGAAAGATAAGAAACGGTGTAGCATTGGCCATTCAGGGCGGGAATCAAGCGGCGGATTATGTCACAACCCTACAACGATACCACCAAATATATCACCGGCAGAGGTGGTTTGGCTGAGATCATTCTACAATGAAACGGAGAAAGAGCAGAATAAGCACGCAATTGCGGTGGCAGCTGCCACGGCTGCTGCTGCAGATGCCGCTGTCGCCGCCGCTCAGGCAGCTGTGGCGGTGGTGAGGCTTACGAGTCATGGAAGAGGTACCATGTTCGGCGGTGGTGGACATGGAAAGTGGGCTGCCATTAAGATTCAATCCGTTTTCAGA…	1248	Gh_A07G0081	Gh_D07G0090	GOBAR_AA29267.t	GOBAR_DD04973.t	A07	D07	TRUE
Gorai.001G009400	ATGTCTAAGTTTCAATGTTTTCTTTACATTGTCATCCTTGTTCTTCTCTTGAATTCAGCTCAGACATTGTGCCATACCAAAGGTATCAAACTTAAAAGGAAGCACCATCACAAGCAATCAAATGTGACAGGAACCCATGTTTCAGAACAACCATTCATGCAATGGGTTAAATTTGTTGGCAGCCTTAATCACTCAGTTTTCAGGACAGCAAAAAACAAGCTTTTCCCTTCTCGTACCATTACCGTCGACAAGAATCCCAAATCCGGTGACTTCACCAAAATTCAAGATGCCATTGATTCTCTTCCTTTCATTAACCTTGTGAGAGTTGTAATCAAGGTCCATGCTGGGGTCTACACGGAAAAGGTTAACATTCCACCATTGAAGGCCTTCATAACAATT…	1137	Gh_A07G0082	Gh_D07G0091	GOBAR_AA23042.t	GOBAR_DD04972.t	A07	D07	TRUE
Gorai.001G009700	ATGAAGAACAAGAAACCGCCGAAGCCACTGAGCCTCTTTCCTCCAAATCCAATGCCAGAACCTAATTTCTTGACGGTACGTTGGACACTTCATGAACTTGATGACGAGCTTCTAATTCGGGATCCTGCGCCTTTCATTTCCACTGAAAAAGACTCCCCCCCTTTTGATATCAAAAACCTTGATCTTGAATTCTTATTGGAAGACCTCGAGACCGTCAAAGTTATCGGCAATGGCCGTGGAGGTCCGGTACAACTTGCTCGCCATAGATGGGATGGAAAATTATATGCCTTGAAGGTTATAAAAATGAACTTACAAGAGGAAGAGATTCTTAAACAATTCATGCAGTATCTTAAAATAAACAAGGCATCAAAATGTTCGAATGTCGTGTCTTGCAACCAT…	1050	Gh_A07G0085	Gh_D07G0094	GOBAR_AA23045.t	GOBAR_DD04970.t	A07	D07	TRUE
Gorai.001G010300	ATGTTCAACCGGCTTTTTGGAAAACCCAAGCAAGAAACTAGTGCTCTAACCACGTTAGACAAATTAAATGAGACCCTTGAAATGCTAGAGAAGAAGGAGAAGGTACTTCTCAAAAAGGCTGCTGCAGAGGTTGAAAAGGCCAAGGAATTCGCCAAAGCGAGAAACAAGAGAGCGGCTATACAGTGCTTGAAGAGGAAGAGACTATACGAACAACAAATAGAGCAGCTTGGGAACTTCCAGCTTCGTGTTCATGATCAAATGATAATGTTAGAAGGTGCTAAAGCCACAACCGAAACTGTAGATGCTTTGAGAACCGGAGCTGCCGCAATGAAGGCAATGCAGAAAGCAACGAATATAGATGATGTTGACAAAACAATGGACGAGATCAATGAACAAACC…	657	Gh_A07G0091	Gh_D07G0100	GOBAR_AA23052.t	GOBAR_DD21128.t	A07	D07	TRUE
Gorai.001G010700	ATGGCTATAGAGACTGAGAAACCATCATCAGTTAGATTATCAAAAGTTGCAATTTCGAAAACACATGGGGAAGATTCTCCATATTTTGCGGGTTGGAAAGCTTACGATGAAAACCCTTACGATGAAGTCCATAACCAGTCCGGTGTCATACAAATGGGACTGGCTGAAAATCAAGTTTCATTTGATTTATTGGAAAAGTACTCGGAAGAGCATCATGAAGCATCTAGTTGGGGTAAAGGAGCACCTGGTTTTAGAGAAAATGCTTTGTTTCAAGACTATCATGGTCTTAAATCTTTCAGACAGGCAATGGCAAATTTCATGGAGCAAATTAGAGGGGGAAAAGTTGAATTTGACCCTGATAGAATAGTGTTAACTGCTGGTGCAACTGCAGCTAATGAG…	1332	Gh_A07G0095	Gh_D07G0104	GOBAR_AA23055.t	GOBAR_DD04958.t	A07	D07	TRUE
Gorai.001G011000	ATGGTTGAATCAAACGATTCCATTCCTCTTGATGCTGAAAAGATCTATCTCGGTGGAAAGGAACATCATGTACGCACGCGCTGTGGTTCTGTGTCTGTTATAGTATATGGGGATCAAGACAAGCCTGCACTAATTACATATCCGGATCTGGCATTGAATTATATGTCTTGTTTCCAAGGATTGTTCTTTTGTCCAGAAGCGGCCTCTTTGCTGCTGCACAACTTCTGCATTTATCATATTAGTCCTCCCGGACATGAGTTGGGAGCTGCTCAAATTTGTCCAAGCACTTCCCCGTATTCTGCTGACGACTTGGCCGATCAGATCCTCGAGGTTCTCAACTTTTTCGGGCTAGGTGCAGTGATGTGCATGGGAGTAACGGCGGGTGCTTACATTCTTACT…	1044	Gh_A07G0098	Gh_D07G0107	GOBAR_AA23058.t	GOBAR_DD04955.t	A07	D07	TRUE
Gorai.001G011300	ATGGCTCGCACTATCAAAAACCCTAAAAAAGCTAAGAGAAAGAATAAGGGCTCAAAAAAAGGCGATGGAGCATCAACGTCTTCTTCAGTGCCGACAATTCAGCCAAGGGTTTGGCAACCAGGAGTTGATGAATTGGAGGAAGGAGAAGAGCTTCAATGTGATCCTTCAGCTTATAATTCACTTCACGCTTTTCATATTGGATGGCCTTGTTTGAGCTTTGATATCGTACGTGATTCGTTGGGTTCAGACCGGAAAGATTTTCCACATACGGTGTATTTTGTTGCAGGGACTCAGGCAGAGAAGGCTTCTTGGAACTCTATTGGAGTGTTTAAAGTAAGCAACATTTCGGGAAAAAGGCGTGAGCTGGTTCCTAAGAAATCTTCCGAGGATGATCCTGAT…	1425	Gh_A07G0100	Gh_D07G0109	GOBAR_AA35049.t	GOBAR_DD04952.t	A07	D07	TRUE
Gorai.001G011600	ATGTGGGCCAAACACAACATGTTATCATCAACAACAACAAGAGCCAACATGTTGTTCATGTTATGGCTATTGTTTTCCTCTTGGGTTTTTTCCTTGGTTTCAGCCACTGTTTCTTACGATAGCAAAGCTATCATCATTAATGGCAGAAGAAGGATTCTCCTTTCTGGTTCTATTCATTACCCCAGAAGCACGCCTGAGATGTGGCCTGATCTTATAGCAAAGGCTAAAGAAGGAGGGTTAGATGTTATACAAACATATGTTTTCTGGAATGGACATGAGCCTTCCCCTGGAAAATATTATTTTGAGGATAGATATGATCTGGTTAGATTTGTTAAGCTGGTCCAACAAGCTGGTCTTTATGTTAATCTCAGAATTGGTCCCTATGTTTGTGCTGAATGG…	2217	Gh_A07G0102	Gh_D07G0111	GOBAR_AA27768.t	GOBAR_DD04949.t	A07	D07	TRUE
Gorai.001G011700	ATGGCGACGACGCCATCAATCACCGAACTCTTCGCTCAACTCGCTCTTCACCTCCAATTACCGATCAACGCACGCGAAAACGAAGAGGAAACTCTCAATCTCTCGATTTCGAAGCTAAACCAATCTCTCAACCTCGATGAAAACCCTAATTCTGAGCTTAGGGTTTTGGATACCGCTCTATCTCTTATGTGTTTCAAGTCGCCCCAGGTTATTGATTCGCTGATCGAGTATTTAGTGAAGACGATCATCAGCGTTTTGTCATCTTCGGTTACTTTCAAGGTTTCGCGGCTTCAAAATGAAGAGTTTTTGCTTATGGATAGCTCAAATTTGGGTCTACATTGCGTGGAATTGGTTGAAATGTTTAACAACATTCACGCAAAGATACAAGGAAAAGGGTTA…	2094	Gh_A07G0103	Gh_D07G0112	GOBAR_AA35053.t	GOBAR_DD04948.t	A07	D07	TRUE
Gorai.001G012000	ATGGGGATGTTGATGCCACTGATTCTTCACCTTGCCAAACTCTGTATCATTGGCTTTGCTTTGCTTGTTCAAGGATATTTAGGGCACAATGCATCCCCCTCTCCGGCAGAGTTTTCGAGTTTTCCGCCCATAGAAAGAATCCATGGTGAACAAAGAAGTTTTACACCGAGCACGCCGCCTCAGCCGAATGAGCGGGATTTACTTTCACCTCCTGCATTACCGCCACTTTTGTCTGCCCCGGTGCCTGAAATGACTGAAGGGCATGCACGTTCCCTGCCGCCAACGCCACATAATACCGCTCCACCACCATTCACTATTGAAGAACGTGTACCATCCTTGGCACCGAGTACACCACCTGTATTGCCTCTATCTTCTCCACCTCAGCCTGTTCAAGTACAC…	3822	Gh_A07G0108	Gh_D07G2376	GOBAR_AA27774.t	GOBAR_DD04944.t	A07	D07	TRUE
Gorai.001G013000	ATGGGGAATCCAAAGCAGAAGTGGACGGCGGAGGAAGAAGAAGCATTAAGGGCGGGAGTGGCCAAATACGGCAAAGGGAATTGGAAATTAATTCAAAGAGACCCTGAGTTAAGCCCTTTCCTCTTTGCTCGCTCCAACATTGATCTCAAGGACAAGTGGCGGAACTTGAGTGGTGGTCCCGGCGGCCATGGTTCACGGGAAAAATCAAGGGCGTCGAAGCCCAAGCCGAGCTCCGACGGTTCGCAGGGCGCTGTTGTTGTTAAGCAAACTGCATTGCCTAAACCACTTGTTGATGATTCTTCGAAAAGCTTTGCTCCAAACCGGTACAATGAAATGATTATTGAAGCCATATCAGCGTTGAAAGAGCCAAACGGATCAGATAACAGAGCGATTGTCGGC…	816	Gh_A07G0118	Gh_D07G2365	GOBAR_AA30596.t	GOBAR_DD04934.t	A07	D07	TRUE
Gorai.001G013100	ATGGCGATGTTTGAGTCACCGGAGATTTCAGGGAGTAGTACGGCGACGGTGATCGGTACCTCACGTAGCGAGTCAGATCTTAATCATTTTGCGCCCCGTCGTCGAGCCGTGAATAACGCCGTCGATGCAGGGACTAGAGTTGTGGAGCGTAACAATTCCGGTAATGGCGAGACAGTGGACGCTAGGGATCGAATGGAATCGGCTAATTTCTCGAGGGAAAACGTGAATGAGAATCCGACTAATTCAGATACGAGGTTCACGTATCGGCCTTCTGTTCCTGCTCATTGGAGGATCAAAGAAAGCCCTCTCAGCTCTGACAATATCTTCCAACAGAGTCATGCAGGCCTGTTTAACCTATGTGTTGTAGTGCTTGTTGCTGTAAACAGCCGGCTTATTATT…	1509	Gh_A07G0119	Gh_D07G2379	GOBAR_AA30595.t	GOBAR_DD35232.t	A07	D07	TRUE
Gorai.001G013400	ATGGCAACGTCTAGCAAGTTTGATCTGCCTTCTGATAGCCCAGATAGGCCACTGTACACTAGTGGGCAGCGTGGAGCCCACTTAGCTGCTCAATTAGACAGATCAGGTAGCTTTCGTGAGACCTTGGATAATCAAATTCAATCTTCTCTGGCAAGTATGTCGAGGAGCACTTCCTTAGTAGCCCAAGGAGACGTATCCAACTTCTTCCAGTGCTTGCGCTTTGATCCCAAGGTGGTTGCTGCTGATCATAAGTCTAGTCGCCAAGGAGACTTTAAGCGGCACATTAATGTTGCTCTTGGCATTTCTGCTGATGAAGCTCCAACTCTGTTGTCAAAAGGCAAGCTGCTGCCTTCTCCCATACCTGAGGAAATCAAACGAGTTAAGACTGGTCTACGTGAT…	3819	Gh_A07G0122	Gh_D07G2382	GOBAR_AA38045.t	GOBAR_DD35229.t	A07	D07	TRUE
Gorai.001G014000	ATGGCAAAATCAATGAAACTGGCAGGCCTAAAATCCGTTGAAAACGCCCACGACGAGTCGGTTTGGACGGCCACTTGGGTTCCCGCCACGGGCAGCCGCCCGCCGCTCCTTTTAACAGGCTCCCTCGACGAAACCGTTAAGGTGTGGAGGCCTGACGAGCTCGACCTCGTGCGCACCAACACTGGCCACTGCCTCGGCGTCGTTTCGGTGGCCGCTCATCCTTCCGGCGTGATCGCCGCATCCGCCGCGCTCGACAGCTTTGTTCGCGTGTTCGACGTTGACACCAACGCTACCATCGCCACTCTCGAATCTCCTCCGTCTGAGGTCTGGCAAATGCAATTCGATCCCAAGGGTACAACACTTGCGGTTGCCGGAGGGGGTAGTGCATCGATCAAGTTG…	969	Gh_A07G0127	Gh_D07G2388	GOBAR_AA25445.t	GOBAR_DD05940.t	A07	D07	TRUE
Gorai.001G014700	ATGGCGGCCGCAGCTCAAATCAGCAAAAAGCGAAAGTTCGTCGCTGACGGAGTCTTCTTCGCTGAACTCAATGAGGTCTTGACTAGGGAACTGGCCGAAGATGGATACTCTGGTGTCGAAGTCAGAGTTACTCCCATGCGTACTGAGATCATTATCAGAGCCACTCGTACCCAAAATGTTCTGGGTGAGAAAGGGAGGAGGATTAGGGAACTGACCTCTGTTGTTCAAAAGCGATTCAAGTTCCCTGAAAACAGCGTGGAGCTTTACGCTGAGAAGGTCAATAACAGGGGCCTGTGTGCCATTGCTCAGGCTGAGTCCCTTCGCTATAAGCTCCTCGGAGGTCTCGCCGTCCGTAGGGCCTGCTATGGTGTGCTTAGATTTGTCATGGAGAGCGGAGCC…	714	Gh_A07G0135	Gh_D07G2396	GOBAR_AA25453.t	GOBAR_DD05948.t	A07	D07	TRUE
Gorai.001G015200	ATGGGGAGGAGGCCTTGCTGTGCCAAAGAAGGGCTTAACAAAGGAGCATGGACTGCAAATGAAGACCAAATCCTCAAAAACTACATCACCATCCATGGTGAAGGCAAATGGAGAGACCTTCCTCAAAAAGCTGGGTTGAAGAGATGTGGGAAGAGTTGCCGGCTCCGGTGGCTGAATTATTTGAGGCCGGACATTAAGAGAGGGAACATCTCTATTGAAGAAGAAGAGCTCATTATTAGACTACACAAGCTCCTTGGTAACAGGTGGTCTCTGATTGCTGGAAGATTACCGGGGCGAACAGACAATGAAATAAAGAACTATTGGAACACAAATTTGAGCAAAAGGATGGAAGGCCAAAAAAGGAATATTTCTCCAAATACCCCCCAAGTTTCTTCTCAC…	765	Gh_A07G0140	NA	GOBAR_AA25458.t	GOBAR_DD05952.t	A07	NA	Dt_NA
Gorai.001G016000	ATGGCGGAAGACTTTGCAAAGGCAGTGGAAGATGGTTTAAAGCTAGCGAAACGGATATATTTAGGTAAAGACAAAGCAGTTATGACGGCGCCGAAACCGCCGTCTCCACCTGTTCAAGGTTTAGCCGATTATTACTTACCATCTGCGCCGATGGTTTACGCGGTTATATCCGACCCGGGGTTTGTTGATAACCCAGATTTCCCTAGTTATCAGCCTCACGTGTACGGCAGGTGTGATCCACCGGCTTTGATTCCATTACAGATGAGTGGGGTTGATCTTGAAGTTAATTGTTATGGGGATACTGCTTTTGTTCAAATTTCTGGGAAATGGAGGGTCCATTGTGTTATGGGTAGTCATTCTTGTGATTGTCGTATTGCTGTCCCTATGGGAAACCAGGGT…	2346	Gh_A07G2362	Gh_D07G0121	GOBAR_AA36724.t	GOBAR_DD05961.t	A07	D07	TRUE
Gorai.001G016100	ATGTCTTGGGCTGGCCCTGATGATATCTTTCTCTCCACTTCTCTTGCTACTTATCTAGACAAGAAACTCCTTGTCTTGCTTAGAGATGGCCGGAAGCTTTTGGGATTACTACGTTCATTTGATCAATTTGCTAATGTTGTTCTAGAAGGAGCTTGTGAGCGAGTTATTGTTGGCAATTTGTACTGTGATATCCCCTTGGGTCTATATGTAATCCGTGGGGAGAATGTTGTCTTAATAGGAGAGCTGGACTTGGAAAAGGAAGAGCTTCCATCTCATATGACTGCTGTGTCGGCTGCTGAGATTAAAAGGGCACAGAAAGCCGAAAGGGAAGCAACAGATCTGAAGGGCTCCATGAGAAAACGAATGGAGTTTCTCGATTTCGACTAA	387	Gh_A07G2363	Gh_D07G0122	GOBAR_AA36723.t	GOBAR_DD05962.t	A07	D07	TRUE
Gorai.001G016600	ATGCAGCAGCAAGGGCTAAATCCCCAACAGCAAGCTATGATGCAACAAGCTTTATACCATCATCCCAGTCTCTTCGCTGGTCCTCAGATAGAGCCTATCTTGAGTGGAAATCTTCCTCCTAACTTTGATTCAGCTACTTGCCGCAGTGTGTACGTCGGAAATATTCATCCACAGGTATCGGAACCGCTTCTACAAGAAGTTTTCTTGAGTACTGGTCCTATTGAAGGTTGCAAACTTATTAAAAAGGATAAGTCATCCTATGGTTTCGTGCACTACTTTGATCGCGGATCAGCTGCACTTGCTATTGTGACTCTTAACGGAAGGCATCTATTTGGGCAACCTATTAAAGTTAATTGGGCATATGCTAGCAGTCAGAGGGAGGACACGTCGACTCATCAC…	1203	Gh_A07G2368	Gh_D07G0127	GOBAR_AA19203.t	GOBAR_DD05967.t	A07	D07	TRUE
Gorai.001G017100	ATGGAAGCCTTGGACTTCTTCCCGGACTCGCCCACCGGTGATTTCTGCGACTCAGTACTCCGCCACTTCTCGAAATCCGACCAAGAAGACAGCCAACGCCTCTGCGCCACCGTTGGCGCAATGACTCAAGAACTGAAGGAACAAAATCTGCCTCTCTCACCGATCGCCTACTTCGGCGCCACGTGTTCTTCTCTCGACCGCCTAGGCTCCGAACCGGACTCCCCTCCTCATGTCGTCCAGTCTCTCGCCACCGTCCTCTCTCTTCTTCTCCCCCGTATCCCCGTCGCCATTTTGAAAAAGAAAGGAGATTTCGTTTCGAGAATGGTCGTGACGGTATTGAGATTGAATTCCGTTACGGAGGTCACGCTGACGTCAGGTTTGAAATGTTTAGCTCAGTTA…	3795	Gh_A07G2352	Gh_D07G0133	GOBAR_AA19209.t	GOBAR_DD05973.t	A07	D07	TRUE
Gorai.001G017800	ATGGAATCTTCCGTAGCAGAATATTATAATAATGTTAACAATAATGGAAGCTCGTCTTCGCAATCTCAAACTTCTACCTGTATGCAGAAATTCAGACTCTACGAAACTCAATCGAATTTTTATATGATTGGAAGGAATAAGAATAGAATTTATTGGAGAGTATTAAAGATTGATCGGCTTGATCCTTTTGAGCTAAATATTCGTGAAGATTCTACCACGTATACAGAGTTTGAATGCTCTGAGTTGTTGAGGCGAATACATGAAGGAAATAAATCCACCGGTGGATTGAAATTTGTTACTGCTTGTTATGGCATTGTTGGGTTTATTAAATTCCTGGGGCCTTACTATATGCTGCTTATTACAAAACGAAGACGGATTGGAGCAATTTTCGGACACAAT…	2505	Gh_A07G0147	Gh_D07G0140	GOBAR_AA35956.t	GOBAR_DD24697.t	A07	D07	TRUE
Gorai.001G017900	ATGGATGATTATCTCGATCAGTATTTCGCTTCTTTGTCTTGGTCGGATGTGAATTTTAAGGAAAGATCACCTTGGGTTCTTAGTGAACCTGATCAGCCAAATGCACTGCTGCCTAGTTCACCTATAAGCATGATCGGTTCGAACCACGGGATGGAGTGCTTAGCTACACAGAGTACTCCTCTAGGTGTTGGACCGCAAACAAATGGCGAAAGTTTGGGACTGCAGTTTAATGCAGGTGTTCATTCCTCTGGTTCATTAAAGGGTCTTCAAGTTGTCGGTGATATGACCACCCTGTCTCAATCATTTAACGAGGGAGGGAATGTACTATGCAATGGAGGTGAATCTTCTGAATTTCAGAGATCACTTACAGGCTTAGAAACCCTTTGTTCGATACCGCAA…	1464	Gh_A07G0148	Gh_D07G0141	GOBAR_AA19216.t	GOBAR_DD05981.t	A07	D07	TRUE
Gorai.001G018100	ATGGGCTCCCCTGACAACAAACTATCTGACCTGGTTGATATAGTTAAGTCGTGGATACCTTGGAGGACTGAGCCACCGAATGTGTCAAAGGATTTTTGGATGCCTGATCATAGTTGTAGGGTATGCTACGAGTGTGATTCCCAATTTACAGTATTTAATCGTAGGCATCATTGTCGAATTTGTGGCCGAGTTTTTTGTGCCAAGTGTACAGCAAACTCAGTTCCTGCCCCATCTGTTGAGCCAAGGACTGGTCGGGAAGATTGGGAAAGGATTAGAGTATGCAATTATTGCTTCAAGCAATGGGAGCAGGGCATAGCAGCTGTTGATAACGAGACCAAGGCACCTAGTCCTGGTCTCAGTCCATCACCATCTGCAACAAGTTTGGTCAGTACCAAGTCC…	5529	Gh_A07G0150	Gh_D07G0143	GOBAR_AA19218.t	GOBAR_DD05983.t	A07	D07	TRUE
Gorai.001G018200	ATGATAAATTTCTCGGACACGACAATGCTGGAGTTCATCACTATGTTTAGGGTAATGGGTCTTGTCCTAATGGTGACCCAAGGTTGTTTAGCCGCCAACCAAAAACATGTTGATGAGCAATGCAGGTTTACTAGATACTCTACCCTTTGTGTTGACACAATGACAGGGTTGGGGTCTGAAAATCAAAAGCCTGACATTTTGTCAGCTCTTATAAACAAAACCATCTTAGAGACCCAGCTTCCTACTTCCTACTTCACCAAATTCACCACTGCTCTCCATGTCGATGAAGCCCAACATGTCAATTCCATCACAGGATATTGTGAAGAGCTATTGAGCATGTCTTTAAAGCGGCTCGATCAGTCATTATTAGCTCTTAAGAATTCTCCTAACAAAAACAAA…	1605	Gh_A07G0151	Gh_D07G0144	GOBAR_AA18074.t	GOBAR_DD05984.t	A07	D07	TRUE
Gorai.001G018400	ATGGCGTTTTCAGCCCGTAATGATCCATTTTCCATGCAACTCCACGCTTTTCCCGGCGACCAACGCCGTTGCTTTCAGTCCATCGGTAAATTAGACGCGCTCGGAAACTACAATGCCGGCGTCGGTGCCGGTGGAAACTGTAAAGAACCCGCTGCCGGCTTAAATTTGAGTATTAAAAGTTGCTTTGAGGATTCGCGTAGAACCTGGGATAAAAAAGCACGCGCCTTTGCTCCCCGGTTGGCGCGTGATTTAGAAATCATTAGCTATAACGAACCCCAAAAAGTAGCGGAGCCGACAACTGACACTCGCGGGGCGTATCGAAGGGGGAACCCTCTTGACTTTTCCGACTACCCCTTGCGTAATAAAATCACGGTTGCCGTCGATGTCGACGAAGTACTA…	990	Gh_A07G0153	Gh_D07G0146	GOBAR_AA18076.t	GOBAR_DD05986.t	A07	D07	TRUE
Gorai.001G018700	ATGGCGGCTGGTGGATTTGTGAGCCGGGCTTTCGAGTCGATGCTCAAGGAATGTGCCGGAAAGAAGTATCCCGATCTTCAAAAGGCTATTCAAGCTTATTTAGATAGTCCTAAGCAAACAAATCAGCACTCCTCATCCAGTGAGCAAAATCAAGCAGCAGAGCCTTCTGCTGGAGATGGAAGTTCTGGTGAAACTGAAACTGTAGCCGGACAAACTGGAACAGAATCTGTTGGATCAAGCTCAGTTCCACAAAGTGCTGGGGATACTGAACATGTCAGTAAGCCAACTGGTGTGAGTGGAACAACTATCATAACTGCCTTAGCAAATGCTGGATACACCTTGGAAGGGGCTGAGGTGGAGCTTGTTCTAAATCCTCTTCGACTTGCATTTGAGTCAAAG…	5304	Gh_A07G0155	Gh_D07G0151	GOBAR_AA18080.t	GOBAR_DD25849.t	A07	D07	TRUE
Gorai.001G019200	ATGGGTGGTCTCAACAACAATAGGGTGGAAGTGGTGAACAGAAAAGGTTGTTCAAAGCTGTTTATTGGGTCCTCACCTTCGTTTGAACCAATGCCCCTTTCCCCTGTTGCTTCTTCACTCGGCTCTGAACCGGTTACGGTTCGATCCACCGGTCCGTTTTCTGGTTTGGTCATTTGTGTTACTGGCTTATCTAAAGAAGCAAGGAAACAAGTTATGGAAGCAACTGAGAGATTAGGTGGTCAATATAGTCCGAGCTTGCATCCTCAATGTACCCATCTGGTGGTTCAGAGCATAAACGGACGTAAGTTTGAGCATGCTCTAAAACATGGATCAAGAAATGGCCTGTTCATCGTTACACTTGGATGGTTTGTGGATAGTGTCAAGAGGAATGTTAGGTTA…	1626	Gh_A07G0159	Gh_D07G0156	GOBAR_AA18085.t	GOBAR_DD25853.t	A07	D07	TRUE
Gorai.001G019500	ATGACCGTGAAGAAGAAGATCACATGGAAATCACTAATGCCAAGCTGTTACAAAAGCAAAGACTCATCAGATTCGGGGGAAAACAGATTGAAATTGAAACCATGCCAGTTCCAAAGAATATCACTATCAGATGTGAGTGATCCAAGTTCACCAATCTGTGTTAATGATCTTTCAACATCACTCTTTGGTTCAAATCTTTATGTCTTCACATTAGCCGAGTTAAGGCTAATAACCCACAATTTTGCACGGTGTAACTTGCTTGGTGAAGGAGGGTTCGGACCAGTGTACAAAGGGTTTGTTGATGATAAGCTTAGACCTGGTTTAAAGGCTCAACCTGTAGCTGTTAAAACACTTGATTTGGATGGCTTGCAAGGTCATAGAGAATGGCTGGTTAGTTTT…	1347	Gh_A07G2351	Gh_D07G0159	GOBAR_AA18088.t	GOBAR_DD25856.t	A07	D07	TRUE
Gorai.001G019800	ATGATGACATCGGTATTTCATTTGGAGTTTGTCTTCTTGGTTTCTCTCTTTTGTTTGGGTTTTGCTTTTGTGGATTCTGAAGATGGAACAACACTGTTGGAGATAAAGAAGTCTTTTAAAGATGTGGACAATGTTCTATATGACTGGACAGATACACCATCTTCAGATTACTGTGTTTGGAGAGGGGTCACTTGTGACAATGTCACCTTCAATGTCGTTGCACTTAACCTGTCAGGTTTAAATCTTGATGGGGAAATCTCAACAGCTATTGGAAAGCTCAAGGACCTTGTTACAATTGACCTTAGAGGAAATCGTTTGTCTGGTCAAATACCGGACGAGATTGGTGACTGTTCATCATTGAAAAGCCTGGACCTGTCTTTTAATGAGTTATATGGAGAC…	2952	Gh_A07G2348	Gh_D07G0162	GOBAR_AA18091.t	GOBAR_DD25858.t	A07	D07	TRUE
Gorai.001G020200	ATGAGGATTTGGTGCTGCCTATGGTTTATCGACGACGAAGAGGAAGGTAATCGACCGGGAGGAAACATGAAGGAAGGTTTTTTAGCAAATGTCGACGGTTTTGAGGGGAATATCGTGAATGGCGACGACGACGACGAGCGCGAGGAACGAGAAGAAGGGGAAGAGGAAGAAGCCCCTGTCTCCGCCGCGGCGGCGGCTCAATTTTCCTTAACCCTAAACATGCGAAGACAAGGGGAAGAAAGGTCGTTGTTGTTTGAAGAAATGGTCTCCACCATGAGATGCGATGGGAGCTGGGACGATGCTACGTGGCGCCCTTTGAACTGGTGCTCGCGTGTTTCCGAAGGTGAGACTAGCGCCTCCGCTTCTACTGCCGTTGAAGATTGTGACAACCACGATTCG…	3018	Gh_A07G2344	Gh_D07G0166	GOBAR_AA18096.t	GOBAR_DD25862.t	A07	D07	TRUE
Gorai.001G020700	ATGGGATCGGGGAGAAACGACTCGCCCGGGTCAGGCAACCCAGGTCCAAGTGGGGAATCGGATCCCTCCCCCTCGACGGAGCCACGGCGATTCCCTCTTGCAGCTCAACCCGAGATAATGAGAGCGGCGGAGAAAGACGACCAATACGCTTCCTTCGTCTACGACGCCTGCCGCGACGCCTTCCGCCATCTTTTTGGTACCAGAGTTGCAGTAGCTTATCAGAACGAGACAAAACTCCTAGGTCAAATGCTTTACTATGTTTTAACAACAGGTTCTGGGCAGCAAACATTAGGAGAAGAATACTGTGATATAACTCAGGTTGCTGGACCTCATGGCCTTTCCCCAACACCTGCTAGACGTGCTCTCTTTATTGTGTATCAGACTGCAGTTCCTTACATT…	1185	Gh_A07G2340	Gh_D07G0170	GOBAR_AA23609.t	GOBAR_DD26855.t	A07	D07	TRUE
Gorai.001G020900	ATGGCAGATAAGAAAGAAGAAGTGTTGATTAATGTTTCCAACGAAGAAACTCCCAAAGTGTCGAAAGAATCGGAGGTATTAACCCCTAAACACACTGCAAATAAACCACCAAAAGTCCCAAATGCAGGTAATGAGTCTCACCTTACTCGAAGAAGATCATTTACAAAACCCAAATCAAGATTTGGGGAACAATCTTATCTCATTGAATCTGATCAAATGGAAGAGACTAACTTAGCTACTCAAGAACAACTTGGTTCGCCATATAGACATTCCTTCAATAAGGCCTCCCCTAATATTAGGACAGATTCTAGTGTGTCAAAAACATTTTCAATGACCTCTAATGGAGAAAAAGAATATGAAGAGATCATTAAGAAAGTTAAACTACATAAAGAGAAGCTT…	2148	Gh_A07G2339	Gh_D07G0171	GOBAR_AA23611.t	GOBAR_DD26854.t	A07	D07	TRUE
Gorai.001G021100	ATGAAGTCAGCGGTGTCATCACTTGTTAGGTCCAACAATTCTCTCATCTCACGCACCCTTCTTTATCACTCATCAAAACCCATTTCTCAATCACCTTTCTTCCTTTCAAATATCCCCAAAAATCTCTTCAATCAACGATATCAAAAGCTCCAATTCAGCCCCAACTCAACATCCATAATGGCATCACTTTCCAAGTCTGAACAAGCCAGGGAACCCCCTGCTCTTCCTCTTCCATCACCTCCTCTCACCAAGTTCAAGATTGGGCTTTGTCAGCTGTCAGTGACACCTGATAAAGAGAGGAACATAAAGCATGCTAGGAAGGCCATCGAGGAGGCTGCTCAAAAGGGTGCTCAGCTTGTTCTCTTGCCTGAAATATGGAACAGTCCATATTCAAATGAC…	1101	Gh_A07G2321	Gh_D07G0173	GOBAR_AA23614.t	GOBAR_DD26851.t	A07	D07	TRUE
Gorai.001G022400	ATGGGTATTTCCCTTTCTTTGCTTTTATCAACACGGGAGGAAATCCTTGAACACAAGGTTTTTGGTAGTTTTGATAATGGTGGTGATTCCCATGAAACAAAGCTTGAACAATCTATTAAACCAAATAGAATAGTTATACCAAAAAAACCCACCATAAAGCTCCCTGAACCAGTTGTATTTTCTTCTCCAAGGCCTGTAACTGAGCTTGATTCTGCTGCAACTAAGCTTCAAAAAGTCTACAAAGGGTATAGGACAAGAAGGAACCTTGCAGATTGTGCAGTTGTTGTTGAAGAGCTCTGGTGGAAGACCTTAGATTCTGCAGCACTAAGAAGGTGTTCTATTTCGTTCTATGAGATTGAGAAACAAGAAACTGTGATATCAAAGTGGTCAAGGGCTAAA…	1389	Gh_A07G2307	Gh_D07G0187	GOBAR_AA10507.t	GOBAR_DD26521.t	A07	D07	TRUE
Gorai.001G022800	ATGTCGAAAATGAAGCATCTCTTAAGAAAACTCCACATCGGCGGTGGTTTAAATGAGCACCAACGATTGGCGGAGGCGCGGCCCGTGATCAGCCCTAGTCCGAGCCCGACTCCGGACTCGAACTCGATGAACGTGACGGGACCGGCAACGGTGACTTCTTCTTCATCGTCTACGGTTACTTCAAGTACAATGGGGAGAATCGGGGCAGTTGAATCGGTCGGGGCAGATCGGACGGCTGGAGATGCGGTGGATTTTAATTTATTGGAAGAAGAGTTTCAGATGCAATTGGCTTTGGCGATCAGTGCCTCCGATCCAGAGACGGCTCAGATCGACGCCGCTAAAAGGATTAGCCTCGCCGGCACCGACAACAACGTGTTCGTTGAGTTGCTTTCGCTCCGT…	2814	Gh_A07G2324	Gh_D07G0191	GOBAR_AA28870.t	GOBAR_DD26517.t	A07	D07	TRUE
Gorai.001G023300	ATGATCAACGGCGGTTCCGAAACAGCCGTGGCTCCGGTGGGAGGATCGCAACCGCTTGACTGGAAGTTCTCTCAGGTGTTCGGAGAACGGACGGCCGGAGAGGAAATTCAGGAAGTTGATATCATATCTGCAATTGAATTCAATAGAAATGGCGATCACCTTGCTACCGGTGATCGTGGGGGTCGGGTGGTTTTGTTTGAAAGGACTGACACTCAAGACCATGTTGGACATCGAAGAGATATAGAGAAGATGGATTATCCAATCAATAGGCATCCTGAGTTTCGCTATAAAACAGAGTTCCAGAGCCACGAACCTGAGTTTGACTATCTGAAGAGCTTGGAAATTGAGGAGAAAATTAACAAAATTAGGTGGTGCCAGTCATCTAATGGTGCTCTTTTT…	1533	Gh_A07G2329	Gh_D07G0196	GOBAR_AA31033.t	GOBAR_DD16132.t	A07	D07	TRUE
Gorai.001G023500	ATGGCTCTAATCACCCGAACCACCGCCAATCGCCTCCCTCACCTCCTCTCCCTACAGCGTGCCCTCGCTATTCACACCACCGTCCCTTCTCTCTCCTCTTCTGCCACCCCAACCACATACGCTCGCCCTTCTCCGCCGTCCACCTCCGGCACTCCCTCCAGTCTGTCTAAGCCTGCTGAGTACGTGATCTCCAAGGTCGATGACCTCTTGAACTGGGCCCGTCGTGGGTCCATATGGCCCATGACTTTCGGCCTCGCTTGCTGCGCCGTCGAAATGATGCACGCCGGTGCTTCTCGCTACGACTTCGATCGCTTTGGTGTCATTTTTAGGCCTAGCCCTCGCCAATCCGATTGCATGATTGTCGCTGGCACTCTCACCAACAAAATGGCCCCTGCTCTT…	639	Gh_A07G2331	Gh_D07G2401	GOBAR_AA28864.t	GOBAR_DD32452.t	A07	D07	TRUE
Gorai.001G023700	ATGACATCTCTTGTGGTTGGTGCGATTCTTCTCTTGTTGTCGTTGACCGGAATTGTCTCAGCCGGTAGAGATGTAACCGGAGACATACTCCGGTTACCTTCAGAAGCTAATAAGTTCTTCCATGGGGGCGACGATGATGAAGTTGAAGGCACGAGATGGGCGGTCTTGATTGCCGGATCTAATGGATATTGGAATTACAGGCATCAGGCTGATGTTTGTCATGCTTATCAACTGTTGAGAAATGGTGGCCTAAAAGAGGAAAATATCATTGTTTTTATGTATGATGATATTGCCTACAATGAAGAAAACCCTAGACCTGGAATCATCATTAACAATCCCCATGGTGATGATGTTTATAAGGGTGTTCCAAAGGATTACACTGGAGAAAATGTTACTGTT…	1467	Gh_A07G2333	Gh_D07G2403	GOBAR_AA28862.t	GOBAR_DD32454.t	A07	D07	TRUE
Gorai.001G024100	ATGAAAAGAGGGAAAGATGATGAGAAGAATATGGAGCCTATGTTCCCTAGGCTTCATGTTAATGATACAGAAAAAGGAGGGCCGAGGGCTCCGCCAAGGAATAAGATGGCCCTTTATGAGCAGCTGAGTATTCCCTCACAGAGGTTTAACCCTGGCCTCTTGCCTCTTAACACAAGTAATTCAAGCAGTTTGGTTCCTCCTACTTCCTCAAGCCAGGGAAGTTGCCTTCAAAATAGGCTTTTTCCTTCTCGTGTATCGAATTCGGCATCTACTAATCAAGCTGAGAAGATTCATACACGACAGCATGGAGGAGCAAGTGTAAATGCTCCAATGGCACGCCTTGAACCAAGAAAGAAGGTTGGAGATGAAGATGATTTCTTGGTTCCTGTTTTTGTTAAT…	2115	Gh_A07G2336	Gh_D07G2406	GOBAR_AA31534.t	GOBAR_DD16310.t	A07	D07	TRUE
Gorai.001G024700	ATGTTTCATTCAATTAACTTCAATTTCTTCATCCCAATCTATATTGTCATCTTCATTGTTAGCAGCTCAACCTTCAGTCATGGGAAAATGCTAGACGGCGCCGTTTTGAATGTTGGAGAGGAGCTAAAGGCGGAAACTTTGCCGCTTAAATTGGGTTCTCGAGTCTATAAACTGCAAGGTCTAAAATCATTAACTTGGTACGAAGTGAAGATCTCGTATCCAGCTTCCATTCCCGCTAGTTTTTCTTTGCAACTGAAGAAAGGGGATTTAGAGTCTGGGTTAAACAGGAACAGAAGATTGTTGAATACAGAGAAGTTGATATTCAAGACTGATAATCTTGACTCCATTAATGATCAGGGCGGATTGCACGTGTTGGTGACTGTGGAGCCCGAAGGTTTT…	594	Gh_A07G2291	Gh_D07G0200	GOBAR_AA31529.t	GOBAR_DD16316.t	A07	D07	TRUE
Gorai.001G025800	ATGGGAATTCCGTCAGAAATGAGGGATGTTTGGGTACAGAGAAGAGCAAAGTTCTTCATAATTCCTTCTCCCGCTGAAGACCAGAAGAAATTGAGAGCCCAGCAATCCTCCCAAGAAGGTATTCGTGCCGGTCTCAAGGCTGCTGCCATTACCGGCGTTTTTACCGCTGTGCCTACATTGATTGCAGTTCGTAAGGTTGCTTGGGCAAAGGCAAACCTCAACCATACTGCTCAAGCACTTATCATAAGTGGAGCATCGATTGCCGCTTACTTCATTACTGTTGATAAAACCGTGTTGGAAAGCGCTAGGAAGAATTCTCGAGCTCAGTTTGACAACAAAACTGCTTGA	348	Gh_A07G2297	Gh_D07G0208	GOBAR_AA22198.t	GOBAR_DD16321.t	A07	D07	TRUE
Gorai.001G025900	ATGGAGACTCAGAGCCCGAACGGATCTTTGCAGAAACAATCACTGCCTCCGAAGAATTATGGAATCACGAAACCAATATCACTCGCGGGGCCTAGTGAGGCTGATATTCAGCGGAATACGGAATTAGAGAAGTTTCTGATAGAGTCGGGGCTTTACGAGAGCAAAGAGGAGGCTGCGAAAAGAGAGGAGGTTCTTGGCCATATCTCTGAGATTGTAAAAAGTTGGGTAAAGCAATTAACTCGTCAAAGAGGCTACACTGATCAGATGGTGGAGGAAGCAAATGCTGTCATTTTCACTTTTGGATCATACCGTTTAGGGGTGCATGGACCTGGGGCTGACATAGACACTTTGTGTGTTGGGCCATCTTATGTGAACCGAGAGGAAGATTTCTTCATCATT…	2331	Gh_A07G2298	Gh_D07G0210	GOBAR_AA22199.t	GOBAR_DD16324.t	A07	D07	TRUE
Gorai.001G026000	ATGTCTAAAACCCGGTTCACATTTCTCTTCTTCATCTTCTTCTTCATCACAGTGATATATTCACAGTCCGTAAACCACAATGAACGGACCCTTCTTCTCAACGTTAAGCAGCAACTGGACAATCCACCGTCCATATCTTCATGGAACTCATCATCTTCGCCGTGTGATTGGCCGGAGATAATCTGCACCGCCGGTTCCGTCACCAGACTCCACCTCCGTGACAAAAACATTATGACAACGATTCCGCCGTCAATATGTGACCTCAAAAACCTCACTTTCCTAGACCTTTCCTTGAATTTCATCCCTGGGGAATTCCCTAGTACGCTTTACAATTGTTCAAAGCTTCAATACCTAAACATTTCTCAAAACTATTTTGTCGGTGAAATCCCTGACGATATT…	3036	Gh_A07G2299	Gh_D07G0212	GOBAR_AA22200.t	GOBAR_DD16325.t	A07	D07	TRUE
Gorai.001G026100	ATGGAAGACGAAGTTGAGAGGCGACAGATCCAACAGATTCTGGAGCTCGACGACGAAGAGTTACAGATCGAAGAAGTCGAAAGTCTTCTCGAATCCTCCGACGATGATCGCGATGCCACTGGCGTTGTTTCACCTGATCACTTTACTTTCAATACCCACTTGACTTCCTTACATTCATATCTCGGCGAGGTTGATGATACGCGACACAGATCTGCTTTTTGGGACGGCGGTGCCGTTTTGAACCTTCCTTTGTTCTATCTTGAAGGGGTAGTCCTGTTCCCCGAGGCCACACTTCCACTTAGAGTTATTGAACCGAACTTTGTAGCTGCTGTTAACAGAGCAATGACCCAGGCTGATGCTCCCTACACCATGGGGGTGGTCCGTGGTTACAGAGACTCT…	1581	Gh_A07G2300	Gh_D07G0213	GOBAR_AA22201.t	GOBAR_DD16326.t	A07	D07	TRUE
Gorai.001G026200	ATGATGAACGGTGGTAATTTAGTGGATAACGATTCAGCTGTTGCTGGTGGTGTTGAGGATATGTATGGTGAGGATATTGCCACCACGGGTCAGCCTGTTACCCCTTGGACCGTCTCTGTTGCTAGTGGATATACCTTAATGCGAGACCCACGTCACAACAAAGGTCTTGCCTTCACCGAGAGAGAGAGAGATGCTCACTACCTACGCGGTCTTCTTCCGCCAATTGTTCTCAGTCAAGAGCTTCAAGAGAAGAGGATAATGCATATGCTTCGCCAATATAAAGTTCCTTTGCAACGATACATGGCTATGATGGATCTTCAGGAGAGGAATGAACGACTTTTCTACAAGCTTCTCATCGATAATGTGGAGGAACTGCTCCCGGTTGTTTACACTCCAACG…	1752	Gh_A07G2301	Gh_D07G0214	GOBAR_AA32235.t	GOBAR_DD16327.t	A07	D07	TRUE
Gorai.001G026700	ATGGCCAACAAGAAAGGAGCTAATGCAGTCGTGTTGTTCGTGTTTATGTTCTTGATCAATTTTGTTGTGTCTGAATCCCACAATGGTAGAGAACTTGAACTTCTTTTGTCTTTCAAGTCTTCAATAGTCCACGACCCTTCTGGTTTTTTATCAAACTGGGATCCTTCAGCCACCACCTTTTGTCAATGGCATGGCATCACTTGTAATAACCTGTCCCATGTTGAAACACTCGATCTTTCAGCTAAAAACTTGTCTGGGATTTTAGTTTCTTCGTCGGTTTTCAATTTACCTTTCGTTAAAACCTTCAATCTCTCAAACAATCACTTGTATGGTGAAATCCCACCAGACATCTTTTTTGCCAACTCTTCACTTCGGTACCTTAACCTTAGTAATAATAAT…	2919	Gh_A07G0162	Gh_D07G0219	GOBAR_AA22207.t	GOBAR_DD16333.t	A07	D07	TRUE
Gorai.001G027600	ATGTTCTTCCTTTTGATACCATTTTCTCGACTGGCCGTGAAGAATCGAAGCTGGTTTAAGCTGAGCTGGAGCTTTTTGTTTATTTCAGTTATCTTGGTTACTCATAGCATGGAGACAACTACTGTGGTCAAGGAAACTCATCACAGTTGCAGTTCTAATCTTGTCGCCAAGTCCATGGAATCACCCATAAAGATTGACTCAATATCCATAGATCTTATCAATGCTAATGATGACATTGATACTAGGAAGTGTGAACATTTTTCTATTCGTGGATATGCATCTGAGATGCGCAGGAAAGACTGGAAGAAAAGTTGGCCATTTTCATTAGATGGTGGCCAGAATATATTTAAAGAACAGAACTGTAAGCTTCCTCCTTTACTTGTTCCAAAGTTCAGATGG…	3960	Gh_A07G0169	Gh_D07G0226	NA	GOBAR_DD19918.t	A07	D07	TRUE
Gorai.001G028000	ATGGAGCATCTAAAGCCTATGGAGCCGACCAGAATCCACTCAAATGGCGATTCTCTGTTTCAGGACATTACCTTTGCTCCGGATATTCCAGTCTACGCGACAACAGCTGCTTACAACAAGGACCCCTGCCCCAATAAGCTGCATTTGGGTATTGGTGTTTATCGAACAGAGGAGGGAAAATGCCATACATTAAATGTTGTTAAACAAGTGGAGCAGGCACTAGCTAATGATCTGTCTGCTGACAAGGAGTATCTTCCTATAACAGGAATGCCGGAATTTAATAAATTAAGTGCTAAGCTAATGTTTGGCTCTGGCAGCCCTGCCATCAAGGAAAGTAGAGTGGTTACTGTCCAATGTGTTTCTGGTTGTCTATCACTGAGGGTTGGAGCTGAATTTTTA…	1281	Gh_A07G0173	Gh_D07G0230	GOBAR_AA12073.t	GOBAR_DD19927.t	A07	D07	TRUE
Gorai.001G028100	ATGCGCCCCGAATTCACGTCACCGTCTTCTTCTTCATCTTCGTCGGCCGATCGTCGGTTAAACGCTCTGGTCCGACACCTCGCAACCGCATCAATGGTGTCTCAAACCGCCGTAGCATTTTCTCCCACCTCCGGGTTTCATGGAGACTCCGTTTTCTCTCACGTCGTTCGCGCCCCTGAAGATCCCATTCTCGGAGTGACTGTTGCATATAACAAAGATCCCAGCCCCGTTAAGTTGAATTTAGGAGTTGGTGCTTATCGAACTGAGGAAGGGAAGCCTCTTGTTCTTAATGTGGTGAGAAAAGCTGAACAAATGTTGTTGAACGATAAATCACGTGTTAAGGAATATCTTCCCATTGTTGGAATAGCAGAGTTTAATAAATTAAGTGCTAAACTTATT…	1359	Gh_A07G0174	Gh_D07G0231	GOBAR_AA12072.t	GOBAR_DD19926.t	A07	D07	TRUE
Gorai.001G028600	ATGGTGTTTTACTTCAAAGCCCGGCCAGAAGCTGGCGATTACACCATTTTCATGGGTCTTGACAAGTACGAGAACGAGGAGCTCATCAAATATGGCTTCATCAAAGATATCTGGTTCCATGTGGATAAGATGTCTTCTGCCCATGTTTATTTAAGACTTAAAAAGGGTCAAACCATTGATGATATAAGCGAAGGCGTTCTCGAAGATTGTGCTCAGCTTGTTAAAGCTAATTCCATCCAAGGCAACAAGGTGAATAATATTGATGTTGTTTACACTCCATGGTCCAATTTGAAGAAAACTCCTTCAATGGATGTTGGCCAAGTTGGCTTTCACAATTCCAAGATGGTTCGGACTGTGAGAGTGGAGAAGCGGATAAATGAGATAGTTAACAGTTTGAAC…	705	Gh_A07G0177	Gh_D07G0233	GOBAR_AA12068.t	GOBAR_DD19922.t	A07	D07	TRUE
Gorai.001G028700	ATGGCTCGGTTTGGAATAAAACGGGACGTTGCGAGATCGATAATGTTGAATTTCATTAACTTTGGTTTGGCTTTCATATTAGTTTCAGCTGAGAGAAGCTTGAAGAATGGAGAATCGAGCGAGGAATCTAAAACGAATGATAATTATTTTGTCAAAGCTATTCATTTCTTATGGAAACCTGATCAATCAGGTTATCACCATGTTTGGCCTGAAATGGAATTTAATTGGCAATCTGTGCTGGGAACTTGTATTGGATTTTGTGGGGCAGCGTTTGGGAGTGTAGGAGGGGTAGGTGGAGGTGGCATTTTTGTTCCCATGCTTAGCCTTATTGTTGGGTTTGATCCAAAGTCTGCAACAGCTATTTCAAAATGTATGATCATGGGTGCAGCAGCTTCAACT…	1428	Gh_A07G0178	Gh_D07G0234	GOBAR_AA12066.t	GOBAR_DD35547.t	A07	D07	TRUE
Gorai.001G030400	ATGGCTGCAAAACTCCTTAGCTTTTTGTTTTTCAGTTTCCATTTTCTTGTTTTTCAGCTTCACTTCTCCGCCGGTCAGGATGTTGTTAGGGCTGCTTATTGGTCGGCAGGCAGTGAATTTCCCGTTTCCGATATAGACTCCACGCTTTTCACTCACCTTTTCTGCGCATTTGCTGATCTTGATTCTCAAACCAACCAAGTCACGGTTTCCTCGGCAAACCAGGCCCGATTCTCCACCTTCACTGAGACTGTCCAACTGAAAAATCCTTACATTAAAACACTCCTTTCAATCGGTGGGGGAAGTTCATCGGCATCAGATTTCGCTTCCATGGCTAGCCAAGCTAATACCCGGAAATCATTCATCGATTCCTCCATAAATATAGCTAGATCTTACGGCTTC…	1107	Gh_A07G0195	Gh_D07G0249	GOBAR_AA12048.t	GOBAR_DD06371.t	A07	D07	TRUE
Gorai.001G030700	ATGTCGAGGCGATCAGGGACTTGCTTGAGGCTATGTCTAGTAACGTTTGCTCTAATTTCGGCTTTGGCAGTATGTGGACCAGCTCTTTACTGGAGATTCAAGAAAACTCTCAAGTTGGGTCCTTCCAAATCCTCTTGTCCTCCTTGCATCTGTGATTGTCCTCCTCCTCTTTCCCTTGTCAACATTGCCCCTGGGTTGACCAATCTCTCAATCGCAGATTGCGGAAGCAATGACCCTGATCTCAAGCAAGAGATGGAGAAGCAATTCCTGGACCTTCTAACAGAGGAGTTGAAGTTGCAAGAGACTGTCGCCGAAGAGCATTCCCGCCATATGAACATCACCTTTGGTGAAGCAAAAAGGGTGGCTTCCCAGTACCAGAAGGAGGCAGAAAAATGTATT…	519	Gh_A07G0198	Gh_D07G0252	GOBAR_AA34776.t	GOBAR_DD24990.t	A07	D07	TRUE
Gorai.001G031400	ATGGAAGACGACGATGAGTTCGGAGATCTATACACCGACGTTCTCAAGCCTTTCTCTTCCGCTGCTGCGCCACCGCTTCAGCCTTCTACACCCACCCATTTCCACCGTCCGATTGATTCCAATCCTCAATCTCAGGGTGGCGACGACGACGATATCCTCTTCGGGCCCTCACGTTCGATTCCGGACACTCAAAACCTAGCGCCGTTGAAGTTTCATCCTGTTCTTCCTCCTGCTGTTGCCGCTGCAGCAGCTCTGGGTTCGATCCCTAATTCAGCTCCCGAACCAATGGTTTTGGATTCTGGAAAAGAGGTTGTATTTGATATTGAAGAAGGGGGTAGTAAAGAGATTGAGGACTCAGGCTTGGATGACCCGATAATCCCGGGCTTAACCGATTCGGTT…	4020	Gh_A07G0205	Gh_D07G0259	GOBAR_AA38884.t	GOBAR_DD06382.t	A07	D07	TRUE
Gorai.001G032400	ATGTTAGAACAGTTGCTGATATTTACTAGGGGAGGATTAATCCTCTGGACATGTAAAGAACTTGGGAATGCTCTTAAAGGATCACCAATTGACACCTTGATCCGGTCTTGTCTTTTGGAGGAACGCTCTGGTGCAGCATCATATAACTATGATGCCCCAGGTGCTTCTTATACCCTCAAGTGGACCTTCCATAATGAGCTTGGCCTTGTATTTGTTGCTGTTTATCAGCGTATTCTCCATCTTCTGTATGTGGATGATCTTCTTGCACTGGTCAGGCGTGAGTTCTCTGAGATTTATGATCCGAAAAGGACTGTTTATAATGATTTTGACGAAACTTTTAGGCAGCTTAGGATGGAAGCAGAAGCTAGGGCTGAGGAGCTTAAGAAATCAAAACAGATG…	1866	Gh_A07G0214	Gh_D07G0269	GOBAR_AA38700.t	GOBAR_DD06392.t	A07	D07	TRUE
Gorai.001G033000	ATGAGAAGAATTTTTTCGATATCTTCGCTTCTGAATAAGGGATCTATTCAACGAAGAGTTTCAAATAAGTATCTTATCAATGCAATTCGTCCATATTCAGAGGATCTATCTTCCCCGAAATCTCCAGGGCCTCTATTGCAATATCGCAAGTTAGTGGAGCAAGGAAGGCTGCAGCATGATCCTTACCAAGAAAGGGTTGCTTTGGCATTGGAAAATTTGCTTGGGAGGTTGGAACAGTATGAAAAAGAGATGGAGGACTACCATATTAAGCTAGCTGAGTGGGAGAAAAACAGGGAGACTGAGCGTCGGAAGCTTTTGATGGAGGAAGCTGAGCTCAATCAGCGTGGGGACCTTTGGACATCGGTTAATAAGCGGAAGAGTGAACTTTTAGAAAGATGG…	1821	Gh_A07G0219	Gh_D07G0275	GOBAR_AA23185.t	GOBAR_DD06396.t	A07	D07	TRUE
Gorai.001G033700	ATGAAGTGGCGGCTGAGGTCTCCAGTAAAGAGATTGCACGTGAAAGTGAAGCCATTGAAGCTTGAAGGGATAACTAGAAATGAGGAAGAAGATGATAAGAAAATCGTGTTGATTGAAATGGTGTGGAGAGGACCCAAGTCTAGTTTGGTTTCGTTTCATATATCGTCGTCTTCAAGGCATAAAAGGAATCGCAGCAGTGAGAAAATTTTAGGAAATGGGGAATCAATTGAATGGGAGGATGATGAATTTGACAACTTGTGTGATTTCCCAGTAGTTTCCAAAGATCTTGGTTTCGGTTCCTGGGATGTTTTGTTCGATGTCTTGCTTGGAAAGAATTGCGAAGAAAAAAGTAAACTGGCGGTGGCGGGGAAAGTTTCTTTGGATTTGGCAAAGCTGGTT…	1731	Gh_A07G0226	Gh_D07G0283	GOBAR_AA27892.t	GOBAR_DD06403.t	A07	D07	TRUE
Gorai.001G034900	ATGATGGTTTGTTGGCCTTACTTCGATCCTGAATTTGATAATCTCCCAGAGAGAATATATGGTCCCCCATGTAGAGTTTGCATTGACAATGACAGCATGGAGGAATGCACGGTGATAAAGGTAGATAGCGTGAACAAGCAAGGGATCCTCCTGGAAGTGGTGCAGGTGTTGACAAATATTAATCTGATCATCTTAAAAAGCTACATTTCCTCTGACGCTGGATGGTTCATGGATGTCTTTCATGTTAAAGATGAGCACGGCGACAAAATCAGAGATCAAAATGTAATTAACTATATCCTGCAGGCCATAGGTACAGTTAGAGAGATCGAAAACACGGTGAAGGCCATGGCCTATCGCAATGACGTATTCAATAACTCCGATCAACTGAGCGAGCACACC…	1467	Gh_A07G0237	Gh_D07G0295	GOBAR_AA30362.t	GOBAR_DD06415.t	A07	D07	TRUE
Gorai.001G035500	ATGGGGTGTGGGAATGTGTTCTTCACGTTGATCATAACATTATCAGTAGCTCTAATCACCTACAACATCCTCATCTCAGCCAATGCTTCTTTAAAGCAAGAGCTTCCTGGGCCTTCTACCTCATCCATCATCGACCCCATAATCCAGATGCCGGTAGAAAAATCCAGAAAGTATGGGTCAAATGCAGAGAAAAGGTTGTTCCACACGGCTGTGACAGCTTCTGACTCGGTTTACAACACTTGGCAGTGTCGAGTTATGTATTACTGGTTCAAGAAGCATAAGAATGGACCCAATTCGGATATGGGCGGGTTTACTAGGATCTTGCACTCTGGTAAACCTGACAACTACATGAATGAGATTCCCACTTTCATTGCTCGGCCTTTACCAGCTGGAATGGAT…	1086	Gh_A07G0243	Gh_D07G0300	NA	GOBAR_DD18717.t	A07	D07	TRUE
Gorai.001G035900	ATGGAACCCGATGTAAGCATCGAGACCTCCTGCATGATCCGGATCGCCGTCCTTCCAATCGGCGATGTACCTTCTACTCTCCTTCGGGACTACCACTCCATGCTACTGCGTCATTGCACCATCCCTCTCTCCACCATCAGCTCCTTCTACACGGAGCATCAGAAATCCCCTTTTGCTCACCAGCCTTGGGAAACCGGCTCGCTCCGGTTCAAATTTGTGTTGGGCGGTGCGCCGCCCAGCCCATGGGAAGATTTCCAGCCTCATCGCAAGATCCTCGGCGTAATTGGCATCTGCCACTGTCCTTCCTCGCCAGATCTTGATCTCGTCATCGATCAATTCAATGCCGCCTGGAGAGGTTACTCTTCTGTTCTCGTTCAACGCTGCTTCGCCTTTTCTCCT…	3603	Gh_A07G0246	Gh_D07G0303	GOBAR_AA36498.t	GOBAR_DD18714.t	A07	D07	TRUE
Gorai.001G036400	ATGAAGAAGAAGCTTGTGCTGCATCTGCTTCTTTTCCTTGTTTGTGCTCTTGAAAACATTGTTTTGGCCGTACAAGGCCCTGCTTCATCACCCATTTCTACTCCCATCTCTGCTTCAATGGCTGCCTTCTCTCCAGCTGGGATTCAACTTGGAGGTGAGGAGCACAAGAAAATGGATCCAACCAAGAAAATGTTATTAGCTCTCATTCTTGCTTGCTCTTCATTGGGTGCAATTATCTCTTCCTTGTTCTGTTTATGGATTTATTACAGGAAGAATTCAAGCAAATCCTCTAAAAATGGCGCTAAGAGCTCAGATGGTGAAAAAGGGAATGGTTTGGCACCATATTTGGGTAAATTCAAGTCTATGAGGACGGTTTCCAAAGAGGGTTATGCTTCGTTT…	1311	Gh_A07G0250	Gh_D07G0307	GOBAR_AA30245.t	GOBAR_DD18709.t	A07	D07	TRUE
Gorai.001G037100	ATGGCGATGGGATTCTTAGGTTTCGCTCTCTTCCTCTTCCTATCTCTCGATCTCGATCAAGGTTCCACTTCCTCCGCATCCGCCGCCTCCTCCTCCTCCACCTCCCAAAACGTCGAGATTACTTATGGGACGGTTCTAAAGCTAATGCACGAGAAAACGAAATTTAGGCTGCATTCACACGATGTGCCGTACGGTTCTGGAAGTGGACAGCAATCTGTTACCGGCTTTCCTAATGTAGATGATTCCAACAGCTACTGGATTGTTAGGCCTGAACCTGATACATCTGCTAAACAAGGAGACACCATTCCTAGTGGAACAATTATTAGGTTGCAACACATGAGAACTAGAAAATGGCTGCATAGCCATTTGCATGCATCTCCAATATCAGGAAACCTAGAG…	663	Gh_A07G0256	Gh_D07G0313	GOBAR_AA22465.t	GOBAR_DD25336.t	A07	D07	TRUE
Gorai.001G037500	ATGGAAAATATGCAGGCTGTGAATAGCTTCGTGACAGCTTATTTGAAGAAGAAAGGATTCAAAGAAGCGGAGCAATTGTTGGAGGATCTTCAGAAGAAGGAGTCCGCTCCAATCGATTTCCACAACGACCCTGATCTTGCTAAGTTAATTCATCACTTTTCCCAGTCAGAGGATGATGTGGCACGGTACCAGGATGGGTATAGCAAACTGAGGTCGTGGACTTATAGTTCCCTAGATTTATACAAGCATGAGTTGCTTCGCGTGCTTTATCCAGTCTTTATACATTCATTCATGGATCTGGTGGCGAAAGGACATTTGCAAGAGGCTAGAACCTTTTTTAATGCCTTTCACGAGGACCATGAACTGATGCACTCACGGGACCTTCAAAAGTTGGAAGGC…	2007	Gh_A07G0258	Gh_D07G0315	GOBAR_AA22467.t	GOBAR_DD25338.t	A07	D07	TRUE
Gorai.001G037900	ATGGGGGCTTCGCCAGATGGAAAGGGAAACGGGGGAATGGGCAGTACTAGTGGTGAAAAGTTTGCAAATGGAACTGATTTGAATATGGATATAGATGAAGATGATGATGTGTTTGATGAGCTGGTCAGTGTGCAAGAGCTGGGAGAAGAGTTTTTGAGGAATTTCTGTAGGAAAGCTGCCGTGTCTTTCTTCAATCAGTATGGTCTAGTAAGTCATCAAATAAACTCTTACAATGATTTCATAAAATACGGTCTCCAGAACACCTTCGACTCCTTTGGGGAGTTTGTTATTCATTCTGGTTATGATCCATCGAAGAAGGGAGAAGGTGACTGGCGTCATGCCAGAGTGAAGTTTGGGAAAGTCACCGTTGAGAGGCCAACCTTTTGGGCTGTCACAGGT…	3615	Gh_A07G0263	Gh_D07G0319	GOBAR_AA22473.t	GOBAR_DD25343.t	A07	D07	TRUE
Gorai.001G038000	ATGCAGAGAGTGAAAGCTTTAATAAAAGTAAGGCATTCCTTTCAAACACTTAGGTTCCTCTCCCATCAGAGATGCTTCTCTGCACAGCCTAATTATGCCCCATATAATGATTTCCAGGACCAGGTTTTAGTGGAAGGGAGAGCAAAATCAAGAGCTGCCATTCTCAATAGACCTTTTGCTCTCAATTCACTTACCACTTCAATGGCATCTCGGTTGAAGAAATTGTATGAATCATGGGAAGAGAACCCTGACATTGGATTTGTCATAATGAAGGGTAATGGCAGGGCTTTCTGTTCTGGTGTTGATGCTGTTGCTCTCTATCACTTACTTAATGAAGGGAAAGTTGAAGATTGTAAAAGGTTTTTCGAGACACTATATAAGTTTGTATACTTACAAGGA…	1218	Gh_A07G0264	Gh_D07G0320	GOBAR_AA22474.t	GOBAR_DD25344.t	A07	D07	TRUE
Gorai.001G038100	ATGGTGCTTAGGTACAGTATTATCGTATCCTTCTTGTTGTTTTTGGTGGTCAACTTGACTCACCCACGTTTCACTGAGTCACTGCCACGATGCAAAGCTTGGTTGGTCCAATCCATCCCAACTGACATGCCCTATCTCCCTCCAGTCCCTGGTGTTCTTTCCACTGGTGATGTTTTTAAGTGGTTGGCTTACAATTCAACCGACAAGCTTGATATAATAGCTCAATATTGGCAATTGAAAGCACATCCAGAGGATTCTCGTTCGGGGGATTATGGATACTCAAAGGCTGATATGCATCGTTTTGGTGCCCATCAAGGTTTTTCTGTTTATACTGCGCTGGAAAATGCTGCTGATCGTGATGTTGATATCAGGTTAGTACAGCACTCTGGAGTGTATCCT…	1545	Gh_A07G0265	Gh_D07G0321	GOBAR_AA22475.t	GOBAR_DD25345.t	A07	D07	TRUE
Gorai.001G038200	ATGAAGTTTATGAAGCTTGGCTCGAAGCCTGACGCCTTCCAAGTTGATGGCAAATGTATCAGGCATGTCACATCTGATTTGGCAACTGATATCATCATTAAGGTTGGCGACCTGAAATTTTACCTTCACAAGTTCCCTTTATTGTCTAAGAGCAACCACATGCAAAAACTAGTGCAGAAAGCCAGTGAAGATAACTGTGATGAAATTAATATGGTTGATTTTCCTGGTGGGCCAAATGCATTTGAAATTTGTGCAAAATTCTGTTATGGGATGGCTGTTACTTTAAATGCTTACAATGTTGTCGCTGCACGTTGTGCTGCCGAATACCTAGAGATGACTGAGGATGTTGATCGAGGTAATCTGATTTTTAAAATCGAAGTCTTTCTTATCTCTAGTATA…	1851	Gh_A07G0266	Gh_D07G0322	GOBAR_AA22476.t	GOBAR_DD25347.t	A07	D07	TRUE
Gorai.001G038400	ATGGGTATATATCTCAGCACCCCCAAAACTGAAAAATTCTCTGAAGATGGCGAGAATGACAGGGTTAGATATGGTTTATCATCTATGCAAGGATGGCGTGCTACTATGGAAGATGCTCATGCTGCATACCCTGATCTTGATGCTTCTACTTCGTTCTTTGGTGTTTATGATGGTCATGGAGGCAAGGTGGTTGCAAAATTCTGTGCCAAATATCTTCATCAGCAGGTTCTCAAGCATGAAGCATATGCAGCTGGGGACATAGGAACATCACTTCAGGAAGCATTTTTCAGAATGGATGAGATGATGCGTGGACAAAGAGGATGGAGAGAATTAGCCATTTTGGGCGATAAAATAAATAAGTTTACTGGCATGATAGAAGGATTGATATGGTCTCCAAGG…	1086	Gh_A07G0268	Gh_D07G0324	GOBAR_AA09594.t	GOBAR_DD33530.t	A07	D07	TRUE
Gorai.001G038900	ATGGGTCATAATAATCGGAACAATGAGGAGAAAAGCCATCATCAAGCAGCTGATAATTTGGTGAATTTGTTCACCAAAGCAAACCATGATCTTCTCGTCGTTCAGTACAGGCTCGAGAAGGAGTTTCAACAAATTTATCCTGATAATGCGAACCCTATGAAGTTGGTGTCTCGAATAAAGAAGATCCAGGAAGAATTATCGAGCTTGACCGAGCAGTGCCGTGAGCTCTTATCGGCCAAACAGGATTTGATTGATAAGGCTAGAACAATTCTGGTTGGGAACAGAAATTTACTCCACCGTATGCAAGCATCAACAGGCACGTCCCTCACCAGTGATTCTGATGATCTGGCACTCACCAATTTCAACCAGATCATTGATGAGTGGACAGATCAAGTCAGA…	549	Gh_A07G0272	NA	GOBAR_AA31708.t	GOBAR_DD33534.t	A07	NA	Dt_NA
Gorai.001G039100	ATGCAAAACCCTTCTACGGTTACCCAAGAATCTGGCCCTGCTGCCTTCGATCTCGTCACACAATTGGGTCACTTAGCATTCAACAAGAGCTTTCGCAGCTCAAACACTGATGGGTTTTGTTCATTTAAGCCAAATCACGTGTATTTTTCAGGCTTCAGAGACTCAATTTCTCAGAAAAAGCGCAGAGTTGCTGCTGCTGCTTCACTCAGTTTGGGTGCTCGAAACAGCGTTTCTTCGAGCGTTAGGAGAATCCTGAATGATTTTAACAGAGCAATTAAGTTTCACTGTGATAGAATCCCGATTGGGTTTGCTTCTATTCGGGTTGGTTCTGAGGATAACAATGGAGTGAGAGATGGTGGTGGTGGCGTTCTTGAGGTTGAAGGTTTGCCTTTGAATGGT…	1596	Gh_A07G0274	Gh_D07G0330	GOBAR_AA31706.t	GOBAR_DD15869.t	A07	D07	TRUE
Gorai.001G039800	ATGAACCACAACCCGCAATCCAGCGATGGGAAGCACGATGATGACTCTGCTCTCTCCGATTTCCTTGCCTCTCTTATGGATTATGCTCCCACTATACCTGACGAATTGGTGGAACATTACTTAGCCAAGAGCGGATTTCAATGTCCCGATGTTCGATTAATAAGGCTCGTCGCTGTTGCCACTCAGAAGTTCGTTGCGGAAGTTGCAAGTGATGCACTTCAGCATTGCAAGGCAAGGCAAGCTGCAGTCGTCAAAGACAAAAGGGAGAAGCAGCAAAAGGATAAGCGCCTAATCTTGACAATGGACGATCTTTCAAAGTCATTGCGCGAGTATGGGGTGAATGTGAAGCACCAGGAGTATTTTGCCGATAGCCCGTCAACCGGTATCGATCCCGCTTCT…	411	Gh_A07G0281	Gh_D05G0640	GOBAR_AA31699.t	GOBAR_DD15878.t	A07	D05	FALSE
Gorai.001G040700	ATGAATTACCCTGAATCTCGCTCTTCCTTTATGAGAACGCCCCAATCAACTTATGCTGGCAGTGATGCTATTGGGATTTGGCCTGAATTTCCTATGAATGATTGGCAATTTGACCCACATTCAGAATTTGAACAACAACAGCAACAACAACAACAATCACCTCCCTTCAAAAGACCTAGACATTCTGAGGACAACCAATCGAATATTGTGCAATGCACTCCTACAATTCCCAGGATGCCCTCAAATCCTCCAACCAATAAGGGGACAACTAATATTTTCTTCAAAACTCGTATGTGTGCAAAGTTTAGATTGGGTACTTGTAGGAACGGTGAAGGTTGCAACTTTGCTCATGGCATCGAGGATCTGCGTCAGCCTCCTCCAAATTGGCAAGAACTTGTT…	1074	Gh_A07G0291	Gh_D07G0346	GOBAR_AA17451.t	GOBAR_DD15894.t	A07	D07	TRUE
Gorai.001G041100	ATGGACGGAAATCTTGAAATCTCCTTGGATAAACTTCCCATTAAGCGCCTCGAATCTATAGAAGAAAACGGCGTCGAACGATACCCTTCAGATTCGAGCTACGATGAGAAGCGAGTGTCGCTTATACGGAGAATAGACTTCGCGTGGGCGTTGGAGGATGACGAAGAAAGGGAGAGGAAGAAGAGGCAGAAGAAGAGCTCCAAAGATGCCTCCGCTACGTGGCAGTGGCAGAGCATGGTTGAGAATCTCCAGTTGGCTCACCAGGAGCTCTCCGTCATCATCGACCTTATCAACACTGTGGACGCTAATGATGCTGTAACAGTTGCTGGCATGACCAGGCCTAAGCCATTACCTAATGAGGTCCTGTCTGATCTTGCTGTATCTGCTGCAACTAAGCTA…	1992	Gh_A07G0294	Gh_D07G0350	GOBAR_AA40401.t	GOBAR_DD15890.t	A07	D07	TRUE
Gorai.001G041400	ATGGGAGCAACGAAGAACATCTGGACCGCCATGGAAGCAAACCATGCTAAACAAAGCCACAACGGCAATTCAACCTTCGATGATCATTCAATCCTTCACTCTAATCTCTCAGTTGATACCGCCCTTCCTTTTCCCCTTATGGTCCCTCGCGTCATCGCCTTGTGCAAGGATCTGTTTCGGAAATGGGCTAAGTTGAACGATTCTTGCTTCTCCGTTGACACTGTATCAGGCGGCATCACGAATCTTCTGCTGAAGGTTTCTGTCAAGGAAGAAAATGGAGAATATGTGTCTGTAACAGTTAGATTGTATGGACCCAACACTGAATATGTCATCAATCGGGAACGTGAGTTACGGGCGATCAAATACCTCTCAGCTGCAGGATTTGGTGCCAAGTTGCTT…	1155	Gh_A07G0297	Gh_D07G0353	GOBAR_AA17458.t	GOBAR_DD15887.t	A07	D07	TRUE
Gorai.001G041700	ATGGATTCTAGAAAAATCCGATCAGCATATGAGGGACGTTCCATCCAGGCTCCAAGTGCGATACGACATGGTTCACTTGCTGGCTCAGGTCCTCCTGCTGCTCGTGGGGCTTTGGAGCCACTTCTACGACCTGAGCTTTTAGAGAACAAGATTGCTTCTCAGGCTGCAGAAATTGAGCAACTTGCTAGAGACAATCACCGATTGACAGCTAGTCATGTCACCTTGAGGGAAGATGTTGTGGCTGCTCGTCATGAAGCACAGAAACTCAAGGAACACATTAGAAGCATCCAGAATGAGAGTGATATTCAGATCAGGGTTCTGCAGGAAAAGATTGCAAAAATGGAACCGGATATTCGGGTTGGTGAGAGTGTTAAAAAAGAGTTGCAACAGGCACTCATT…	939	Gh_A07G0300	Gh_D07G0356	GOBAR_AA17461.t	GOBAR_DD15884.t	A07	D07	TRUE
Gorai.001G042000	ATGGTGACGCCAAAGCAACTCCTCTCCATCATCGAATCCTCTGTCGTAAATCCTTTTCCTCCATCGCCGGCGCAGCGAATCGAGCTCCTTCACGCCATTCGAACCTTACTTCCCTCTCTCAAATCTCTCCTCTCCTATCCGCCCCCGAGACCCTCAGACCGGGCGCAGGTTCGGTCCAAAGAATTGAGACTTCCGGATTCTCCGCCAATCTCGCTTGACGATCAAGATGTTCAAATTGCATTGAAATTGAGTGATGAGCTCTATCTTAATGAGATAGACTGCGTTCAATTGCTTGTTTCTGCCAACCAAGAGTGGGGCTTAGTTGGACGAGGACCACTAGAGATTTTACGCCTTGCTGCGGGACTTTGGTATTCTGAGAGGCGAGATATAGTGATGGCT…	5628	Gh_A07G0302	Gh_D07G0359	NA	GOBAR_DD34025.t	A07	D07	TRUE
Gorai.001G042100	ATGAAATTTGGGAAGAGCCTTAGTAGCCAGATCGAGGAGACTCTGCCTGAATGGCGGGACAAGTTCCTTTCTTATAAGGAGCTTAAGAAAAAATTGAAGCTTATTGAGCCTAATTCCGGTGAGAGGCCGAATAAACGGGTTAAATTGGATGGAAATTCTGGTGATTTTGCCGGTGCCGGAGATAAGGTCGGCGTCTTCGACGGAGACGGTATGTCGACAGAGGAGACCGATTTCATTAAGCTTTTGGAAAATGAGCTCGAGAAATTCAACACTTTTTTTGTCGAGAAAGAGGAAGAATACATCATTAGATTGAAGGAATTACAAGACAGTGTGGCAAAGGCAAAGGATTGTAGTGAAGAGATGATAAGGATTCGGAAGGAGATAGTGGACTTCCATGGC…	909	Gh_A07G0303	Gh_D07G0360	GOBAR_AA32134.t	GOBAR_DD34026.t	A07	D07	TRUE
Gorai.001G043000	ATGGCAACTGCATTTCTCTCAACTGCTAATTCCTTCTTCCCATCATCTATTTCCCCTTCAACATCTTCTTCCTGTTCGTCATCATCATCATCATTAGGGACTGCATTAGTTTACCTCAACAATCAAAATGTCCAAAGAAGAACCCTTTGCAAAGCATTCAATGAATCACCACCACCAACTCCAGCTTTAACTAAAAGAGGCTTCTCCCTTTGCTTCATCACCAGCTTAGTGTTGGCTGCTGGTAATGGTTGCTCCAATGCCATTGCAGCAATTCTAGAGGCCGATGATGATGAAGAGCTCTTGGAGAAAGTCAAGAAGGATAGAAAGAAGAGGCTTGAAAGACAAGGAGTAATCAGTTCATCGGGTCAAGAGAAAGGGTATTTGCAGGATGTGGTGTAT…	699	Gh_A07G0309	Gh_D07G0366	GOBAR_AA31662.t	GOBAR_DD33328.t	A07	D07	TRUE
Gorai.001G043200	ATGGAAGATCAAAGAGTAATGGTAATCCAGGATGCATCTAAACAAGTATGTTCAAGTGCCATTAAATGGGCACTTCATACCTTAATTCTTAAGCCTGGAGATTTGCTTCTCCTTCTTGGTGTCCTTCATCAGGTCAATCATCCTACACCTGTTGTGTCTCTCAAAGGAACAAGGAAGCTTGTGGGATATAGGAAGAAAATGGGTTTCAGTTCAAAGTTTGCAGCAAATCACACAATTGTTGATAGGGAAACAAGGAAGGAGGAGTTTGAGAATAATGCTGAAATTTTAGAGATTTCAAAGCTTTGCAAAGCACAAAAGGTTGAGTTTAGGATAGAAGTAACTTCAGGAGCATCACCAGCAGTTGTGGCTATCCAATCCGCACAAAATGTGAAGGCAACA…	630	NA	NA	GOBAR_AA31664.t	GOBAR_DD33330.t	NA	NA	NA
Gorai.001G043400	ATGTCGATTCCAACGCATCGACCGTTACCCAACGAGTCATGGGATTGCACACTACCAGGCCCACCCAGTCGCAACAACTTCGGATCTGCTGATCTAAATCCCTCCGGTCTCCTAGCATTCGCCTCCGGCTCCTCCGTTTCCGTAGTTGACTCCCGTTCCCTCCAGCTCGTTGCCACCATTCCCCTCCCTCCTTCTTCCTCTTCTCTCTCCCCTTTCGTCACTTCCGTACGGTGGACCCCGCTCCCTCTTGGTCGGGACCTTCTCTCTACAGAACCTTCCTCTTCGCATCTCATCCTAGCCGCCGCCGACCGCCACGGCCGTATTGCTCTCCTCGATTTCCGCCTCCGTTCTCTCATCCTCTCCATTGATCCTCCCGATCCTTCCTCTAAATCCGGTATC…	4005	Gh_A07G0312	Gh_D07G0369	GOBAR_AA31666.t	GOBAR_DD34329.t	A07	D07	TRUE
Gorai.001G043700	ATGTTCATCCTCCGAGTTCACTCGGTGGACACCGAGTTACCCCTCACCGACGCCGAAGAAATCGAATTCTATACCACCACTTCCCTATCAAACCCTAACCCTAAATTCCGCGAAAGGAGAGGGGTCGTTCACCTCTATCGGAAGGCGTCTCAAAGCTCCCTCCCAAATCCTAGTTCTCGCTCCACTTCTCTTTTTGTCGTCGCCGTCCCTAAGTATCTATCCGCTGCCGATTTCATCCGATTTGCTGGCTCCCACATCGAGAATATCACCTACATCCTCTTCATCTGGAATGATGGAGTGGAAGATAGGTATAGCGTATTAATAGAGCTAGCTGCCCAGTCGGCGGCCGATGCATTCTATTTTAGCTTGAATGGGAAGCGGTTTTCACCTGCTGAGGCT…	1443	Gh_A07G0315	Gh_D07G0372	NA	GOBAR_DD34326.t	A07	D07	TRUE
Gorai.001G044200	ATGGATGACAACAATTGCGGCTGTTGGGCTGTCTTGAAGCGCGGCGTTTGCAAGTCCTCTGCTTCTCGTGACTCTGCTAACACCATTCCTCGTACTAGTCTCGTTTATGACACTGCTACTGAGACAAGATATCTAAATGCAAGTAACAGAGAGTTGTATCCTCCAAATGAAGCTCATCTTTCATCTGATAACCCTGATCCACCACCATCAGATAACAAATCTCCATGCCAGCTTCTCCAATTTACTTTTCAGGAGCTAAAATCTGCTACAGGTAACTTTAGACCTGACAGCATACTTGGGGAAGGTGGTTTTGGCTATGTCTTCAAGGGGTGGATAGAGGAAAATGGTACAGCTCCGGCGAAACCCGGTTCGGGGATCACCGTCGCGGTCAAGAGTTTG…	1284	Gh_A07G0319	Gh_D07G0376	GOBAR_AA36346.t	GOBAR_DD31322.t	A07	D07	TRUE
Gorai.001G044700	ATGGAAGCCAGTGCTGGACTTGTCGCCGGCTCTCACAACCGCAATGAACTTGTTGTCATCCATGGCCATGAAGAGCCTAAGCCTTTGAAGAATCTGGATGGTCAAGTTTGTGAGATTTGTGGTGATGAGATCGGGGTGACAGTAGATGGAGATCTATTTGTGGCCTGCAATGAGTGTGGTTTTCCCGTTTGTAGGCCTTGCTACGAGTACGAAAGGAGGGAAGGCACTCAACAGTGTCCTCAGTGTAAAACTAGATACAAGCGTCTCAAAGGAAGTCCTAGAGTGGAAGGGGATGAAGATGAAGAGGATGTGGATGATATCGAACACGAATTTAACATCGATGATGAACAGAACAAGCATAGGAATGTGGTGGAATCCATTCTTCATGGGAAGATGAGC…	3132	Gh_A07G0322	Gh_D07G0380	GOBAR_AA25282.t	GOBAR_DD32648.t	A07	D07	TRUE
Gorai.001G044800	ATGGCTGGGATTACCACCAGCTTCCCTTTCAAGACCATCCCAACTCGACCCACCAAGACCATACCTTTACTTCTCTCTTCCCTCCAATCCAAGCTCTTTGGTATCCATGTCCGCAACCCTAACAGTTTCTCCTCTCCTCTTCACTGCTCTGCTACTATAAATGCCCGTTACGGTGCTGATTCTCGGTTCTCGCCTCCCGGTCGTTCTAAGAAGAATGATGAAGACCAGGCACTTGATTTATCTGCCATCAGGTCGGATTCTGTCAGACTTATTGATGAGGAGCAAAGTATGATTGGGATAGTCTCTAAAAGCCAGGCTATTCAAATGGCTGAAGATGCAGGCCTCGATTTGGTGATATTATCCCCTGATGCAGATCCTCCCGTTGTCAGAATAATGGAT…	801	Gh_A07G0323	NA	GOBAR_AA24904.t	GOBAR_DD35487.t	A07	NA	Dt_NA
Gorai.001G045200	ATGCAAAGGCTCGTCTTACTATCGGTGCTCCTTTGCGCCAGCTGCCATATCTCCCTTTCCTTGACCAATGGTACTGCCAGCAACGGTACAGTGGCGGACGGACTACTGGAAAATGGCAACTTTGAAAACGCCCCAAATGCAACAAACATGAAAGGCACCGTGGTTGTGGGACGCTACTCAATACCAGGATGGGTGAATGAGGGGTTTGTGGAATACATTAAGTCAGGGCAAAAGCAAGGGGACATGCTGCTGGTGGTGCCCGAAGGGGCCTATGCTGTAAGGCTAGGAAACGAGGCATCCATCAAGCAGAAGATAAAGGTGATCAAAGGGATGTATTACTCCATCACATTCAGTGCAGCTCGGACTTGTGCTCAAGAGGAGCGTTTGAATGTAACGGTG…	1134	Gh_A07G0326	Gh_D07G0383	GOBAR_AA24901.t	NA	A07	D07	TRUE
Gorai.001G045600	ATGAGAAAAGTGGGGGATTTTGTTTTCCCTGTTTGGATTGAGGGATTGTTGATGGAAAATAGAATAGGAAACTCTCATGGAGCGGAAATTCCTAAGAAATCAAGATCTTTGGATCTTAAGAGTTTGTATAAATCTGGTGATTCAAAGGAGTCTTCTGAAAATAGAAGCTTGAAGAGGAAAGAAAGTTCGCAAGAAGGTGATGGTGAGAAGAGGAGTAATAATAATAACAAGAGAAAGAAGAGTAGGAAATCTCTGCCTCTCAGTAGTTTTAGAACCGTCCATGATAGCGATAGTAGCAAGAGTTTAACTGAAGTGTATAATGGGGGGTTCAGTTCGAAGTTGCATGATCCAAAAAGCTTGAAGAAGTTGGGTTTGAGCCAGAAATCAAACAATGGCTGT…	5061	Gh_A07G0329	Gh_D07G0387	GOBAR_AA24424.t	GOBAR_DD34433.t	A07	D07	TRUE
Gorai.001G045700	ATGTTAAGGCAATTCCTCAGTAAACTCCCACGAAAATCCGGGAAATCGGACTCGCCCGAGCTTACAAGGTCAACCTCATGCACGACAGCGGGGTCCACCCCGCAACCTCACCGATCCAACAGTTTGAATTTGGGTTCTGGCCGTCCCTGCGCTCCAAAACGAACATCTTCCGCTGTTTTTCCGGCAAGTGTTGTGGCGGGAATCGAGCCATTGTTGCCATTCAAAGATGTACCAAATTCGGAAAAGATGAATCTTTTTGTGAGTAAAGTTAGCCTTTGTTGTGTAACTTTTGATTTCACTGACCCAACTAAAAATTTAATTGAAAAAGATGTTAAAAGACAAACCTTGCTAGAGCTGTTGGATTTTGTGTCAGGGTCCGTTAGATTTAGCGAACCTGCA…	1509	Gh_A07G0330	Gh_D07G0388	GOBAR_AA38792.t	GOBAR_DD36371.t	A07	D07	TRUE
Gorai.001G045800	ATGGCCAAGCCTCGCAAGCCCAAGCCCGAAGACCCGAAGCCAGCTCACTCCGGTGCCGTTGTCCGCCACCAGAAGCTTTGCCTCTCCATCGACACGAACCTTCGTCGCATTTACGGCTACACTGAGCTTGAAATTGAGGTGCCTGATATCGGTATCGTTGGATTACATGCGGAGAATTTAGGGATTGAGAGTGTGCTTGTAGATGGGGAACCGACAGATTTTGAGTATTACCCGCGTAATCAGAGCTCCGATATTGAGAAACGGTGGGCCTCCGCTGTGTCTTCACCGAGTTCAGCCGCGGATGTTGCTGCAGCTGCTTACGTCACGGCGCTTGAGACAGAACTGATCCCTAATTTGCTCATCAATTGTTTCAATAAGATGCAAATTGAGCAAATTAAT…	4035	Gh_A07G0331	Gh_D07G0389	GOBAR_AA38790.t	GOBAR_DD15048.t	A07	D07	TRUE
Gorai.001G046200	ATGGCTTTTGCTGCAATGAAGCCGACCAAACCTGGTTTGGAGGAGTCCCAGGAGCAGATTCACAAGATCAGGATCACTCTCTCCTCCAAGAATGTGAAAAACCTTGAGAAAGTTTGTGCTGATTTGGTTCGTGGTGCCAAGGATAAGAGACTGAGGGTTAAGGGGCCAGTGAGAATGCCCACCAAGGTTCTTCACATCACAACAAGGAAGTCTCCCTGTGGTGAAGGTAGAACAAACACATGGGATAGATTTGAGCTCCGTGTTCACAAGCGAGTTATTGATCTTTTCAGCTCCCCTGATGTGGTCAAGCAGATCACATCTATCACCATTGAACCTGGTGTTGAGGTGGAGGTTACCATTGCAGATTCTTAA	372	Gh_A07G0335	Gh_D07G0392	GOBAR_AA29651.t	GOBAR_DD15044.t	A07	D07	TRUE
Gorai.001G047000	ATGGCGATTTGCTCCTCGAGACGTGGAGTGCTTGGATCCGTTTATTGTTTGGTGGTGGTGCTATCATACGCGAGGATATGTCTATCGGCGAGATCTGATAATGAAATCCGGGAAAGGTTTTACGGTAACCTTGTGAATTCGTCGGCGACGGGTACCGGCGAAGGGAGTATTGCCAAAATGTTCGATCGGGTTCTTGAGAAGGAGTTCTCCGAAAATGATCAAACTGAAGGAACTGATGCAAGCAATTTCAATACTAGTGTAGCTGATCAGCAAGCTGTACTGGAGACTGTAGCTAAAATCACTCATGAGAAGGGGAAGAGAAATGATACACAAGAGACAAATGGTACAAGAGCATTCCAGATTCAAGATGTCTTTTCCCTGGAAAATGAAGATTCTGAT…	1728	Gh_A07G0341	Gh_D07G0400	NA	NA	A07	D07	TRUE
Gorai.001G047700	ATGGCAAATCGATGGTTGAGGCCTGAGGTGTATCCGCTGTTCGCGGCCGTAGGTGTTGCTGTCGGAATCTGCGGGTTTCAGTTGGTGCGAAATATCTGCATCAACCCTGAAGTCAGGGTAACCAAGGAGAACAGGGCTGCTGGGGTTTTGGACAACTTTGCTGAGGGAGAAAAATATTCTGAACATTTCTTGAGAAAATATGTCCGCAACAAGACGCCAGAAATCATGCCCAGTATCAACAGCTTCTTCACTGACCCAAAGTGA	264	Gh_A07G0344	Gh_D07G0406	GOBAR_AA21424.t	NA	A07	D07	TRUE
Gorai.001G048000	ATGGCGAATTCGATGGCAAATTTATCTAGAAGGGTTTATAGATCTCTTCTCTGTAACCCCAGAACTTCTCAACTTTCAATGCCCTTTTGCACCACCACCCCGATTTCCTCCTCTGCTGAAACTTCCGACTCGGACTCTGATCCATTTCCCGACTTACCTTCTTCGCAATCCTCAACGCCCTTAGAATCTGCCAAGGACTCCAACACTAAGAGTCGTTTATACGACTGCCCGCTTGAGAATGGCTTTGATACGGGCATTTACAAGGCAATTCTGGTTGGACAGGTAGGGCAGACCCCAATTAATAAGAAACTGAAGAGTGGGCTGTCAGTGACATTATTTTCCCTGGGGACAGGTGGGATTCGAAACAACAGGAGGCCATATGGGAATGAGGAACCAGTG…	672	Gh_A07G0347	Gh_D07G0409	GOBAR_AA21427.t	GOBAR_DD15499.t	A07	D07	TRUE
Gorai.001G049000	ATGGCTCTCGCTTCCTTCACTGCCCGTTTCAAGCAATTTGTTACCCCCGATGCCCTCAGATCTTATCTCGCTGAGTTCATTTCCACATTCTTTTATGTCTTTGTAGTTGTCGGTTCTGCCATGGCTTCACGGAAATTGATGTCGGACTTGGCAACCGATCCGTCTAGTCTGGTGTTAGTCGCCATTGCAAACACCTTCGCGCTGTCCTCGTCGGTGTACATTGCCTCAAACGTTTCCGGTGGGCATGTGAACCCCGCCGTCACTTTTGGGTTGGCAGTTGGGGGTCATGTAAGTGTCTCGACTGCTCTGTTTTACTGGGTTTCTCAAATGTTGGCCTCTGTGATGGCTTGCCTTTTGTTGAAGGTCGCCACTGTCTCCCAGGATGTCCCAATATATACA…	762	Gh_A07G0358	Gh_D07G0420	NA	GOBAR_DD15511.t	A07	D07	TRUE
Gorai.001G049600	ATGGGGGCTTACAAGTACGTGTCAGAGCTATGGAGGAAGAAGCAATCCGATGTGATGAGGTTCTTGCAGAGGGTGAGGTGCTGGGAGTACCGTCAGCACCCTTCCATCGTGCGAGTTAACCACCCAACTCGCCCTGACAAGGCTCGTCGATTAGGGTACAAAGCCAAGCAGGGTTATGTTGTCTATCGTGTCCGTGTAAGGCGTGGTGGGAGGAAGAGACCAGTTCCTAAGGGTATTGTATATGGAAAGCCAACAAACCAGGGTGTTACCCAGCTGAAATTCCAACGTAGCAAACGATCAGTTGCAGAGGAACGAGCTGGCCGGAAGCTTGGTGGTCTTAGGGTCGTGAACTCTTATTGGATCAATGAGGATTCAACTTACAAATACTTTGAAGTCATA…	615	Gh_A07G0364	Gh_D07G0426	GOBAR_AA32326.t	GOBAR_DD15517.t	A07	D07	TRUE
Gorai.001G049700	ATGGATGTTGACGGGCCTTCCTCTGGTCGGCGAAAGGTCCGATTCGCTCCTAAAGCTCCTCAATCTTCAAGAAAGCCCAAACTCGCTGTTGCCAAATCTGAAACGAGTGATGAAGATGAAGAAGCTGCTCAGGCGCAATATCTTCTTGGACGTTTCAACGAGAATCTAACGCGACAAAAGCCGAAAGTTGAGAAGAAATCTTCAGTGCAAATTGCATTTGGTCCTGGAGCCCCATCATCCACTTCATTGAGGTCATATGGCAATAAAAGAGCTGGTAGAATCCTAGATGATTCGTCTTCGACTTCCAAAGAAGATTGCACTGATATATGTTCTTCAGATGCTATTGAAGCACCAGCCCCAAGAGTCAAGAGTGAATACAGAGAACCATGGGATTACAAC…	909	Gh_A07G0365	Gh_D07G0426	GOBAR_AA32326.t	GOBAR_DD15517.t	A07	D07	TRUE
Gorai.001G050100	ATGAGCCTCTTAAAACTTGGGTTCTACAATCAACGCTTCCATTTGCTTCGCTTTATTCCACCACAGTCTTCCAATGTCTCCCCATCTACCTTTTGGGTGCAAAATCTGACCAACAATAACACCACCAACCACTCATCGTTATCTTATACTCCCAGGATTAATCCTGTAATAGCCAAGGCACTTCGTACTGAAGCAGCTGCCACAGCACAGCCCATAAGAATGGTGAAAGCTATCAGGGTTCATCAACTTGGTGGACCTCAGGTCCTTAAATGGGAGGATGTGGAACTTGGGGAACCCAAAGAGGGTGAGATACGTATTAAAAACAAAGCTATTGGACTGAATTTCATCGATATCTATTTTCGGAAAGGAGTTTATAAGGCTGCTACCATGCCCTTCACT…	1194	Gh_A07G0369	Gh_D07G0430	GOBAR_AA32330.t	GOBAR_DD15521.t	A07	D07	TRUE
Gorai.001G050300	ATGGAGAAGAAAGAAAAAGAAGCAGAAAATGAACTGGTGTTGCCACCTTCTCCAACTTTAACTATTGGTATAGCTATCAATGGAAATAGAGAAAGCAAATATGTGGTTAAATGGGCATTGGAGAAATTCGTTCCTGAAGGAAATGTCATGTTTAAGTTGTTACATGTTCGTGCGAAGATTAAACTTATTCCTACTCCAATGGGGAACTTGCTTCCGATTTCACAAGTTCGAGAAGATGTAGCTGCAGCTTATAAGAAGGAACTGGAATGGCAGGCAAATGAAATGCTTCTTCCTTATAAGAAAATGTGTGCTCAAAGAAAGGTGGAAGCTGATATTATAATCATTGAATCAGACCAAGTGGCGAATGCAATAGCAGAGGAGGTTTCAAAGAACACTATC…	2466	Gh_A07G0371	Gh_D07G0432	GOBAR_AA32332.t	GOBAR_DD15523.t	A07	D07	TRUE
Gorai.001G050900	ATGGCGAGTTCTATAGCTTCTCAGCTACAGGCTATCAAAACGTTTATTCAAGTTGAGAATGAACCTCAAAAGCGTCCTTTAACTCGCCCTTCCATTTTGTTTAACCCCAAAGAAGCTGCTGATATTGATATTGATACTATTCTGGACATTGCACTGTCAGGGCTAGAGATTCTAGTAGGCGTGGACGAAAGGTTTAGAAACTGCAAGAATGATTTGTTCAATCTCAAGAGTAAAGAATTGGATAGAGAATTGATGGGAGTAGATGAAAATAATCAAATTAATGCCTCGATAAGTTCGTATTTGCGGTTACTATCAGGACATCTTCAACTTCCTGCCTCTCTTAAAACACTTGAGTACTTGATACGTCGATACAAGATTCATGTTTACAATGTTGAGGAT…	6516	Gh_A07G0375	Gh_D07G0438	GOBAR_AA36296.t	GOBAR_DD09483.t	A07	D07	TRUE
Gorai.001G051000	ATGGATTTATCGATTTCCAGTCCATTCCGCGGTGCTTTTCCTGGACCAACTTCAACCTTCATCCTCAATCCGAAATCTCGATGTTCCCATTCCTTGAATTTCTTTAAGCATCGAAACTCTTACAGCAAAAATCCGCTCTTTTCCCGCCAAAAAATACCGATCAGAGCTCAGGTTTCAGATCCGGCGGTGGATGATGGGTTTGTCATTGACGATGTCCCTCACTTGACTGATTTCCTCCCTGATTTGCCGTCGTATCCAAATCCCTTGCAAACTAGCCAAGCATATGCTATCGTCAAGCAAACTTTTGTTCGTCCAGAAGATGTGGTTGCTCAGAAGATTGTTGTTCAGAAGGATAGCTCCCGAGGAGTACATTTCCGGCGTGCAGGGCCCTGTGAAAAG…	1587	Gh_A07G0376	Gh_D07G0439	GOBAR_AA36297.t	GOBAR_DD09482.t	A07	D07	TRUE
Gorai.001G051500	ATGCCGGGCATTCCTTTAGTGGCTCGTGAAACCTCCTCCTATTCAAGAAGCACAGATCAAATGTGCCAAGAAGATTCTGGCCTGAATTTATCTGCTGAAGAGGAAATTGCAGCTGAAGAGAGTCTATCGGTTTATTGCAAGCCTGTAGAACTCTATAACATTCTTCAAAGGCGCGCTATAAGGAATCCATTATTTCTTCAAAGATGTTTGCGTTACAAACTTCAGGCAAAACACAAAAGGAGGATACAAATGACAGTGTCAGTACCAGGGATTGTCAATGAAGGTGTACTGACACAAACTGTTTTTCCTTTATACATCTTGTTGGCAAGGCTAGTTTCTGATGTTGCGGTTGCAGAGTATTCTGCAGTTTATCGTTTTCGTCGGGCTTGTATCTTGACT…	1872	Gh_A07G0381	Gh_D07G0444	GOBAR_AA28906.t	GOBAR_DD09476.t	A07	D07	TRUE
Gorai.001G051600	ATGCAGCAGCAGCAGCTTCAAGCCCGCCTTATGAAGTGTCTCTCCTGTTCTCACTCTCACCTCCCACTACCACCGCCACCGCCACCGCCGTTCTCTTCCCTTCAGCGTTTTGCTTCTTCTCAACCCAAAGGTGTTGCAAAGGTTATTCTAAAGAAGGGTAAGACACAACTATTCAAGGATGGAAGCCCAATGGTTTATAGTGGAGCAATTGATAGAATAATTGGTAGACCACCACCTAAGACTGGAGATATTGTGTTGGTAGCAGATGGGGCAGAGAAACCTATTGGATGGGGTTTGTATAATTCGGTTTCCATGTTCTGTGTTCGGCTCATGCAACTAGAAGAGGAAGCAACAAGAGATCCTTCTTGTGCACTTGACATGGAGAAACTTCTTGAAACA…	1353	Gh_A07G0382	Gh_D07G0445	GOBAR_AA28905.t	GOBAR_DD09475.t	A07	D07	TRUE
Gorai.001G052000	ATGCCGAGCACGCGAAGAGCTTCTAATCCTATGAAGGACACTGATTCGACCAAGAATCCGACTCGCTCGAGCCAGCGTAATCGGAAGACAGTGTTGGAGCCTGAAAATGATGAAGTCATCGTTGTCAGTGAAGGAGAGAACAGTGAAGTCTCTCGTGGTGGTAAGCGGAAGGAAAGCTCTGCCTCTGGAGCGGGCAACAACGCTAAGAAGTCAAAACCAAGTGTAGCTAAAATGACGCCTTTGGATACCGAGAATGGTGAAGCTATGGTCGTTGACGGTACTGAGAACGGCAGCAAAACGACACCAAAAAATTCGAAAAAGACGAAAACGGATGTAGCTGTTAATGAAGACAAGGAGGAAACAAAGTTTTTAGGGGAACCTGTTGATGACGAGGAAGCC…	2718	Gh_A07G0385	Gh_D07G0449	GOBAR_AA33825.t	GOBAR_DD35121.t	A07	D07	TRUE
Gorai.001G053000	ATGGATGTCTTATGTTCTTCTTCATTAGCAATTCATTTACATTCACGTTCCATATTTCCTTCATCACCTCCACGTTTCCCTTTTCGTTTCCATCGAACTTTTTATTACAACAATTCAATTTATTCTTCTTCTTCAAGTTCTTGTTTTGGTCTCTCAATCTCTCGTTGTAATAACTTTGTTCATCATGTTAAACACCCTCATTCTTTTAAAAGAAGAAAAGCCATTCAAATTTCTGCTGTTTTTGAGCGTTTTACAGAACGAGCAATCAAAGCCGTGATCTTGTCTCAAAGAGAAGCCAAATCTCTTGGTAAAGACATGGTTTTTACCCAACATCTTTTGCTGGGTTTGATTGGTGAAGATCGTGACCCTAATGGTTTTTTAGGGTCAGGTTTGAAAATT…	2841	Gh_A07G0395	Gh_D07G0460	GOBAR_AA28627.t	GOBAR_DD31627.t	A07	D07	TRUE
Gorai.001G053100	ATGAAAGATTCATTTTTTCATTCAACAAACAAATATAAGAAGAGAACCGATGGTAATAATCATCATTTCCCTCGCAAAAAACCAAAAACCCTGAAAAAATCAGCATCAGTTGAAGTTAAGAGCTTCGATGTCCCTTTGTTTTCTTCCAAAACCGGTTCTCCTATCGAATCCCTCCGCCTAGAACCTGACCGGCCTTACACTATTGGTCGAGCCAATGGTTCCTGCAACTTCACGTTCGGCAGTCGGTTCGTAAGTAAGCAACATTGCCAGATTTTATATGACAGTGTTGACCGTAAAATATTTATTCTCGATGGAACAATTTTTTCGAATGATTTTAGTTTCATTGTTAATGAATTTCGGAGAAGATTTTTGTTGTATGATGATGAATTGGAAGAGAAA…	3399	Gh_A07G0396	Gh_D07G0461	GOBAR_AA39058.t	GOBAR_DD31629.t	A07	D07	TRUE
Gorai.001G053300	ATGAGTTCAGAGGATTTAGGGACTGATAAAGTTCCCCATAGTGGTCCATTAAGTGGACCTTTAAACAAAAGGGTACCAAGGAAAAGTGCTCGGTTCAACGTCCCGGATTCGAGCTCATCGAAAGACGATGGCTACGTTGAGATTACCCTCGATGTTTGCGATGATTCGGTGGCGGTTCATAGTTTAAAAGCTGCAAATGGAGACGATTTGGAACAAGACCCAGAGTTGGCTTTGCTTGCCAAAGGTCTTGAGAAGCGAACTACTTTGGGTTCATTAATGGCGAGGAATGCTTCGGCTAAGATTAGGCAAGTGAGTCATGAATTGAAGCGTTTAACATCGTTCGCCAAGAAGCCAGCTCGGTTCGATCGGACGAAATCCGCAGCGGCTCATGCTTTGACA…	2724	Gh_A07G0398	Gh_D07G0463	GOBAR_AA28632.t	GOBAR_DD31632.t	A07	D07	TRUE
Gorai.001G053700	ATGGCTACCCTCAGAATAGCTCTTCGTAACGTCCACCGCATCGTTAATACCTACGCCGTTGCCGGCCGTACAACGACCGTTTTCAGGCCACAGTATGGTTGGGTTTCAACATATTTTTCAACTAATATTAGTAACACTCAGCCATTAAACATCGATCTTTCTAACGAAGAAAGCAAAAGGCGTCTTTATAACAGATTGTTGTATAGGAGCAAACAAAGAGGGTTTCTGGAGCTGGATTTGGTTTTGGGAAAATGGGTTGAAGAACATATCCATTCCATGGATGAAAATGGAATTAAAGCTCTTGTTAATGTCCTCGATTTGGAAAACCCCGACCTTTGGAAATGGCTAACCGGTCAAGAACAACCACCCGAAGCAGTGACCATTAATCCTGTCTTCTCT…	537	Gh_A07G0402	Gh_D07G0467	GOBAR_AA36701.t	GOBAR_DD34421.t	A07	D07	TRUE
Gorai.001G054000	ATGGAGAATCGACGGAGATTGCAGGATTCGGCATCTGAATCAACTTCTTCGATCGGCGCAAAGCTTTCGAGACTAGCTTCGCGGCAGGAGGAAGTGAAGATTGCTTATCACCAACTCAAATCGCAGATCAAAATCGGTTTGGCCGAAGCAGAGGATGTCTTCTCTTCCTTGGCGATTCCTTTGATGAAGTTGGTTGGTTTGAAAACAGAGGAAATGGCTGAAGAAGGACGGTTCACCGCGATCATCGTCGATGCTGATTTCTCTCCTGGCCAGGAATTCCATAGGAATGGTCTGAGTCTCACACCTGAATCACCAACTGCAGCTGGAGGAGAATGGAACGATCAGATTTACAGAAAGGAAGAAAACTGTGCTGCTAAGGCAATAATAGCAGGCAAAGAA…	1299	Gh_A07G0405	Gh_D07G0470	NA	GOBAR_DD29194.t	A07	D07	TRUE
Gorai.001G054100	ATGAGCGACGGTTCAATGATTTCAAAGAGAGTTAAGCAAGAAGAAGCGTACGAAGAAGACAAAAACGACTTAGTAGAGCAAGAAGAAGCATTAGTGGCTTTAGTGGAACATCGCGCCAAAGAAGTTGAACTTCTTCGCCAACGTGTCTCCTATTACAAATCTCAGCTTGTTGAAGCTGAGGAGAGGTTTCAAGATTCACAATCTAAATTGGCTCGCCTTCGAGGTCGACGTTTCTTGGCATCATCTAATGCTTCGTTGTTGGCTACTAAAAGGGTGAGGGTAGAGCAGAGAATAGTCAGTCCTGAACATATAAATATAGGTTCTGAAAACCTATTGCAACCAAAAACGGAACTCATAATACCTAACGTAAGTCCCAAGATTTCACAACCTATAAAACCG…	1602	Gh_A07G0406	Gh_D07G0471	GOBAR_AA32853.t	GOBAR_DD29195.t	A07	D07	TRUE
Gorai.001G054400	ATGTCGTACTCAGTCTCTCTGTCTTCTCCCATTCATTTCCACACTAACTCTAGATTCTTCTCTACATTCCCTCCAAAACTTCCTAACAAACTGAAAACAACCGTAACAACCACCACAGTCGCGGCCATTCCACCCTTATCCACCGCTACATCGGTTACCGACCTCTCCGTTTTGGATAGCACCACTGTTGCTCTCATAGGTGGAGGTTCAGTCGCTGCCTTAGCAGCGGTTCTCTCCTTCACTGACCCGGAACGCCGACGTCGTCTTCAAGCGGAAGAAGTCGGTGGGGGCGATAAGGAAGTCGTTAGGAATTACTTCAATAATTCCGGTTTCCAAAGGTGGAAGAAGATTTATGGAGAGACCGATGATGTGAATAAAGTCCAGCTTGATATTAGGTTA…	984	Gh_A07G0409	Gh_D07G0474	GOBAR_AA32855.t	GOBAR_DD29198.t	A07	D07	TRUE
Gorai.001G054500	ATGGCGAAGGTTAACGAAGCAGCGGCGATGGAAATTGATGATCCAAATGCAAACATTTCTGACCAGATCAACCCTAAATTCTCAATCAATGTTTTGCAACTTCTTAAGTCTGCTCAGATGCAACATGGATTACGACATGGAGATTACACTCGTTACCGGAGGTATTGCACTGCTCGTTTGAGGAGGCTGTATAAATCATTGAAGTTCACACATGGCCGTGGTAAATACACCCGAAAATCCATTTCGGAGTCCACAGTCACTGAAGTGAGGTTTCTTCATGTGGTTCTGTATATGGCAGAGAGAGCTTGGAGCCATGCCATGGAGAAACGACAGCTTCCAGATGGTCCAAATGCACGCCAGCGTATCTATTTGATTGGTAGATTACGCAAGGCAGTCAAA…	1848	Gh_A07G0410	Gh_D07G0475	GOBAR_AA08497.t	GOBAR_DD29199.t	A07	D07	TRUE
Gorai.001G055300	ATGGGTTGTGTCTTCGGGAAGCAATCACGCCCACCGTCTTCAGATCGACGGCGGCGGAGCAAAACCGTAGCTTCACCACGTCATCCACGTACTCGTCGTCGCCGGAGCCGTGGTGAACCATCCACTGAAATCTCAGTCGTTAATGCTGTGGACCCAGTTGTGGATGTTGAAGAGAAGGAGAGACCGAAGCAACCGAAGCAAAAAGCTAGACATACTGGTGATTTCTCGGTGAGCATTCCGGCACCTGAGAGACGACGGACACCATCAGACCTTAACCAACAAGGGTGGCCGTCGTGGTTGATGGCTGTAGCTGGTGAAGCCATCCGTGATTGGACCCCAAGACGTGCCAATACATTTGAAAAGCTTGACAAGATTGGACAAGGGACTTACAGCAATGTG…	1770	Gh_A07G0419	Gh_D07G0484	GOBAR_AA08484.t	GOBAR_DD30843.t	A07	D07	TRUE
Gorai.001G055800	ATGGCGGCCTCAATAAGTGGAATTGGAATTGGGTTAGGTCTTTCTTGTTCTTCCAACCTTTCTAAATCACTTCATTCTTCACAATCCTCTGGTTTTCGTGTTAAGATGACTGTTTCTGTTGAAGATAAAAAGAAGAATTATACCCTTCAAAAATCTGAAGAAGCTTTCAATGCTGCCAAGAATTTGATGCCTGGAGGTGTAAATTCTCCTGTCCGTGCCTTTAAATCAGTTGGTGGACAACCGATTGTGATTGATTCTGTTAAAGGTTCTCACATGTGGGACATAGATGGTAATGAGTATATCGACTATGTTGGCTCCTGGGGTCCAGCTATAATTGGTCATGCAGATGATGAGGTCCTTGCAGCTTTGGCTGAAACTATGAAGAAAGGAACAAGCTTT…	1422	Gh_A07G0424	Gh_D07G0488	GOBAR_AA08478.t	GOBAR_DD26605.t	A07	D07	TRUE
Gorai.001G056700	ATGGCGAGAAGACGACTAAGACTGCACCGCTCCTCCGATGAAGAAGACGAAGAACCACCACCACCACAACAACAACTAGAAAATGAACCTCCACATGAAAGCTCCGCCGTCACTAACCAGTCCGTGACTGTATCTCCTCCTAACCCTAACCCCGACCAACCACTTCAAATCTCCGACGACGATTTCGTCGATGTCGATGAAAGTTTCACTCCTCCTTCTCCTCCTCCTCTGGCGGAGGAAATGGCTGCACCGGTTACATCAGTTCAAAGCTCTGGCTCTCCGATTGGGGACTTTCTTTTAAGAATGGGACTCAAATTGAGGAGAGAATGGCTGGATTCTTGCGTTCAAGGACTAGAGAGCTCGGTCCCTAGGTTTTCGACTCTCGATGCTTCTGCAAAA…	1719	Gh_A07G0434	Gh_D07G0497	GOBAR_AA34944.t	GOBAR_DD26598.t	A07	D07	TRUE
Gorai.001G057200	ATGGAGGGGGGTGATATTTATAAAGCGAGTACTAGTTTAAGGAGAAGTATACGGTCTGGTAGTTCTTCGATATGGAGAAACAATGGCATCGAAGCTTTTTCAAGATCTTCTCGAGATGAAGATGATGAAGAAGCTTTAAAGTGGGCTGCACTTGAGAAACTACCCACTGTAGCTCGTTTAAGGAAAGGTATATTGGCAAGCTCTCAAGGTGGTGCCAATGAAATCGATGTTTTCGATATTGGATGGCAAGAGAGGAAGGCTTTGCTTGAGAGGTTGGTCAAAGTTGCTGAGGAAGATAATGAGAAGTTCTTACTCAAGCTCAAGAATCGTATCCAAAGGGTTGGCATCGAAGTTCCCACTATTGAAGTCAGATTCCAACATCTAAATATTGATGCTCAA…	4389	Gh_A07G0439	Gh_D07G0502	GOBAR_AA30822.t	GOBAR_DD36212.t	A07	D07	TRUE
Gorai.001G058100	ATGACAAGTTACAGCGGTTCGCCGAGGCGGAATATTTCAAGGTCAAGCTTTTCATCAGCGAGGAGAAAAGCATTGGAGAATGGACGTTCCGATTCTGTACGGAAACTCTTACCATCTCCTCGTCCTACGGGACTTGCTGGAGAGCGTACTGTGAAGAAGTTGAGGCTCTCAAAGGCCTTAACGGTACCAGAAAGTACCACCATTTATGAGGCCTGCCGGAGGATGGCTGCTCGTAAGGTTGATGCTTTATTGCTTACTGATTCTAATGCATTGCTTTGCGGGATTCTCACGGACAAGGACATAGTAACAAGAGTGATTGCTCGGGAGCTTAATATGGAGGAAACACCAGTTTCTAAAGTAATGACAAAGAACCCGGTATTTGTTCTTTCTGATACTCTT…	1644	Gh_A07G0445	Gh_D07G0509	GOBAR_AA40199.t	GOBAR_DD33932.t	A07	D07	TRUE
Gorai.001G058200	ATGGAGCGCTCATTTTCCTTCATTTTCTTGCTGTTTATCTTACCATTTGTAGTATCCCAAGAGTCACCCATTAAGACAATAGTGGTTTTGGTAATGGAAAACAGATCCTTTGATCACATGGTTGGTTGGATGAAACAAGGCATAAACCCAACCATCAATGGTGTAACTGGTAATGAATGTAACCCCATTTCAACCAAAACCCCAAACCCAAAATCCGTTTGTTTCACTAATGATGCTCAGTTCGTAGATCCAGATCCAGGTCATTCTTTTGAAGCTGTTGAACAACAGGTATTTGGTTCAACTCCCTCCTCATTCCCTTCCATGTCTGGTTTTGTAGAACAGGCCTTCTCAATCTCCCCAAACATGTCTGAAACAGTCATGAAAGGTTTCAAACCAGAA…	1530	Gh_A07G0446	Gh_D07G0510	GOBAR_AA26497.t	GOBAR_DD33931.t	A07	D07	TRUE
Gorai.001G059100	ATGGAAGAAAATAGTAGAGGAATCTCACCGAGGAGATCAAAGCGAAGTACCGTTCATAAAATCGCCGCCGCCAACGAACCAAATCTCTTCGATGAATTACCTGACGATCTTGTTGTTTCCGTTCTTTGCAAGCTCAGCTCTTCAGCGGCTTCTTCTTCTGATTTCATCAATGCTCTCTTAACATGCAAGAGATTTAAGCGTTTAGGGTTTCATCAACTCGTGTTATCAAATGTTGGATCAAAAGTTTTGGCGGTGAAAGCTAAAAATTGGTCCGATTCTGTTCACCGGTTTCTCATACACTGTGTCAACGCCGGCAACGTTGAAGCTTGTTACACTCTTGGCATGATTCGATTTTATAGCTTACAAAACCGAGGAAGCGGGATGTCGTTAATGGCCAAA…	1011	Gh_A07G0454	Gh_D07G0518	GOBAR_AA26508.t	GOBAR_DD27473.t	A07	D07	TRUE
Gorai.001G059200	ATGGCCAATTTGCAACTGGAAAGAGAGACTAGCATTGGGATGCAAGTGGAAGATCTATGGGATGTTCAAGAATCAAAGCTTAATCCTACGCAGAAACTTAACGCTTGCTTTGAAAACATCCCTGTCTCTGCTTTCCCTCATACTCCTCAAGGGATCGAGATAAAATCGGATGCGAGTTTGGCCGAGGCTGTTCAAATACTTGCCCAAAACAAGATTCTTAGTGCACCTGTTGTCAATGTTGATGCACCTGAGGATGCAAGTTGGATTGATAGATATCTTGGCATTGTAGAGTTTGCAGGCATTGCCGTATGGATTCTCCAACAGTCAGAACCACCTTCACCTACAAACCATTCGCCTACCGGAGCTGAACCTGCAGTAGCTTCTGCTAACGGAATGCCC…	1239	Gh_A07G0455	Gh_D07G0519	GOBAR_AA26509.t	NA	A07	D07	TRUE
Gorai.001G059400	ATGGTGTCAACGAGACGAAGTGGATCTCTATCTGGTAATAATAACAAGAGATCTTCTTCTTCTTCTGAAGATAAGCCCCCATCTCCGAAACGACAAAAGGTGGAAAATGCGGAGAAATCGATGCCGGCGGCGGAGAGTTCCAAAGAAATGTGTACGCCGCCCGCCGTGGATCCCGGATATTGTGGGAACGGTGAGACTCCGATCGCCGGAGATGATGTGAATAACGCTGGGAAGGGTGAGACATCATCGGCTGCTGTCGCCGTGGTAGCGCCGATCGCTGATGGTTCTGCGCCGGTTCTGTTGGATAAGGGGAGGAGTTCGTTCACTACTTGGAGTATTTCCCAGAAGCAAAATCCAAATTTTGATACGTCTACACCTTGGTGCAGACTTTTATCGCAG…	3696	Gh_A07G0457	Gh_D07G0521	GOBAR_AA36746.t	GOBAR_DD35729.t	A07	D07	TRUE
Gorai.001G059700	ATGGGCGGTAATTTTCCTTCTTCTTCAAGTTTATGGCTGGCTGCTAATCCGAGTAAGAGATGGGGCGAGCTTTTCTTTCTTTGTTACACTCCATTTTGGCTCACTCTCTGTTTGGGCATCGTTGTTCCTTTCAAACTTTACGAGAACTTTACAGAATTGGAATATTTGCTCATAGGCTTGGTGTCAGCAATTCCTTCATTTTTGATACCAATGCTAGTTGTTGGGAAGGCTGACAGCAGCTTGCATTGGAAGGACCGTTATTGGGTTAAGGCCAGTGTCTGGATTGTAATATTTAGTTACGTCGGGAATTATTTTTGGACCCATTATTTCTTCACGGTTTTAGGAGCTTCTTATACCTTCCCATCTTGGAAAATGAACGATGTACCACACACGACTTTC…	882	Gh_A07G0460	Gh_D07G0524	NA	GOBAR_DD35732.t	A07	D07	TRUE
Gorai.001G059900	ATGGCTCAGTTCAAAGCCATTTCACTCTCTTCGTCCATTAATCTTGCATGTTACGGTCCCAAAAGAAGTAATTCTTCTTTACATTTCCAATTTTCTGATTATCGCTTCATTTTTCATACATTGTTACATTCCGATAATTTGATCTGTTCTAGGAAGTTATCCACTTTCCATGAGTTAAGTGGAAAATCTAGTTCGCTTCATGGTGATGCTATTGTAAGCAACAATGTGTGTATGACTCTAACACCTAAGAATCAAGGTATTCAAGCTGTTCTTTCCGGCAACTCAGGGACGGATGTTTCCACAGTTACAAAGGGTGGAGGGCTTCGAGGCAAATTAAACAAAGTTGTTTTAGCCTACAGTGGCGGCTTAGATACTTCTGTTATTGTTCCATGGCTAAGG…	1533	Gh_A07G0461	Gh_D07G0525	GOBAR_AA33640.t	GOBAR_DD26396.t	A07	D07	TRUE
Gorai.001G060200	ATGGCTCTTTATTTCTTGTACGAATCATCTTCTGGGTATGCGCTATTCCAAGCTCAAGGGCTCGATGAAATCGGTCAAAACACAGAGGCTGTTAGGAACTCGGTTGCTGATCTGAACCGGTTCGGTAAGGTGGTTCAACTCACTGCTTTTCAGCCTTTTGAATCCGCCATTGATGGTCTCAACCAATGCAACTCTGTTTCTGAAGGGCTAATGACCAATGAGTTAAGGAGTTTTCTTGAGCTTAATCTCCCTAAAGTTAAGGAAGGCAAGAAATCCAAGTTCAGTCTTGGAGTTGCAGAGCCTAAGCTTGGTTCTCACATCTCCGAAACAACGAAAATTACATGCCAAAGTGGAGAGTTTGTGCTTGAGCTTCTTCGTGGTGTGCGGTTGCATTTTGAT…	1602	Gh_A07G0464	Gh_D07G0528	GOBAR_AA33643.t	GOBAR_DD26393.t	A07	D07	TRUE
Gorai.001G061900	ATGGCTTGTTCAAGTCACCATTCATTGGAGCAAAGTCAAGAAGCGTTTTCATGGCTGAAATCCATGCCTTTAGCTCCAGAGTACAGGCCTACTTTAGCAGAGTTTCAAGATCCAATTGCATACATTTTCAAGATCGAAAAAGAGGCTTCCCAGTATGGAATCTGCAAAATCATACCGCCAGTACCACCTGCTTCTAAAAAGACAGCAATTGGGAACCTCAATCGTTCCCTTTTGGTTCGTGCTGAAGCTAATGCAAGCTCCGATTTGAAGCCAACACCCACATTTACTACTCGTCAACAACAGATCGGGTTTTGCCCCAGAAAGCCCCGACCTGTTCAGAAACCGGTATGGCAAAGTGGGGAGTACTATACTTTCCAAGAATTCGAAGCTAAAGCCAAA…	4767	Gh_A07G2281	Gh_D07G0545	GOBAR_AA38544.t	GOBAR_DD20812.t	A07	D07	TRUE
Gorai.001G062000	ATGGCATCAGGTGAGGGATTTCTTACTGATGAACAAAGGGAAGTGTTGAAAATAGCGAGTCAAAATGCGGAGACTCCTTTACCATCTCCTAGATTGTCATCATCACCGAAATCCCCTACTTCTTTGCTTTCCGATCACCACTTAAAGGATCCTGCTGGTGGTAAGGCACCAACTTGTGGTGTTGGAGTGAGGCATGTTCGTCGGTCTCACTCAGGGAAGTTTGTCCGTGTAAAGAAAGATGGTGCTGGTGGAAAGGGAACATGGGGGAAACTGCTTGATACTGACAGGGAATCACATATAGATCGAAATGATCCTAACTATGACAGTGGAGAGGAACCATATCAACTTGTTGGTTCAACTATTTCTGACCCTCTAGATGAGTACAAAAAAGCAGTTGTC…	2148	Gh_A07G2282	Gh_D07G0546	GOBAR_AA07960.t	GOBAR_DD20813.t	A07	D07	TRUE
Gorai.001G062100	ATGGCGATGAGTCAGTTCAGCTCGTGTTCTTCATTTCCCTTCATCTATCACACTCACTTTTTAAATAACCATTGTTCGAAATCCCCTTTTCTTCTACAAACTTCAAAAACCTTTCCTTCTCTCACCCTTTTCGCATCGCTTCCTCCTCCTTCATCCCCTATTTTCCTCCCTTTTCTTCAAGAACCTGAAGAACAAGAGCTACCAATTGAGAACCCAAAACACCCAAAGCTTGATGAAGAAGAAGAAGAAGAAGAGGAGGAGGAGGAGGATAATCATATAAAAGACCCAATCATCAGATTCTTCAAGTCGCGTCCCTCGGCGCCTGACCCACCGAGTCAAGGCAAATTCTCCCTCCAAAAGAACCGTCGGTCTTCTTGGCACCTCGCCCCGGATATCCGG…	2193	Gh_A07G2283	Gh_D07G0547	GOBAR_AA07837.t	GOBAR_DD20814.t	A07	D07	TRUE
Gorai.001G062200	ATGGATGGTAGAAGACATTCTGTTGATATACCAATCTCAAGAACCCTAATAGCACTTAGGAGAGTGAGGTCATTAAGGGATCCATCCACTAATTCCATGAGTAAATTCTCTTCTTTGTTTGATAATGTCAAGTGGGATACGAATTCGAGCAATGGGATCTCTTTGCAGTTTGTGAATGGTTGCACGGAAGCTGGTTCCGAGCTAAATGAATTTGACGAACGAAGAGAAGAGCAAGGTTATGATCTCGGGTTGCATCCTGTTCCTGAAAACTCTAACTCTAAGTTGATTGAATGTGAGAATGTGGAACAGTTAAGGAACATTGCTTCACTTGTTAGGACCGAAAAGGCCAGTGAATCGGATAATCGTAATGGTGATTTTACAGATCATGGATTAAACAAG…	3024	Gh_A07G2284	Gh_D07G0548	GOBAR_AA07836.t	GOBAR_DD20815.t	A07	D07	TRUE
Gorai.001G062700	ATGGGTGGGGTGACGTCATCAATGGCTGCCAAGTTTGCGTTTTTCCCACCCAACCCACCTTCATACAAGCTGGTTAAAGACGAAGCAACCGGGATTTCAGTTTTAGACCCTTTCCCTCACCGTGAAAACGTCGACGTATTGCGTATCCCGACTCGCCGTGGTAACGAAATCGTTGCCGTTTACGTTAGGAACCCCATGGCTACCTCCACTCTGCTTTATTCACATGGGAACGCCGCTGATATTGGTCAAATGTATGAGCTTTTCATCGAACTCAGCATCCATTTAAGAGTCAATCTCATGGGGTATGATTACTCTGGCTATGGACAATCATCGGGAAAGCCTAGTGAGCATAATACGTATGCCGACATCGAAGCTGCATACAAGTGTCTTGAAGAGAGC…	1188	Gh_A07G0482	Gh_D07G0553	GOBAR_AA07831.t	GOBAR_DD20821.t	A07	D07	TRUE
Gorai.001G063100	ATGTCTTCAATAACCAAACCCATATCCATGGCGGACTCATGTTGCCTCGTTTGTATCCCTTCACTATTCACCACTTGTTCCAAATCCCCATCTATCCTCTCCTTTCCCCCAAAACGCATCAATCTTTTGCTCTCATCTTCCCATTCTTCAACCTCTTTGACCCTCAAAACCAAAGCCCATTTCTCTTCTCTAGTTTCCTTTGTTGCCCAAACATCAGATTGTGCTCAACAAGAGGAAGAAAATGACGCCACCATCACCATCGATGACGAGGAAAGTGGCATTGAAGCGAAATGGGAAAACGATGAAAGTGATGGACCTGAAGGCGAGGATGCTGTTTTTGAAGAGCAAAGTGGGGATTCAGAAGAAGAGGGTTCTGAACCCTCTGAGGAAGCTAAATTG…	933	Gh_A07G0485	Gh_D07G0556	GOBAR_AA21780.t	GOBAR_DD33779.t	A07	D07	TRUE
Gorai.001G063800	ATGGAGATGGAGAGCGTGACGGAGTTTCCTCATACGCATATGGATCGGCGACCTAGAAAGCGGCCGCGATTGGGATGGGATGTAACTCAGTTGCCGCCGCAGGCTCAGGTAGGAATGTTTTATTCACAAGAGATTTGGAATGTGACAAGCGTTGCTTCTACTGCAAAAGCACCCTCAGATTGTGCTAGTACTATTACTACTAGTTCTTCTGTAGTTCTAAATGGTGGAGTTGCTCGAAACGGTTCTCCCCCGTGGCGAGAAGATGACAAAGATGGGCATTACATGTTTGAGCTTGGAGATAATTTAACCTCTCGCTATAAGATACAGAGTAAAATGGGTGAAGGTACTTTTGGTCAGGTTTTAGAATGCTGGGATAGAGAGAGGAAGGAGATGGTTGCT…	1323	Gh_A07G0492	Gh_D07G0560	GOBAR_AA12568.t	GOBAR_DD33776.t	A07	D07	TRUE
Gorai.001G064000	ATGGATTTCTCATCTTCCATGGCCATTAAACCTTCTTCTTCGAGCTGTTCATCGTTGTTTGCAATCTCTCGAACCCAAAATTCAAGACCCAAACCACTCCTTTTCAACTTTCATGGAATACCCAGAAACCATCAAAACTCTTTCTTCAAGTCCCTTAAATGCATTCAATCTCCTCCTCCTGGTTCTCTTCCTTCAAACCCCACTTCGTTTTCATGCTCTGCTGTTACACTGTCACCGACCCAGACCTCCTATCTCCCACCGCGGAAGCTTTCGACCCTCGTCGCCGAATTTCAGTCCCTTCTAGAGCCTCTCGATCGAGTCAAGCGTCTCCTTCACTACGCTTCTCTTCTCCCTCCTCTCCCGGCTTCATCCCGGACTGATTCGAACCGGGTTATGGGC…	2184	Gh_A07G0493	Gh_D07G0562	GOBAR_AA30128.t	GOBAR_DD26416.t	A07	D07	TRUE
Gorai.001G064700	ATGGAGCCGATGGATATCGTGGGTAAGTCGAAGGAGGACGCTTCGCTTCCCAAAGCAACTATGACCAAAATTATAAAGGAAATGTTACCACCAGATGTACGCGTTGCAAGAGATGCTCAAGATCTTTTGATTGAGTGTTGTGTAGAGTTTATTAATCTTATTTCATCAGAGTCCAATGAAGTTTGTAATAGAGAGGATAAACGAACAATAGCACCTGAGCATGTACTCAAGGCTTTAGAGGTTCTTGGGTTCGGAAAGTACATTGAAGAGGTCTATGCTGCATATGAGCAGCACAAGATTGAGACACTGCAGGACTCTTTGAAAGGTGGGAAATGGAGCAATGGGGCCGAGATGACCGAGGAAGAAGCAGTAGCTGAGCAGCAAAGAATGTTTGCCGAG…	471	Gh_A07G0500	Gh_D07G0570	GOBAR_AA37763.t	NA	A07	D07	TRUE
Gorai.001G065100	ATGGCAGTGCAGATGGCTATCCGAGTTTCACCCACTGCAAGGCTTTCTCTTCCACCACCATCACCATCACCACCTTCTCCTTCAGTACCATCATCCATAATCTCAACCAAACCTTCTTTAAAACCCCGACAACCCAAACCCATCTCTCTATCACTCCCAACATCCACAGCTATCTCTTTATTGGCTTTATTTTCACCTCCCCATGAAGCCAAAGCTATCAATCTTAGCAAAGAACAAATTATTTCATCTCTCAATGAAGTGGAGAAAACCATTGATCAAGTTCAAGAAGCCAGTTCAAGTGCCTTGGATGTTGCACAACAGATATTTGATGTTGTAGGGAAAGTATTGAAACCAGCCATAGATGCTGGGGTACCTATTGCTCAGAAAGCTGGAGAAGAA…	1206	Gh_A07G0504	Gh_D07G0574	GOBAR_AA18430.t	GOBAR_DD26420.t	A07	D07	TRUE
Gorai.001G065800	ATGGGAAGCGATAGCGAAGTAGAGAAGACGCAGCAGAAGGAGAAGGAGAGGAAGAAGATGTTAGCTATAGCTCCCATCGCAAAGCCCCTTGCTGGCAAAAAGCTCTCCAAGAAAACCCTTAAGCTCGTCCGAAAAGCATCTGAGCACAAATGCTTGAAGAGAGGAGTAAAGGAAGTGGTTAAAAGTATTAGGCGTGGTCATAAAGGATTATGTGTTATAGCTGGAAACATATCTCCTATTGATGTCATAACTCATGTTCCGATCCTATGTGAAGAGGCTGAAATTCCATATGTCTATGTTTCTTCAAAAGAAGATCTTGCAACAGCAGGAGCTACTAAGAGACCAACATGCTGTGTTTTGGTGCTAACCAAGCCCACCAAAGGTGAACTCGCCATCGAG…	474	Gh_A07G0510	Gh_D07G0580	GOBAR_AA18434.t	GOBAR_DD04866.t	A07	D07	TRUE
Gorai.001G065900	ATGGAGATGAAACCGCCGCCGTTTACTCTTGGTTACCACATGCCTGCTGAATGGGAACCCCATTTACAGTGCTGGATGGGTTGGCCTGAACGTCCTGATAATTGGCGAGACAATGCGAAACACGCCCAACGTGTGTTTGCTAGGGTTGCGACTACAATCTCAAAGTTCGAACCTGTGACCGTCTGTGCAAGTGCTGCTCAGTGGGAGAATGCGCGAACTCTGTTACCGCCAAATGTCAGGGTTCTTGAAATGAGCATGAACGATGCTTGGTTTCGTGATACTGGGCCAACTTTTGTTGTAAGGAAAGGAGCAGTGATTTCTGATAACCACAAGCACAGAGTTGCCGGGATCGATTGGAATTTTAATAGCTGGGGAGTAGGGATTGATGATGGTTGTTAT…	1125	Gh_A07G0511	Gh_D07G0581	GOBAR_AA10276.t	GOBAR_DD04865.t	A07	D07	TRUE
Gorai.001G066000	ATGGGGTGTTCATTTTCAGGGTTGAATGCTTTATACGACGCCGTAAATGGTGGAGGGGACGTTTGGATCAATGACAACAGGTTCAGGATCGTGAGGCAGTTGGGTGAAGGTGGGTTCGCTTATGTCTATTTGGTGAAGGAAGTCATATCCGACGCCTCTTCAGCTTCATCTGTTGGCTTAGCCAAAAAAGTCAAGGACCCTTCTCATCTTTCTGATGATGGAACTTATGCAATGAAAAAAGTTCTCATTCAGAATAATGAGCAGTTGGAATTGGTTCGTGAGGAGATCCGTGTTTCATCCTTGTTTAGTCACCCTAATCTGCTTCCACTTCTGGATCATGCTATCATTGCCATTAAGCCTACACAAGAAGGATCATGGAATCATGAAGCATATTTGTTA…	1038	Gh_A07G0512	Gh_D07G0582	GOBAR_AA10275.t	GOBAR_DD04864.t	A07	D07	TRUE
Gorai.001G066400	ATGGGTGAACTCGAGGAACCAACGCCTGAGTCAATAAAAAAAATGGCGGGTGACTCAACAACCGAGTTCCCATCTCCTTCCCCAAACAAACGTCTCAAAACCTCATCCAAATCAATCATCGAAGACGAACCCGGTAATCATCATCAACCAGAACAACAACGACAACAACAAGCAGCGGACGATGATGATTCAGATCCGGAGATATGCGGGATATGCTTATCGGACGGTGGACGAAGAGCAGTCAGGGGCAAAATCAACAGCTGCGATCACTTCTTCTGTTTCGTTTGTATCATGGAATGGGCTAAGGTGGAGTCCCGTTGCCCTATGTGCAAACGCAGGTTCACCGTCATTCATAGACCGCCCAAGGAAGGTGTCTTTGCTTCCCAACGCCTCGTTAAC…	2226	Gh_A07G0517	Gh_D07G0586	GOBAR_AA10282.t	GOBAR_DD04860.t	A07	D07	TRUE
Gorai.001G068600	ATGGCAGAGATGAATAACATTGTTTCTGGTGCAAATATTCACATAAGCGACCAGAGGAAGATTGTGAGTGTCAGCAATGGTAGTAATTGTGAGACTCTGACTAGTGGAGGTGATGAAAACATGGTGGACAATATTAAAGAAGCTGGTGGATGGTTTGCTGAGCATTGTCCAATATGGCCAGGACAAGCACACTACATAAAGGTCGAGAAAGTTTTATTCGAGGGGAAGTCAAAGTACCAAAGAATGATGGTGTTTCTGTCATCAGGATATGGAAAGGTGTTTGTGTTAGACGGGGCACTCCAACTGACCGAGAAGGATGAATGTTCATATCAAGAAATGATGACCCACCTTCCTCTTTGCTCCATTCCAGCCCCCAACAAGGTGTTGCTGATTGGTGGA…	1020	Gh_A07G0538	Gh_D07G0606	GOBAR_AA13774.t	GOBAR_DD19366.t	A07	D07	TRUE
Gorai.001G070000	ATGGAAGCAGACCACCCCTGGGAAACTCTAGACATTGACGATTGTGGCCTCCCTTCCCTTCTCCGCCCCTGCAATCACAAGCCCCTAAAATCTACCCCGCCCTTCCCCCTCATCTCCCAATCACTATCTCCCACCTCAAACTCTTCACTGCCCTCTTCCCCGAACCTCATCCCTGGCCCTGCTGGAGCCGTTCAAGCCGCTATGCTTCGCAAACTTCATTACAATAACAATTCCTCCTGCATCGGTGAGGACCCCGTTCCTACCCAGGAGTACATTAGGAGGGCCGTCGTGGATCCTGCCGCCGCCGCCGCCGCCGACGATGACTTCTCGCGTGATCCCTGGCTTTTCGCCCTCGAATTCATACGCCGTGAAGGTTTGGTTGATAATGGCGGGACAATT…	1272	Gh_A07G0550	Gh_D07G0617	GOBAR_AA01176.t	GOBAR_DD19381.t	A07	D07	TRUE
Gorai.001G071200	ATGGCGGTCCAAGTTCCGAGTCGACAATTATTCATCGATGGCGAGTGGAGAGAGCCCATTCTCAAGAAGCGACTCCCAATCATCAATCCTGCTACTGAAGAGATCATCGGTAACATTCCAGCAGCTACAGCTGAAGACGTGGAGCTTGCGGTGGCGGCTGCTCGGAGAGCTCTTTCTAGAAACAAAGGCAAGGATTGGGCTACCGCTCCTGGCTCTGCCCGTGCCAAGTATTTACGTGCCATCGCTGCTAAGGTAACAGAGAGAAAAACTGAGTTGGCTAAGCTTGAAGCAATTGATTGTGGGAAACCTCTTGATGAAGCAGTTTGGGACATTGAAGATGTTGCTGGATGTTTTGAGTACTATGCAGACCTTGCTGAAGGCTTAGATGCAAAGCAAAAG…	1515	Gh_A07G0563	Gh_D07G0629	GOBAR_AA38275.t	GOBAR_DD12724.t	A07	D07	TRUE
Gorai.001G071800	ATGGCAATTAAAGGGAACTCCGGGGAGCTGAAATCGAGGAGCTCGGCGTCGATTTTCATAGTGATTGGTTTATGTTGTTTCTTCTATATATTAGGTGCTTGGCAACGAAGCGGTTTCGGCAAAGGCGACAAGATCGCCTCGGCTATCACTAAACAAACAGATTGCAGCGTCATTTCGAACCTTAACTACGAGACTCATCATGGTGATGATGTTGTGACGGCTGATGGTTCAGACAAAGCAGCCAAAGAGTTCCCATCATGTCATGCAAAGTATGTCGATTACACGCCTTGTCAAGATCAAATGAGGGCGATGAAATTTCCTCGAGACAATATGATCTACCGGGAACGACATTGTCCTACTGAAGATGAGAAGCTGCAGTGCCTTATCCCGGCTCCAAAA…	1968	Gh_A07G0570	Gh_D07G0635	GOBAR_AA01198.t	GOBAR_DD13874.t	A07	D07	TRUE
Gorai.001G072500	ATGGGGAAGGACTCAAAATCAAAGGAAGCAAAGGGAAAGGGCAAACAAGCTGGAGGTGGAAGCGATGAAAGTGCTTCAAAGGGTAAAGGGAAAGCTGGGAAGGGAGATGGCCTTGGCACCTGCACTTACGTTAAAGCAAGGCACATCTTGTGCGAGAAGCAAGGGAAGATCAATGAAGCGTACAAGAAACTGCAAGATGGTTGGCTTAGCAACGGTGATAAGGTCCCACCAGCTGAATTTGCAAAGGTAGCTCAAGAATATTCTGAATGCCCTTCAGGGAAGAAAGGTGGAGATTTAGGATGGTTTCCGCGGGGTAAGATGGCTGGTCCGTTTCAGGAAGTTGCCTTTAACACAGTCATTGGAGCTACCAGTGCACCTTTCAAATCTACACATGGATAC…	432	Gh_A07G0577	Gh_D07G0642	GOBAR_AA30829.t	GOBAR_DD12736.t	A07	D07	TRUE
Gorai.001G072600	ATGAAGCGGTTAAGGAGAAACCCGGATGAGAGTGACCCGGAAACCAACCCGGATCCTGACGGAGAAGGCTCTTTTTCGAAAGATCAACACGAAAGGAAATGTGGGTTGAGTTCAATGAAGATGATGGGTTTCTTTGTGGTGGCTTTAATGGTTGTGTCAGTTGTTTTCTCAGTATCTGTAGTGCTTCAAGACCCACCAAGTGATGGGGTTTTGGAATCTGGTAAAAATGTTAGATTTCTTGATGTTATGGAATCTAGTAAGGAAGAGCAAGTTCTTGAAGTCCAACCCCAGAAAGTTGTAGGTCCAGTTGATGATGATGCCCTGTCTATTGAGGTGCGAAAAGATAAACTGCTCGGTGGACTTCTTGCAGCTGGATTTGATGAAACATCTTGTGTCAGT…	1758	Gh_A07G0578	Gh_D07G0643	GOBAR_AA30830.t	GOBAR_DD12737.t	A07	D07	TRUE
Gorai.001G073500	ATGGGTAATCTTTTCTGTTGTGTACAAGTTGACCAGTCTACAGTAGCCATTAAGGAGAGATTTGGCAGGTTTGAGGATGTTCTTGAACCTGGATGCCATTGCCTACCTTGGTTTCTTGGAAGTCAACTTGCTGGCCACCTGTCGCTAAGATTGCAGCAGTTGGATGTTCGTTGTGAAACCAAGACTAAGGACAATGTATTTGTTAATGTTGTTGCATCTATTCAATACCGGGCACTGGCAGACAAGGCAAGTGATGCCTTTTACAAGCTGACAAACACAAGGACACAAATTCAAGCCTATGTGTTTGATGTTATTAGAGCAAGTGTTCCGAAGCTAAATCTGGATGATGTTTTTGAACAAAAGACTGAAATTGCTAAAGCTGTTGAAGAAGAACTTGAG…	855	Gh_A07G0583	Gh_D07G0653	GOBAR_AA30834.t	GOBAR_DD09188.t	A07	D07	TRUE
Gorai.001G074000	ATGAGGGTGTTGTTGAGTTGCCTTTTCTCTTTCATTTTTGCTTCAACCCTTTGGAGCATTGGCTCTTCTGCTCTCACTCTGGATGGTTTAACATTGTTGGAGATCAAAAGCACATTGAATGACAGTAAAAATTTTCTTGGGAACTGGCAAGCAACTGATGAAAATCCTTGTAATTGGACTGGCATTTCTTGTTATCCTAATGACCATAGAGTCCGTTCAATCAATCTACCATACATGCAACTAGGAGGCATAATATCTCCCAGCATTGGCAAACTCAAAGGATTACAAAGATTGGCGTTGCACCAGAATAATCTACATGGACAAATTCCTAATGAACTTACAAATTGTACTGAACTGAGAGCCCTTTACTTAAGAAATAATTATCTGCAAGGAGGCATA…	1806	Gh_A07G0591	Gh_D07G0658	GOBAR_AA29177.t	GOBAR_DD09192.t	A07	D07	TRUE
Gorai.001G074100	ATGAAGACGACGAAAGGGGGCAAAGTTATGAACCCTACGGATGCCTACCGTAAGGAGCTTCGTAAGAAAGAACTTAAACGGAACAAGAAGGAAAGAAAGAAGGTGAGGGAGGTGGGGATTTTGAAGAAGGATCCTCATGCAATCATGGAGCAGATTGAGAAGTTAGAAGTGATGAAGGCTGAAGGTGCATTAGACAAAGCAAGAAAACACAAGAAGAGACAACTCGAAGACACACTTAATCTTGTCTTAAAGAAGAGGAAGGAATTCGAAGACAAAATGAAGGAGAAGGGTGAGACCCCTGTTATGTTCAGTCACTTGGGGCCTCCTCGCAGAAGGACAACTGCAGAAGAGGAAGAGAGAGCAAAGCATCCTAAGCCTGAAGACTCTGTTTACTATCAC…	1569	Gh_A07G0592	Gh_D07G0659	GOBAR_AA29178.t	GOBAR_DD09193.t	A07	D07	TRUE
Gorai.001G074500	ATGGAAAGAACTCTCTTTCACCTATTCCTTGTTTTGTTAGGGTTTTCTCATATTATAAGCTTGAATGCAGTCTCGGTTACAAGAATCGAAAGCTTGGTGCATGGACCTCAAGTTCATCATGTTCCAGAGAATCCTCACCCGGTAATTGCAGAGAAAAGTTCAAAGGAAGGAAGGGTTTTTATGGAGTTGAATGATTATCCAGGTTCAGGAGCTAATAATCGTCACACTCCAAGGCCACAATTTGGCAGATGTGCCGATTGTTGA	264	NA	NA	GOBAR_AA29184.t	GOBAR_DD09197.t	NA	NA	NA
Gorai.001G075000	ATGTTATCCTATACAAATTCTAGTAAAGGCGATGCTGAGCAGCTTAGAAGAGGAACTTGGTCTGCTGAGGAAGACTCTCTCCTAATTCATTATATTGGTCTCCATGGCGAAGGCCACTGGAATTTGCTTGCAAAACGAGCAGGGTTGAGGAGAACTGGAAAGAGTTGCAGGCTGAGATGGCTAAATTATCTGAAACCAGATGTTAAGCATGGAAACCTTACTCCACAAGAAGAGTGTTTGATTCTTCAACTCCATTCCAAGTGGGGTAACAGGTGGTCAAAGATTGCAAAATATTTACCAGGAAGAACAGACAATGAGATAAAAAACTACTGGAGAACCCGTGTTAATAAACATGCACGTCATCTAAAGATTGATGCTAATAGCACACCATTTCAACAT…	789	Gh_A07G0599	Gh_D07G0666	GOBAR_AA30321.t	GOBAR_DD09201.t	A07	D07	TRUE
Gorai.001G076000	ATGGAAGGCAATAATTTGGAGAAAACACTCCAAGAAGGGAACCTTTTCAGGCAACTCAATTGCCTTATCGTTGCTCATCTTCGCCATCACAATCTCACCCAAGCTGCAAGAGCAGTGGCTTCAGCAACAATGACGCCTTTAGACGTTGAAGCCCCTCCTAATAAGCTTCTTGAGCTTGTTGCCAAGGGTATTGCAGTGGAGAAAGATGAGACATTACGAGGGGTTCTTTCTTCTACATTATTTGATTTAGGGACTGCTTTGGGTTATGGCTTGAATCCGGATCCTCGGGTTTCTTCTGTTGATTTCAGTGCTGTGCAAGATACAAAAGGCTCATCAAAGAGCTTTCCAAAGCACGAGACAAGGCATCTTTCTGAACACAAGAATATTGCTAGGTGTGCA…	1311	Gh_A07G0607	Gh_D07G0673	GOBAR_AA11713.t	GOBAR_DD08150.t	A07	D07	TRUE
Gorai.001G076600	ATGGCTGCAAAGCTTCTACATTCATTGGCAGATGAAAATCCAGATTTGCAGAAGCAAATAGGATGCATGGTTGGGGTTTTCCAAATCTTTGATAATCATCATTTGCTCACCACTAAGCGCCTCAGCCATAGGAATCTTCCATCAGGTAATTCCCACTTGAACAATGGGATCCATGAAGGGGATTCAAATAATGTATTCCATCGACAAACAGCAACAGAAATGAATATAAACAGAAGTGGGAATGAGAAACAAAGAATTTCGATGGAATCTCCAAGAGCATCTTTTTCATCATCACGCTCATCTTCTTTTTCTTCGTTGGATTATAACAAAACAGCTCAGCAAGGGGTCCCTTTCCCTGAAAATCCTGATAGGGACACAGCAATGAATCGACCAAGTACT…	3282	Gh_A07G0612	Gh_D07G0679	GOBAR_AA37422.t	GOBAR_DD08145.t	A07	D07	TRUE
Gorai.001G076800	ATGGAAGCCACTGCTGTTTATAGCAGCAAAGGAAGTCCATTTCTTTTTTCCTCTAGGATTACAACTAAAAAATCATTTAAATCATCACAAAATGCTGCAACTTTCTCACCTTTTCTCATTCAATCCATGGCTACTCAGAAACCATTGCCTTCAGGTGCCAAAACTGTTGGTTCTAGAAAGGGCTCGAACTCGACCGTTTTTCCGCTCGGCGAGCCAGGGCCAAGGAACAGCACAGTGGTGACACAACCAGTGAAGCTACTGACAAATGTAGAGAAACTGAAACTGCTAACCAAAGCAGAGAAAGCAGGGCTACTATCCGCGGCAGAGAAGTTCGGGTTATCGTTATCGTCCATAGAGAAACTCGGGGTCCTATCCAAGGCCGAAGAGTTCGGGGTGTTG…	609	Gh_A07G0614	Gh_D07G0681	GOBAR_AA35542.t	GOBAR_DD08143.t	A07	D07	TRUE
Gorai.001G077200	ATGGATTCGTGGTTTGTTGCAGTAGCTGCAGCAGCAGCAGCTGGATATTTTGCTAAATATTGGCAAAATCTTACAACAGATAGGGATGGTTTTCCCAAGGTTTCTTCTGTGGATTCTGGGATTGGGAAGGTTGTAACAGGAAAGGATCTGGTCCACAAATTTGCTATGATAAGGAAACTCCGGGAAGATGTTTCTGATAGGAAAATATCAGATGTTTATGGACTAAATGTGGCTTCAGCTGCAGAAATTGATTCTGCTAGTGGATTCAATAGTGAAAAGATTGGAAGCTCGGGAAGTTTATCACCGGGATTGTTGACAAATGAAAGCCTAAGAGAAAATCAATGTGGAAAGGAGCTGATTGCTGATTGTGGTAGTGATTCTGCTAAAGCTTCTATTGCT…	1980	Gh_A07G0618	Gh_D07G0685	GOBAR_AA35537.t	NA	A07	D07	TRUE
Gorai.001G077300	ATGGAAGGATTGGTGAATTCACGGATCATTCCTATTCGAACTTCCTGTAGACGGCATTACTCTGTTTTTCTCCCTACATTTTCCTTGCAGTTAAGGAATAAAAACTTGAATAAGGGTCAAGTTTGGATGATGAGACGTCCCAAGTCATTGGATTCGGTTGCTGCTTCGATTCAACCATTAGAAGCCTCGACTACAGGCAACACTGATAACAGGCAGCCTTCCAAAGAGGTTCTTGAGCTGTGGAGAAGTGCTGATGCAGTGTGCTTTGATGTGGATAGCACGGTGTGCGTAGATGAGGGCATTGATGAACTTGCGGAATTTTGTGGGGCTGGAAAGGCTGTTGCAGAATGGACTGCTAGAGCCATGGGTGGTTCTGTTCCTTTTGAGCAGGCCTTATCT…	891	Gh_A07G0619	Gh_D07G0686	GOBAR_AA35536.t	GOBAR_DD08133.t	A07	D07	TRUE
Gorai.001G077500	ATGCACAACTACATCCACCAAATAATCACAAACGCTTCAATTCCTCAGCCTTCCACCTCTGAAATCAACGGCCAAGACGGTCAAAACGATCGGCAATGCCATGGGTTCTGGTACGACGCCGTTCTGGTGGTTCCCGCGTTTCTGTTCGTGGTGTACCTGGCGGTGAACGCGAAGAAGAACGTTGAGAAGCTGAGAAATGGAAGGTCGTATGTTGTGATTTCATATTATGCCCTTCTCTGGCTTGCTAGTGGACTTAACCTCGCTTGGTGTTCTCTTCAGTCATGGCAATGTGCTAATGGAAAGGAGGTTGCTTGGAATCTTCTGTCGCTGTTTACCACCTCTGGGTTGTTATGTTTAGAGATCAGTTTAGTGGGCTTCTTACTTCAGGAGAGTTACGCA…	897	Gh_A07G0621	Gh_D07G0688	NA	GOBAR_DD08135.t	A07	D07	TRUE
Gorai.001G077600	ATGAATCCCGATAAATTCACTCACAAGACAAATGAAGCTCTGGCCGCCTCTCACGAGCTAGCGATGAGCAACGGCCATGCTCAATTCACCCCTCTTCACCTTGCTGTTTCTTTGATCTCCGATCCCACTGGCATTTTCCCTCAATCTATCTCCAATGCCGGTGGTGAAAACGCTGCTCAATCCGCCGAGAGGATCTTTAATCAGGCCTTAAAGAAACTCCCATCACAGTCGCCTCCGCCGGATGAAATCCCCGCCAGCACTTCCCTTATTAAGGTACTCCGTCGTGCACAAGCTGCGCAAAAGGCACGCGGCGACACCCATTTGGCCGTCGATCAATTGATTCTCGGCCTTCTCGAGGATTCCCAGATCGCTGATTTGATAAAGGAAGCTGGTGTTGCT…	2739	Gh_A07G0622	Gh_D07G0689	GOBAR_AA24970.t	GOBAR_DD08136.t	A07	D07	TRUE
Gorai.001G078000	ATGCTCCCGAAAATGGTTTCCCTTTGGCCACTAACTTTGATTTGCTTTTTAGCTTTCTCGGTCTCCATTGCTCACTCCAAAACTCTCAAGAGAGATGTAAAAGCCTTAAATGAGATAAAAGCATCACTTGGATGGAGAGTTGTATATGCATGGATCGGGGACGATCCTTGTGGTGATGGTGATTTACCGCCTTGGTCTGGTGTAACATGTTCAACTCAAGGAGACTATAGAGTTGTTACTGAACTGGAAGTGTATGCCGTATCCATCGTTGGTCCTTTTCCTATTGCTGTAACTAATTTATTGGATTTAACAAGATTGGATCTCCATAACAACAAGCTGACTGGCCCAATACCTCCACAAATTGGCCGGCTAAGACGACTTAGAATGTTAAATTTGAGG…	993	Gh_A07G0626	Gh_D07G0693	GOBAR_AA37204.t	GOBAR_DD08140.t	A07	D07	TRUE
Gorai.001G078100	ATGTCGGGTTTAAAGAGATCTCCATTGAAGACTGTGAAGCTCAATTCTGTAGATCCCGGGCGTGTTGCTGCTCAGACCAACCCTTTTGATTCCGATGATGAATTGGACAACATGCAAACCCTTAAACCTACCAGAACAACTTCTTCTAAGCTTACCTTGAATCCTCCAAATTTCAGGACCAATCCGTTTGATGATGATGAAGAGAAAGTGAACTCTTCTTCTTCCTCTTCGTATTGGCAAACTTCGGCATTGCAGAACAAGTATAAGAATGATTTCCGTGACTGTGGAGGAATTGAGAACCAACCAGTGCAAGAATTGGAGAGCTATGCTGTCTACAAGGCTGAGGAGACTACAAAGACTGTCAATAACTGTGTGAAGATTGCAGAAGAAATGAGAGAA…	915	Gh_A12G1642	Gh_D07G0694	GOBAR_AA33835.t	GOBAR_DD08141.t	A12	D07	FALSE
Gorai.001G078200	ATGTACCAATCGCAGCAACAATTGCAACAATCTTCATTCGCATACCTTTCTCATTCCTCAAATCCCACCCCCAATCCTGTATTATTATATCCTCAACCACCAACTGTTCCCTATGAGCCATTTTTGTACCCTCCAGGAACCGACCCGTATGCCTATAAGCCTCAGTTAACCCATGTTGCTGTTGAAGCGCAAGCTGAAATTTATGAGGACCCAAATGGAGCTTCTCAGAGTTGGATCACTAGACAGGCTGGTCCTATTAGATATGATGCTACTTTGTCAGTAGCAGCTTCGAATTCCAACAATGGGTCAAATCAGTCATTGGTTAATAATGTAATAAGCGCATCAAATCAAACTGCACTGATTCAACCAATGCGATGTGAGGTTTGCAACATTGAATGC…	1212	NA	Gh_D07G0695	GOBAR_AA33834.t	GOBAR_DD10254.t	NA	D07	At_NA
Gorai.001G078600	ATGGCAGAAAGAGGCGGCGGCGAACGCGGTGCTTTCAGGCGTGGCTTCGGCGGCGGGAGATCCGACCGTGGGCCAAGAGGTCGGCGCCGTGGCCGCAAGGATGAGGAGGAGAAATGGGTTCCTGTTACAAAACTTGGCCGTTTAGTCAAATCGGGAAAAATCACATCCCTCGAACAAATTTACCTCCACTCCCTCCCCATCAAGGAGTACCAAATCATCGACCAACTCGTTGGCCCTTCACTGAAAGACGAGGTGATGAAGATCACTCCCGTCCAGAAACAAACACGTGCCGGCCAGCGCACTCGTTTCAAGGCATTCGTTGTCGTCGGCGACGGAAACGGGCACGTTGGGTTGGGGGTGAAGTGCAGCAAAGAAGTAGCGACGGCAATAAGAGGGGCG…	810	Gh_A07G2278	Gh_D07G0699	GOBAR_AA24478.t	GOBAR_DD10250.t	A07	D07	TRUE
Gorai.001G079100	ATGTCCGGCGAAACGGCATCGTCTTCCGGAATCATCTTGGAAGGAATTGATGATGTGGAGGACTACGTTTGGGCCAATGAAGGAGTGGGGTTTTGGGACCGATATCGTCATGTTTATGATCATGTGGAGAATGGAAATCAAGCATTCCGAGAGAATCGTTTTGAAGAGGCAATCAACAATTACACAAGGGCCAGTAACATGAAACCTGGTGATCCTATTATTCTTGGTAACAGAAGTGCTGCCTACATGAGGATTAGTCTATTTCTGAAACACAGATCTCCGACGGCTTCTGAATATAGACCATTGAGTGGGCTGGATATGACCACACTAGCTGAACTTGCTCTTAAGGATGCTGAGAAGCTAATGAGCTTGCAGAATGATGCAGTGAGGTCCTACATC…	1455	Gh_A07G0634	Gh_D07G0704	GOBAR_AA29593.t	GOBAR_DD10244.t	A07	D07	TRUE
Gorai.001G079800	ATGCAGAGTATGGAGCTGCAGAACACTGTGAAAGAAGCCCTAAATGCACTGTATCATTACCCCGACGATGCAGTGCGTATGCAAGCCGATCGATGGTTGCAAGATTTTCAACGCACAATCGACGCTTGGCAGGTTGCTGATAATTTGCTTCATGATGCCACTAGCAATCCAGAGACTTTAATATTTTGTTCGCAGACACTTAGAAGCAAGGTACAACGTGATTTTGAAGAATTACCATCTGAAGCTTTTCGCCAATTAAGGGATTCCTTAAATAACTTGTTGAAAAAGTTCCATAAAGGGCCTGCTATTGTCCGGACTCAGATTAGCATTGCAGTTGCTGCTTTGGCTGTACATGTTCCTGCAGAAGACTGGGGAGATGGTGGCATTGTCAATTGGCTT…	2889	Gh_A07G0638	Gh_D07G0710	GOBAR_AA32611.t	GOBAR_DD10241.t	A07	D07	TRUE
Gorai.001G080000	ATGGCTGTTGTTTCAACTTCTGCTTCCCAAATTGAAGAGGCGAATCAAACAAATGGAAATGGAATTCGCGTCGTAGGGCGAAGAATTTATGATTCTGAAAATGGAAAAACTTGCCACCAGTGCCGGCAAAAAACTATGGATTTCTTGGCTCCATGCAAGAACTTGAAAAAGGACAAGCAATGTACCATTAAGTATTGTCATAAATGTCTACTGAACAGATATGGAGAGAAGGCAGAAGAAGTCGCATTGTTAATTGATTGGAAATGTCCCAAGTGCAGAGACATTTGCAATTGTAGTTGCTGCATGAAGAAAAAGGGTCACAATCCTACTGGTATACTAGTGCACACGGCCAAGAAAACTGGGTTCTCTTCTGTTTCAGAATTGCTTCAAGCTAAAGGA…	2100	Gh_A07G0640	Gh_D07G0713	GOBAR_AA27961.t	GOBAR_DD34588.t	A07	D07	TRUE
Gorai.001G081200	ATGGGAGACGAGTATTTGCAGCAGTTCTTGGATGAAACCACTTGGTACAATCACATTGTTTTGGGATACCTTTTGCCTACAAATCTATGGTACCCTCTTCCCCATTTCTTGCAGACATGGCTACGAAACTACCTTGCTGGGACTTTGCTTTACCTCATCTCTGGTTTCCTTTGGTGTTTCTATATTTACTACTTGAAACGCAATGTCTATGTTCCCAAAGATGCTATCCCCACAAATAAAGCCATGCTATTGCAAATTTATGTTGCTATGAAGGCCATGCCATGGTACTGTGCTCTTCCATCTCTTTCCGAATACATGATTGAAAATGGCTGGACAAAATGTTATGATAGAGTAAGTGAGGTCGGCTGGCTTCCACACTTACTATATTTGTCTCTTTAT…	828	Gh_A07G0648	Gh_D07G0724	GOBAR_AA39124.t	GOBAR_DD26692.t	A07	D07	TRUE
Gorai.001G082000	ATGGGAAGTAAAGGCCGAATTCCACCCCCTCATCTGAGGCGTCCTCTACCTGGACCTGGCATGGTACATTCTGACCCATTTGGTCCAGGAATTCCTCCCCGTCCAGGTCCTTTTGCACATTTTGATATGTTGCCACCTCCAGAAATCATAGAACAAAAGCTTGCTGCACAGCATGTAGAGATGCAGAGACTTGGTACAGAAAACCAGAGAATTGCTGCTACCCATGGGACATTGAGACAGGAACTTGCTGCTGCACAGCATGAGTTGCAGATCTTGCATGCTCAGATAGGAGCTGTAACATCTGAAAGAGAACAACAAATGAGGAGCCTTACGGATAAAATAGCTAGGATGGAAGCAGAACTGCAAGCAGCTGAGCCTGTTAAGGTAGAGTTGCAGCAG…	1257	Gh_A07G0654	Gh_D07G0731	GOBAR_AA23268.t	GOBAR_DD35236.t	A07	D07	TRUE
Gorai.001G082300	ATGGAAGAAATAGAGGTACCAAAACCAATATTGATGCCAATTTCAGGAAAGGAGCAAAAGTGTGTTGGGAATATATTTAGTTGCAGTTTTAATGCAAGAGAGAAGAAACTGATATGTGTGACCAGTGGCAACTCTTACTTGGGTTCTTTCATTGTCAAAGAGCTATTGGCTCATGGTTACCTTGTTCGAGTAACCATTCAACACCCAGCTGAATTTGAAGATGTGAAAGACCTGCTAGGGGTGGAAGATTTAAACCTATTGGAAAGTGTAGTTGTAACCAAGATGGAAGATTTACAAAGCCTTTGTGATGCTTTTAGAGGTTGCCATGCTGTTTTTCATACATCTTCCTTCATTGATCCACATGGTATCTCTGGTTATTCAGAACAAAAGGTGTTTTTG…	1125	NA	Gh_D07G0734	GOBAR_AA23265.t	GOBAR_DD35239.t	NA	D07	At_NA
Gorai.001G082700	ATGGTTTATCGCAGGTTTCTTTGCATAAAAGATGCCGTAGCTTGCATTAACGACAAAGTTGATTTAATTGCTGTCATTCTTAATTTCAGTTTGCCCCAAACAACCAGAGGCACCGATTATGTATGTAAGCTAAAAATAATTGATGAGTCACACCCCGAGATTCCTGTTCATGTATTTGCTCAAGAAATAGACCATCTTCCTTTTGTTGCGGCTGTTGGTGATATTATTCACCTTTCACGTGTCGTGATGAGAATCCATGAAGGAGATGTATATGCTATATTCAACAAAAAGTTCTCTTCATTTGCTTTATATGACGGGAAGGATGTTGAAAATTTCCAACCTTATCAAGTTCTTTTGAGATATGAAGCGAGAAAACATGATGCAATGATAATAGCAGGT…	1353	Gh_A07G0659	Gh_D07G0738	GOBAR_AA10871.t	GOBAR_DD28590.t	A07	D07	TRUE
Gorai.001G082900	ATGACGGAGCAAATGAACGGTGCGTCCGTAGACGAAAATAACTGCACCCAAAGTGAGGAAATGCTGCTCCATGAAGCTCTCCGCCGTTTGATTTCGACGATCATCTACCCCGATGGATCTTCATCGTCACCAGCTCCGCTTCTGCAGCGGATCAAGATCTCTGTTTCCGAGAATGGGCCTCGCCTTGTGGAAGCCTCTAGAAACACTAGCCGTACTGTTATACGGTGGACTCGTAGTGGCAGCCCCCTTCGTGCTCTTCTTGTCATCTCTGTGAGGGTTGGGTCCATTGCTTTTCTTACCTTGACAGGATTGCTTGTATTTATGCTTTTCTTTCTAGCTGCAACTGTCAATGCCGTCATCATCTCTTCCCTCATTGCTTTGGCTGCTGCAGGAGGCTTC…	669	Gh_A07G0661	Gh_D07G0740	GOBAR_AA37659.t	GOBAR_DD34172.t	A07	D07	TRUE
Gorai.001G083600	ATGGTAGTGAAAGTGTACGGTCCAATCAAGGCAGCTTGCCCTCAAAGGGTATTGGCATGCCTTCTTGAGAAAGAGGTTGAATTTCAGATCGTCGATGTCGATCTCGAAGCCGGCGATCATAAAAAACCCGATTTCCTCCTTCGTCAACCGTTTGGACAAGTCCCAGCTATAGAGGATGGCGACTTCAAACTTTTTGAGTCTAGGGCAATCATAAGGTACTATGCAGCCAAATATGAAAAGCAAGGTACAAACCTACTTGGAAACTCATTGGAAGAACGAGCAATGGTGGATCAATGGCTAGAAGTAGAAGCCCACAACTTCAACGATTTGGTCTACACTTTGGTGTTTCAACTGTTGATCCTCCCACGAATGGGCAAGCAGGGTGATACGGCCTTAGTG…	645	Gh_A07G0667	Gh_D07G0745	GOBAR_AA37664.t	GOBAR_DD28587.t	A07	D07	TRUE
Gorai.001G083800	ATGGCGACTTCAGCCATGTCGGAAAAACGGGTCGTCCTGCTCTGCGGCGACTATGCCGAGGACTATGAGGTTATGGTCCCTTTCCAGGCTCTGTTGGCTTATGGTATATCAGTGGACGCTGTTTGTCCCGGCAAGAAGGCCGGCGAAACTTGCCGCACCGCTATTCATCAACTTTCCGGCCATCAGACCTATACCGAGATCCGTGGTCACAATTTCACACTAAATGCATCATTTGAAGATATAGACCATACTAAATATGATGGTTTAGTTATAGCCGGAGGACGAGCTCCTGAATATCTTGCTATGGATGCATTTGTATTGAACATGGTTCGCAATTTTGTTAATTCTGGAAAGCCTGTTGCTTCAATTTGTCATGGTCAATTGATATTAGCTGCTGCC…	1182	Gh_A07G0669	Gh_D07G0747	GOBAR_AA37666.t	GOBAR_DD28589.t	A07	D07	TRUE
Gorai.001G083900	ATGGATTCTCCTGAGCGTAGCAGTCGTAGTCACGTACGACGTGATAGAGAGGATAGTTCAGACTTGAAAAGTGATAGGGCAGTTGGGGATGAAGAAGAATGTGAGGCAATTGATAGTAAGAGGAAGCATAAGTGTAGTAAGTCTAGAAAGAGTAGCAATGTCGAAGAAGGTGAGGGAGTTGAAAGCGGTAGTAGTGGAAGGAGGAGGAGTTCTGGGGATAGAAGTGAGAGCCGTAAAAGGTCCAGTGCTTCCACTAGAGCTGATACTGATGAAGATGATTGCGATACCACTAAATCGTCCCGTCCCAAGCAGATCAGGAGAAAACAAGAGGAAAGTTCCTTGGAGAAATTGAGTAGTTGGTACCAGGACGGAGAAATTGAAAGCAGACAAGATGGTACT…	3555	Gh_A07G0670	Gh_D07G0748	NA	NA	A07	D07	TRUE
Gorai.001G084600	ATGGCGGTATTCAGATTGGCGCCGGAAGAGTCACCGGATCCAACCCAACAACATCCACCGCCGCAACAACAGCTGCAGGCCGGTCGAGAAGTGGCGTCCGACGACGAGCGGTCGGTGGCTGCAGATTCCTGGTCTATAAAGAGCGATTACGGGAGCACACTTGACGATGAGCAGCGCCACGCTGATGCTGCCGAAGCCCTCTCCTCCGCTGCCAATTTCCGTGCTGCCCTTAATTACAGTTCTGACAAGGATGAAGCTGATGCTGATGCTATGACAGCAGTACTTGGTCTTCAGAATTATAGGAACGGTGCATATGCAGATGAGCTGACAAGTTTTCGTGATCATAGTCATGCTGGTGAAATTTGGATTGGAGCTGAAATCATGGATACTGTTACTTCT…	1050	Gh_A07G0676	Gh_D07G0754	GOBAR_AA17923.t	GOBAR_DD20492.t	A07	D07	TRUE
Gorai.001G085500	ATGGCTCTAACAATCTCTCCCTTTTCTTTGCCATATATTCACAAAAACCCGTCAAATTTTCACCACAAATTGAAGAACCCTTGTTTATCTTCTATTAAAACCCACCAAATACAATCCAAATCAGGTCTATTTCCAATTTTCTGCACATCGAAACCCAGCACCAAGAACCTGAAAACATGCAAGAATTGCAAAACCCAATTCGACCCATTGCTCAATCACCCTCGAGCATGCCATTTTCACACTGCCCATTTCGGAGGGGAAACAAAGAGGAAATTTGAGAGTGTATATGCAGGGGGCACCATGGATACACCTGAATCTGGTAAAGTATTTCAATACTGGCATTGTTGTGGCTCTGAAGATCCATTTGATCCTGGATGTACTGCTGCTCCTCATGCTTCT…	411	Gh_A07G0682	Gh_D07G0763	GOBAR_AA23456.t	GOBAR_DD29003.t	A07	D07	TRUE
Gorai.001G086700	ATGGAAGCCGCCGCCGACAATCAGAGCCCTTCTTCATCGGACGTTGATGTCACGCCACGTGGGGCAAGCTCAGCCGTCCTTCGAGCTCTTCAATTAATCCAATACGACGATTCCGATTCCAAGCTACAAGCCGCTAAGGAAATCCGTCGGCTCACCAAAACTTCCCAAAGGTGTCGCCGGTTACTTGCTGAAGCTGTTATCCCTCTCGTTTCTATGCTCCGAGTCGACTCACCTCAGTCCCACCATGAGTCTGCTCTTCTCGCCCTCCTTAATCTCGCCGTTAAAGACGAAAGGAATAAGATGAGTATTGTGGAAGCAGGTGCTTTAGATCATGTTATTAGATTCCTTCAAAGTGAGAATATAAACCTCCAAGAATCCGCAACCGCAGCATTGCTAACT…	1110	Gh_A07G0690	Gh_D07G2427	GOBAR_AA02656.t	GOBAR_DD08627.t	A07	D07	TRUE
Gorai.001G086800	ATGGCACTAGCCAAGGACCCTATTTGCTCACTTCAAACCTCGTCTTTCAATAATGGAAACTTTGATGAAGGTGGTGATGATCACTTGAAAAAGCTTGGCGGTGGTGTCAACAACTTTCAGATGACTAGCTCTTCCTCATGTTACTCTCCGGGTAGTGTTGATTCCGACAGTTTCGTGTTCCGGCCACCGCATGAGGAAGTTCATTCATTGATAAACTTCAAAGGCAGTTCAATGTACGACAACTTCATTCATCAATATCATCATGGGACCAATTATGGATCTCTTCTTAGCTTTGAACAAAACGAGAAGGCTCCGCAAAGCGGTACTTACTTAAAAAGAGCAAGTCAAAAAGATAATTATTCTATGTGGGATCCTCGCTTGGTGGAAGATTTTAGTTGC…	885	Gh_A07G0692	Gh_D07G2426	GOBAR_AA09550.t	GOBAR_DD08628.t	A07	D07	TRUE
Gorai.001G087000	ATGGCTGCTCTTTACTCAACTTCCTCTTGCTTTTGTGGTAGTTTGGGTTCTTACCCAGTTCATAAATCAGTAAAATTGGGTCATGGCAAGGTTAGAGATTCTGGGTTTTATTTTCCTCATCGTTTTCAGTGTGCTACTCCTAAATTACATGTCCAAGCAAAAGCCCTTTCTGTTGATGGGTTACCTGAAATAATGGATTCTTCACTTGTGGTTTGTTTCGGGGAAATGCTGATAGATTTTGTCCCGACGATCAGTGGTCTTTCTTTGGCGGAAGCCCCTGCATTTAAAAAGGCCCCTGGGGGTGCTCCTGCTAATGTAGCTGTCGGCATAGCTCGTCTTGGTGGTTCATCTGCTTTTATCGGGAAGGTTGGTGAAGATGAATTCGGGTACATGCTTGCT…	1167	Gh_A07G0696	Gh_D07G2424	GOBAR_AA24679.t	GOBAR_DD08629.t	A07	D07	TRUE
Gorai.001G088300	ATGGAAAATATGAATATGGCATTAGTTTCATCGTCTTCTTCACCTCCAAAGCTTAATCTTTTACCGTACAATAACGCTCTGAAAACCCCTACCAAAATCTTCACTTTTCCATCTTCCAAGATTACCCCTCGCTGTTCCCGAATCTCCAGCTCCGCCCACTCTACTCCTCCACGACGTCTTCCCCAAATTGTTTTCAGAAAATCTATAGACGAAAGGTTTGCGAGCATTTCTTCTTCAAGTAATCAACAAACTTCATCAGTTGGAGTTAACCCTTATCCAACTGTGCCACCGCCGTCCTCTCAAATAGGGTCGCCGCTTTTCTGGATTGGAGTAGGTGTTGGGCTCTCAGCACTCTTTACATGGGTAGCTTCAAGCTTAAAGAAATATGCAATGCAGCAA…	1287	Gh_A07G0709	Gh_D07G2416	GOBAR_AA07777.t	GOBAR_DD08635.t	A07	D07	TRUE
Gorai.001G092500	ATGATTAAGTGTTACCCTTTCAATCTTCTCTTTGTAAATATTGCTTTGATTTGCCTTGATGTTGTTCTAGCATTTATTGCCTTTTTCCAGCTTTGTAGGATTCACCTACGGAATCAACGAGTTGGGTGGACACGTCAAAAAGTTCTTCATCTCATGATCGGCTCTTCTAATTGTGGTTATTTCATTTATTTTTTGTGCATGGTTGTTGCCACATGCAAAAGGTGGCTTTGCTGGTCTAATGTGTGTGGCTTTGTTCTAATGGCCTTGCCCAAGATTCTGTTTTTGGCTGCATTTCTTCTTCTACTATCTTTCTGGGCCGACCTTTGCCATCAGGCAAATGATGAAGAGGATGGTGATGAAGAAAATAGTAGTCGAAAGCCTTTGTTGGAAACTTCGAAG…	1053	Gh_A07G0747	Gh_D07G0809	GOBAR_AA37781.t	GOBAR_DD04249.t	A07	D07	TRUE
Gorai.001G093100	ATGGAAGGAGACAACCTAGTAAGTAGTGAAATCCCAGTGACGAAAGCTGTTGAGGACACTGAAATTATTGCCGATGCGGTTAAGGCCTCAAATGGAGACTTGCCGCTAGTAGAAAAGGAAGAAACCACCCTGGATGGAGAATTCATTAAAGTAGAGAAGGAAGCAGTAGAGATGAAAGATGGTTCTAATCCGGCTAATCCTGCTTCTAACCAAGACAATGAATCGACCATCGAAAGAAGCTTGAGCAATCCTGGTAGAGAACTACTTGAAGCTCAAGAAAAGACGAAAGAACTCGAGCTTGAATTGGAAAGAGTGGTTGGAGCATTAAAGCTTTCTGAATCAGAAAACAGAAAATTGAAGGATGAAGTTGTGCTTGCTAAGGAGAAGTTGGATGAAGTG…	4122	Gh_A07G0753	Gh_D07G0813	GOBAR_AA04025.t	GOBAR_DD04243.t	A07	D07	TRUE
Gorai.001G093300	ATGATGAGGAAGCATGGATGGCAATTACCTGCTCATACCTTTCAAGTTGTTGCAATTACTGTGTTCTGCTTGTTAGTGGTTGCATTTTATGCTTTCTTCGCTCCTTTCGTTGGAGGGCGCATTTGGGAATATGTTCTGGTTGGAACTTACTCACTGGTGGCACTCCTAGTTTTTATACTTTATGTTCGGTGTACTGCAATTAACCCTGCTGATCCTGGTATCATGTCAAAGTTTATTGGTGGATCAAACAAATTTGAAAAGCATGGGTTATCAGTGAAGGATTTACCTAGAAAATACGATGAGTTCGGCAGTGGACTGCATTCATCGCCATCAACAGTTTCTAGAAGTTCCAGGGCAGCACCGAACTCAAGTATGAAAGGTTCGGTGGAAGATCCTGGA…	2193	Gh_A07G0755	Gh_D07G0815	GOBAR_AA04023.t	GOBAR_DD04241.t	A07	D07	TRUE
Gorai.001G093500	ATGGCAGCCATTATCATCTTCAAACAAGCTCAGTTCTTACAGTTCCTTTGCTTCTTTCTCATCCTATTTCCTTCTTTAGTACAAGGAGATAGCAACTGTACGTGCGAACCTGAAACTAATGATTCAAATAAAAACTCTTTAGCGACGAGATACAAAATCGTCGCTATTTTTTCGATTCTCGTCGCCGGAGCCATTGGCGTTTGCGTTCCCCTTTTGGGGAAAACCATCGATGCTTTACGTCCCGAAAAAGACGTTTTCTTCGTAATCAAAGCGTTCGCCGCCGGTGTGATATTGTCTACCGGATTCATCCATGTTCTTCCCGACGCTACCGACAAATTGACGTGTCATTGCCTCGACGAACATCCTTGGGGAAAGTTCCCCTTCGCCGGATTAGTGGCG…	1101	Gh_A07G2269	Gh_D07G0818	GOBAR_AA04021.t	GOBAR_DD04239.t	A07	D07	TRUE
Gorai.001G094400	ATGGCTATTGAAATCCCCAAAGATTTAATAACCCAACTCCAGATCTCACTTCGCAAGCAAGCCAACGTACCTTCATATGATCCGACCGACCCATCGCTTCCCGGTCTCCCTTTGTTTCACTCGACCAGCGATTCACCTCGCCGCCGTTGCATCCACTGCAAATCTCGTCTCCTCCGAGGCTCCGATTCCATCCTTTGTATTTTCTGCGGCAAACGCCCCACCGAGACACCGCCTCCGCCGATCAAATTCCAGTCTACTTCTGGGTACCGATGGTTCCTTCACTCACTTAACTTGGATGGATCTGAAAATGTGGGGGAGCCTTTAGATGGGGATGGAAAGGATAAAGGAAGTGGAGAGGAGTTTGCCTTATCTGATATTTTGGGATTAGAAATAAAGTGG…	2214	Gh_A07G0757	Gh_D07G0825	GOBAR_AA04013.t	GOBAR_DD04233.t	A07	D07	TRUE
Gorai.001G094500	ATGGCAATGAACCATGCGGCAGCGGTGAAGGTGGGGTTAGGTTTACTAGGTCTATGTTTATTCGGCTACATAGTTGGTCCACCACTATACTGGCATCTCATGGAAGGCTTGGCTGCCGTCAGCCGTACTTCCAACACTTGCCCCCCGTGTCTTTGTGATTGTTCTTCTCAGCCACTTCTCACACTCCCTGAAGGACTGAGCAATGCTTCCTTTGCAGATTGCGCAAAGCATGACCCGGAAGTGACCGAGGATACTGAGAAGAACTCTGCAGAACTTTTAATGGAGGAACTGAAGCTAAGAGAAGCTGAAGCTTTGGAAAGTCAGCGACGGGCCGACATGGCATTACTTGAGGCTAAGAAGATAGCATCACAGTACCAAAAGGAAGCAGACAAGTGCAAT…	543	Gh_A07G0758	Gh_D07G0826	GOBAR_AA04012.t	GOBAR_DD04232.t	A07	D07	TRUE
Gorai.001G094600	ATGGCCGAAGCACTAAGCCCTAACCCTAGGCCAAGGATCCCTATGGCTGTTCGCATCCAATCCCCCACAAGTCCCTTCTTCTTAGGCTCTAATGACGACAAACTCGAGCGTGCGCAGGCTCGAGCCGCACGAGCCGCAGCCATCCGCCGTAAGCCCGTAACTCCCCTTGCTCAGCCGCCTACTGATCCCGATCCTTGCCTCGCTAAAGACCAGATTCTCGAGTTGTTCCAAAATTGCATCAAATTGGCCAGTGAAAATAAAATTAATCAAAAGAATACTTGGGAGCTGAATTTAATTGATCATCTTCGCGATATTATCAAGGTTGAAGGAGAAAATGATGTGGAGACGAACTTTCAAAAGGCCAGTTGTACTCTGGAAGCTGGTGTTAAGATTTACTCA…	1992	Gh_A07G0759	Gh_D07G0827	GOBAR_AA04011.t	GOBAR_DD04231.t	A07	D07	TRUE
Gorai.001G095200	ATGTCGGGGCAGCAAGAAGAAGATAAGAAGCCCGGCGATCAGTCCGCGGCTCACATCAACCTCAAAGTCAAAGGCCAGGACGGGAATGAAGTTTTCTTCAGGATCAAAAGAAGCACACAATTGAAGAAGCTCATGAATGCATATTGCGACCGACAATCTGTGGATTTCAACTCGATTGCCTTCTTGTTCGATGGTCGCCGCCTGCGAGGTGAGCAAACTCCTGACGAGCTTGAGATGGAGGATGGTGATGAGATCGATGCTATGCTTCACCAAACCGGTGGTACTGTGTGA	291	Gh_A07G0763	Gh_D07G0832	GOBAR_AA39705.t	GOBAR_DD34033.t	A07	D07	TRUE
Gorai.001G095400	ATGGTTTTGATGGGGAAACACGATGATGCACGCTCTGTTTTTCCTTTAACAAGTCTCCAGATCGGGGACTTGCAGGCATATCTTTCGGATCTTAGCCTTTACCTGGCCATTGAAAGTAACAAATTCTACATTTTGGTGGACAACAGGCCATGGCTGAGGGACTTGGATTCACGGCCAGCTCACTTGTGGTGGCAATTAATGGTTACCAAGTCCAGGTTATCTCCTTTTGCTAACACCAAAGGTCGTAGGGAGAAAAAAGAGGGGAAGGAAGCTTCTTCCGAATCAAATGCTAAAGATTCGAAAAAGTTAGAGAGATGGTTCTGTTCAATTGATGCTGCAATGTTGTCTGAACAGAGGGTTTTGCTACCTGTTAAGAAACTGAGAACATCTTTACTCCTT…	2067	Gh_A07G0765	Gh_D07G0834	GOBAR_AA39708.t	GOBAR_DD34037.t	A07	D07	TRUE
Gorai.001G095800	ATGGAGCACGAAACGCATCGGCAAGGAAACCCTACTGACCCAAACGCCGATCAAAACGCTGCTTTGATCAATTCTTTCATTGAAATCACATCTTCTTCTAAAGAAGAAGCCCTTTTCTTTTTGGAATCTCATCAGTGGGACTTAGACGCCGCCGTTTCGACTTTCCTTGACAGCAATTCTACCGCCGCACTACAACAACCACCGATCGCACCGCCTGTTTCTGGCGCTGGTGGTGTTAACAACTCTGCTTCTCCTTCACAGTCCGATTCCCCTGATTACTCTCCCTCTCAATCGCCTTCTCGGTCTCGTTCTCCTTCTCCTGCTCGACCGGCTCGTCCTCCTTATGCGCTTCGGTCGCGCCGTAACGATAAGAAGCCGTCTGGTAGCGGTGGGAATAAC…	1275	Gh_A07G0770	Gh_D07G0838	GOBAR_AA32078.t	GOBAR_DD28860.t	A07	D07	TRUE
Gorai.001G096700	ATGAGAGTAGAGCGAATAATCAATGAAACAAATGATGAGTTTCCCATTGGCATTCGAGTTTTGGCCGTTGATGATGATCCAACTTGTCTTTTACTGCTCGAGACTCTGCTTCGTCGATGCAAATACAATGTTACCACAACAAATCAAGCTATTACAGCATTGAAATTGTTGAGGCAAAACAAGTTTGATTTAGTGATTTGTGATGTTCATATGCCCGACATGGATGGTTTTAAGTTACTTGAGCTTGTCGGACTCGAGATGGACTTGCCTGTCATAATGTTATCTGCAAATGGTGATACCAATGTTGTCATGAAAGGGATTACTCATGGAGCTTGTGATTATTTGCTGAAACCTGTTCGAATCGAAGAGTTAAACAATATATGGCAACATGTAGTCAGG…	1701	Gh_A07G0776	Gh_D07G2436	GOBAR_AA32706.t	GOBAR_DD33941.t	A07	D07	TRUE
Gorai.001G097300	ATGCAGTTTCCCTTCAATTCCATCTCAAATAAACAAGAAATGCAAGTCTCTCTCCCCATTGTACCCTCCAAAATCCCTTCAATTTTCCCATTCCACCATCCCATTTATCCACCTCATCCACCCCACAAAAGCCTCTCTTTCCAAACCCAAGCCAGCCCCTTTAAATCCCTCAAAACCTCCGGCTATTTATCAACCATCAGCCGTGCTATAGATGAAGAAGAAGAGTACCGTAAAGCCAGAGCTGCTGTCACGAGAAAGGGTATTGAAGTTGAAGGCTACTTCATTGAAGGACTCTCTATTGGTGGCCATGAAACCTGTGTCATAGTCCCTGAATTGAAGTCTGCTTTTGATATCGGGAGGTGCCCTGCTCGTGCTATTCATCAGAATTTTGTTTTCATC…	1173	Gh_A07G0780	Gh_D07G2438	GOBAR_AA01357.t	GOBAR_DD29481.t	A07	D07	TRUE
Gorai.001G097400	ATGAGCATAGTGCCGAAGGAGACGATCGAAGTGATAGCTCAAAGCATAGGCATAAACAATTTGTCAGATGATGCTGCTCTTTCTCTTGCTCCCGATGTTGAGTATCGCATGCGCGAGATCATGCAGGAGGCGATTAAATGTATGCGTCACTCAAGGAGGACTATATTGACAACAGATGATGTTGATGGTGCACTTAACTTAAGAAATGTTGAGCCTGTATATGGCTTTACATCTGGAGGTCCTTTGCAGTTCAAAAGGGCTATTGGGCATAGGGATTTGTTTTACGTTGATGATAGGGATGTGGATTTGAAAGATGTTATTGAAGCTCCTTTACCAAAAGCGCCGCTTGATACTGGAGTTGTTTGTCACTGGCTTGCTATTGAAGGAGTACAACCTGCT…	1605	Gh_A07G0781	Gh_D07G2439	GOBAR_AA01358.t	GOBAR_DD29482.t	A07	D07	TRUE
Gorai.001G097600	ATGCATGGTGCCCAAAGCAAAAGGGACCTTGCCATGGAATTACAAGCACAGCTACCGATCTTAAGACCAAGTATCCACACAAGAAGAGCAAATCTAACAGTGAAATTCCAAGACCTTTATGGGTTCACAGTAGAAGGCAATGTGGACGATGTTAATGTATTGAATGAGGTTAGAGAAAAAGTAAGGCAACAAGGGCGTGTTTGGTGGGCACTTGAAGCAAGCAAAGGAGCCAATTGGTATTTACAACCACAAGTTTCTTCATTATCTGAAGGGATTGTTTTGAAATCTTCACTCAAAATTTCAGCTTTGGCTAATGCTATGACATTGAAGAAGCTTATTAGGAAAGGTATTCCACCTGTGCTTAGGCCTAAGGTTTGGTTCTCACTTTCAGGCGCTGCT…	1197	Gh_A07G0783	Gh_D07G0847	GOBAR_AA01361.t	GOBAR_DD29483.t	A07	D07	TRUE
Gorai.001G097700	ATGCCCTCAGCTTCACCCCATTCCTCCGAGCTCGACGACATAGACCTTGACGCCTCTGACTTCACCGCCTCCGTCCCACTCAAGAAGGTTCCCAACGGTGACATCTTCGAAGCTTCACGTGCCGGCGACGTAGACCGTCTCCGTTACCTCCTCGAGTCCGGCGTCAACGTTAACGCCCGGGATAACTGGGATTCTGTTGCCTTGTACTATGCTTGCTTAGCTGGTCACTTGGATGCTGCCCGTATGTTACTGGAGAATGGGGCTATTTGCTCCGAACATACCTTCGATGGGGATAGGTGTCACTATGCTGCTTTGAACTTGAAGGTTAGGAAACTTCTCAAGGCTTTTGAGGCTCGGCCACCGCCTCTTGGCCCGTTACAGGGTGCCCTTAGAGATACT…	1755	Gh_A07G0784	Gh_D07G0848	GOBAR_AA01362.t	GOBAR_DD29233.t	A07	D07	TRUE
Gorai.001G097800	ATGTCTAGTTATCAAGGTGTCATCGTTTCTGATCCTTGGCTTCAAAGCCAGTTCACTCAAGTTGAGCTCCGTACCCTTAAATCCAAGTTTATCAACGTGAGGACTCAACATGGTCGTGTTACTCTCGGTGATTTGCCGCCAGTTTTCTCCAAGTTGAAGGCTTTTACTGAAATGTTTAATGAGGATGAGATTAAGACTGTTTTGGGAGAATCCAATAGTGGTATGGGTGAAGAAATTGATTTCGAGGGCTTTCTTCGGGCTTATTTAAATTTGCAAACTCATGCAATTGAAAAATCGGGTGGAACAAAATCTTCGTTTCTCAAGGCAACCACAACCACTTTTCATCATGCTATTAATGAATCCGAGAAGGCTTCTTATGTTGCTCATATTAATAACTAC…	1968	Gh_A07G0785	Gh_D07G0849	GOBAR_AA01363.t	GOBAR_DD29234.t	A07	D07	TRUE
Gorai.001G098100	ATGGCTATTCAATTTAATTTTGTTTCATCCATGTTAATACTGTTACTTTTAACCATATCATCCGCTAAAGCTCAAAAGGCTGGTGGTGGTGGCGGTGGAGGAGGAGGAGGTGGTGGCGTTATTGATGTTGTTGCAAAGTTTGGTGCTAAGGCAGACGAGAAAACAGATTTGAGTAAGCCATTGTTGGATGCTTGGAAAGAAGCATGTGCCTCGACATCCCCGGCAAAAATTGTGGTTCCTAAAGGGATATATTTTTTAAGTACAGCTACCTTAGATGGTCCTTGCAAGGCTCCTATTGAGCTTCAAGTTGAAGGCACTGTGAAGGCTCCGGCAGACCCTGGTGCTTTAAAGGAGCCTAAATGGATTGCCTTCAATAAAATTGAAAATTTCAAATTGTCT…	1263	Gh_A07G0789	Gh_D11G1541	GOBAR_AA01367.t	GOBAR_DD17781.t	A07	D11	FALSE
Gorai.001G099100	ATGAGCAAAGAACAAGCGCCTGAGCCACTCGATTTCTTCATTTGGACTGTTGAGGATGTCGGGATGTGGTTGGAAGAGATAAATCTCGGTAGCTATCGTCTGATTTTCAAAGAAAACGGTGTCAATGGGGAATACCTAGAAGGCATGTCTATGTTTACAACTGAACAGATTCTTCGGTTTATAAGACGATGCCATATGAAATGGGGAGACTTCATCACTCTATGCAAGGAACTTAGACGAATAAAAGTGGCTTGTCTAAAGGGAGAGCAAAAAGTTCGCAGGCCGTGGTGGGCACCTTCATGCCTTTCGTTAGTCTTTCTCAAGGTGGCAAAACGGAACAGACAATCGCGCGTTGTTTCCTTGAAGCTCGAACCGTGA	378	Gh_A07G0799	Gh_D07G0861	GOBAR_AA29803.t	GOBAR_DD29229.t	A07	D07	TRUE
Gorai.001G102700	ATGATGGAATCAATGCAGAGCAAAGTAGAGACGTGGATCAAGGACCAAAGAGCTAAGATCCTTAAAGTCTCGTGGGGACCGCTACGGTGGCGGATGAGGTGGCAGTGGCCACCGTGGAACACCGGTGGCAGAGAACACCGTCAGAGGCTCCAACAAGAGTACGAGAGACGGAAGCGACAGCTACAAGAGCTTTGCCGAGCTGTTAAAGTTGATTCCGTCTCCGATTTGCAGGACATTCTTTGTTGCATGGTGCTCTCTGAGTGTGTTTACAAGAAACCTGCTAGTGAGATGATGCGAGCTGTAAACAAATTTAAAGCTGATTTTGGAGGACAGGTTGTTTCTCTAGAACGTGTGCAACCTTCTTCAGATCATGTTCCGCACAGGTATCTGTTGGCAGAA…	3075	Gh_A07G0830	Gh_D07G0891	GOBAR_AA27603.t	GOBAR_DD23821.t	A07	D07	TRUE
Gorai.001G102900	ATGGCTGTCCCTTTGCTGTCAAAGAAGATTGTGAAGAAGCGTGTTAAGAAGTTCAAGAGACCACAAAGTGACCGCAAGATCTCCGTCAAGACAAACTGGCGAAGGCCCAAGGGTATTGACTCTCGTGTTAGGAGGAAGTTCAAGGGATGCACTTTGATGCCCAACATCGGTTATGGCTCAGACAAGAAGACTCGCCACTATCTTCCCAACGGGTTTAAGAAATTCGTCGTGCACAATGTCCAAGAGCTAGAACTTCTCATGATGCACCACAGGACATACTGTGCTGAGATAGCACATGATGTTTCGACGAAGAAGAGGAAGGAAATTGTTGAGCGAGCGGCTCAGTTGGATGTTGTCGTTACCAACAAATTGGCTAGGTTGCGCAGCCAGGAGGACGAG…	402	Gh_A07G0832	Gh_D07G0893	GOBAR_AA34899.t	GOBAR_DD23819.t	A07	D07	TRUE
Gorai.001G103400	ATGGAGGATTTCGATATCCCGGCGGCGGAAGACATGATGAACGAAGATATGGATCTTCCCGACGAGAGTCCCATTCTGAAAGTCGGAGAAGAGAAGGAGATCGGAAATCAAGGCTTGAAGAAGAAGCTTGTTAAGGAAGGTGAAGGTTGGGAGTATCCTGAAATCGGAGACGAAGTTGAAGTTCATTATACGGGGACGTTGCTGGATGGAACTCAGTTCGATTCAAGCCGTGATAGAGGCACTCCTTTCAAGTTCACTCTCGGTCAAGGACAAGTTATTAAAGGATGGGATGAAGGTATTAAGACAATGAAGAAAGGTGAAAATGCCATCTTTACCATTCCCCCTGCACTTGCGTATGGCGAGTCTGGTTCACCACCAACCATTCCCCCTAATGCAACC…	1719	Gh_A07G2267	Gh_D07G0898	GOBAR_AA31016.t	GOBAR_DD13569.t	A07	D07	TRUE
Gorai.001G103700	ATGGCTGAAAATCTTATGCATGCTTTACAATATAACAGCTATGGCGGAGGTGCTGCTGCTTTGAAGCATGTTGAAGTTCCGATCCCCACTCCAAATAAAGGTGAAATTTTGCTTAAGCTGGAGGCAACTAGTCTAAACCCAATTGACTGGAAAATACAGAAAGGGATTCTGCGCCCACTTTTACCTAGAAAATTCCCCCACATACCTGCAAGTGATGTAGCCGGAGAAGTCGTAAAGGTTGGACCAGGAGTCACAAATTACAAAGTTGGGGATAAAGTTGTATCTCTTCTTGATCATTTGACTGGAGGTGGACTAGCTGAATATGCTGTGGCTAAGGAGAATATGACAGTTGCAAGGCCACCAGAAATATCAGTTACCGAAGCTGCTGGTTTACCCATG…	990	Gh_A07G2261	Gh_D07G0903	GOBAR_AA18209.t	GOBAR_DD13566.t	A07	D07	TRUE
Gorai.001G104300	ATGGCGGCCAATTTCTGGACTTCTTCTCACTTCGAGCAGCTTTTGGACCCGGAAGAAGTGGATGTGGTTCATCAGCTAGATAAAGATAAAGGCTTAACTCTCGAGGAATTTAAGCTCATTAAGATGCATATGACGAATTGTATATTGAAACTGGCTCAGTCTGTTAAAGTGAGGCAAAGGGTTGTAGCAACTGCAGTTACGTATATGAGACGCGTCTATACCAGAAAGAGCATGAGTGAATATGATCCACGTCTCATTGCTCCTACTTGCTTATATTTAGCATCCAAGGCGGAAGAAAGCACCGTGCAGGCTAGACTTCTTGTGTTTTACATCAAAAAATTAAATTCTGATGAAAAGTATAGATATGAAATCAAAGAAATACTTGAAATGGAAATGAAG…	813	Gh_A11G1292	Gh_D07G0908	GOBAR_AA18216.t	GOBAR_DD12566.t	A11	D07	FALSE
Gorai.001G104500	ATGGATCTTTACACTTACCTTCAATCAATTGCAATTTTGTTGCTGTTGTTATATACTTTCTCGAGAAGAGCACCCAAAAATTCCAAGAAAAATTGCATCCCTGAACCATCTGGTTCATTGCCACTCATCGGTCACCTCCATCTCCTAGGTGGGAAAGAGCCAATCTGCAAGAAGCTAGCAACAATAGCGGACAAACACGGCCCACTCTACTCACTCAAACTCGGAACCCACCGACTGTTGGTGGTGAGCAGTTGGGAAATCGCCAAGGATTGCTTCAAGGACAATGACCGAACCCTGGCTACTCGAGCTAGCATCGCTGCTGGGCGGCACATGGGTTACAACAATGCGATCATGGCTCTCGCCCCATACGGCGAATATTGGCGTAACATCCGTAAGATA…	1566	Gh_A07G0841	Gh_D07G0911	GOBAR_AA37670.t	GOBAR_DD14645.t	A07	D07	TRUE
Gorai.001G105100	ATGGTGAGCTTACGGAGACGGAAGCTTCTTGGACTCTGCTCTGGGAAGAGTTCGTTTCTCAGTCCACTTTCTAGATTCTTTTGTAACGGAAATCCACCGGAAAGTTCGAGTCAAAATGCAAAATCAATCAGTGTGCATCCCATGCCCTCAGATTCTGTCAACCATATTCATGGGAAAAGCATTGTTAAGGTTGAGTCTGGATCACCAAATGTTTCTGGTTCATCAAAAGAGCCTCATTATCAACCTTTTTCAGGGCAAACGATTAAGCGGAGGAAAAGGCATAGGAGGAAGCATGTTCAAAACCAAGAACCGTGTCTCATGAGGGGTGTATACTTCAAAAATATGAAATGGCAGGCTGCAATAAAAGTTGACAAGAAGCAGATTCACTTAGGGACTGTT…	684	Gh_A07G0845	Gh_D07G0916	GOBAR_AA37236.t	GOBAR_DD14652.t	A07	D07	TRUE
Gorai.001G105200	ATGGCATCCCCAAACCAACAAGGAGACTCCCCATCACCATCATCATCAACCTCCGTGGACTGGCGGCGTCGGATATTGATCCCGACGATCCTTGCAGGAGTTGCCGGTGGAGGCGTTGGGTTGGTGTCAAAGCATCGGAAAGTGTACGGCCTCGCTAATATTTCAGCTACTTACGCCACTAATTTCGCTATTGTCACCGGCTGCTATTGTGGAGCACGGGAGTTTGTAACAGCTACTCGTAAAACCGGACCTGATGATCTACTGAATTCTGCAATAGCTGGATTTGGTACCGGTGCTATACTGGGTCGTCTTCAAGGTGGTCAATTCGGTGCTTATCGCTATTCACTCATCTTTGCTGTTGTTGGGACAGCAGTCGATTTTGCTGCACTTAAGTTAAGA…	567	Gh_A07G0845	Gh_D07G0917	GOBAR_AA37235.t	GOBAR_DD14653.t	A07	D07	TRUE
Gorai.001G105300	ATGAGTGACGAGGGAGAAAAGACCTGCCCCCTTTGCGCGGAAGAGATGGATTTGACCGATCAGCAACTCAAGCCCTGCAGATGTGGCTATGAGATATGTGTTTGGTGTTGGCATCACATAATGGATATGGCTGAGAAGGATGATACAGAGGGGAGGTGTCCAGCATGTCGTAGTGCTTATGATAAAGAAAGGATAGTAGGGACGGCTGCTAAATGTGAGAGAATGGTTGCTGAAATTAATATGGAAAGAAAAATGAAGTCACACAAGGCAAAGACTAAATCATCTGAAGGAAGGAAGCAACTGAGTAGTGTGCGAGTTATTCAAAGGAATCTTGTTTACATAGTTGGGTTGCCACTTAATCTGGCAGATGAAGATCTTCTCCAACGTAGAGATTATTTT…	3135	Gh_A07G0846	Gh_D07G0918	GOBAR_AA37234.t	GOBAR_DD14654.t	A07	D07	TRUE
Gorai.001G105700	ATGATAAGAGCTGGTAGCCATCTTCCAGTTTCGATACCAGTGGGTAACGCTGCCAAGAAGGAAAGAGGAGGAGGGGCTTCTCGCTCTGCAATGTTTCCCTTGGCCGAGATTTGGATCCACACCATTCCCCTTCTCGTCTTGCTTTGCTTCTTCATTCTCTGGTGGTTGTCTCGTCCAGTAAATGTGGAGATAAAGGATGGCAGAATTGTGGCTATACATCATGTGGAGATGCCATTGCCTCTTAGTGATTCTCAGATTGATGTATCCCTCCTGGCATCTGCTGCATCACCAGTTGCCTCGGTATCACAAAATCTCACAGTAATCGACGAATCCTCGGTATTAGCTTCTGATTGA	354	Gh_A07G0850	Gh_D07G0922	GOBAR_AA18949.t	GOBAR_DD21838.t	A07	D07	TRUE
Gorai.001G105900	ATGGCTTCAAGGGAAGTATCTACTATGATAAAACAAGGCTTTATTTCGGACCCAACACTGTCTTTATCTTCCTCTCCATCAAGAACAACTTCTACAACCACCACCTCAAAACTCTATTCTCCTTCCTCTTCTCCTCCTCCTCCTCCTCAAACTGAGTCAACTCGCCCTATTCCCAATCAAACCCTCTTTGAAATGATGTCGGAGGAACACCTCCGTGACTCCAAAGCCATTGAAGAGTCTCGCAAAAAGACGCAAACCCGAATTGCTAAATTCCTCGATGAACTCAAAACCCGTAGCTCCAACGACTGGGGGCTTAGATCAGGTGATGTAAGGCTCACCGTAGTCTCTAGGGATGGGCATAGAGTGTCAATGGATGTGCACAAAAGAGTTTTATCTGAG…	1536	Gh_A07G0852	Gh_D07G0924	GOBAR_AA33266.t	GOBAR_DD21837.t	A07	D07	TRUE
Gorai.001G108600	ATGCCAACAGCACAACAGCAATCGAACCGAGCCAGGGCGTTATGGCTCACCTGCCTAGCCTCCTCCTTCCGCACCGCCTTAGCCTGCACCATAGTAGGCATCATCACCTTGTACGGTCCATCTTCCGTCCAACGTCAAGTGGCATTCCCTGCATTTTCCTACGTGACAGTCATCCTAGTGGTCACGGACGCCACGTTGGGTGACACTTTGCACAGCTGCTGGCTGGCTCTTTACGCCTCCGTCCAGAGCCTTGGACCAGCCATGTTGAGCCTGTGGTTGATACGACCAACCAAGCTAACGAGTGGAACCACGGCCCTTGCGGTGGCTTTAGGGGGGTTGATAGTGGTGTTGCCGGAAGCAACTCACATGGTAGCCAAGCGAATAGCGTTGGGCCAAATT…	2409	Gh_A07G0879	Gh_D07G0948	GOBAR_AA16665.t	GOBAR_DD33010.t	A07	D07	TRUE
Gorai.001G109500	ATGGAAGAAGAGAAAGGAGTGCTGGTGCAGAGCTTGATCGATGCGGTGAACCAAATAGCTTCAATCAGCGACTACAGATGCTCCGTTAAGAAGGAGTACTGCAATCTCGCTAGGAGGCTCAAGCTGTTGACGCCAATGTTCGAGGAGATTAGAGAAAGCAAAGAGCAAATCCCCGAAGAAACTGTTAAAGCTTTGCTCTCGTTGAAAGAAGCTCTCATTTCGGCTAAGGAACTGCTCAGTTTCGGCAGTGAAGGCAGCAAGATTTACCTGGTTCTAGAGAGGGAGCAGATCATGCATAAATTTCTTGAAGTAACAGCGCAATTGGAACAAGCTTTGCGAGGAATTTCCTATGAGAATCTTGACATATCAGATGAAGTTAAGGAACAGGTGGAGCTTGTA…	2010	Gh_A07G0886	Gh_D07G0956	GOBAR_AA35253.t	GOBAR_DD23726.t	A07	D07	TRUE
Gorai.001G109900	ATGACAGACACCTCCTCCGATCTCCAAAAATACGGCGTGCCGTTTTACGGAGCCGGATGGATTCCTTACAACCACATCAAATCCAAGCTCGCCTCACAAGAAAAGATTGAAGAGGATAAGAAAGAAGAAAAAGATCCAACTCCATCCAACGATGACGAGATCACTACACCCCTAAACTACGTCGTTCTCGCTGGCGGTGGCGGTGAAGGCCGTAGTGGCATTCCCAATGCAATCGTTGTTTCCCACGTTAATTTCACCTCCAATTCTCTCTCCGATCAACCTGTGGTTAAGCATGAAACTGGTTCTGATTTGCCTTATCGAATGACTGTTCATCCGCATGGAGATGGCATTATCTGTGCCTTTCAACAGAGCTGCAGGTTGTTTGAGTGGAAAGAATCT…	1182	Gh_A07G0890	Gh_D07G0960	GOBAR_AA17963.t	GOBAR_DD25436.t	A07	D07	TRUE
Gorai.001G110600	ATGCGAACACTAGTTTTGCTACGGCACCGTAGGTTCTTGCAAGCAATACATCAAACACTTGGTAGTGCCTCTTCTCTCAAGTTTCTTTCTTCTACAACAGCTGATAACCTTGAAAGACAAAGTTCAGAGTCAGAACAACAAGAACCCAAATGCTTATCTTTGAGAATTGAGAGACTCCCTAAAGGGGAAACTGTTGGGTTAGCATTTAAAAGCTGGATGGCTGATGGATTTCCCGTTCATAGAGGCGATATTTTTCACGCCATTAATCGGTTGAGGAAACTTAAATTGAATAAACGAGCTCTTGAGGTGATGGAATGGATAATTAGGGAGAGACCGTATCGGCCTAAAGAATTAGACTACTCTTACCTATTGGAATTTACAACGAAACTCCACGGCATA…	1557	Gh_A07G0898	Gh_D07G0968	GOBAR_AA13743.t	GOBAR_DD25428.t	A07	D07	TRUE
Gorai.001G115400	ATGGTAGTGGAAGTAGCAGCAACGGCGCGTTTACAGTGGTCAAAGCCGATTCCTCCTCAACCTCCATCTTCCTCTCAAGCTCTAGTTTCAGCTACCTCTTCACCTTCTGTTCTTTGTTTGAAGTCGGTTCGCCGGTCAGCTCTGTTTGGTGCTCACTCCACCACTCTCCAGCGCTCCCGATGCCGTGAGTTTCTCTATCCAAGGTCCAGAACTTTAAAAAGAGCTTGCAGTGCTAGTTTAGTCGATGACTTCTCTGATGAAGAATTCTCAAAAAAGATTCAAGAATTGGCTCCCAAATTCCAGTCACCGGACGGCAGTGATAAGCCCATCAGCGAAGTTAACATGAAGGATTTAGATTCTGAATCTTTGAAGCCGTCGTGGTTGGAAAGAGGAGAAGAA…	1605	Gh_A07G0938	Gh_D07G1016	GOBAR_AA18988.t	GOBAR_DD22397.t	A07	D07	TRUE
Gorai.001G115500	ATGGCCGCCATCGAAACCCTAGCCTTTACTCCCCGTCTGCTTCCGTCTAATCCCCTCCGGTTCTCTTCTACCGTTTCCGTCAACCTCAACCCCAGATTCTCCGGTTTCCGTTCAAAGTCCATTTCTCTTATTGGCTCCACTTCCCGCGTCCGTACGCTCAGATGCACTTCGCTTTCATCATCTCCTTCTATAGTTGATCAGTCAGTGAAATTTCGAGAAGCTTCGAAGAACGGGAATTTAGTTCCTCTTTACCGATGTATATTCTCGGATCACTTGACGCCGGTGATAGCATATAGATGTTTAGTCAAGGAAGATGATAGGGATGCTCCGAGCTTTTTGTTCGAGTCTGTCGAGCCTGGTTTGCTGGCTTCCAGTGTTGGAAGGTATAGTGTGGTTGGA…	1785	Gh_A07G2254	Gh_D07G1017	GOBAR_AA33733.t	GOBAR_DD22399.t	A07	D07	TRUE
Gorai.001G116000	ATGCAATCGAATGCTTTTGAGCTCGACGTAGAGGCGGGCAATGAGGAGTCATTTCATAGACCGTCGAACGCAGAGGTGGTTGAGCAAGATGAGGAAGATCTTATATGGGAAGCGATCGCTCGGTTGCCTTCGGTGAAAAGAGGACGCTTCGCGATTTTGAGAAGGACTCCATCGGAGATTGAACATAGTGTAGGAGGCGGAGGAGTAGAAGGAGGCGGAGAAACTGGAAGTACGGAGACGATTGATGTGACTAGGCTAGATCGAGCTAGAAGGGAACTAGTTGTAAAGAAAGCATTGGCTAGTGATGATCAAGATAATTATAAGCTTCTCTCTGCTATTAAAGATCGCCTTGATAGAGTTGGAATGGAGGTGCCAAAGGTTGAAGTAAGGTTCCAGAAC…	4317	Gh_A07G0940	Gh_D07G1020	GOBAR_AA07345.t	GOBAR_DD07473.t	A07	D07	TRUE
Gorai.001G116200	ATGGCGAAACAACACGCCTGGGCTCACTCTGCACACCCTCGTTCGCCTTCTTATCTCTTCTTCTCCGTCGTTGCGCTTTCTTTCCTCTCCCTTATCGCCCTCCTCATCTACAAGGTGGATAATTTTGCTTCCCAAACGAAAACCATCGTGGGTCATAATTTAGAGCCGACGCCGTGGCATATTTTCCCGCCGAAAAACTTCACCGACGAATCCCGACATTCCCGGGCTTACAAGATCATCCAATGCTCCTATCTGACTTGTCGCTACGCCGCCACCGTCGGTGGCGCTCAACCCTCGGAGGGGCAGGAGGAGGAACGACGGGGCTTAGTCTCCTCTCGTACCCCTCCACAATGCCCAAACTTTTTCAAGTTCATTTACCGTGATCTTGAACCATGGATG…	1542	Gh_A07G0943	Gh_D07G1022	GOBAR_AA07342.t	GOBAR_DD07471.t	A07	D07	TRUE
Gorai.001G116600	ATGTTTTGGTATAGGAACTTGATCAAACTCTCCACACCTATCAAATCCAAAACCCCCATCACCAAAAATCTTCTACAAGCTTCTTTATCCCACTTCAGCACCGCCAACCAACCCCCTGCCTCGGCTCAGGCTCAGCCATCAGGTCTCGGACCCACCAAGCCACACGACAAACCGAGGGTGGTGGTGTTAGGATCCGGATGGGCTGGTTGCAGGCTAATGAAAGGCTTGGACCCCAAGCTGTATGACATCGTTTGTGTCTCGCCTAGGAACCATATGGTATTTACTCCCCTATTGGCTTCTACTTGTGTTGGGACTCTTGAGTTCAGGTCCGTTGCCGAACCCATTGCCAGGATTCAGCCCTCCATCTCTTCAGCACCTGGATCCTATTTTTTTCTTGCC…	1191	Gh_A07G0947	Gh_D07G1027	GOBAR_AA39787.t	GOBAR_DD07466.t	A07	D07	TRUE
Gorai.001G117200	ATGGCGGTGTTTCTAGCTACCTCTGTTTCTACTACTCGTATAGCCTCTTCTTTTATTGCGTCCTCACAAACAAGCAAACCCCAGGCTTTTATATCTCCAACCAAGAACAACCTCGCTCCAAGAAGAATCACAAGGCTTAAACCTCCCCACGTGGCAGCTCCATCATCAGCTGTAGCACCCTCACCGGATCAGAAACAAGACGAAGAGTATAGAGTTAGCGATGAGTTTAGTGAAGAGAGTTCAGATGCTAAGTTCTCGTGGAAAGATCATTGGTACCCGGTTTCTTTGGTTGAAGATTTGGACCCAACTTTACCAACCCCATTTCAGCTTCTGGGTCGTGATTTAGTGCTTTGGTTTGATAAATCAAAGAATCAATGGGTTGCTTTTGATGATAAGTGT…	1617	Gh_A07G0953	Gh_D07G1032	GOBAR_AA26093.t	GOBAR_DD07479.t	A07	D07	TRUE
Gorai.001G117500	ATGGTGAACGGTACGGAAGCAGGGGATTTCGTGGTGCTATCTCGGGTAAGGACGGGTCTGAAGCGTGAGTTCGAGTTTGCTTTGAAGGTTCAAGCGGAGATCTGTGGGTCTTTGGGTCGGACTCGGTCAGGGAAGGCCCAGAATGGAGGAGAGGCGTGGAGTCCAGGTAACAGGAGCAACAAGAAATTGAAAAAAGAAGTCAAGGATGAGAAAGAGAAGAGTGATTTGGAGCAATCTGTGAGGGTGGTGGAGGAATCTGTGGATTTGATGAGCGAAGAAGAGGCGAAAAGCGATGTGGAAGATCCGAAGAGAGAGGTGTTTGGTTGTGAAGAAGAGGAGTCGAAGAAGGTCGATTTGGAAAAGGATGAGGAATTCAAAGATGGTATTATTGAACCAATG…	2850	Gh_A07G0956	Gh_D07G1035	GOBAR_AA18657.t	GOBAR_DD07482.t	A07	D07	TRUE
Gorai.001G117600	ATGGCTATTGCTGGTCTGCACAACGTTTCTGTGCTTGAAAATTCTTTCCTAAGGGAGTCTCAGTCTCAAGCATCAAGAAGGCGGGGAAATGGTAGTACCCGGCCATCCTCACTCCTGCAGATGTGGCGGGAGCTTGAGGATGAGCATGTGGTGAGTCATGCTCAAGAGAGAACCAATGAAAGAATGCTCCAACGGAGGAGTAATGACCTTCCCATGACTGATCTTTCTGATAGTCGACATAGTGAACATAGTGGTGTTTCAGAGGATGTGAGTGTGAGTGTGAGTGAGAATGAGTTTGTACAATGGTTACCAGATCAATTTGGATTGCAGAATGGGAGTGAGGATTCAAGTAATTTTGATTGTGAACATTCATCTGATTTGGGGGAAGTTGAAAGGGAA…	2529	Gh_A07G0957	Gh_D07G1036	GOBAR_AA18655.t	GOBAR_DD07483.t	A07	D07	TRUE
Gorai.001G118100	ATGGCAAGGGCTGCTCTTCTTCATTTGTTAAGATACCGCACGGCTGCCGCCGCCGCAGCTGCAGAACCTCTCTCCGCCTTTAGATGCCAGCTGATGACTAGAAGCAATAGTAAGACACCAGCAGCAGGGATTAAGTGGGCAGGTTTTTGCAGACCTTTCAGCTCAAAAGCTGCTCTAAATGATGTTATCGGTAATGATACGGATTCCAGCGTTGCAGTCATGGAACCACAGGAACGAGTGGACCCATTTTCCCTTGTTGCCAATGAGCTATCACTTATTGCCACCAGACTGCGGTCAATGGTAGCTGCTGAAGTTCCTAATCTTGCTTCAGCTGCGGAGTACTTCTTCAAAATTGGGGCTGAAGGAAAGAGGTTTCGTCCCACGGTTTTACTTTTAATG…	1263	Gh_A07G0961	Gh_D07G1040	GOBAR_AA33578.t	GOBAR_DD17663.t	A07	D07	TRUE
Gorai.001G118300	ATGGATTCTTCAGTTGAATGGCTCCTGTTCCTCGTTGTTTTTCTTTCAATTTCAATAAGTAGCAGCAGTGCTCACCGGATTGGTATTCCGAGGGGAGCAGCCGTCTTGAAGAAGCATCATCTTCCGTCGAAGAGAGCGTTTTCTGGTGATCTTCACACTTATTTCTACACTCAAACACTGGATCACTTCAACTACAAGCCTGAAAGCTATGCTACTTTTCAGCAAAGATATGTGATCAATTACAAGTATTGGGGCGGAGGCGCTGTTACTGCTCCCATTTTTGTCTGTCTTGGAGCTGAGCAGGCTTTGGAAACTGATCTTCAAACCATTGGTTTCCTCGATGATAATGCTGCCCGCTTCAATGCTCTCATTGTATACATTGAGCATCGTTACTATGGA…	1479	Gh_A07G0963	Gh_D07G1042	GOBAR_AA40384.t	GOBAR_DD17665.t	A07	D07	TRUE
Gorai.001G118500	ATGGCGGCGGTTTTTCCCGCCTGGATCATGGTAACGATTTTGGTTTTGGAGGCTAGTCTGGTCATGGGTGGTTTTCAAGCGAGTTTGAAACTGGAGAGGAGGATTCCACTAGTGAGTCATGAAGTGGAGCTGGGTCGCCTCAGAGAATTCGATAGACTCAGGCATGGAAGGTTGTTGCAGTCTTCTGGTGGTGTCGTGGATTTTCCTGTTCGAGGCACCTATGATCCATTTCTTGTTGGATTATATTATACAAAATTACAAATAGGTTCTCCTCCAAAGGAATACTATGTACAAATTGATACTGGAAGTGATGTTCTATGGATAGGTTGCAATTCCTGCAATGGTTGTCCTGAATCTAGTGGACTTCAAATTGAACTTAATTTGTATGATCCTGGAAGC…	1482	Gh_A07G0964	Gh_D07G1044	GOBAR_AA16878.t	GOBAR_DD17667.t	A07	D07	TRUE
Gorai.001G119100	ATGGAAGAGAAAACAGTGGCTCTCTCTCCCGACTCTGCTGCTAATGCTAATCACCAAACCCAAAACAAGTCATCAATGGATCCACCGGAAGTTCAAGCGAATGCTTTAGGGCCCGGGGAAGGGTCAGGTTGGACTGCAACCAGTAAAGAAATCGTTAACAAGAGAGGAAGGGGGAGGCCAAGGAAGTACGAGCATGGTATTCCAATCATTAATGGCTCATTGGAAGCTTTCCCACTACCAACGGCGTCCTATTGTTCGACAAAAAGACCTCGGGGACGGCCTAAGGGTACTGGCAAGTTTCAGGGTTTGGCTTCTTTTGGTGAATATATGGACACTGCTGGAGGAAGCTTTACACCTCATGTACTGCCAGTGTACGAAGGAGAGGATCTTGCTAATACG…	1095	Gh_A07G0971	Gh_D07G1049	GOBAR_AA37368.t	GOBAR_DD14644.t	A07	D07	TRUE
Gorai.001G119500	ATGTCGAACGAAGAGGAACAACAACTCACTGAGTCACAAGACCCAGAAGAGAATGATGAAGAAGAAGAACAAGCACAACAACTTACTGAGTCGCAACAGCAATACCCAGACTCCGACTCCGACTCCGACTACTCCTCCTCTTCCTCTGACGACTACATCGAGGAATCCGATTCCGAAACCCTCACTTACACCCGACCCGGAGAGGCCCCACCTGAAACCGTAAACACCCCCGAAACCAACATCCGCAGGTACACTCGGGTGCTGGAGAGCAAGAGAATCAAGAGGATCCAAGAGGAAGAAGACGAAGACTACGTTTACATCGAAGACTTATGGGATTTTCCACCAGACCCCGAGAATTGGCGGGAAGAGGATTTGAAGGAGTATTGGGTGGATGCTCCG…	2595	Gh_A07G0974	Gh_D07G1052	GOBAR_AA17739.t	GOBAR_DD14640.t	A07	D07	TRUE
Gorai.001G119800	ATGTCGAGTTCTGACCCCAAAACCCGACCCAAACCTGTAACACGGCCTCCTGCTCCCGTTCCGCCTTCATCTTGGGCAAAGAGAACTGGGTTTAAGCCTAAATTCTCCGGGGAAACAAATGCGAGTGACTCCGGTCAAATAGCTTTGCCTCCGAGGTCTAGAGAGAATGAGAACCAACCTGATCTTGAAGCGGGTCGGGCTCGGCCAGTACCACCGGTGGTGAATGGGGAGCAGCCGGTGAGTGAGAAGGGTCCAGCAGAGAAGGATCAGTCGGTGAAGAAGAGGAGGGAGGCGGATGGGACGAATAAAGGGAGCTCAGCTGCCGCTGCTAACGGACATACAGTTAATAATGGGGCGGCGCCACAGCCGCAGCAGCCGACTAGGAGGCCTTCTAGGAAT…	2088	Gh_A07G0977	Gh_D07G1055	GOBAR_AA17743.t	GOBAR_DD14637.t	A07	D07	TRUE
Gorai.001G120300	ATGGCGACGCCAAAGCAGCAGCAGATGTTGGAACAACAGCAATCACCGATGCAGCGAGTGAAGAACTCGGGGGTTATGATGACGATGAGTGAGAGCCCAGTAAACGATGAGAAGGAAGAGGAAATGGCGGAATCTGCATTGGCGTTGTTTCGAGCGAAAGAAGAAGAGATCGAGAGGAAGAAGATGGAGGTTAGGGATAGAGTTCAGGCTTATATGGGCCGCGTCGAGGAAGCAACCAGGCGCTTGGCTGACATTCGTGAAGAGCTTGATGACCTTGTCGATCCAATGAGGAAGGATGTCGCAATTCTGCGCAAGAGGATCGATACCATTAACAGGGAGATGAAACCACTAGGACAGACCTGCCAGAAGAAGGAAAAAGAATACAAAGAAGCCCTTGAA…	528	Gh_A07G0982	Gh_D07G1059	GOBAR_AA15864.t	GOBAR_DD14632.t	A07	D07	TRUE
Gorai.001G120400	ATGTCGTCCACGAGATCGGGTTCAAGATACCCGTATCCACGTTCACGTCACCGGGACCCTTTGTCCGGCTCGAAACGCTTGGAACCGGAGCAGTCGTCCCTTTCGAAGAAACAACTACAGTATGCCAGGAGTAACCATGAAGATGATAATGAAAGCGAACTCTGCATGAAAAAGCTTTCCGAGTTTAACGAATCACTGCGGCGCCAACACCAATCAACATCCACCAAGTTCCAATGGAACCGTCTCTTATCCGATTGTCCCGGGAAAGAGGCAGCGGCGGCTAGTAAGCCCAAACCAACCATGCCGAACGATGAAACATCGTCGCCTTATTCGATGAGTCCAATGGGGATTGATTTAACTGAAGAAAATCGCTTCGTTGGTTCAAGGCCACTACATTTG…	2985	Gh_A07G0984	Gh_D07G1060	GOBAR_AA15865.t	GOBAR_DD14633.t	A07	D07	TRUE
Gorai.001G120700	ATGGAAGAACCTCAAAACGGAAACGGTAAGTTGAATACTATCGCAGAGGAAGAGGAGGAGCGGGTCATAGGACCAGGACCCGCCCCTCGAGCTCGACCCAAGCGCCCGCTCCAGTTTGAACAAGCATATCTCGATTCCCTTCCTTCAGCTAACATGTATGAGAAAAGCTATATGCATCGAGATGTAGTTACTCATGTTGCTGTATCGTCCGCAGATTTTTTCATCACTGGAAGTGTTGATGGGCATTTGAAATTTTGGAAGAAGAAAGCAGTTGGGATTGAGTTTGCAAAGCATTTTAGATCCCACCTGGATCCCATTGAAGGTCTAGCGGTTAGTGCAGATGGTTTACTTTGCTGTACAATTTCTAGTGACCGCTCTGTGAAGGTATATGATGTGGTC…	1866	Gh_A07G0986	Gh_D07G1064	GOBAR_AA15867.t	GOBAR_DD27792.t	A07	D07	TRUE
Gorai.001G120800	ATGAAGGTGATAGCCGCTTTCTTGCTTGCCGTTTTGGGTGGGAACACTAACCCTTCTGCCGATGATTTGAAGGCTATTCTCGGATCAGTTGCAGCTGAGGCTGATGATGATAAGATAGAGATGCTTTTATCCGAAGTCAAAGGAAAAGATATAACCGAGCTAATTGCAAGTGGAAGGGAGAAGCTGGCTTCAGTTCCGTCTGGTGGTGGTGGTGGTGGTGGTGTTGCTGTTGCAGCTCCTACAACCGGTGGTGGTGCTGGTGATGCACCTGCTGCCGAGACCAAGAAAGAGGAGAAAGTTGAGGAGAAGGAAGAGTCCGATGATGATATGGGTTTCAGCCTCTTCGACTAA	351	Gh_A07G0987	Gh_D07G1065	GOBAR_AA15868.t	GOBAR_DD14159.t	A07	D07	TRUE
Gorai.001G122900	ATGAGACCAATACGCCTTCCCGAACCTCCCAGCCCCACCATAGGAGTGCCGGAGATCTTCGAAGGCGGCGCCTACAGCGTTATCAGACGCGCCGTCATCATCGGCAACGGCTACCCTGGATCCGAGAATCAGAGTATCGGGTTGGTCCGAGCTCTCGGCTTATACGACAAGCATGTTCTTTATCGAGTTACGAGGCCAAGAGGAGGGATAAACGAGTGGCTTCTTTGGCTTCCAGTTAGTCTTCACCAAAAATTGGATTATCTCATCCAGCTCATTCAAATTTACTCCCGAGGGAGGAATTATGTGCCTTTACCTCTAGAAAATGGTGGTGGAAGTGTTGGCTTGGCTTCTGTTTTAGAAGCTGATGTTAAGCAGATCGTAACCATGGCTCGCCAGACT…	1263	Gh_A07G1011	Gh_D07G1087	GOBAR_AA03529.t	GOBAR_DD05786.t	A07	D07	TRUE
Gorai.001G123400	ATGTCAATAGTCCCCGCCCCACAACCCGACGGACCTCTCTTCGCCGAGGTCGACATGGGTGGCGACGCTTCCGCCCCCACCGTCCGAGCTACCGTGGTCCAAGCTTCTACCATTTTCTATGACACCCCCGCTACTTTAGACAAAGCGGAGAGGTTGTTGGCTGAAGCCGCCGGATATGGGTCTCAGCTAGTGGTGTTCCCTGAAGCGTTTATCGGCGGATATCCACGCGGCTCCAACTTCGGCGTTACCATTGGGAACCGCACTGCTAAAGGGAAGGAAGACTTCCGGAAATATCACGCTTCGGCCATTGATGTTCCTGGTCCTGAAATCGAGCGTTTGGCGGCCATGGCTGGAAAGTATAAGGTTTACTTGGTGATGGGTGTGATAGAGAGAGATGGA…	1053	Gh_A07G1015	Gh_D07G1092	GOBAR_AA03524.t	GOBAR_DD05789.t	A07	D07	TRUE
Gorai.001G123900	ATGTCGGATTCTCAAACTCCGGAGCAGTTAAAACAACCCATGCAGCAACAGCAGCAGCAAAATCGGCAGCCACTAAAACGTCAGCTACCTTTCTCTACGAAGCCGCCGTTTATGGCTTCTGGAGGCGACTATCACCGCTTTGCTTCAACTGAGCCTCGCCGCGTCGCCGATCATGAAGCTGAAGCCATCGTCGTTAAGTCTCCCTTAAAGAGGAAGAGTGACGTAGCAGATCGAGAAGTTGAATCTAGTGAGTGGGCGCTGCCTCCAGGATGTACTGAATTGGTTAGCAGTCCCCTCCAGACACCTGTATCAGGAAAAGGAGGAAAGGCTCAGAAAACATCAAGGCTAACGAAAAACAGTAAATCTGGTCCTCAAACTCCTGCTTCAAATCTCGGTTCC…	1407	Gh_A07G1021	Gh_D07G1097	GOBAR_AA19764.t	GOBAR_DD02523.t	A07	D07	TRUE
Gorai.001G124600	ATGGCGAAGAACAAAAGAGAGCGAAACCAAAATCCGCAGCCATTTTTAGCAGATGACGATTCCGTCGCCTCTACAAAGAAACACTCCAAAGCTCCCAAACACCACCAGAAGCAAGACAAAATGATTTCGTCGGGGATGAGCTCGAAAATCTTAAAAGAAGCGCTTCTTCAACAGAAGGAAATAGAAGAAGAAGCGTCAGGAGGGATCGCTAAGAGCGCGTTCGGTTCGGTTGAAGAAGAACCTAACAAGCATGAGGAAGAAGAGGACATTGACGATTTTGGTGGATTTTCTGAGACACAAAGTCAATTTGGCAACTATGAAGAGGAAATTGATGAGGATGATGAGAAGTTGCTGGAGGCATTCTTATCAAAGGATGCTGGTCCACAAAGGACACTTGCG…	1332	Gh_A07G1027	Gh_D07G1104	GOBAR_AA22113.t	GOBAR_DD02528.t	A07	D07	TRUE
Gorai.001G124800	ATGGAGTCTCGAATGGATCAATACGAAATCATGGAACAGATCGGCCGTGGTGCTTTCGGTGCTGCCATTCTCGTCCACCACAAATCCGAGAAGAAAAAGTATGTGTTGAAGAAGATCAGACTGGCGCGGCAAACGGAGCGTTGCAGACGATCTGCACATCAAGAAATGGCACTTATCGCGCGAGTTCAGCATCCTTACATTGTTGAGTTTAAGGAAGCTTGGGTTGAGAAAGGTTGCTTTGTTTGCATTGTTACCGGATACTGTGAAGGCGGTGATATGGCTGGGTTGATGAAAAAATCAAATGGGGTCTATTTCCCCGAGGAGAAACTCTGCAAGTGGTTTGCGCAGCTGCTTCTGGCAGTTGAATATCTGCATTCAAATTATGTTCTGCATCGTGAC…	3147	Gh_A07G1028	Gh_D07G1105	GOBAR_AA22114.t	GOBAR_DD02530.t	A07	D07	TRUE
Gorai.001G125300	ATGGAAGCCAATAGGTCGGCAAACAGTCGGTTGGCGTTGGTTAAGGACTCGATAGTGAAAATAAGAAGCAAGGTGGCTGAATTTCCAGGGAAAATGAAGAAAGTAGCAGAAGATGATCCTAGAAGAATTGTTCATTCGTTTAAAGTAGGATTAGCCATCACCCTCGTCTCACTCTTCTACTATTTTGATCATCTATATGTTGGTTTTGGCAGCTCAGCAATGTGGGCTGTTTTAACTGTCATTGTCGTCATTGAGTTCTCTGTAGGAGCAACTCTTGGCAAAGGCTTAAACAGGGGATTGGCAACATTTTTAGCTGGAGCACTGGGCTTTGGAGCTCACCACTTAGCTAACTTGCCTGGACAGGAACTTCAGCCTATATTACTGGGAATCTTTGTGTTC…	1362	Gh_A07G1032	Gh_D07G1111	GOBAR_AA33269.t	GOBAR_DD02536.t	A07	D07	TRUE
Gorai.001G126900	ATGACGCCAGTGGGAATTCTTGGCATTCTGTTTCTGCTGCTGGCACTATACTGTGGGACAGACCCTTTTAAGCACAGTGCAATCTCTGAATTCCCCGACTTTGAGGCTTACAAGGTGGATATGCCTCCATGGGAAATGGTTCCAATGGTTAGGGACAAGGATAATTTGCTTCAGAAATCAGAGATTAAGTTCCTGAACCAGGTTCAAGGCCCTGAGAGCATGGCATTTGACCCTCTTGGCCGTGGTCCTTACACTGGTGTTGCTGATGGTCGCATTGTCTTCTGGGATGGTGAAAAGTGGAATGATTTTGCTCATACTTCCAGCAATAGGTCAGAACTTTGTAATCCAAAGCCATCACCTCTGAGTTACCTACCAAATGAGCATATCTGTGGCAGGCCT…	1176	Gh_A07G1043	Gh_D07G1124	GOBAR_AA14315.t	GOBAR_DD02550.t	A07	D07	TRUE
Gorai.001G127100	ATGACTGTTATGGCCCCTGCCCCCATCGATCAACAAGAAGATGAGGAAATGCTCGTCCCACAGTCTGATTTGACCGACAATCACCAGCCCATGGAAGTTGTAGCGCAACCCGAAGCTGCAAATACTGTGGAAAATCAACCAGTTGAGGATCCTCCTTCATCAAGATTCACTTGGAGGATTGAAAACTTCTCTAGGTTAAACGCTAAGAAGCATTATTCTGAAGTCTTCGTTGTCGGTGGTTATAAATGGCGAATACTGCTATTTCCAAAGGGAAACAATGTGGATCATTTGTCTATGTATTTGGATGTTGCTGACTCAGCAAGCTTACCCTATGGGTGGAGTAGATATGCCCAGTTCAGTTTGGCAGTAGTTAATCAAATTCATAATAAATATTCTATC…	3354	Gh_A07G1045	Gh_D07G1126	GOBAR_AA14322.t	GOBAR_DD28614.t	A07	D07	TRUE
Gorai.001G128400	ATGAAAGGGGTGGCATGTACATGGATGCTACTCTCCATGTGCCTTTTGGGGCATCTCATAATATATGGAGAAGCCAATGAGGCAGAAGTCCTTGGTGACTTTCTTAAGTCCAGATTGTCAAAGAAACCATCTCCGACGGTGCATTCTTGGGCATGGTTAAATGAGAAAACTGGGAATTATCCTAATTATATTCAGCCTCAAGATGGATCCATGGAGGCTGACAAAATCGGTGCATTGCCTGGTCAACCTAATGTTGTTGATTTCAACCATTATTCAGGATATGTGACTGTTGATTCTAAGGCTGGAAGAGCACTTTTCTACTATTTTGCCGAGTCCCCCAACAACTCTTCCACAAATCCATTGGTTTTATGGCTCAATGGAGGACCAGGATGTTCCTCA…	1449	Gh_A07G2251	Gh_D07G1140	GOBAR_AA15856.t	GOBAR_DD36638.t	A07	D07	TRUE
Gorai.001G130700	ATGGGTAAGGAAAAGACTCACATTAACATTGTGGTCATTGGCCATGTCGATTCCGGAAAATCGACCACCACTGGCCACCTGATCTACAAGCTTGGTGGTATTGACAAGCGTGTGATTGAAAGGTTTGAGAAAGAAGCTGCTGAGATGAACAAGAGGTCATTCAAGTATGCTTGGGTGCTTGACAAGCTCAAGGCTGAACGTGAGCGTGGTATCACCATTGATATTGCCTTGTGGAAATTTGAGACCACCAAATACTACTGCACTGTGATTGATGCGCCTGGACATCGTGACTTTATCAAGAACATGATTACTGGTACCTCGCAGGCTGACTGTGCTGTTTTGATTATTGATTCCACCACTGGTGGTTTTGAAGCTGGTATCTCCAAGGATGGTCAGACT…	1344	Gh_A07G1066	Gh_D07G1160	GOBAR_AA06919.t	GOBAR_DD20795.t	A07	D07	TRUE
Gorai.001G132200	ATGAGTCAACCTAAAATCAAGCGTCGTGTGGGTAAATATGAGGTGGGAAGGACAATTGGGGAGGGGACATTTGCTAAAGTGAAGTTTGCAAGAAATTCTGAGACAGGGGAAGCTGTGGCACTTAAGATCCTTGATAAAGAGAAGGTTCTCAAGCACAAGATGGCTGAACAGATCAAGCGGGAAATAGCAACAATGAAGTTGATACAGCATCCAAATGTTGTTCGTTTATACGAGGTGATGGGAAGCAAGACAAAGATATTTATTGTTTTGGAGTTTGTTACCGGGGGAGAGCTCTTTGACAAAATTGTAAACAATGGACGGATGAGAGAAGATGAGGCACGGAGATACTTCCAGCAGCTCATTAATGCTGTTGATTATTGCCATAGCAGGGGTGTATAC…	1338	Gh_A07G1075	Gh_D07G1173	GOBAR_AA25767.t	GOBAR_DD06270.t	A07	D07	TRUE
Gorai.001G132600	ATGGGTGAGGAAGTTAAGGCTGTAGTTCCTGAGTCACTCTTGAAGAAACAGAAGAGGGCTGAAGAATGGGAGCTTGCCAAAAAGCAGGAGCTTGAAGTTTCAAAGAAGAAGAAAGTCGAGAACCGCAAGCTGATTTACACTAGGGCTAAGCAGTATGCAAAGGAGTACGAGGCTCAGGAAAAAGAGCTGATTCAATTGAAGCGGGAGGCAAAGTTGAAAGGGGGATTCTATGTAGATCCAGAAGCTAAACTCTTGTTCATCATCCGAATCCGTGGTATCAATGCCATGCACCCAAGAACAAGAAAGATCTTGCAGCTATTGCGTTTGAGACAGATTTTCAATGGTGTTTTCCTTAAAGTGAACAAGGCAACAATGAACATGCTTCATCTGGTTGAACCT…	732	Gh_A07G1079	Gh_D07G1177	GOBAR_AA09472.t	GOBAR_DD06273.t	A07	D07	TRUE
Gorai.001G133000	ATGGCTTCCTCTCATTTGCTCTGTAATCACAGTCTCTTCTTCTCTTCTGCCTTCACAAATTGTGGCTTCTCAAATACTCCCCCATCAAAGCTTCAATTTCAAAGAACCCCATTTGTCAAAGCATCCAAGAAACAGCTAGAGATTGTATATGACCCTGATGAGAGGCTAAACAAGTTAGCAGATGAAGTGGACAAGGAAGCTCCTTTTTCAAGACTTACTTTGTTCTCACCTTGTAAGATTAATGTTTTCTTGAGAATTACCAACAAAAGGGAAGATGGGTATCATGATTTAGCATCTCTCTTTCATACAATTAGTCTCGGGGATGTAATTAAATTCTCTTTGTCACCATCCAAAACCAAGGATCGTTTGTCAACCAATGTCTCTGGTGTCCCCCTTGAT…	1155	Gh_A07G1083	Gh_D07G1181	GOBAR_AA09467.t	GOBAR_DD06277.t	A07	D07	TRUE
Gorai.001G134600	ATGAAGAACGCTGAAAGACTCGCCAATTTGGCTTTAGCAGGGTTGACAGTGGCACCACTAGTTGTGAAGGTAGACCCCAACTTGAATGTTGTTTTGACTGCATGCCTAACAGTATATGTGGGTTGCTATAGGTCTGTCAAACCTACTCCACCATCGGAGACAATGTCTAATGAGCATGCTATGCGTTTTCCATTTGTTGGGAGTGCGATGCTGTTATCACTTTTCTTACTGTTCAAGTTCTTATCAAAAGACTTGGTTAATGCAGTTTTGACATGCTATTTCTTTGTGCTTGGGATCATTGCTCTTTCGGCAACAGTACTGCCTACCATAAAACGCTTCTTGCCAAAGCATTGGAACGAAGACCTTATCATTTGGCATTTTCCATTTTTCCGCTCTTTT…	1020	Gh_A07G1096	Gh_D07G1195	GOBAR_AA27620.t	GOBAR_DD34579.t	A07	D07	TRUE
Gorai.001G134900	ATGCCATCATTCGATACTATCCTCCTTCGGGATTTGGTAGCTGCAGCCTGCCTCTTCTTTATCACACGTTATTTCATCCGTCGTCTTCTCAGTAACCCCAAACGAACACTTCCTCCTGGTCCGAAAGGGTGGCCGATTGTGGGTGCTCTTCCACTCTTAGGTTCCATGCCCCATGTCGAACTAGCCAAGTTAGCCAAGAAGTATGGACCTGTAATGTACCTCAAAATGGGAACCTGCAACATGGTGGTGGCTTCAACCCCGGATGCCGCTCGAGCTTTCCTTAAGACCCTTGACTTGAATTTCTCTAATCGACCATCCAATGCTGGTGCCACCCACATAGCCTATAACTCTCAAGACATGGTGTTTGCGGAGTATGGTCCGAGGTGGAAATTGCTTCGT…	1533	Gh_A07G1098	Gh_D07G1197	GOBAR_AA27616.t	GOBAR_DD30684.t	A07	D07	TRUE
Gorai.001G135000	ATGGGGAATTGTTGCTCTCGTGGCAGCCCCGCCGCCGAAGACGCTAACGACGACAAGGGAGATGCGCCAAAGCAAGCAGAAGGTTCACCACCATCAGGAGGAGCCAGCTCCAACTCCATGTCAGACTCCATCGGGAACGTCTTAGGACGGCCAATGGAAGACATTAAAGCAACGTACACCATCGGTAAGGAATTGGGTAGGGGGCAGTTCGGGGTGACCCATTTGTGTACTCACAAGACGACCGGGGAACAATTCGCTTGCAAGACGATAACCAAGAGAAAACTATCTACCAAAGAGGATATTGAAGACGTTAAAAGGGACGTACAGATCATGCACCATTTGACGGGTCAGCCTAACATCGTGGAACTCAAGGGAGCCTACGAAGATAAGCATTCGGTT…	1542	Gh_A07G1099	Gh_D07G1198	GOBAR_AA27617.t	GOBAR_DD30683.t	A07	D07	TRUE
Gorai.001G135900	ATGGCGAAGAGGAAGCAAGGGTTGGGTTGGATCGAATGGTTGAGAGGATGGATGTACGTGATCTACGAGATGCTTTTCCAGAGAATAACGGCGAGTCACCTGCACAACCCATTAGAGTTGCCGCCCTTGAGCGACCTCACCTGCATCGTAACTGGCTCCACAAGCGGCATCGGGAGGGAAATTGCTAGGCAATTGGCTGAAGCTGGGGCACATGTTGTAATGGCTGTCAGGAATCCTAAGGCAGCTCATGAGTTGATTAATCAATGGTCTGCCTCTTGGCATGGGCTCCCATTGAACATTGAGGTCATGCAACTTGATCTTCTATCCTTGGATTCTGTAGTCACTTTTGCTAATGCCTGGAATGCTCGTCTCGCACCATTGCATGTTCTTATTAATAAT…	882	Gh_A07G1104	Gh_D07G1205	GOBAR_AA05637.t	GOBAR_DD31152.t	A07	D07	TRUE
Gorai.001G136000	ATGGCGTCTTCTTCTCCATCATCATCATCGGCTGTTAAAAGACTATCAAATCTCAGCAACCATCTTTCCCCAACTAACTCAAACCCTTTAGTCAAAGTATCTGCTCAAGTGTCCCGGGCTCTGTCCACTGGTCTCCCGGTTGTTGCTCTCGAGTCCACCATCATTTCCCATGGAATGCCGTATCCGCAGAATTTGGAAACAGCCAAGGAGGTGGAGGCGATTGTGAGGGACAATGGAGCTATTCCTGCTACCATCGCCATTCTTGATGGCGTACCATGCATAGGTTTGAATTTGGAACAACTGGAAAGGCTTGCCCGAATGGGAAAAAGTGCTCAAAAGACAGCTCGAAGGGACATTGCATATGTTGTGGCCACCAAGAGGAATGGTGCAACAACTGTT…	999	Gh_A07G1105	Gh_D07G1206	NA	GOBAR_DD31153.t	A07	D07	TRUE
Gorai.001G136900	ATGGCTCCATCTTTGCTTCACTTTAAGACTGCAGCAGCTGTTGCTGTGGCCTCTGCAAAAGCTGCTGAAAATGACAACGTAAGTAGAGTTCAACTCCCGGACAAGACAAGGAACTCTCGGGTCCTTGTCCTGGGTGGAACTGGTCGGGTTGGAGGATCTACTGCCACTGCTCTTTCCAAGCTTTGCCCGGATCTTCGTATTGTCGTCGGTGGTAGGAATAGGGAAAAAGGTGCTGCCATGGTGGCTACGCTAGGAAAGAATTCCGAGTTTGCAGAAGTCAACATTAACAACAAAGATTCATTGGAAGCAGCTTTGAGTGATGTGGATCTTGTAGTTCATGCTGCAGGACCTTTTCAACAGTCACAGAAGTGTACTGTCTTGGAAGCAGCCATAGAGACC…	1287	Gh_A07G1112	Gh_D07G1217	GOBAR_AA21708.t	GOBAR_DD31100.t	A07	D07	TRUE
Gorai.001G137100	ATGGATCTTTGTGATACAACCAACATTTTGTTCGGTAAAATCAAGGTTTTAGACCCAGAAAATGCTTCTAAAATCATGGGTTACATCCTTATCCAGGACTTAGCAGACATGGATTTGTTGCGTTTAGCCTTTGGTCCTGAAACCCTTTTACAGTCACTTGTTTTCAAAGCTAAAGCTCACTTAGGACTTTCTTCAAGCACTTTCTCTACTCAGTTGAACCCAATCTCAAGACCCAACAGCTCTAACAATTCCCAAAACCCACTTCCTCCATTGTCTCCCAGTATCATTCCGAGAAATGGGTTCTTAGAATTTTCGAAGAAGGTGCCTTCATGGTCTCCTGCTAGTAGCCCAAAATCAAGTCCCTTTCTTTCTTATGAAAATATCCGCTCTGGGTCTCTC…	1902	Gh_A07G1115	Gh_D07G1220	GOBAR_AA22639.t	GOBAR_DD31103.t	A07	D07	TRUE
Gorai.001G137600	ATGTCCATCGCCGCCTGCCTTCTCACCTCTTCCCCACTTTCCTCTCCTAATTCCCTTACCATCACCCCTAAATTCCCCACCACTTTCCCTCTCCACCTCCACCTCCGCCTTTCCTCCTCCGCCACCTGTCTCCGTCACAGCCGATCTTCCCCGTTCTTAACCTTCTGCGCCGGCGGCGATGGTGGTGATATTAACAGCAACAACAACAACTCGGGTGGCGGCGGTGGAAACGATGAGAATGGAAAACACAGGGGTGGTGATGACGAGAATGCGGGTGATAAGAACAGGAAAGAGGCGATGATTGTACTGGCGGAGGCAGGGAGGTCAACGGAGAGTCTGCCGAAGGACTTGGCGGCGGCGATCCAGGCTGGGAGGATCCCTGGGTCGGTCATAGAGAGG…	1164	Gh_A07G1118	Gh_D07G1224	GOBAR_AA04165.t	GOBAR_DD07495.t	A07	D07	TRUE
Gorai.001G137900	ATGACGACATCGTTTGGGAGTGCAACGAGTACCGTGATACCCAACGATCCCAAGATTAGAATGCAAAGCTTTACGGGGTTGAAATCTTTGCATTCTATAGCTTTGGCGAGGAATCATCGCGTGTTTCCACTTCCCTTCTCCACTCCTTCTGTTATTACAGCTGTCTCTACGCCAGTGAAACCCGAAACCAGTACAACAGAGCCAAAGCGAAGTAAAGTTGAAATATTCAAAGAACAAAGCAATTTCATTAGATACCCTCTTAATGAGGAGATATTGACTGATACACCCAATATAAACGAGGCTGCAACACAATTAATTAAGTTCCATGGGAGCTATCAACAGTATAACCGAGATGAGCGTGGTACAAGGTCTTATTCGTTCATGCTTCGAACCAAAAAC…	2073	Gh_A07G1122	Gh_D07G1227	GOBAR_AA34967.t	GOBAR_DD07490.t	A07	D07	TRUE
Gorai.001G138000	ATGGGAAATTGCTGTGCTACCACCGGTCCTCTAGTGGATACTAATAGTAATAAAAAAAAGGGGAAAAAGAACAAAGCTATTCCATATTCTGCGGATGAATATGGTGTCACCCATGGATCTACTACGTTCAAGCTAAAGGTTTTAAACGAACTCACTGGCCGTGACATTTCAGCTCAATATGATCTAGGCCGTGAGATGGGTCGTGGCGAATTCGGTGTAACATATTTGTGTACTGATCCCAACTCAAGTGAAAAATTTGCTTGTAAATCCATATCCAAGAAGAAACTTAGGACTGCAGTGGATATCGAGGATGTGAGGAGGGAAGTACAGATAATGAAGCACTTGCCTAAGCATCCTAATGTGGTTACATTGAAGGATACTTTTGAGGATGATGATGCT…	1590	Gh_A07G1123	Gh_D09G1074	GOBAR_AA04163.t	GOBAR_DD07489.t	A07	D09	FALSE
Gorai.001G139100	ATGGCGACGATAACAGCTACACAACAACACCACCATCCGGCATCGCTAGAGGAAGTCCGTACGCTTTGGATAGGAGACCTCCAGTTTTGGGTCGACGAGTCTTACCTCAACTCTTGCTTTGCTCACACCGGCGAGCTAGTCTCCATAAAAATTATTCGCAACAAGATCACTGGCCAGCCTGAGGGATATGGGTTTGTGGAGTTTGTTTCTCATCAAGCAGCTGAAAGGATACTGCAGACTTACAATGGTACAACAATGCCTGGAACTGATCAAATGTTTAGGTTAAATTGGGCATCATTTGGCATTGGAGAAAGACGTACTGATCCAGGGCTGGAGCATTCTATTTTTGTTGGGGATTTGGCACCCGATGTTACAGATTATCTATTGCAAGAAACCTTT…	1272	Gh_A07G1130	Gh_D07G1230	GOBAR_AA25871.t	GOBAR_DD09485.t	A07	D07	TRUE
Gorai.001G139200	ATGAAACCCCACGTTCACATCATCACCTCTAATTTTAGTCCTTCACCCCCACCTCACCTTCTCATACCACGCCGTCTCCCTTCCTTTACTCGCCTCCTCACTCTCTCTCTCCACCCTCACGACAACCCCCACGATGCTCGCCGCCGCTCCTCCGCAGTCTCTCGGCGCGCCGTTTTAGTCACTCCGTTTCTCGCCCCCGCTGGCTCTCTCCTCCTACAACAATCCCAGTCCTTGGCCGAGGAGATAACGCCGCCTTCCCCTCCGGTGACTTCGCCTCCGCCTAAGGTGGTCGTAGAGGATGCGCTTGTGTCGGCGAGGATATACGACGCTACAGCTATCGGGGAGCCGTTGGCGGTGGGGAAAGATAAGAGCAAAGTGTGGGAGAAGTTGATGAATGCC…	2148	Gh_A07G1131	Gh_D07G1231	GOBAR_AA25870.t	GOBAR_DD09486.t	A07	D07	TRUE
Gorai.001G140300	ATGAAGGGTTCTACTCTGTTTCAAGTATTAGCTATTTTATCCGTAATTGGGAGTGTTTTGAGCAAGGAGTGTACCAACACTCCAACTCAACTTTCATCGCATACTTTTCGTTACCAACTGTTGAAATCACAAAACGAGACATGGAAACAAGAGATGTTTGCTCATTACCACTTGATCCCAACTGATGACTCCGCTTGGTCTGATTTATTACCAAGGAAAATCTTAAGACAAGAGGCTGATGAACTGAGTTGGTCAATGATGTATAAGAAAATGAAGAATCCTGGTAGTTTCAAGGTGGGTGGAGATTTCTTGAAGGAGATATCACTGCATGACGTTAGATTGGATTCAGATTCGATTCAAGGAAGAGCACAAGAGACCAACTTGAAGTATTTATTGATG…	2589	Gh_A07G1141	Gh_D07G1237	GOBAR_AA14894.t	GOBAR_DD16459.t	A07	D07	TRUE
Gorai.001G140600	ATGGAGGAGAAGCAGAATGGGAGTTGTCGGCAGGGTAGAAAGAAAGCTTGGTTAATAAGCATGAGTAGCGGTGGTGGGGGTATCGAAAGGGTGGTTGCCTTGGGTGGAGCCTTGGCTGTTGCAAGCCTCATTGCTGCATTTTCGATCAAGAAAAGTAGTTGTAGTAAGAAAGATATTAGCACCAATAAGGAGGAGACGGCGAATGTGGAAGCTACCGACTCTTGCAAAGAAGAAGATGCAGGTGAAGGGCTACGTTTTATCCTTCAGGATTCCTCTTCAACTCTACATCATAATTCATGTTGTGCAAATCATGGAACATCAAAGATCGGTGTTGCTGAAATTGAAACTTCCAAATTGGTCTTCACCCAAAGTTTGATCACACTGGAAGAGAATACGATT…	1425	Gh_A07G1144	Gh_D07G1241	NA	NA	A07	D07	TRUE
Gorai.001G140800	ATGGTTCCCACCCCTTTCTTCTTTGCAGCCACTCTGCTGCTTTTTTCATCACTTGTCATTGTGGCTGCCATTGATTACAGTCAAGGGTCAGAGTCTGTTGGCAAATCAATGCCAAAGGCAAAAGAGAAGCCACTTCCCATTGGAGTTGAAGGACACATTCTATGTAAATCGGGCACTTCATCAGCGGTACCGATTCAAGGAGCTGTTGCAAGGATAACATGTGTAGCTGTTGATGAGTTTGGTTATGAGACAGCACCTTTCTCTTTCTCGAGCGATGCAACTGATGAAAATGGGTATTTCTTTGCAACCTTGACTCCTCCTGAGATCAATGATAAGATGCAGCTTAGAGAATGCAAAGCGTTCCTGGAAAACTCTCCATTAGAGGCTTGTAAAGTTCCA…	504	Gh_A07G1145	Gh_D07G1243	GOBAR_AA20755.t	GOBAR_DD16463.t	A07	D07	TRUE
Gorai.001G141400	ATGGCTGCAGAAGGAATGTTGTCGTTTTCAGTTGCTTCAGTTGTGGAGGATGTACTGCAACAACATGGCAATCGCTCCAAAGATCTTGATTTGGAATCTAGAAAAGCTGAGGAAGCTGCATCAAGAAGGTACGAAGCCGCCGGATGGCTAAGGAAGATGGTTGGAGTTGTGGCGGCTAAAGATTTGCCAGCAGAGCCATCGGAGGAAGAATTTAGGCTTGGTTTGAGGAGTGGAATAATCCTCTGCAATGTTCTCAATAGAGTTCAACCTGGAGCTGTGCCTAAGGTGGTGGAAAGTCCATGTGACGCGGCCCTCATACCTGATGGAGCTGCATTGTCAGCTTTTCAGTATTTTGAAAATATAAGGAATTTCTTGGTAGCTGGTCAAGGGTTGGGGCTT…	3051	Gh_A07G1150	Gh_D07G1247	GOBAR_AA20757.t	GOBAR_DD35024.t	A07	D07	TRUE
Gorai.001G144500	ATGGCAAGCGCGTGCTTTTCGACATCGCCCTCGTCTCTTCGATTCAGTTCTCTCCTCTTCTCTCCAAACTCAAGCACCAATGTCGATTCTAATAAGTTGTCTCTTCCTTTCCATCCCCTTCGTCCCAGGAAATTGAAGAAGTTTCTCAGTAATCAAAAGAATGCGGTGAATTATCAGCCAAAAGCTGTTTACACAGGTGAGTTTTGGGCTCCTCCGACAACTTCTCGACAGGGAATTTGGTCAATAAGGGATGATTTGCAAGTCCCGGCATCACCTTACTTACCTGCCTATGCACAAGGGCAGGGGCCACCTCCCATGGTGCAAGAGAGATTTCAAAGTGTTGTCAGCCAACTTTTTCAACATAGAATAGTTCGCTGTGGTGGAGCCGTTGATGATGAT…	909	Gh_A07G1174	Gh_D07G1274	GOBAR_AA05610.t	GOBAR_DD13614.t	A07	D07	TRUE
Gorai.001G144800	ATGCTTCGACTCAGCCTGCTAACCTTGTTGGTACTATTGGGATCCGGGCTAACCCGACGAGTCACCTCGCACGAGGAATCTGGAGAGTGGAGTTGCGAGTCAAACTCGGAGATCCAAGTCCTGGCGGACTTCGCCCCTGGAGTCATCACCCTCGATGGTCACGCCGATGACTGGAAAGACATTGATGGGTTCGACTTCTCTCTCCTCCCTGCTCTTGACCCACACGAGGATCATGAGTACAAAGATGGGAAAATGACGGTCAAGGCTGTACACGATGGAAATGATGTCTTCTTCTTGTTGCAAGTCGATGGGGACTATGCATACACCAAAGGGGATAACGTGAAATGTCCATCTGTAGCTCTCATGTTTCAAATCGGTGACGATGCTACGTATCATGAT…	1092	Gh_A07G1177	Gh_D07G1277	GOBAR_AA05612.t	GOBAR_DD13515.t	A07	D07	TRUE
Gorai.001G145000	ATGGCAAACAGACCAGACCCAGATATCGATGATGATTTCAGTGAAATTTACAAGGAGTACACTGGCCCGCTAGGGTCCGCAGTTTCCAAGGCAGAAGATAGGGTGAAAGAGAATAAACGTTCTCATGCTGCTTCAAATGAGGAAGAGGAACAGCGTGACCCCAATGCTGTCCCCACTGACTTCACAAGCCGGGAAGCCAAGGTCTGGGAGGCTAAATCCAAGGCTACTGAGAGGAATTGGAAGAAGAGGAAAGAAGAAGAAATGATTTGCAAAATATGTGGAGAATCGGGTCACTTTACTCAGGGTTGCCCCTCCACTCTTGGAGCAAATCGCAAGTCTCAAGATTTTTTTGAAAGGGTACCCGCTAGAGACCCACATGCCAGAGCACTTTTCACCGAG…	1398	Gh_A07G1179	Gh_D07G1279	GOBAR_AA05615.t	GOBAR_DD13511.t	A07	D07	TRUE
Gorai.001G145200	ATGGAAAATAGGAAGGTTTTTTCAGTTAAGGTGGAGGATGGAAGGGAAGGACGAGATGGGAAGCCATCAGTTGGTCCCGTGTACCGTAACCTACTCGCCAAGCAAGGATACCCTCCACCTGATCCTGAGATGTCTACCACATGGACTCTTTTCAGATGGATATTCTGCAGTTCATCTGTTGAGAAGTACCCTGGAAACAGGATGCTTGGATGGCGAAAATTTGTTGATGGCAAGGTGGGTCCTTATATCTGGAAAACGTATAAGGAAGTTTATGATGAAGTTCTGCATGTTGGTTCTGCATTGCGAGCATCTGGTGTTGAACCTGGATGTCGGGTTGGGATTTATGGAGCAAACTGCCCGCAGTGGATTATGGCAATGGAGGCCTGCGGTGCCCACAGT…	2004	Gh_A07G1181	Gh_D07G1281	GOBAR_AA05617.t	GOBAR_DD13509.t	A07	D07	TRUE
Gorai.001G145600	ATGCCCAACCTCATCGCTGTAAGCTCCTCTCATCTGCTTCCTAAACCTCCTCTAAATGTTAATTTCAAACATCCCCCTTCTATAAATTGTTGCAGTGTAAGAAAACAGCGCAAGAGAAGTCTAAAAAGCTCATGGCCTTCCATCTCTCTCTCGCTTTTTGGATGTGGTTTCATTTTAGGTCCCCTCATTGATGGCCTTCATTCAAGGGTCGACCTTGTGGTTTACCAAAATGGAGCAATAAACATCGGTCCTCTCCACACCAATAAATGGGTCCCGCCTTTGCTGGGATTGTTCTACACTACAGTTGGGTTACTGCAAATCTACTTGGATGAAAAGAATTCTTCAAATGTTCCCCAGGGAAGCCTTGAAAAAGCTGTTAGGTCTCTTATAGCATTGGTA…	750	Gh_A07G1183	Gh_D07G1283	GOBAR_AA05618.t	GOBAR_DD13507.t	A07	D07	TRUE
Gorai.001G146200	ATGGTAGCTGAAGCTGAGGTTGTTTGTCACCAGAGCGTGCCGGTGTCGGACGTTCCGTTTTTTGTTAAAGGAAGTAATATTGAAGAGATCGATGAAACTCTTGCGATTAGATCGCCGAAGTTCGGACAAGTTCGTGTTGCTGAATCCGATGTATCCCTCTCTCAACAGGATGCGAGATCTGTAGAAAAAGTCCCGGATCCATGTGTTGAATCCACCATTCTGCAATTTTTACCGAGCATCCGTTCAGGTAGTTTTGCCGACATCGGACCCAGAAGATTCATGGAAGATGAACATATTAGAATAGATAATTTATCATCACATTTAGGATCCATTTTCAAGTTTCCAAAGCCTAGTGCGTTTTATGGGGTGTTTGATGGTCATGGCGGTCCTGAGGCAGCT…	1173	Gh_A07G1188	Gh_D07G1289	GOBAR_AA05623.t	GOBAR_DD13498.t	A07	D07	TRUE
Gorai.001G146400	ATGTCTAAGTCAAGGTTGGAAGGTAAGGTAGCTCTTATCACTGGTGCCGCCAGCGGGATTGGTGAGGAGACGGTGAGGTTATTTGTGGAACATGGGGCTTTTGTTATCATTGCTGATGTCCAAGATGATCTCGGGAACAAAGTCGCGGCATCCATCGGCCTAGACAAGGTTAGTTACTGTCACTGTGACGTAAGAGACGAGAAGCAGGTAGAGGCAACAGTGAGTTACGCGGTGGAGAAATATGGAAGGCTGGACATTTTGTTCAGCAATGCTGGTGTCTATGGACCGTTACCTGGGATCTTGGAACTTGACGTTAATGGCTTCGACAACACCATGGCCACAAATGTTCGAGGTGTTGCAGCCACGATCAAGCATGCCGCTCGTGCTATGGTGGCTAAA…	795	Gh_A11G0970	Gh_D11G1122	GOBAR_AA05625.t	NA	A11	D11	TRUE
Gorai.001G146600	ATGAAGACTAAGTTGATGGAAAATCGCTGCAAATTCTGGGTTCCCAAAAAGAGCAGATTCTGTGCAAACTCCCCTCTCCAAAATTCCTTGTTTTGTGGCAATCACACTCCGAGGACCAATAACCAGTGGATCCCATGTCCGATTGACCCTTCCCATTCTGTGCTTCAGGAAAACCTGGGAAGCCATCTAAGGAGATGCCCCTTAGTCAAACAAGTTCAATCCTTGAGCACCCAACCTTTTTACCAAAAGGGTGTTAATGCTGGCAAAGAAGATGAACAAGAAGAACCGGAAACTGGAATTCCTACTTCTGGTTTTGATATTGTAACCTCTGAAATGAAGAGAAATGCTGTTTATAGCTTGAACATATCCGAGTTCTTTGAGATGATTGGAAAGATTGAG…	1377	Gh_A07G1191	Gh_D07G1293	GOBAR_AA25111.t	NA	A07	D07	TRUE
Gorai.001G147400	ATGAGTTGCTTTGGCTGTTGTGAAGAGGATGACATCCACAGAGCCGCTGATAATGGAGGCCAATACGTTGTTAAACATTCAGACGGAAACGATGGAGGTTACCAGACTTCTGAAATTGCATCAAAGAGTGCTCAAACTGTGAAGGTTCAGCCTATTGAAGTCCCTTCTATTCCAGCTGATGAATTGAAAGAAATCACAGATAACTATGGTACAAATTCTTTAATTGGAGAAGGTTCCTATGGAAGAGTTTATTATGGGGTCCTTAAAAGTGGGCAGCATGCAGCAATCAAAAAGTTAGATGCCAGCAAGCAACCTGATGATGAGTTTTTGTCCCAGGTTTCTATGGTATCAAGGTTGAAACATGAAAACTTTGTTCAATTGCTTGGTTACTGTGTTGAT…	1161	Gh_A07G1197	Gh_D07G1297	GOBAR_AA24264.t	GOBAR_DD11394.t	A07	D07	TRUE
Gorai.001G147900	ATGGAGAAGCAGCACAGTCGAGAACTAACGTTCTTACACTCCGGTGACTCCCTCCGGCAGAATTCTGGTGTGGCCGATCGTACCCTTGACGATTCTAGGGATCATGTTGAGCCACACATCAAGGAGATGGATTTCTTTTCTTCTCAATATCAATCACATGATCATCATCATCATCATCATCATCAAGAGGGCAACACTAATAATAATGGATCATCTTCTTTTATTGATTCGAGTGTAAACATTGGATTAAATCTTCTCAGTTCAAGCCCCGGAGTTTCAAGGGCAACAAATGAAGAGAAACCCAAAGCTCAAGAGAGTGCTCTCAAAATGGAGTTAGAAAAGTTAAACGAAGAGAATCGGAGACTAAGAAGCATGTTGGATCAGATTACCAAAAACTAC…	1587	Gh_A07G1198	Gh_D07G1299	GOBAR_AA33770.t	GOBAR_DD11390.t	A07	D07	TRUE
Gorai.001G148800	ATGCGCGCCTCTCCAATTTCACCCTCGCTAACTGCTGTTTCCACCGTCGTATTCCCGCCTTTCCCCGCCACCACCCGCTTCCTTCTCCACCCACCACCCTCCTATAAAGCCACCGCCTCTCTTTTCCTCTCAATTCCCTGTCCCAGGTTTCTTTTCTCCAAATCCAGGCCCTGCCCCTTTTGCTCTAACTCCGATGCTACCACAAACGAGGAGGATGATTTTTATTTTGACGTTGACGATGATGGGATTGTTTCTTCAGATGATGAGACACAACCATTGTCTGAAGACGGTGTCTTTATTGAGATAAAAAAGCTTGGAGGGAATTCTCGTAGAATTCGGTCCAAAATTGGGATTGAAGCCAACCTCGATACTGTTTGGAACATCTTGACCAACTATGAG…	849	Gh_A07G1207	Gh_D07G1308	GOBAR_AA01857.t	GOBAR_DD11379.t	A07	D07	TRUE
Gorai.001G149300	ATGTTGGGTTCTTGCTGTGTTCCATCATCAAAGCTGCCACCATCCCACCACGACAAGATTCTGTCATCTTCATTCTTTAGTAATGCAGTGGGAATTGGGCAATGCAACAGTGCAATTTCTGGTATTCGGTTCGGAAAATTCGACATTTCTAGGAGGAAATGTTCTGCAACCAAAAGATGTTCCACCTCTGCTGTTCTAGCTGATGTTACCAAAGACTTCATGGCTTTCCGGGCGAACATTTATCCGAAACATGAGGCAGATCCCAAGACTGTTGCCTCTATCATATTAGGGGGTGGAGCTGGAACACGGCTCTTTCCCCTTACTGGAACAAGGGCCAAGCCAGCTGTTCCCATTGGGGGATGTTATAGGCTGATCGATGTCCCAATGAGTAACTGCATC…	1575	Gh_A07G1212	Gh_D07G1312	GOBAR_AA01854.t	GOBAR_DD29308.t	A07	D07	TRUE
Gorai.001G149800	ATGGGCGGAAAAAGAAAGACGAACGAAAACGAAGGGATGGAAGGAGAGGAGGATAGCAAACACAACATTAAAAAGATGAAGAATGAGAAGAGTGAGATACTTCCTTCCTCCATTAAAAACAAGGAGAAGAGATCTGCTGTACACGCCAAACTCAAGCACCAAAAGAAGCTCGACAAACGCAAGAAGCTTAAAGCTCGCGACGCCGCCGCTAAACGCGCTCTCGAGCTAGGAGAAGAGCCTCCACCGAAGCAAATTCCTCGCACTATTGAAAATACGAGAGAGGCTGACGAGACAGTTTGCATGCCTGATGATGAAGAGCTGTTTGCTGGTAATGACGCTGATGAGTTCAGTGCGGTTCTAAAGCAAGATCGTACCCCGAAGATTTTAATCACAACTTGC…	1068	Gh_A07G1216	Gh_D07G1318	GOBAR_AA01851.t	GOBAR_DD29312.t	A07	D07	TRUE
Gorai.001G150400	ATGGAGGAAGAAGGTAGGGTTTCTGGTGGCAATGGGTCATCTTACTGGCTGGATGCTTGTGAGGACATATCATGCGACTTGATTAGCGATTTTGTTGATTTCGATGCTCCTATAGTTCAAGACTCCGTTGACAATACTTCCAATCAAGATTTCTTTGGAGGAATTGATCACATTCTCGATAGCTTCAAGAACGGCGTGGGACTTCCTCCGGTGGGAAGTAACAGTGATAGCTCTGTCGTCAATGGAAATGGAATTCACGACCCCGTTGCTGGAGATGGATGGTCTCCCAATGAGCTCTCTGGGGTTTCCAAGGATTTACCTGACAACTCAGTTCCGCCATCTAATGGAGTTGAAAAAAAGATTGGAAGCAAAGGGCAGGAAAAAAGCTGCGATGATAGT…	5853	Gh_A07G1222	Gh_D07G1326	GOBAR_AA27638.t	GOBAR_DD14282.t	A07	D07	TRUE
Gorai.001G151000	ATGAGCACTAAGAAGAAAACATCGCAGGGTCACTTGAGTAGAACACGCATAGGAAAGTACAATCTGGGAAGAACCCTGGGTGAGGGGAGTTTCGCAAAGGTCAAGTTCGCTGAGAATGTCGAGACCGGCCAGTGTGTGGCGATCAAAATCTTGGATCGTGATCAAGTTCTACGTCACCGTATGGTCGAACAGATAAAAAACGAAATCTCAACGATGAAGCTCATCAAGCATCCCAATGTCATTAAAATATTTGAGGTTATGGCGAGCAAGACAAAGATTTACATCGTGATCGAGTTCGTTAATGGTGGCGAGCTCTTCGACAAAATTGCCAGGCACGGGAGACTCAAAGAAGATGAGGCTAGAAGCTATTTCCACCAGCTTATTAATGCTGTTGATTAC…	1338	Gh_A07G1228	Gh_D07G1332	GOBAR_AA25534.t	GOBAR_DD10237.t	A07	D07	TRUE
Gorai.001G151300	ATGGAAATAAACGTCTTCAAGTTTTGCTCTGGTCTTAGAGTCCTCGGCCACGTCATGATCCTCCTCGTCGCCGCGATTGTTGGCGTTTCTTACTATGCCGTCGTTTTCCTTACGTATGGCCCACTGTTACTCCGCGGTGGATTCGACTCCTTTTTATCCTTCACCATCGTCATTATATTCCATGTTCTGCTTGTGCTTTTGTTGTGGAGTTATATTAGAGTGGTGCTTAAGGACCCTGGCTCTGTACCTGAGAATTGGAGAGCTGTTTCCGGGGAGGAGAGCTTGGAGGTTGGTACTTCTTTAGCTGCTGCGGAAGACGGATTTGAGAGAAGATCGCGTGGTGGTGGATATTGCATCCATTGCCAGAATGGGAAGCCGCCACGGTGCCATCATTGTTCT…	888	Gh_A07G1230	Gh_D07G1336	GOBAR_AA25537.t	GOBAR_DD27590.t	A07	D07	TRUE
Gorai.001G153200	ATGGCGAATCTGTATGTGAAAGCGGTGCCACCGGCGGATCTGAACCGGAACACCGAGTGGTTCATGTACCCAGGAGTATGGACTACTTATATTCTAATCCTATTCTTCTCCTGGCTCCTTGTTCTCTCCATCTTCGGTTGCTCTCCTGGCATGGCTTGGACCGTCGTCAATCTCGCTCACTTCCTCGTTACATACCACTTCTTTCACTGGAAGAAAGGAACCCCATTTGCTGAAGATCAAGGGATTTACAATGGCTTGACTTGGTGGGAGCAGATAGACAATGGAAAGCAGCTTACACGCAATAGGAAGTTTCTAACTGTCGTACCTGTTGTGCTGTACTTGATAGCCTCGCATACAACCGACTATCAACATCCTATGCTCTTTTTTAACACACTTGCA…	474	Gh_A07G1247	Gh_D07G1356	GOBAR_AA20211.t	GOBAR_DD25672.t	A07	D07	TRUE
Gorai.001G153500	ATGGGAACGATAACAGCGCCATGGAAGCAACTTCTTCTCAACGCTTTGGAATCTAATTCCCATCTCAAGCACTCTTCCTACTTTCAACTCGCTACGGTGGGATGCAACGGAAGACCCTCCAATCGCACCTTGGTTTTTAGAGGATTTCAAGAGAGCAGCGACAAGTTCCATATCAACACCGATAACAGGACTCACAAGATAGAAGAGCTAAAGCATTGCCCTTTTGCTGAGATATGTTGGTACTTTACTGATTCATGGGAGCAGTTTCGAATCAGTGGAAGAGTTGATGTTATTGATGGATCCAATCCTGACACCTTCGAACTCCAGCAAAGGGAGAAATCTTGGTTTGCTAGCTCTGTTAAATCAAGGCTACAATACTTAGGACCTAATCCTGGTCTG…	600	Gh_A07G1249	Gh_D07G1360	GOBAR_AA36215.t	GOBAR_DD34123.t	A07	D07	TRUE
Gorai.001G153600	ATGCCGGGTCTGTTTTCCGTTAAAACTCCATCCAATGCGACGCCATTGCGGGTTCTCATAGCCGCAACTGAAAATGGCGCCGGCGGAACCAGGCGACCCCCATCTCCGTCCCCTTCGGTTTCACGTACCAAGCCAACGAAAAAGACCCCAGATAAATCGGGCATCGATGAATCCTCTCTCGAAAATCCGGATCTGGGTCCTTTCCTCCTCAAGCTCGCCCGAGACACTATCGCTTTCGGTGATAACCCGAATAAGGCATTGGATTACGCCATCCGAGCCTCGAAATCCTTCGAGAGGTGTTCGGGTCCAGGTCTGGAGCTGGCTATGAGCTTTCACGTCCTGGCGGCCATATATAGTAGCTTGGGGAGGTTTGAGGAAGCGGTTCCGGTTTTGGAGCGG…	1710	Gh_A07G1250	Gh_D07G1361	GOBAR_AA37740.t	GOBAR_DD34122.t	A07	D07	TRUE
Gorai.001G153700	ATGGCAGCAGCTGAAGCAAGGGCTGTCTGGCAAAGAACAGCGAATCGTTGCTTTGTCCAAGAAGATGCCAAAAGAGCTCCCAAGTTAGCTTGCTGCCAATCATCATCTCATTGTAAACAGGCTGATTCTAGCCCCACTGGTGTAGCAGATGCTCGTGATCACCCTGCGGTTGATCTCAATGCTCTCAACAGGAACCCTTCCTATTCCAATCTACCGCCTGATATGAGGTGGTGGCTTCAGTTGCAGCCTAGCTATGGACCCCAAAAGGGTTTAAAAAATGAGCAGTTATATGCCTTGGAGGATGAAGTGGAAAGTTTGAAAGGTGAAATAAAGTCTCCCTCCAATGTAAGTAGAGTTCAGCCGCATGATGCACAAGATGCTTCTGGTGTTGACAGAAAA…	1278	Gh_A07G1252	Gh_D07G1362	GOBAR_AA37742.t	GOBAR_DD13934.t	A07	D07	TRUE
Gorai.001G153900	ATGGCTAATGTACAAGTTAATCCAAGGGGTTCTTCTATTGCTCACTCGGAGTCAGGTTCGAGTGATGATGATCTATACGCAGAGCTATGGAAGTTATGCGCAGGCCCGTTGGTGGAGATTCCTCGGAATCACGAGAGAGTGTTTTACTTCCCTCAGGGTCACATGGAACAATTAGAAGCATCCACTAATCAGGAACTTAATAATCAAGCCCCACTGTTCAATCTTCCTTCTAAGATCCTATGTCGTGTTATTCATGTCCAGTTACTGGCAGAACTAGAGACTGATGACGTTTATGCTCAGATCACTTTGCAGCCTGAAGCAGATCAAAGTGAACCTACAAGTCCTGATCCTTGCCCAGCTGAGGCTCCAAAGAGGACAGTTAATTCGTTTTGTAAGATT…	2082	Gh_A07G1254	Gh_D07G1364	GOBAR_AA37745.t	GOBAR_DD10497.t	A07	D07	TRUE
Gorai.001G154100	ATGAAAAGTGCTCATTTCATCCTTGCATTTTGTCTTTTGGCTCTAGCTTCCCCATTAGCCTACGCATCTGATCCTAGCCCTCTCCAAGACTTCTGCGTAGCCATCAACGACCCCAAGGATGGTGTGTTTGTTAATGGGAAGTTCTGCAAGGATCCAAAGCTTGCTAAAGCAGAAGACTTCTATTATTCAGGGCTCAACATTCCTAGAAACACATCAAATCCGGTAGGATCCACTGTGACTCCCGTCAATGTTGCTCAAATACCGGGGCTCAATACTCTTGGCATCTCATTGGTTCGAATTGACTATGCACCAAATGGTGGCCTAAACCCCCCTCACACTCACCCTCGTGCCACCGAAATCCTAGTTGTTGTCGAGGGCACACTCTATGTTGGCTTTGTG…	678	Gh_A07G1256	Gh_D07G1366	GOBAR_AA13281.t	GOBAR_DD27721.t	A07	D07	TRUE
Gorai.001G154800	ATGGAGAATTTGATAACATTGGTGAATAATATACAGAGAGCGTGTACCGCTCTTGGTGATCATGGCGAAGAAAGCGCATTGCCTACCCTTTGGGATTCCTTGCCTGCCATAGCCGTCGTCGGTGGCCAAAGTTCTGGAAAGTCATCAGTGCTGGAAAGTGTTGTTGGAAAAGATTTTTTACCTCGTGGCGCAGGGATTGTTACAAGGCGGCCTCTTGTGTTGCAACTTCATAGGATCGATGATGGAAAAGAATATGCAGAATTTATGCATCTCCCAAAAAAGAGATTCACCGATTTTGCTGCTGTTAGGCAGGAGATTTCTGACGAGACAGATCGAGAAACTGGTCGTTCCAAACAAATCTCTAGTGTTCCAATCCATCTCAGTATCTTCTCTCCTAAT…	1830	Gh_A07G1262	Gh_D07G1373	GOBAR_AA13287.t	GOBAR_DD10488.t	A07	D07	TRUE
Gorai.001G155400	ATGGGAGAGTATGAAGGGTGGGCGGCACAGCAGCCACCCATCGGGTTATTACCGAACGGTTTGTTACCGAATGAAGCCGCCTCGGTGATTCGGGTACTTGACTCGGAGCGATGGATGAAGGCCGAGGAAAGAACCGCTGATCTCATTGCCTGCATTCAGCCCGATTCACCCTCGGAAAGTCGCCGTAATGCGGTCGCGGATTATGTACAACGCCTAATCGCTAGATGCTTCCCTTGTCAGGTGTTTACTTTTGGGTCTGTGCCCCTCAAGACGTATTTGCCTGATGGGGATATTGACTTAACAGCCTTCAGTAAGAATCAAATTTTGAAGGATACATGGGCTCATCAGGTTCGTGATATGCTGGAAAATGAAGAAAAAAATGAAAATGCTGAATTCCGA…	3888	Gh_A07G1268	Gh_D07G1379	GOBAR_AA19793.t	GOBAR_DD10480.t	A07	D07	TRUE
Gorai.001G155600	ATGTCGAGAACCAAGCACACCGCTGCTAAGAAACCAAGACGGAAGCCATCTGCTGCCGCTGCGGCTTCACCGGCGACGGCATCACCACATACCAGATCGTGCAAAACAAATCTGAGTCAGATACGCAATCTTTTGTTCCTGAAGGTAACTGCAAAAAAAACTGGAGGACCGGGCACGCCAACTCCAGGAAACTTGAAGCGGCCTCATCGTTTTCGAGCAGGAACTAGGGCTCTTCAAGAGATTCGGAAATACCAGAAGACCTCAAATCTACTCGTTCCTGCTGCCAGCTTCATCAGAGAAGTAAGAGCTATTAGCTACCGATTTGCTCCAGACATAAGTCGTTGGCAAGCTGAAGCTTTAGTTGCAATTCAAGAGGCAGCAGAGGACTATTTGATTCAA…	507	Gh_A07G1271	Gh_D07G1382	NA	GOBAR_DD10478.t	A07	D07	TRUE
Gorai.001G156300	ATGACTTTAAAAAAAATGACCGAGTCAACCAAAGTAAGGTTGGCTCTGTGTCCAAAGTGCGAAAACCTTCTTCCAGAACTTGCAGATTATTCTGTTTACAAATGTGGTGGCTGCGGCGCTGTTCTTCGAGCAAAAACTGAGAATTGTGAACCGGAAACTTCCTCTGAGAAGTGGGAAGAAGACAGGCTCGGCCGAGTTCCTACCAAGTTCCGTATTTTTTCGGAGAAGGATATAGTAGACTCATGTGATGCGGGTGGTAAATCAACCGCTGGCTCTTTGAAGTGTGATACAACTAGGAATGAACCTAAACTTGCTGCTGATAAATGCTGTGTTGGCAAAGGTAATGATATTAGTGCAAATAAGGATGAGGTGGTAAATTTAACTGGAACAGAAAACGAG…	2664	Gh_A07G1278	Gh_D07G1389	GOBAR_AA00769.t	GOBAR_DD04276.t	A07	D07	TRUE
Gorai.001G157400	ATGGCGGAGTTGTTGGACAAGGCGAAGAACTTTGTGGCCGATAAGGTGGCCAATATGAAGAAGCCTGAGGCTAGCATCACGGATGTTGATCTGAGCCATGTGGGCCGTGACGGCATCCAGTATGACGCTAAAGTCTCCGTCACCAACCCCTATAGCGCTCCCATCCCCATCTGCGAGATCTCTTACACTCTCAAAAGTGCTGGCAGGGTGATTGCATCGGGGAAAGTACCAGACCCGGGTTCACTGAAGGCAAGCGACTCGACGATGTTGGACGTGGCAGTGAAGGTACCGCATAGCGTATTGGTAAGCTTGATAAAGGACATCGGTGCAGACTGGGATATTGACTATGAATTGGAAGTGGGACTCACCGTGGATCTTCCTCTCTTTGGAGACCTGACC…	459	Gh_A07G1286	Gh_D07G1400	GOBAR_AA01655.t	GOBAR_DD22018.t	A07	D07	TRUE
Gorai.001G158300	ATGGCGTCTCCTTCGCTCTTACAATCCACATCCTCCTCCTTCCACGGCCCCTCCCCTTTCCTTGCACCACCATTCTCCGCGCGCCTGCCCTACGCTAACCCCAGAAATGGATACGCCGGCGTCGTTTCGGTGAGGGCAACGGGAGAGATTGTGTTGGTGGATAAATCGGAAGCCGAAAAACCCTACCGTCTCAAAACTACTTACCTAGACAAAATTATTCCTTTGCTTAAAGAAGAGTTCAAGTACACCAATATTCACCAGGTTCCAAAGCTTGAAAAGATTGTGGTGAATTGTGGGATTGGAGATGCTGCCCAGAACGCGAAAGGCTTGGAAGCCGCAATGAACGAGATGGCATTGATAACGGGGCAAAGACCTGTGAAGACGCGAGCCAGGAATTCT…	822	Gh_A07G1293	Gh_D07G1407	GOBAR_AA09617.t	GOBAR_DD22026.t	A07	D07	TRUE
Gorai.001G158500	ATGTCAGTGTACGACGCGGCATTTGTTAACACGGAGCTATCAAAGCCGACGTCGATATTCGGGTTAAGATTATGGGTGGTGATCGGTATTCTACTTGGTTCACTCATAGTCTTGACTCTGTTTCTTCTCTCACTTTGCCTCACAACACGCCGCAAATCTCGTAGACATCAACACCTGGACCCCACGCCGCCAATCTCCAAAGAGATCCAAGAAATAGTCCATCACCCTCCCGCACCAGATCACCACCATGCCGCCCCGCCGGTACCGGAGATTCAAGTTGACTTGGGAAAAGTGGAACACAGGGTGGTGTTCTCCAGTGGGGAAAGCAGAGGGCCGACGAGTGCCGCTGCTAGTGTGAGCGAGACGGCGTCGTTTGGGAGTGGAAGTGTGGGTCCGGAA…	1470	Gh_A07G1296	Gh_D07G1409	GOBAR_AA04977.t	GOBAR_DD22028.t	A07	D07	TRUE
Gorai.001G159200	ATGTATATGGCATATGGATATCCGCAGGTGATTCCATTAGAGCAAGGGCAGTATCCTTCGTCGCAAAAGATCATTTACCTAAAACTCATTAACCGACTCTTGCTCATCGTTTCGCCTTTGCATTTCGAGCTATGGAGTTCCTCCCAGCATAGAGTGAGGTTAGGGAGGTATAAGAGAGATGGGGATTCGCTGCAGCGAGAAGGCGAGAATTTGCAGGCCGTTTGGAGCCCTGACACCAAATTGATTGCGATTCTTACTTCATCTTTCTATCTTCACATTTTTAAGGTCCAGTTTACAGAGAGAAAAGTACAAATAGGAGGGAAGCAACCTTCTGGTTTGTTTCTAGCAACGATAACTCGTGTTCTGAATGAACAAGTCCCTTTTGATGGAAATGATTTG…	3369	Gh_A07G1301	Gh_D07G1411	GOBAR_AA33484.t	GOBAR_DD32327.t	A07	D07	TRUE
Gorai.001G160900	ATGGTTGAACAGACTGACTGCCAGGCTCGCATTCCTCTGGCTATCAACTTAACCTTGACCGAGTCCGCCATACCATACTATCCATACAGGGCAGGGCGCAAAGTTCATCATTCAGTGGTGGGGTCTTCATGGGCCTCGCCCGCTGATTTTGATGGCTTGGATGCTGGGGGGGTCTGGATAGAGTCTCGCTCATAG	195	NA	NA	NA	NA	NA	NA	NA
Gorai.001G168400	ATGGGTTTGAATTCGAAATCAATGCCAGGATTGTCGATTAGAGCTGACGAGTCTTCACTAGATTGCAAAAAACCCCCTGAAAATCTCGAGCCAGCTGGTTCTTCGATTGATTTGTATCCCTTTTCTGAAGGGTCTTTCTTGAAATCTGAACCTGATAAGCTTAGATTTGGGTTTAACAAGTTCCTTGGGTTGTTTTTAAAAGAGATCTGTGCCCAAGGTTGTGTTTGCTCACTCCCTCCAATGGCTGAAGGTGGGCAGCCTGTGGACTGGCTTAAGCTTTTTTTGGTTGTTAGAGAGAAAGGTGGATACAATGCTGTTTCAGAAAGTGGGTTATGGGATTCAGTTGCCACAGAATCTGGGTTGGGTTTAAATGTAGCGTCATTGGTTAAGTTGGTATAT…	2211	Gh_A07G1307	Gh_D07G1419	GOBAR_AA02214.t	GOBAR_DD27367.t	A07	D07	TRUE
Gorai.001G168700	ATGCAATCTGGTGGTGGTGGCGGAGCTGGGCCCAGCCGGGACCTGGGAGTGGGCCCGGTCGGACGGGCTACATCCACATCGTCCGCAGCTTCGCCCTCTTCGTCGTCATCGGCCGTTTCGACCCCTCACTGGGGATATGATTCGGTGCAACAGCAGCAGCCGCAGCAGCAAATAGCTTCTAGGCAGCTACTTAGAAAACCTGAAGTAAATGAAGCCATCCTAGCATATCAGGCCAGTGGTCTTCAAGGTATGTTGGGAGGAAGCAATTTCCCCTCATCTCCAGGCTCCATGCAACCGCCTCAACAGTCCAGGAAGTTTTTTGATCTGGCTCAACAACATGCTTCTGCCCAGGACAGTCAGAATAGGAGTCAAGGTGTTGAGAGACAAACACTGACTCCC…	6717	Gh_A07G1308	Gh_D07G1421	GOBAR_AA02215.t	GOBAR_DD16455.t	A07	D07	TRUE
Gorai.001G168900	ATGGCTATCGGCGGTCTGATTTCCAACCGGAGTTTCGGTTCTTTTATCGGTTCAGGTAAAGTATGTCAAGGGGAACAAGCCATTTTGCTTCACAAGGGAGAGAGATCAGGCATTGCTGTTCTGCATGGTAACATGTTTTACCGGAAGTTATGGAGCCAAACAGCAAATGGTTTTTTATCTGGATACACATGCGGCCGATATCTAAGGAGTACTGTTCATTTAGATGAAAACACTTTGAAACCTCTATCAGTTTCACCTAATGGCAGACAACTTATTTCTTCAGTGTCATTGTGCCACTGTAAGAAGTCTCACAAAGTTTCCCCGCGACAAAGAAGTAGAGGAAGTTTTGGATACTATTCTTTTTCAAGTCCAGTGCCTGGAGGTTGCCTTGAGCCAAGT…	1806	Gh_A07G1310	Gh_D07G1422	GOBAR_AA02217.t	GOBAR_DD16453.t	A07	D07	TRUE
Gorai.001G169100	ATGGAAATAAATTGGGATGTATTTATAGTAATTTTAGTTGTAGTTTTGAGTGCCAGGTTGGGTTCGGCTGGAGATATTGTTCATATCGACAACGTTGCTCCAAAGAGACCTGGTTGTTCTAATAACTTCGTTCTGGTAAAAGTCCCAACCTGGGTTGAGGGTTTAGAAGACAATGAGTATGTTGGTGTTGGCGCTCGTTTTGGACCTACTTTGGAGTCGAAGGAAAAACATGCAAGCCATACCGAACTTGCACTTGCAGACCCTCCTGATTGTTGCAGCAAACCTAGGAATAAGCTTACAGGGGAAGTCATTCTGGTGCAACGAGGTAACTGTAGTTTCACAGTGAAGGCAAATGTTGCTGAAGAAGCTGGTGCTTCTGCCATCCTCATAATAAACAAC…	1617	Gh_A07G1311	Gh_D07G1424	GOBAR_AA15878.t	GOBAR_DD16451.t	A07	D07	TRUE
Gorai.001G169200	ATGGGTAGTGAGGATACCATATATGTTGCAGTGGGGGGAGTTGAAGAAAGTGAGCTCACTTTGTTATGGGTTTTACATAACCTTAAGCCTCGGAAAGTTTGCATTCTTCATGTTCATCAGCCTTCCAAAATGATCTCATCCATGTACGGAGTCGATGGGAATTTAGCTGAAATCATTTTTGATCAACAACAAATCAGAGGTCTAGAGGAAGTTGGAAAGGAAATGATGAACCGGATCTTGGATGAATACCTTCTTTTTTGTAGTCAAGCTGGGGTCAGTGCCATAAGACTACATATCCAGATGGATGATGTTGCAAAAGGGATTGTGGAACTGATTCGTCGGCACAATATCAAGAAGCTAGTGATGGGCGCAGCAGCTGATGAGCACTTCTCAGAGGGA…	2397	Gh_A07G1312	Gh_D07G1425	GOBAR_AA02219.t	GOBAR_DD16450.t	A07	D07	TRUE
Gorai.001G170100	ATGGAAAAACAGGCCTACGAAGAGATTCATGACTGCCTGATCAAGCCGAGAATCAATCCTCAAAGAAGAAAAGACAAAGTTTATATTGGCTGTGGAGCTGGGTTCGGTGGTGACCGGCCAATGGCAGCTAAAAAATTGCTTAACAGAGTCAAAGAGCTGAATTATATTGTTCTTGAATGTTTAGCAGAACGTACTCTTGCTGAACGATACCAGGCTATGGCGTCCGGCGGTGATGGCTATGATTCTAATATTTCAGAATGGATGTCTCTGCTACTACCTTTGGCTGTGGATAGGGGAACTTGTATAATTACCAACATGGGTGCAATGGATCCGGTCAGTGCTCGAGAAAAGGTTTTAGAAGTTGCCAGCAGCCTTGGGATTCGTTTGTCTGTTGCTGTG…	1929	Gh_A07G1321	Gh_D07G1431	GOBAR_AA05480.t	GOBAR_DD18825.t	A07	D07	TRUE
Gorai.001G170700	ATGTGGAACCTGACGCGATTTGCATCGTCGAGGTTGAGCCGCACACGACGGTTGTTCTCGTCGGTGATTCCTGGTCCTTGTATTGTTCACAAGCGTGGAACAGATATTCTTCATGATCCTTGGTTTAATAAGGATACTGGCTTTCCCTTAACAGAAAGAGATCGACTTGGGCTCCGTGGTCTCCTTCCGCCACGTGTGATATCATTCGAACAGCAATATGATCGTTTCATGGAATCATATCACTCCTTGGAAAAAAATACTAAGGGCCAACCTGATGGTGTTGTTGCATTAGCCAAATGGAGGATCTTAAATAGATTGCATGACAGGAATGAAACACTATACTACAGAGTCCTTATGGACAACATCAAAGATTTTGCACCTATAATTTATACGCCGACT…	1818	Gh_A07G1329	Gh_D07G1438	GOBAR_AA14118.t	GOBAR_DD18813.t	A07	D07	TRUE
Gorai.001G170900	ATGGCAGACAAGGATTCTTCAAGGCCAATTCCTGATCGCTGGATGCTGGTTGTTAAGGAGCAGAAGGATGGATCTAGTCTTTCGTACTACACATGTCCTGAGAGTGGGCAAAAGTTCAACACCTATGAAGATCTCATGCGATATGTGAACTATGCAAAAGCTGCTAAGCTTTCCATCTACTCTCCTAATTTCTGTCCCCGGAAACCTCCCCGCAAACCAAAGAAAAAAGCTAGCACACCTGAAGTAGCTCAGAATGTAGCCGAGAAGGACAAGGACTCGGACTCGGACTCGGATTCAAGCGATTCAACATTCGAGTTGCCTCCCATTGCTTCGCTCGAGTTTCTAGATGAGTGGAGTTCAGCGGAGTCTGATAAGCAATCTGCTTCGGGAAAGAAGAAG…	474	Gh_A07G1331	Gh_D07G1440	GOBAR_AA14121.t	GOBAR_DD18816.t	A07	D07	TRUE
Gorai.001G171000	ATGAATTTTGGGGGATCTCTCAATAACAGCTCAGGTGGAGGCCTTGGGGGTGCAACAATCGTCGCCGACATCCCCTTTAGCAACAACATGGCGGCCGCCGGTGCTATGGCTCAGAACATATACAACTCTCCAGGCCTCTCTCTTGCCCTTCAGCAACCGAGTATAGGTAATCAGGGAGATGGAGTTAGAATGGGTGAGAACTTTGAAGCAAGTATTGGGAGAAGAAGCAGGGAAGAGGAGCATGAGAGCAGATCTGGAAGTGATAACATTGATGGAGTTTCAGGCGACGATCAAGATGCCGCCAACAACCGTCCTAGGAAGAAGAGATACCACCGCCACACTCCTCAACAAATCCAAGAGCTTGAAGCTCTCTTTAAGGAGTGCCCTCATCCCGATGAG…	2373	Gh_A07G1332	Gh_D07G1441	GOBAR_AA29217.t	GOBAR_DD13014.t	A07	D07	TRUE
Gorai.001G171500	ATGGCCGCAACTAGATTCCTCTCTCACATTACGATTTTCAATTCCAAAAACTCCAACCTTTATTCCATCACCATCCTCGCCATTCTTTGCACCAGTTTCTACCTCATTGGAATATGGCAACACTCTTTAGACCCCATCCCCAACTCCTCCTCCTCACCAGTCTCCGGCTTCCTCTCCTCCTCCCCTTGCTATTCCCTCCACACCGCCCAACTCGACTTCATGCCCCACCACCTACCCCACGATCCAACTCCCGTCACCGCGCGTGTCCCTCACTTCCCTCCTTGTAACATCTCCTTCTCCGAGTACACCCCATGCGAGGACGCTCGGAGGTCACTGAAATTCGACAGGGACATGCTCATATACAGACAGCGCCACTGTCCCGCAAAGAACGAGTTGTTA…	1887	Gh_A07G1335	Gh_D07G1444	GOBAR_AA20003.t	GOBAR_DD29408.t	A07	D07	TRUE
Gorai.001G172400	ATGACCCTAACTCGTCTCTCCCGCCAAAAACCACCGTCGCTCTTTATCACCGTCAGATTCCTCACGCGCCACCTTTCCACCTCAAAACTCCGTGACCATTACTCCTTCCAACCACCACCATCCCTTTCTTTAGATCCTCAGAAATCTAAGTCCAATCCTAACTCACATAAAAAGCAGAAACCCAAATACCGACCCCCATCGTCCCTTGATCAGATAAAGCCGATATATTCCGATTTGCCCTTCGATTTCCGGTTCAGTTACACAGAGAGCAGCCCCACGGTGAGACCCATCGGGTTGAGAGAGCCAAAGTACTCCCCTTTCGGACCAGGTCGATTGGACCGTGAGTGGACTGGGGTTTGTGCCCCTGCTGTGGACCCGAAGGTGAAGTCGCTGGAGGGT…	1170	Gh_A07G1340	Gh_D07G1450	GOBAR_AA20265.t	GOBAR_DD05515.t	A07	D07	TRUE
Gorai.001G172700	ATGGCAGACAGTGACGATATACCAGAGTCAACCGTTCATAACATATTGGAGCAAGATACCCTGAAGTGGGTTTTCGTTGGTGGCAAAGGAGGTGTGGGTAAGACCACTTGTAGCTCGATTATTTCGATGCTCTTGGCTCGGGTCCGACCCTCTGTCTTGATTATTTCCACCGACCCTGCTCATAATCTCAGCGATGCTTTTCAACAGAGATTCACAAAGACTCCCACTTTGGTCTATGGCTTCAAGAATTTATATGCCATGGAGGTAGATCCTAGCGTGGATAATGATGAATTCGGGACGGAAGGAATGGATAGTTTATTTTCAGACTTGGCGAATGCAATTCCAGGAATTGATGAGGCGATGAGCTTTGGAGAGATGCTTAAATTGGTGCAGACAATG…	1056	Gh_A07G1343	Gh_D07G1452	GOBAR_AA20260.t	GOBAR_DD04311.t	A07	D07	TRUE
Gorai.001G173700	ATGGAAGGAGATAAAGGAACAGTGTGTGTGACTGGAGGTACTGGGTTCGTAGCTTCATGGCTCATCAAGAGCCTTCTTCAGGAGGGTTATGCTGTTCGCACCACTGTTAGGGCTGATCCAGAGTGGTCTGACATGTGGCCAGAAAACAAAAGAGACCTTAGTTTCCTCACCAGTTTACCAGGAGCAGCCGAAAAGCTGAAAATCATGAGTGCAGATCTTAGTGATCCGGCGAGTTACAATGCAGCCATCGAGGGATGCAAGGGAGTATTTCATGTCGCAACTCCTGTCGATTTTGAAAACAAAGAATCTGAGGCAGTAACTGAGAGGTCAATAAGTGGAGCACTAGGCATCTTGAAGGCATGCTTGAAGTCGAAAACAGTGAAGAGAGTTGTGTATACT…	1005	Gh_A07G1351	Gh_D07G1463	GOBAR_AA05095.t	GOBAR_DD16126.t	A07	D07	TRUE
Gorai.001G173900	ATGGAAGGAGATAAAGGAACAGTATGCGTGACTGGAGGGAACGGTTACGTTGGCTCCTGGTTGATTAAACTGCTTCTTGAGCTCAGTTACTCTGTTCATACCACTGTTAGAGCTGACCCAGGTAACAAGAGAGACCTTAGCTTCCTCACCAACCTATCAGGAGCAAATGAAAGGCTTAAAATCTTCATAGCAGATCTTAATGATCCCGAGAGTTTTGGTACTGTCATCGAGGGATGCAAAGGAGTTTTCCATGTTGCTGCTCCCATGGATTTCCAGGACAACGAAACCGAAGCAGTTGTGACCCAAAGGTCAATCGATGGAACATTAGGCATCTTGAAGACATGCTTGAGATCAAACACAGTGAAGAAAGTTGTATACACTTCTAGTATTACCGCCGTA…	984	Gh_A07G1354	Gh_D07G1464	GOBAR_AA02951.t	GOBAR_DD16382.t	A07	D07	TRUE
Gorai.001G174100	ATGGCCTGGAACGTCTTCAAGTTTTGTACAGCTCTGAGGGGTCTGGGATCGATTATGATCCTGTTGGTTTTAGGGGTCGTGGGTGTCTCATACTACTCTGTCGTTTTGACCAATTTCGGCCCTGCTTTGTACGATGGTGGCCTTGATTCCCTTACTGCTGTTGTCGTCTTGATCTTATTTCATTGTTTGTTGGTGATGCTGTTATGGAGTTACTTTTCTGTTGTTTTGACTGATCCGGGAAGCATACCAGCTAACTGGAGGCCAGCTTTAGATGAGGAGAGAGGGGAGGCTGACCCATTGAATGGTTCAGAGTTCAATGTAAACCCATCAAATCAAAGAATTCGATATTGTCGCAAGTGCAACCAGCTGAAACCACCTCGCTGCCATCATTGTTCTGTT…	894	Gh_A07G1355	Gh_D07G1465	GOBAR_AA20555.t	GOBAR_DD16381.t	A07	D07	TRUE
Gorai.001G174200	AGTGAGCCAGCCAGCCAGCCAGCCAACCAAGCAGTCGAGCTCGGAACTCCGCAACCATGGGTCGTATGCACAGCCGAGGGTTGTAAGGGTATTTCCGCATCTGCTTTGCCCTACAAGAGGACTCCACCAAGTTGGTTGAAGATCTCTTCTCAAGATGTGGAGGAGAACATTTGTAAGTTTGCAAAGAAAGGTTTGACCCCATCACAAATTGGTGTCATTCTCCGTGATTCTCACGGGATTGCTCAGGTGAAGAGTGTTACAGGCAGCAAGATTTTGCGGATACTGAAAGCCCACGGACTTGCTCCTGAAATCCCCGAGGATCTGTACCACTTGATCAAGAAAGCCGTTGCCATCAGAAAACATCTCGAGAGGAACAGGAAAGACAAGGATTCCAAATTC…	516	Gh_A07G1356	Gh_D07G1466	GOBAR_AA34397.t	GOBAR_DD16380.t	A07	D07	TRUE
Gorai.001G174400	ATGGCACTGATTAGGAAAATCTACGATGGAACACCAAGAACATGCGTTTTGGCCAATGTCTCAAAACCCCAGAATCCCAAATCTGTATATTCAGTTCCCTTTAGATCAAATCTCAAAGGAAGTTTTTCTTGTTCTTGCGGATTGGTTTTGAAGAGCAATGGCAAGTTAGGAACAGTTAAGGTTGGGTCTTTTAAGGTTTCTGCTTCAATGGCAACAGCGGAGAAGCCATCAAGAGCATCAGAAATCGTGCTTCAACCAATTAATGAAATTTCGGGTACGGTCAAGTTGCCCGGTTCCAAATCACTCTCCAATCGGATTCTGCTTCTCGCTGCTCTATCTGAGGGAACTACTGTGGTAGACAATTTGTTGAATAGTGACGATGTTCATCATATGCTTGTT…	1566	Gh_A07G1358	Gh_D07G1468	GOBAR_AA20552.t	GOBAR_DD16378.t	A07	D07	TRUE
Gorai.001G174700	ATGACGGATCCGAATCTGGATCTGCAAGAATCGGGTTGGGAGGAACTCAGGAGAGAGGCTCGAAAGATCGAGGGTGATCTCGATGTCAAACTCTCTTCTTATGCTAAGCTCGGTGCTAGGTTCACCCAAGGAGATACTGGGTCGCCAACCGTTGGGTCAAGTAGATCATGGAAGTCTATGGAAATGGAAATTCAGTCATTGCTCGAGAAACTGCTGGACATAAATGATGCCATGAGCAGATGTGCTGCGTCTGCTGCTTCAACTACTTCAGTAACCCAGAAGCTTGCAAGGCATAGAGACATACTACATGAGTTTACTCAGGAGTTTAGAAGAATCAAAGGAAACATAAATTCAATGAGGGAACACGCGGAGCTTCTGAGTTCTGTCAGAGATGATATT…	711	Gh_A07G1361	Gh_D07G1470	GOBAR_AA15404.t	GOBAR_DD18036.t	A07	D07	TRUE
Gorai.001G175600	ATGGCAAAACAATTACCACCCATGGCAACGGTCTCTGATTCACCAGAAGATAGTCCAAACCCTAATCCACCACCATCGCCGCCCAGCGATTTCCCTTCTAAAAGCGAATCGAATGCTCCCGAACAAGTCACTCCATGGATGGATTCCGCTGTGGAGCAAGCTCTTCTATACCAGAAGATCATCGAACAGAACGTTAACGACGCTATCAAAGCTTCTAGATCTCGACTTTCAGAAATTCGCTCCACCTCCTCAGCTCATTTTAATCTAACCATTGAGTCACTTAAAGATGTCAAATCACAACTTGATGTTTACGAGGATTTGGCATTCGGCAAAGTTAAAGAGGGGATTAATATTGCAGCTTCGAATCCATTGATCACCGGCGGTGCTGCTGTTGGCTTG…	828	Gh_A07G1371	Gh_D07G1475	GOBAR_AA34206.t	GOBAR_DD21189.t	A07	D07	TRUE
Gorai.001G176200	ATGGCGCGATTCCAAAGATCCGCAGTCCCGCGCCTCCTTTACACCTTGTACTCCACCAAAGCGGCGCCCTACTGTTCCCCCTCCCCGACCGCCGCCCTCCTCCTGGGGAACTTCGAGGTCCGTCATTTCGCTGCTGGCAACGTCGCGCGAGCAAAGGACGACAAAGAACCATGGTGGAAAGAGTCCATGGAACGACTCCGAAACATCGGAATCTCCGCTCACATCGACTCGGGAAAGACCACACTGACAGAGCGGGTTCTCTATTATACCGGCCGGATCCACGAGATCCACGAGGTTCGCGGGAAAGACGGCGTCGGAGCAAAGATGGATTCCATGGATTTAGAAAGAGAGAAAGGAATTACTATCCAATCTGCTGCCACGTATTGCACCTGGAAAGAT…	2268	Gh_A07G1376	Gh_D07G1481	GOBAR_AA12690.t	GOBAR_DD29244.t	A07	D07	TRUE
Gorai.001G177100	ATGGGGAGAGCTCCATGCTGTGAGAAAATGGGACTGAAGAAAGGTCCTTGGACTCCGGAGGAAGATCAGATTCTCATCAATTACATTAATCTCTACGGCCATGGCAACTGGCGAGCACTCCCAAAACAAGCTGGTTTACTGAGGTGTGGAAAGAGTTGTAGGCTACGCTGGACTAACTATTTGAGGCCAGACATCAAAAGAGGGAATTTCAGCAGGGAAGAAGAGGATACCATAATCAACTTACATGAAATGCTCGGTAATAGATGGTCGGCTATTGCAGCGAGATTACCGGGACGAACAGACAACGAAATTAAAAATGTATGGCACACCCACTTGAAGAAGAGGCTGAAACCGAACCATGGCTCCATTGAAAACAAGCGACAACCCAAATCCAACGTT…	828	Gh_A07G1385	Gh_D07G1491	GOBAR_AA40251.t	GOBAR_DD26984.t	A07	D07	TRUE
Gorai.001G177700	ATGGTTTCTTTGTCGACTTGGTGTCGATACTTGGTTCACAAGATCGAGTACTCCTTCACTCTCGGCTGGAAGAGCTATAAGAGAGGGCAAATCAGTGACCGGGAATTACAAGATGCAGTTTGGAAAAATGTGTTTCAGGGAAAATTGACTTACTTACACTGGAGTAAAGGAGAGGCAATGGCCCCAACTATTGGAGAACGAGGGGGTACTCTTCTTGTACGGAAGATTCCATCTGCAGACCCAGGTCGAGTTTTTGTTGGGGATGTCATTGTCATGAAGGACCCTGACGATTCTGATAACTATCTGGTCAGAAGATTGGCTGCCACTGAAGGATATGAAATGGTGTCTAAGGATGAAAAAGATGAGCCATTTGTTCTTGAAAAGGACCAGTGCTGGGTA…	618	Gh_A07G1390	Gh_D07G1496	GOBAR_AA13798.t	GOBAR_DD23883.t	A07	D07	TRUE
Gorai.001G178600	ATGACACAGACAACGTCAAGGCAGTGTCTTGGAGATACAAAAGGAGATGTCCTTGAAGAGGCACCTGTTTTTCGACCATCTGAAGAGGAATTCTGTGACACACTAAAGTACATTGAGAGCATACGTCTTAAAGCTGAGCCATATGGACTTTGTCGTATTATTCCTCCTCCTTCATGGCAACCTCCATGCCTAATCAAAGAAAAGAGCATATGGGAATATTCTAAATTTGTTGCCGAGATTCAACAGTTTGACAGGTCTCCAGCTCAGTCTGAAATGGGCAAGGAACCCGGTCTAGAATTCACTCTAAAAAGATTTAAAAAACATGCAGATGATTTCATTCAGCACTATTTCTTCTCCAAGGATGTGGGTCATGTTAATTGCAAACGGGAGGAGCTGTCA…	2076	Gh_A07G1397	Gh_D07G1501	GOBAR_AA10836.t	GOBAR_DD06592.t	A07	D07	TRUE
Gorai.001G178900	ATGACAAGGGGAAGAGCTGATGTGAATCCAAAGAAACGATTGATCACTTGGATTATAGTGTTGGTATTCTGTTGCGGTTGCTTCTATGCATACACCCGAAGCCGTGGTTCGTCGGCCCTCGAGTATGGAAGTAAATCTTTGAGGAAATTCGGTTCATCATACTGGCGTGGGGATGAAGATACCACAGATACTTCCACTAAACACGAAGAAGATGCTGATGATGGGTTCATACCAAAGAGTTTCCCAGTTTGTGATGATCGACATTCCGAGATAATACCTTGCCTAGACAGGAATCTTATATACCAGACAAGATTGAAGTTGGATTTATCTGTAATGGAACACTATGAAAGACATTGTCCATTGCCTGAAAAACGTTACAATTGTTTGATTCCTCCTCCA…	1842	Gh_A07G1403	Gh_D07G1503	GOBAR_AA21585.t	GOBAR_DD16420.t	A07	D07	TRUE
Gorai.001G179100	ATGTCATTCGATGAAGAAGAGTCCTTCGAACACACCCTCCTCGTGGTCCGCGAAGTCACTGTCTACAAAATCCCGCCTCGTTCCACCTCCGGTGGTTACAAATGCGGTGAGTGGCTCCAATCCGACAAGATCTGGTCGGGTCGGCTCCGGGTCGTGTCTTGCAAGGACCGATGCGAGATCCGATTGGAGGATCCCAACTCGGCTGAGCTATTCGCCGCTTGTTTTATCTACCCTGGCCAGCGCGAGAGTTCCGTAGAGCCCGCGCTCGATTCTTCCCGGTACTTCGTGCTCAAGATTGAGGACGGGAATGGGAAACACGCCTTCATTGGGCTCGGGTTTAATGAGCGGAACGAGGCGTTTGATTTCAACGTGGCCTTGTCTGATCACGATAAGTATGTT…	828	Gh_A07G1407	Gh_D07G1505	GOBAR_AA19444.t	GOBAR_DD16423.t	A07	D07	TRUE
Gorai.001G179600	ATGGCATTATCTATAAAGATGGATATTGATGCAGTGGAGGATGTTACTTGTTTGGACCCTGAGCTTTTGCAGCTTCCTGATGTTTCTCCATTTGCACTAAAAGCCAGTCCTCAACTTGTCGAGGACTTGTTCTCTCAGTGGCTTTCGCTTCCTGGGACCGGCCATCTGGTGAAATCTTTGATTGATGATGCAAAGTCAGGGACAATAGTTAACGCTTCTACAAACTTTTCTACTCTAAATGCTGTTGGGAGCCATTCGTTGCCTTCCATGTTTCCAAGTAGCAATGCACCTCCACTTTCTCCAAGAAGCTCATCTGGTTCTCCTCGCACGTCAAGGCAGAAGTCCAGCCCTTCTGCTCTTGGCTCTCCATTGAAATTAGTTAGTGAACCAATGCAAGAA…	1704	Gh_A07G1411	Gh_D07G1509	GOBAR_AA19449.t	GOBAR_DD16426.t	A07	D07	TRUE
Gorai.001G179800	ATGGAAATCGGAAACCATGAAACCGGTGATGCTCATCCTTTGCTGAGAGGCGGTAGGAGAAAAACTACATACACCCATGGTTTCTCTTCAGCTCAAATCCAATCACTTGCTGCCATCTGTGAAGCTTTAATCCCTCCCCTCCCACTTGATTCAGCCCACCAGGCTTCTTCCCTTGATGCTTTCTACAAAGCTTCTGGGGCTGAGCCTCCACTTCCTGATGAGGTAGCAGAGATGATGGTGAAGAGGGTGGTTGAACCCAGGGTACTCTCGTTTGTGAAAGTAGTATTGACAGTTATATCGTTTAGATTGGGCGCATTGTTGCTTTGCGGGTGGGATTGCTGTGACTGGAAATGGCCATTCATTCACAAGTTTTCGGAACTGCCAGTGGAGAGAAGAGAA…	2250	Gh_A07G1415	Gh_D07G1512	GOBAR_AA26107.t	GOBAR_DD18032.t	A07	D07	TRUE
Gorai.001G181700	ATGTTGGCCAGAAGGTTGGTTTCTTTCTTCAAGAATTCTCCCTCTTCCAAGCTTTCCAGCAATGGAACTTCTGTGAATGACGAAAAGAACAAGTCGTTTGCTGGGAAAGCGGTTTCTTTTATCTTGATTACCGTAACCGGCGGTGTTGCTTTGAGTGCTCTTGACGACCTTGCCATCTACCATGGCTGTAGCAGAAAGGCAATGGAGAAAGCTGGTAAGAATCAAGCAATTATAAATGCTATTGGGGAACCGATTAAGAAGGGACCATGGTACAATGCTTCTCTTGCTGTAGCTCACAAGAGGCATTCTGTATCTTGCACATTCCCTGTATCTGGACCACAAGGCAATGGAGTATTACAATTGAAGGCAGTTCGTAATGGAGATGATAATTGGTATTCA…	576	Gh_A07G1427	NA	GOBAR_AA30139.t	GOBAR_DD13420.t	A07	NA	Dt_NA
Gorai.001G182000	ATGGGAGGTATGGATGTCGGAGGAGGGATCGCCGGGAAGTTGTGGAACAAATTCAGGAGCGAATCGGTTTTTGTTAACTATACTCCTTTCTTCGTTTGCTTAGCCGCTGGCAATTTAAGCGCCGATTCCTTCCACCACTATATCTCTCAACATGTTCATTTACTCAATGCCTTTGCTCACGCGTATGAATTAGCGGAGGAATGCGCTGATGATGACGAAGACAAGAAGGCAATACGAAACTTAAGGAAATATGTTCAAGCCAAGCTTAAATCACACGACTCTCTTGTCCGAGAATGGGGCTTTGAACTCCCAGAAGAAAGAAGCTTGACAAATGCAACAGTGAAGTATACGGATTTTCTGTCGGCGACAGCTTCTGGTAGAATTGAAGGTGAAAGAGTC…	1689	Gh_A07G1430	NA	GOBAR_AA30142.t	GOBAR_DD13424.t	A07	NA	Dt_NA
Gorai.001G182400	ATGGGATTCACTCATTTGCTCAATAGCATTGCAACTCATTCTTCTTCTTCACCAGCATCCGCCGGACAACAACCTCATTTTTCCCTTGTGGGGACGACGCAAGGTTTGCCCATTTTGGAACTATCCTCCATTTGCATCGATCTCACACTTCTCCTGGTGTTCCTTTTCACAATATCTGCAAGGAAAATACTTGTCTGTGTCGGTCGAACTCGATTTCTTAAGGATGATTCTGTTGGGAATTCAAGCCCAATTAGGAGAAGCATTAGTGGTGATGGTGAAGTTGGAGATGTTGTTGTCGGCACTGGGTTTAAATTTTCTGTATGTTGTTGTTTCTATGTGCTGCTTGTGCAAGTTGTGGTGCTGGGATTTGATGGATTTGGTTTGATAAGAGAGGCTGTT…	4623	Gh_A07G1436	Gh_D07G1532	GOBAR_AA16786.t	GOBAR_DD13429.t	A07	D07	TRUE
Gorai.001G182800	ATGACCGGACATCCTTGGCCGCACGATCGAGCTTCCTTCCGATATCAACCCTCCAGCAATCGTCGTCGCAGCAGTAAAAATATATTACATCTGTTAGGGAAGAGAGAAGTCTCTCCTAGAACAAAATATGTACCAAAGAAGCTGTGGGGAGAAGCACCTAAACGAAATGTCTATTCTTCACCTTGGACTGAACCCATTAGAGATGCCAGACGTGGTATTCTGTCATGGGCTGAGGAAGAGTCTTTGCAGCATTTATCAGGCAAATATTGTCCTCTGGTGCCTCCTCCAAGGTCAACAATTGCAGCAGCTTTTAGTTCTGATGGAAGAACACTTGCTTCTACCCATGGTGATCACACTGTGAAGATTATTGATTATCAAAAGGGAAAGTGCTTAAAGGTC…	2391	Gh_A07G1443	Gh_D07G1536	GOBAR_AA09159.t	GOBAR_DD27465.t	A07	D07	TRUE
Gorai.001G183500	ATGATGAAGAGTATTGTTAGCTCCAAGTATTTGGCATGCCTGGTTGGTTCTATAATTCTCAATCTGTTGTTTATAATCAATATATATGTGGGTGGTCAATGGAAACTGAGTTGGAGCTTAGGAGCTGCAATCGAAGCTGAAACTGTGGCAGCTATATATTGTTCAGGCCATGGAAGAGCTTACTTGGATGGTTTGGTTGTTGTTGGGAATAAACCAGTTTGCGACTGCAATACATGCTTTACAGGCCCTGATTGCTCTCAGTTTATACCACACTGTACAGCAAATGCTGATGGTGGGGATCCATTATTTTTGGAACCATTCTGGATGCAGCATTTAGCTAGTAGTGCTCTAGTAGTAGCAGGGTGGCACCAAATGAGCTATACTTACGGTGGTAAGAGC…	1374	Gh_A07G1449	Gh_D07G1546	NA	GOBAR_DD15074.t	A07	D07	TRUE
Gorai.001G184100	ATGAGAAGAGGAAACGTTGCAAATCTTATTGTTCAACAAGTATTGGGAATTCTATGCTTGATTATGATATGGAATTTGGTTGCAGGGCCAGTGGGTGTAGATGCTATAAATGTACCACCTTGCTTGGGACCTTGTTCAGCAATTCCCAACTGCAACCAGTCATGTATTGACAAAGGGTTCCCCAAGGGAGGTGTCTGCATTGGATTCTCCTTTGAGGATTTGGCCTGTTGCTGCACTCAGTAG	243	Gh_A07G1455	Gh_D07G1548	GOBAR_AA09820.t	NA	A07	D07	TRUE
Gorai.001G184300	ATGAGAGGTGTACAACAACAGCAGCAGCAGCAGAAGATGGGAGGTGAAGATGTGCATGCAGTGGGTGGAAATGAAGGAAACCCTTCAGGGTTTGATGATGTTGTTGTTGAGGTTGAAAGAGTGATGGGTAGTGAAGAAAGAGAGATGTGGCTGGATAGGCAGCAAGACGATGAGTTGCTTGATGTTAATGATGCTTCCATCTTCTATGGTGATTTCCCTCCTCTTCCTGATTTCCCTTGCATGTCGTCTTCTTCGTCTTCTTCGTCCACTCCGGCACCTGTTAAGGCCGTTGCATGCTCCTCCTCGGCTTCCACGGCTTCGTCTTCTTCTTCCGCGGCTTCTTGGGCTGTTTTGAAGTCGGATGCCGATGAAGACATGGAGAGAAAGAGTAATGGTCAT…	2295	Gh_A07G2239	Gh_D07G1550	GOBAR_AA09825.t	GOBAR_DD22990.t	A07	D07	TRUE
Gorai.001G184400	ATGCCAATGCCGAGGCAGTCCAAAAACTACAAGCAGCAGGCAATGCCAAGGCAATCTTTGACCACTCACCTTCACTATTATCGCCTTCTACTTCTATCACTCTTCTTTACACTTTTACCAAATGCTGTTTTTGCAGCCAACAGTGAAGCTATTGCATTACTATCTTGGCTTCATAGCACCCCTTCACCTCCTTCACCACTCTCCAACTGGCATCCTTCAGACCCCAACCCCTGTACCTGGTCTTATATCACTTGTTCTTCTGAAAACTTCGTCATTGAAATCAATATCCAGTTTGTCCAGCTAGCTCTTCCCTTTCCTTCCAGTCTTTCATCCCTTCCTTCCCTTCAGAAGCTGGTCATTTCTGGTGCTAATCTCACTGGAACTATCCCACCTGATATT…	3438	Gh_A07G2223	Gh_D07G1551	GOBAR_AA21291.t	GOBAR_DD22993.t	A07	D07	TRUE
Gorai.001G185100	ATGCTGCTTAATTCTCGGCAACGTCAGCTCTTGCATGCCCGAAATTGTAACTTGCTACAGCCCTCAGGAGCTCAAACCACTGATTTCACAAAGGAGGTTGATTACCAGACAGGTGAGGAATTCTCCATGGAGTTTGTTCAGGAGTGTGTTGGCACAAGAGCCATTGCTAGACCAGATGCAGCACTGACACATGAGAAGAGAGTTTGGTTCAATCAGAACCGCGAGATGGGGTATCAGGATCTTGCCCGAATTCAGTTGAAAAGAATGGATTCGAAGTGTGCTTCTGACATTTCTGATTTTGCATCTCTGAATGGTTCTTCTAGAGGGAGTGAACATGGGTCTTGTGTTGAAAAGATAGGTAGATACCAGAAGAAAGATGGTGAAATTGGACAAGTGACA…	3963	Gh_A07G1460	Gh_D07G1556	GOBAR_AA20508.t	GOBAR_DD24762.t	A07	D07	TRUE
Gorai.001G185200	ATGGAGAAAGCACTCAACAGGCAGAGAGTTTTGCTTCATCATTTACGACCCTCTTCTTCTTCTTCTTCTTCTCATGAATCTGCTGCTACTCTCTTTCCTTCAAATTGTGCGGCTGGGGATAGCGCTGCTTATCACCGGACGGCTGCCTTCGGGGACGATGTTGTGATTGTGGCGGCGTGCCGCACTGCAATTTGTAAGGCCAAACGTGGAGGCTTCAAGGATACACTTGCAGATGATTTACTTGCCCCTGTTTTGAAGGCTTTGATAGATAGAACAAAGTTGGACCCAAGTGAAGTTTCTGATATAGTTGTGGGTACGGTTTTGGCACCCGGCTCACAAAGAGGAATCGAGTGTAGGATGGCTGCATTCTATGCTGGTTTCCCTGATACGGTGCCTATT…	1398	Gh_A07G1461	Gh_D07G1557	GOBAR_AA34623.t	GOBAR_DD23794.t	A07	D07	TRUE
Gorai.001G186200	ATGGTGAAAAGGAGCAAAAAAAGCAAGAGCAAGAGGGTTTCACTTAAGCAAAAGTACAAGGTTATAAGAAAAGTAAAGGAGCATCACAAGAAGAAAGCTAAGGAAGCGAAGAAGTTGGGATTGAACCGTAAGAAAAAGGTTGAGAAAGACCCTGGCATCCCCAATGATTGGCCTTTCAAGGAACAAGAGCTCAAGGCTCTCGAGGCTCGTCGAGCTCGGGCACTCGAGGAATTGGAGCAAAAGAAAGCTGCCCGAAAGGAGAGGGCAAAAAAGAGGAAGATGGGTTTACTTGAGGATGATGACAAGGAACGTATTGAAGAGGGAAAGGGAATTAATGATTCTATCGGAACTACTAAAGCCCGGGATAGCTCAGATAGAGCTTTCTACAAGGAGTTGGTT…	1725	Gh_A07G1468	Gh_D07G1564	GOBAR_AA04069.t	GOBAR_DD32804.t	A07	D07	TRUE
Gorai.001G186700	ATGGTGTCGGGATCAGGGATATGCGCAAAGAAAGTGGTGGTGGATGCCCGCCACCACATGCTGGGACGGTTGGCTTCGATCGTGGCCAAGGAGCTGCTCAACGGCCAAAAGGTTGTCGTTGTCAGATGCGAGGAAATCTGCATGTCGGGCGGACTCGTTCGACAGAAGATGAAGTACATGCGGTTCCTTCGCAAACGCATGAACACCAAGCCTTCTCATGGTCCCATCCATTTCCGTGCCCCCGCCAAGATCTTCTGGCGCACCGTTCGTGGAATGATACCCCATAAGACTAAGCGTGGAGCGGCTGCCCTCGCTCGTTTGAAGGCTTATGAGGGTATTCCTGCCCCATTTGATAAGATTAAGAGGATGGTCATCCCTGATGCACTTAAGGTCTTGAGG…	621	Gh_A07G1470	Gh_D07G1566	GOBAR_AA36106.t	GOBAR_DD09001.t	A07	D07	TRUE
Gorai.001G186800	ATGGCCCTGAAGCTCTTCTGGGTCAGCTTCACGTTGTTCTTCGGCTTTTTGGTTGTTGCTTTCTGTGATCAAGATGGTTTCTTGAGCTTATCTTGTGGTGGAGCAAAGAGTTATGTAGATTCATCTAAGATAAAATGGGTGTCAGATGATACATTCATAACCACAGGCAACACAACTACCGTTGAGTATGCTGAAGGTACCTCCTCTTCGTCCAGCATTGCACTTCGATTTTTCCCGGAATCTCGAGGCCGCAATTGCTATAAGTTCCCGGTAGAGAATATGTCCTCCATTGTTCTTGTGAGGGCTCAATTTGTGTATAAGAACTACGATGGACTTGAGAAACCTCCAGCTTTCTCGGTGTCTCTTGGCAGAGCTGTAGTTAGCACAGTGAACCTAACC…	2730	Gh_A07G1471	Gh_D07G1567	GOBAR_AA36105.t	GOBAR_DD35797.t	A07	D07	TRUE
Gorai.001G187100	ATGCATGGATGTAATTCAGGACCTGCTCTCTTAGTAATTGCTGAGATTGGTTCCATGGGACGGGTGGTTGATGGTGGAGTTGGGATTGATGTCAAAACTTCTCCGTGCAGAGCAGCTATTGAGAAAGCTCAAGCAGAGCTTAGGCAGGAGTATGATGTTCGAGAGGAAAGGAGAAGGGAGCTAGAGTTTCTTGAGAAAGGTGGCAATCCCTTGGATTTCAAATTTGGCAATGCAGCTTCAGTTAGTGTCCAGTCTATTTCTTTCACTGATCAACAAGCAGAACTTCTTACCTGTGAAGCAAAAGGTAGTTTCGCACCAACTATTTCACCTCATGGTGATTCCATAGAGAGTAGTGGTAGACCACGGGTTCCTGCAATTTGTGAACCTAATAGTGCTGAT…	5802	Gh_A07G2199	Gh_D07G1570	GOBAR_AA06015.t	GOBAR_DD08995.t	A07	D07	TRUE
Gorai.001G188000	ATGGCCCTTCTTCGAAGACCCCTTCTCCTGCTCCTTCTTATAGTAACTCATCAATTCTTGCAATTTCGGATTGCTTTTGGATCGGTCAATGAAGAAGGCCAGAAACAAGAAGAATTCTACGAGGAACTACTCTTGAAGCCATTGCCAGATCGCAAACTGTTGACCCATTTCCATTTTCAAAGCTCTGCCCCTCCTTCTACCTCGAATGGCCGCCATCACCATTTATTCCCAAAAGCCATTTCTCAGTTGGTTCTGAAATTTCAAGTTAAGGAAATGGAGCTGTCTTTCACACAAGGGCGCTGGAACTATGAAAGCTGGGGCGGATTTGATCCCATACCAAGCAGCAATGCAAAGCCCCCTGGGGTAGAGTTATGGGCTGTCTTTGATGCCCCACAACAC…	2022	Gh_A07G1474	Gh_D07G1577	GOBAR_AA22030.t	GOBAR_DD00108.t	A07	D07	TRUE
Gorai.001G188300	ATGGTGAGCTTACGCAGACGCAAGCTCCTGGGACTCTGCTCTGGGACGAGTTCCTTTTTTACTCCACTTTCTAGATTTTTCGATAATGGTAATGCCCCTGGAAATTCAAGTCAGAGTGCAAAATTGGTCAGTGTGCATCCCATGCCCTCAGATCCCATCCACATGAATGGGAAAAGCATTCCTAAGGTTGCCTCTGGATCACCGAATGTCTCCGGCTCCGGCTCATCAAAAGAGCATCATAATCAACCTTTTCCAGGGCAACCGATCAAACGCAGGAAGCGACACAGGAGGAAGCATGTTCAAAACCAAGAACCATGTCTAATGAGGGGTGTATACTTCAAAAATATGAAATGGCAGGCCGCAATAAAAGTTGACAAGAAACAAATTCACTTGGGAACA…	699	Gh_A07G1477	Gh_D07G1580	GOBAR_AA32029.t	GOBAR_DD00113.t	A07	D07	TRUE
Gorai.001G188500	ATGGCAAATCACCAACGTACATCAAGAATCGGCGTCGGCGGCGGAGGCCCAATGTTTGGAGGTTTTGGCTTTACTGTTAGACTATTGGCTTCTGCCATTACTGTTGCACTCTGTTTCTTTTTTCTTCTTTCTTTTTTCTTCACTTCCCACTCTCATTCTCCTCATCTCCAAACCAACTTTGGTTTCTCCACTGGAATTGGATCCACAAGGAGGTCCGTTTTGGCACTCAAATCCGATCCGCTCAAGCCCCGGCTGGACCAGATCCGGAAACAAGCCGACGACCACCGCTCTCTTGTCCTCGCCTACGCCTCCTACGCTCGAAAGCTAAAGCTCGAAAACTCGAAGATCGTTAGGGTTTTTGCTGATCTATCTCGAAACTACTCGGATCTCATTAGCAAA…	1776	Gh_A07G1480	Gh_D07G1583	GOBAR_AA14268.t	GOBAR_DD27569.t	A07	D07	TRUE
Gorai.001G189600	ATGAGGAGGTACACGAGAAAACATCATTCAAGCTTAATTCTTTTAGCAGTGATATCCATAGCCGTGGCTTCCGCCATTGTCGTTTTCAAGGTTTCAAAAGGACTTTCATGGCATTATTTGGCATCTCCATGGACATGGACTTCAACACTTGGAGGACCCTTCTCTTCCCGTCATGTCATTGATAAAAGAAAGGAGAAGGCCAAAGAATATATAAATCTGGAAAGGATTTGGAACGACGACTCCGTTAAAAGAAGAGGTAAACACCGAGATGGAAGTCTGGAGATGGTGGAAGCGGTTCTTGCTAAAGCTAGAGCTTTGATACGGGATGCGTCGTTAAACCCCAGTAACAGCAGCACTTCGGAACTTCCCGACTCCGATTACGTTCCCCAAGGCGACATT…	1440	Gh_A07G1491	Gh_D07G1642	GOBAR_AA25011.t	GOBAR_DD12023.t	A07	D07	TRUE
Gorai.001G190700	ATGGGTCGTGACCAGGAGGAGGAGGAGACACCACCGGCAACCCCAACGACCACCGCAAGTGCCGCCAGAAAAGACCAAGAAGAGGAGACTTGGAATCACCAGAAACAAATCCTTATTCTGGAACTCTCTGAGAAACTCATAACTGGAGATCTTCAGGCCAAGATTGAAGCTGCTAGAGATATAAGAAAAGTTGTTAGGAAATCATCTGTTAAGACACGTTCAAAGTTTGCTTCTGCCGGTGTTATTCAGCCTCTAGTTTTTATGCTCTTGTCTCCTAATCTTGATGCACGTGAAGCCTCCCTTCTTGCTCTCCTTAACCTTGCTGTTAGAAATGAAAGAAACAAGGTCAATATCGTGACAGCAGGGGCTGTCCCTCCTCTTGTTGAGCTTCTCAAATTG…	1164	Gh_A07G1497	Gh_D07G1651	NA	GOBAR_DD13092.t	A07	D07	TRUE
Gorai.001G191000	ATGGAGGGATTAGTTTCAATGAAAACAGCTCCTGGAATTTCCTTTCAATCTATTCCTTCCCCTAATCAGCGACCTAATTTCTTCCTCAGACGCTCAATGGACCTTCAGCATCGGCGATTCCATTTTCCCTCCATTCGAGCTCAACAGTCGGGGACGATATTTCCGCGAAAAGAAGACGAGGAAGATTCTTTGAAGGTAAAGGAATGGGAAGTTGGAATGTTGCAAAACGAAGTCGCAGCGAGTCAAGGGATTAGAATACGGCGGCGTCCACCGTCGGGTCCGCCTTTGCATTACGTGGGTCCCTTCGAATTCCGTTTACAGAATGAGGGAAACACTCCTCGTAACATTCTTGAAGAAATAGTTTGGCACAAAGATGTGGAAGTTTCCCAAATGAAAGAG…	1167	Gh_A07G1500	Gh_D07G2477	GOBAR_AA35584.t	GOBAR_DD28928.t	A07	D07	TRUE
Gorai.001G192000	ATGGCAACCTCTGCTATCCAACAATCTGCTTTCGTTGGCCAGACCGCTTTGAAGCAGTCCAATGAGCTCTTACGCAAAGTCGGAGCTTTCGATGGTGGTCGTGTTACCATGCGCAGAACTGTGAAAAGTGCCCCTACCAGCATCTGGTATGGCCCTGACCGCCCAAAGTACTTGGGTCCATTCTCAGACCAAATCCCATCATACCTGACAGGTGAATTCCCTGGTGACTATGGGTGGGACACTGCTGGGTTATCAGCTGACCCAGAGACATTTGCTAAGAACCGTGAGCTTGAAGTGATCCACTGCAGATGGGCAATGCTTGGTGCCCTTGGTTGTGTCTTCCCTGAAATTCTTTCAAAGAATGGAGTTAAGTTCGGAGAGGCAGTTTGGTTCAAAGCT…	798	Gh_A07G2182	Gh_D07G1659	GOBAR_AA08011.t	GOBAR_DD36561.t	A07	D07	TRUE
Gorai.001G193000	ATGGAAGAGATTGGAATGGACCCATCTGCAGCCAATCCTGGACCCATCGATCAGTCAGTACTGTATGATCAAGACAAGCATGTATCTTCAGCTGTTTGGGATGGCCAGGAGCGTGGTGCACTTAGATGTCATGAGCATACATCAAAGTTGGGAGAATGGAGACTCACCCCAAAACAGATTGAATTGGTGGAAAAAGCAGGATTTGGGTACTTGAGGAAGATACCTGCCATTAGTTTAGATAATCCGCTCATTTCAGCTTTAGTTGAGAGGTGGAGAAGAGAGACTAATACATTTCACTTCACTGTTGGAGAAATGACTGTGACTCTTCAAGATGTTGCCTTCTTGCTGGGATTGGCGATTGACGGGATGCCCGTGATTGGAATAACATATACCACTTGT…	2175	Gh_A07G1525	Gh_D07G1673	NA	NA	A07	D07	TRUE
Gorai.001G193700	ATGGCTACTTTCCATTTTCTTCAATCTTCCGCTCGTTTCCTTTCTAAACCCACTTCTCTCCCTCTCCCCAATCCATCCCTTTCCCTTCATTTCCCTCTTAAACGCCTGGTTTCCTTCCCCAAACGCCCGGAACTCAAACGCTTACATGAGGCAGCAGTGGCCACTGGCTCAGCTCAACCAGCAGTTGACCTCCAAAACGTCCCCGTACAGGATACCCAGAAGCAAGAACAATCTGGCAAACTTGTTCTTCCAACTAACGACTCATCCGATGAGCTCCTTAGAATTAGACACACGTGTGCACATGTAATGGCAATGGCAGTTCAAAAACTATACCCAGACGCGAAAGTGACAATTGGACCCTGGATAGACAATGGGTTTTACTATGATTTTGATATGGAG…	1989	Gh_A07G1530	Gh_D07G1680	GOBAR_AA03327.t	GOBAR_DD09566.t	A07	D07	TRUE
Gorai.001G193800	ATGAATATTGCAATTACAGCATTGCTACTTTTGTTTACTTTAATCCCTATAGTTGAATGTACTGATATTGATGTGGTTGCCAAGTTTGGGGCAGTAGCCGATGGACAAACGGACTTGAGCCTACCCTTGATGAATGCTTGGAAAGAAGCCTGTGCATCGCCAGAACCCGTTAACATTGTGATTCCCGAAGGGACCTACTTATTAAGTGAAGCCACCTTGAATGGCCCTTGCCAAGCTCCTATCTCGCTTCAGCTTCAGGGCACCCTCATGGCTCCTGAAGATCCTACTGTTTTTAAGGAACCAACTTGGGTTTCCATCTCCTATGTCGATAGCCTAACAATGTTCGGCGGTGGGGTTTTCGATGGCCAAGGAGCCACTGCTTGGGGCCAAAACGACTGC…	1203	Gh_A07G0790	Gh_D07G1681	GOBAR_AA03328.t	GOBAR_DD32212.t	A07	D07	TRUE
Gorai.001G195000	ATGGACCCACTCTTTGACCGAATCAACGTCCGCGATCTTCTCTCCGGTCACGACCTCTCGGACCCTTCGACGCCACTATCCACACCGGATCTCCGCCTCATCATCAGCCGCCTCGAATCCCACTCTCTTCATATCAAATCAAAAGTCCGTTCTTACCTCCTTTCTCACCGCGAAGACTTTGCCTCACTCTTCTCCCAGTGCAGCGATGCCGTTTTCAAGACTAACGAAATCTCTGACAACGTCTCCGGTATTCTCTCTTTGATCTCCGACCGACCCATCGATGTCGAGATCCGTAAGTTGGTTGATGAGATTGGGAGGACAACGAAGGAGGCTAGGGAAAAGAGGGAGATGTTAGGGTTGTTGAAGATAATCGTAGGGATCTGCGAGAGATTAGAAGGC…	2382	Gh_A07G1534	Gh_D07G1693	GOBAR_AA40356.t	GOBAR_DD20677.t	A07	D07	TRUE
Gorai.001G195400	ATGAAGCTAGTCAACACCATCATTTTAACCTATACAATCCTACTCATTCTTTCTACACCAATTTTTTTGTCTTTAAAAGCTCAAGAGAATGGAACCGGCATGGCTACAATGCCGGTCCAATCATCAGAAGGTGGTTTCTGCAAATCAATGGTGGAGACCAATGGCTATGAATGTGAAGATCACAATGTAACTACAAAAGATGGTTACATTCTCAATGTGGTAAGAATTCCTATGGGGCGGTGCCGTGACTGTCGGACGCGAGGAAACAAGTCGCCCGTGCTGTTGCAGCACGGGGTGTTTGTGGATGGAAGATCATGGCTGCTATTACCCCCGAAACAATCTTTGGCATTCAATCTGGCCGATAATGGCTACGACGTCTGGCTTGTTAACTCACGCGGA…	1242	Gh_A07G1539	Gh_D07G1696	GOBAR_AA39694.t	GOBAR_DD20673.t	A07	D07	TRUE
Gorai.001G195600	ATGCCTGATAATCGGCAAGTTCAGAACAATGCTGTGTCGAATGAAACCGCTGATAAAATTGAAGAAGCAATTATGCGGTTAAAAATTAATGATAACAATCAAGAGGTGGGTGTTTCTAGATCAGCCTCGTACCCTGATCGTCCGGGTGAACCGGATTGTTCTTATTTTTTAAGGACTGGATCATGTGGTTATGGAAGTAATTGTCGTTTCAATCATCCGGTTTATGATGCTCAGAATGGGCAATACAGAGAAGAACTCCCTGAAAGAATTGGACAGCCAGACTGTGGGTACTTTCTAAAGACTGGAACTTGCAAATATGGATCCACATGTAAATATCATCATCCAAAGGACAGGAATGGGGCCGGACCTGTTACATTTAACGATCTTGGTCTCCCTATG…	1314	Gh_A07G1537	Gh_D07G1698	GOBAR_AA05485.t	GOBAR_DD20675.t	A07	D07	TRUE
Gorai.001G196500	ATGGCAGAGCCTGCAACAGCAACACAAGCAGCAGCACCAGTAGTGGCTCTGCTGAAAGATGAGCTCGACATTGTTATACCAACCATAAGGAACTTGGACTTTCTTGAGATGTGGAGGCCATTCTTTCAGCCTTACCATCTCATCATTGTTCAAGATGGTGATCCTTCAAAGACCATCAAGGTCCCTGAGGGCTTTGACTATGAGCTTTACAACAGGAACGATATTAACAGGATCCTCGGTCCTAAGGCTTCTTGCATTTCCTTCAAGGACTCTGCTTGTCGTTGCTTTGGTTACATGGTATCCAAGAAGAAGTATATCTTCACCATTGACGACGACTGCTTTGTTGCTAAGGACCCATCTGGCAAAGCGATCAATGCACTTGAGCAGCATATCAAGAAT…	1092	Gh_A07G1545	Gh_D07G1703	GOBAR_AA04823.t	GOBAR_DD00511.t	A07	D07	TRUE
Gorai.001G197100	ATGGGTTTAGGCTTGTTAGCTTCAAGAACCCTAAAATCGTCAAGAATCCTCCATTCCCAACACTCTAGATTCCGACCCATCGTCACCAAACCCGAGCTCCAATCCCCCGACGCCTCATCGGCAGCAGCAGCAGCACCGCAGCCAGAAACCACTCCTTCTCCACCCAAGAAACCCGTTGGCGGTGCACGGATCCACTTCACGAACCCGGATGATGCCATCGAGGTTTTCGTCGATGGCTTCCCGGTGAAAATCCCCAAGGGCATGACCGTTCTTCAGGCCTGCGAAATTGCTGGTGTTGACATTCCGAGGTTTTGTTATCATAGTCGACTTTCAATCGCTGGGAACTGCCGTATGTGCCTCGTCGAGGTTGAAAAATCCCCCAAGCCCGTCGCCTCTTGC…	2235	Gh_A07G1550	Gh_D07G1709	GOBAR_AA26724.t	GOBAR_DD14208.t	A07	D07	TRUE
Gorai.001G197600	ATGTTAGGAGCAGCAAGAGGTATAACATCTTCTTCATCTTCCAGAATCTTCTCTAGGAATATTCTTTCCAAGCCTCCTTCTTTCTTCACCATTTCACGCGCTCTTGCTCCCTCCATTCCCCGCTTTTCTGTACGATCAATGGCTGACTCTGCTTTCAAGAAAGTTCAGATTCAGAGAGATGACACTGCATTTGATGCATATGTGGTTGGCAAAGAAGATGCACCCGGAATTGTTGTTCTTCAGGAGTGGTGGGGTGTGGATTTTGAGATAAAAAACCATGCCTTGAAGATCTCTCAACTGGGCCCAGGATTCAAAGCTCTTATTCCAGATTTGTATCGAGGAAAGGTTGGTCTTGATGTTGCAGAGGCACAACACCTAATGGATGGTCTTGACTGGCAA…	858	Gh_A07G1553	Gh_D07G1713	NA	GOBAR_DD06672.t	A07	D07	TRUE
Gorai.001G197700	ATGAACGAGGTGATGATGGCAGCGGATGCGAGCTCGATGAGAGGAGGTGGAGCGACGTCATTTGCGTCGTCTCCGTCGTCGAATCTGCTTCCTAATAACCTCCCTCTCCTCACGGCCTTCCTCGCTTTCGCTCTCGCCCAGTTTCTCAAACTCTTTACCAATTGGTTTAAAGAAAGGAGATGGGATTCTAAGAGGATGATTGATTCAGGTGGGATGCCATCATCACACTCTGCAACTGTCACAGCTCTTGCGGTTGCTATAGGTTTGCAGGATGGAATGGGAGGACCGGCTTTTGCTATCGCAGTTGTTCTGGCATGTGTTGAATACTGCTGGTGGCAGTCCCTACTTTCAATTTTCTTTTCTCTCACATTCCTTTTCCCTCTTATTGATGCCATGGCT…	654	Gh_A07G1514	Gh_D07G1714	GOBAR_AA02955.t	GOBAR_DD06673.t	A07	D07	TRUE
Gorai.001G198100	ATGAAGCTAAATTCCAGCATATTCTGTTTGTGCTTGTTCTGGACAACATTGTTTGTTAGCATGAACTCGGATCTAGCTTCCGACAGGGCAGCCTTGGTGGGTCTTCGAGCAGCTTCCGGTGGACGCACACTTTTATGGAATCTGTCAAGGAGCCCATGTAATTGGACTGGTGTACGTTGTGTGCAGAACAGAGTAGTGGAGTTAAGACTCCCTGGAGTGGGGCTGTCAGGTCCGCTTCCTATTGCCATTGGCAACTTAGCTCAACTCCATACCCTTTCACTTCGTTTCAATGCTCTCTCTGGGTCAATCCCCTATGACTTTGCCAAGCTTACTTCCCTTCGGAAACTATACTTACAAGGAAATCGATTTTCTGGTGAAATTCCTGCCTTCTTGTTCACT…	1893	Gh_A07G1510	Gh_D07G1779	GOBAR_AA13939.t	GOBAR_DD34456.t	A07	D07	TRUE
Gorai.001G199400	ATGGCGGCGCAAAACCAGACCGATCTGTTCGATGCTTATTTTAGGAAAGCGGATTTGGACGGCGACGGCCAGATCAGTGGAGCCGAGGCTGTTGCATTTTTCCAAGGCTCCAATTTGCCCAAACACGTTCTCGCTCAGGTGTGGATGTATGCTGACCAGAAGAAACTCGGTTATCTTGGTAGACAAGAATTTTATAATGCCCTTAAACTCGTAACTGTGGCACAAAGTAAGCGAGAACTGACACCAGATATTGTCAAAGCTGCACTGTATGGCCATGCTTCTGCTAAGATTCCTGCTCCCCAGATAAACATTGCAGCCACACCCGCAGCTCAGCCTAAGGTAGCTACAGTTCCTTCACAGGCCAGTGGCAATGCATCTGTACCATCCCAAAATTTTGGC…	3726	Gh_A07G1564	Gh_D07G1732	GOBAR_AA14530.t	GOBAR_DD15155.t	A07	D07	TRUE
Gorai.001G199700	ATGTTGAAGAGCAACACGTTCAGCAGGAAGACCAAGGCCGGCAGAATTAAGAAGGAAGTTAGAGAAATATATCTGAGAGACGACATTTACTGTGGAGCTGCTGCTTGCAAAACGTGTGACACTTCCACGTCACGTGCTCCTTTGGATGTTGCTTCTCCCCTTCTCATTCTTGATACCAATGTCCTTCTTCATCAGATCGACTTGCTTGAGAACTCTGCCATCGACAATGCGGTGCTGCTATCTGTGGTGCTGGATGAAGTTAAGAACAAGAACATGGCCGTTTACAATAGAATTAGAGCTCTTTCCACCAATCCTCTCCGCAAGTTCTATGTTTTCAGTAACCAGTTCCATAAAGACACATTTGTAAAGCGCATGGATGGTGAAACTCCAAATGATTAC…	2832	Gh_A07G1566	Gh_D07G1735	GOBAR_AA14528.t	GOBAR_DD15158.t	A07	D07	TRUE
Gorai.001G199800	ATGGCTGCAGCCCTCGAGTGCTGGTCCAGCCGAGCCACCACCGCCGATGACGACATGGTCGAGCAGGTTTTGATGCGCTCCAACGACCGATCCGAGGACACCTCCTCCTCCTCCTCTGCTTCTGCCAAACTTGAAGCCCCGTCCGCCAAGAACAAACGGTTCCAGAGGTTGAGCAGGAACGTCTCTGAGGCCATTGCCTCTCTCAAGAACTCTCTCAATCTCGACACTTCCTCCCCACGTGATCAGCTTCCTCCTCCTGTTCCTTCTGTCCCTTCATCTTCCTCCAAGGCCGACGTTTGCCGGAAAGTGGTCTGGGGTACCGTTGTACGGAACTTGACTCAGCTTTACCCTGGAAGCCAGTTGCCTGAGAAGCTTGTCTCCAATATCCGCAAGCATTAT…	1782	Gh_A07G1567	Gh_D07G1736	GOBAR_AA14527.t	GOBAR_DD15159.t	A07	D07	TRUE
Gorai.001G200600	ATGTTTACGCCGCAGAGGAAGGTTTGGTCGGGTCGGTCGTTGACGCCATGGAAGAAAGTGGACGGGTCAGTTTCGGATCCAAACTCCAACGGGGTTGTTGTGGGAAAAGGGAAAGCAGCGGCTTTTGTTGAGTCAGTGACTCCTGATGGGAACGACCTCGGGTCAGAGGACCAGGAAGGAGTGCCCGAGAAAGTTTTAAGACTCGAAAATGAGCTTTTCGAATACCAATACAATATGGGGCTTCTCTTGATTGAAAAAAAGGAGTGGATATCTAAGCATGAAGAACTCAATCAGGAATTGATGGAAGCAAAGGATGCTCTCAAACGGGAACAAGCGGCTCATTCAATTGCAATAAATGATGTTGAGAAGCGTGAAGAGAATTTGATGAAGGCCCTTGGT…	3489	Gh_A07G1504	Gh_D07G1742	GOBAR_AA38042.t	GOBAR_DD13866.t	A07	D07	TRUE
Gorai.001G201800	ATGGCCTCCTCCATGATCTCATCGGCAACCATTGCCACCGTGAACCGCTCCTCCCCGGCACAGGCCAACATGGTGGCCCCCTTCACGGGCCTCAAATCTGCCTCTGCTTTCCCAGTCACCAGGAAGGCCAACAACGACATCACTTCTCTTGCAAGCAACGGTGGGAGAGTGCAATGCATGCAGGTGTGGCCGCCTCTTGGGAAGAAGAAGTTCGAGACTCTCTCATACCTGCCCGATCTTACTCCCGTACAGTTGGCTAAGGAAGTAGATTACCTTCTTCGCTCTAAATGGATTCCTTGCTTGGAATTCGAATTAGAGGAGGGATTCGTGCATCGTAAGTACTCGAACTTACCCACGTACTACGATGGACGCTACTGGACCATGTGGAAGCTGCCCATG…	549	Gh_A07G2172	Gh_D07G1759	NA	GOBAR_DD18485.t	A07	D07	TRUE
Gorai.001G203800	ATGGCAACAAAGTTTCTCTCACCAAAACTCCTCAATACCTTCCCCTCATTCACTAGGTTTCTTAACTCAGCCTCCACCGCTTCCCTCGCCGCCGTTGCATCTCTCAATTTTGACGAAAAGCCTGAACCCGCCGCTGTTGAAAAACAGCCGACTTCCCTTAAACAAGAATCAATTACAAACGCAACTCTAGACCTTGATGATCACCAAAGGCTTTTTGGTTCCATTCCTACCTTGAACCTTCTACGTTCATCGGCCAACCTCGGGTTGGCTGCTAACGAGCGGTTCGTAGATTTCGGCATGTGGATTATGAATTCTAGGCTCATGGAAACAAGTTTGGTACGTGACGCTATATTGAAAGCAGTTAGACATACGTTCTTTCAACACTTCTGCGCGGGTGAA…	1545	Gh_A07G1589	Gh_D07G1777	GOBAR_AA28538.t	GOBAR_DD14212.t	A07	D07	TRUE
Gorai.001G204300	ATGGGATTAGGGTTGTTAGCTTCAAGAACCCTTAAGACCTCCAGGGTTCTCTCTTCTCAGTACTCTCGATTCCGACCCATCGTCACCAAACCTGGCCTCCAATCCCCCGATGCATCAGCTGCCGCACCAGCAACGCAGCCGGAGCCCACTCCGCCTCCGCCTAAGAAACCTGTGGGCGGTGCCCGGGTCCACTTCACCAACCCAGATGATGCTCTCGAGGTGTTCGTTGATGGATACCCTGTGAAAATCCCTAAGGGCATGACTGTTCTTCAGGCCTGCGAGATCGCTGGAGTTGACATTCCTAGGTTTTGTTATCATAGCCGACTTTCGATCGCGGGAAACTGCCGTATGTGCCTTGTTGAGGTTGAAAAATCCCCCAAGCCCGTCGCCTCTTGCGCC…	2232	Gh_A07G1592	Gh_D07G1783	GOBAR_AA22651.t	GOBAR_DD14208.t	A07	D07	TRUE
Gorai.001G205700	ATGGCTATCGCCGTCAGGAGCAGTCGAGGCGGCGGATCGGGCGGAGTTGGGGCTGGTTTCCGTAGTTTGTTTTCTTACAGGATCTTCATCTCTGCCTTGTTTTCCCTTCTCTTCATTGCCACTGTCTCCGTTCTCCTCACTTCTCGTCCTCCTCCAACGCATCACCACTCTAGGCTTCCAAGTGGCGCAAATGCTTACATGCATAGAACATTTCTGGCTTTGAATTCAGATCCTCTCAAAACAAGGTTAGATTTGATATACAAGCAAGCCAATGATCATATCACATTAGTGAAAACATATGCAGCTTATGCAAGAAAGTTAAAGCTTGAAAATTCAAAGCAATTGAAAATGTTTGATGATTTAGCTAAGAACTTCTCAGATCTTACTTCAAAACCGAGT…	1674	Gh_A07G1602	Gh_D07G1799	GOBAR_AA01514.t	GOBAR_DD33929.t	A07	D07	TRUE
Gorai.001G206000	ATGACAATTGGGGATATATCACCAAAGAAGGAGAGGAAGTCAAGGAGGAGCAAACATGTTGTTGATGAGAAAGCTCCCTTGTTGCCTAAACGACAAGATGAGGCTGGTGGTTATGATGAATTCAATGGAGCTTCATTTACTGGTGCAGTGTTCAACTTGTCAACAACAATTGTTGGTGCTGGCATCATGGCCTTGCCTGCTACAATGAAAGTTCTGGGATTGATTCTTGGGATTGCCATGATAGTCTTCATGGCATTCTTAACTGATGCCTCCATTGAATTCTTGCTTAGGTTCAGTAGGGCTGGAAAATCAACTTCTTATGGAGGTCTTATGGGAGATGCATTTGGAAAGTATGGGAGAATCTTTTTGCAAGTCTGTGTTCTGGTCAACAACATTGGT…	1395	Gh_A07G1599	Gh_D07G1802	GOBAR_AA15459.t	GOBAR_DD16611.t	A07	D07	TRUE
Gorai.001G206200	ATGACTGCCACGATGGGTCCACCGCCTCCCAGGAACCCTAACCCCTCGACCGAACCCGAGTCGATAGCCCAAGAAGAATCCGAACCCAGAACAGCCAAAACCACGATGGGTCCTCCGCCACCTCTTCCCATAAACCCTAACCCCTCGACCGAACCCGAGTCGATAGCCCCAGAAGAATCCGAACTCATAACAGCCAAAACCACGATGGGTCCTCCGCCACCTCTTCCCATAAACCCTAACCTGCAAAATCCCCTAGACGAAGAAGAACCATCGAACTCAAAGTCAGAACCAAATTCAACTGAAAAGCCCTTAAATCCAAAGCAATCTTCTGTGCCTTACACAATCCCTCCGTGGAGTGGACCTCCTTGTCACCATTTCTTCCTCGAGGTGCTTAAAGAT…	2328	Gh_A07G2167	Gh_D07G1804	GOBAR_AA01519.t	GOBAR_DD12170.t	A07	D07	TRUE
Gorai.001G206500	ATGGCGGATCACTTAACGCGACTCTGCCAATTCCTCGCCGAGGAGAAGCTCTCGTCCTCGTCTTCATCGCTCGATCTTCTTCTTAAGCTTCGTTCCGATGAGTCGATCAAGCTAGGGCTCCAACAGTTATACTTGATTCTTCAAACCGGCCTCCACCCGATCGAACCCGGTTCCCATCCCTTGTTTAAGTCTTGGTCCGATAATCAGATTCTCTCCCTCGCTTCTCTGGGTTCCTGTATTACCTCCGTCTTTCGATCCCTCTCAGTGGAACAATTGGAGCCGATAATTGTTGCGGTGGCAAGGAAGTTGGTGGAATTTACTGTTTCTTTTTTGGGGAAATCAGACTTCGGTGGCGACGATTTGAGTTTACAGAGTAATATGATACAGCTTTTGGAGATT…	15273	Gh_A07G1608	Gh_D07G1808	GOBAR_AA25794.t	GOBAR_DD12168.t	A07	D07	TRUE
Gorai.001G207700	ATGTCGATGGATCTCAATGACTACACTATTATCAAGGAAGGAGAAGCTGAGATTCTTATGCATGCTAAAAATGAAGTTTTTTACAACAAAACCCAGGTTAACAACAGAGACATGTCTATTGCTGTCCTAAGGACATTCATATCGAGATGGAAGCAGGAGCACGAGGCATTGTTGTCTAAAAGGAACAAATCAGCTGCAAAGCTGCCTGAGAATAATGTTACTGTATCTGAGGTAGATGATACACTTAATAACTCTGATGTGAATACTGAAAAATCAAATGAAGAATGTGAAGGACCTGCAGAAAAATCTCAAGACGACACATGTACTACATCAGAAGAGCCAGTTAAGACAGAGGGCAAAGTTCGAGGGGAGCTTAAACCACCTAGAGTTCTAGAGGCG…	1743	Gh_A07G1619	Gh_D07G1818	GOBAR_AA36112.t	GOBAR_DD02845.t	A07	D07	TRUE
Gorai.001G208000	ATGAATGAGCCCGCCACAGCAATAGAAGCAGCGGTAGCAGCATCACCACTGCATCAGCTGAAAGATGAACTTGACATTGTTATACCCACTATAAGAAACTTGGACTTTCTTGAGATGTGGAGGCCATTTTTGCAGCCTTACCATCTCATCATCGTTCAAGATGGTGATCCTTCCAAGACCATCAAGGTCCCTAATGGCTTTGACTACGAGCTTTACAATAGGAATGATATTAACAGGATTCTGGGTCCTAAGGCTTCCTGCATTTCGTTCAAGGACTCCGCTTGCCGTTGCTTTGGTTACATGGTGTCCAAGAAGAAGTACATTTTTACCATCGACGATAACTGCTTTGTTGCTAAGGACCCATCTGGCAAAGCAATCAATGCACTTGAGCAGCACATC…	1101	Gh_A07G1620	Gh_D11G1628	GOBAR_AA27171.t	GOBAR_DD02850.t	A07	D11	FALSE
Gorai.001G208200	ATGGGTGTTTTAATGGTGATTGTTGGGATGTTTGTAATGGTGCTGTGTATGTGCACTGCAGTTTTGAGATGGAACGAGATGAGATACAGGAAGAAAGGTCTGCCCCCTGGTACTATGGGTTGGCCTGTCTTTGGAGAAACCACTGAGTTTCTCAAACAAGGCCCTAACTTCATGAAAAACCAAAGAGCAAGGTATGGCAGCTTCTTCAAATCCCATATTCTAGGATGTCCTACAGTTGTTTCCATGGATCCAGAGCTGAACAGATATATACTCATGAATGAAGCCAAGGGGCTTGTTCCTGGATACCCACAGTCCATGCTTGATATCTTGGGAAAATGCAATATTGCAGCCGTCCACGGCTCCACCCATAAGCAAATGAGAGGAGCCCTCCTTGCCCTC…	1482	Gh_A07G1623	Gh_D07G1822	GOBAR_AA02859.t	GOBAR_DD02852.t	A07	D07	TRUE
Gorai.001G211000	ATGGTATGCGATTTTTTGAATCGACACTCAGGGTTAGGGATAATCTCGAGATCAGTGGTGAGGTTTCTTGATTTGACGGTCTGCAGAGCCATGGGATGTTTCTTCCACTGTTTCGGCGTCAGAACCGATCGTTCCCGCCCTCACCTCGTCGCTTCCTGTTCCAAATCCACTGAACGTACTGTTTCTCGAAATCGATTATCGTCTCTCTTTGTTGATGAAGAGAAAGGAGATTCTCCATCCAACGATTTGGAGTCTCCACAAATTAATAAAGTTCTCAAGGATGAGGCTAAGTTCCTTAAATCTTGTGGCACAATACCAGAGACTCCGGTTGAAATTCGCAAAGCATCTAACAAGTTTAAACAGTCCCCTCCTTGTGGTGGAGATTCAGAGACTTCGAAG…	1470	Gh_A07G1640	Gh_D07G1848	GOBAR_AA08261.t	GOBAR_DD16099.t	A07	D07	TRUE
Gorai.001G211400	ATGGTTGCTTTTAGGTTTCATCAATACCAAGTGGTGGGCAGAGGTCTTCCTACAGAAGCAGATGAGCATCCCAAGATTTACCGTATGAAGCTTTGGGCCACTAACGAAGTCCGTGCCAAATCCAAGTTTTGGTATTTTTTGAGGAAGCTGAAGAAGGTGAAGAAAAGCAATGGACAAGTTTTGGCTATCAATGAGATCTTTGAGAAAAGCCCTACCAAGATCAAGAACTATGGCATTTGGCTGCGATATCAAAGTCGAACTGGTTATCACAATATGTACAAGGAATACCGAGACACAACCCTCAATGGTGCTGTAGAACAGATGTACACCGAGATGGCGTCTCGTCATAGGGTGAGGTTTCCTTGTATTCAAATCATCAAGACAGCTACCATCCCAGCA…	537	Gh_A07G1643	Gh_D07G1852	GOBAR_AA13468.t	GOBAR_DD34496.t	A07	D07	TRUE
Gorai.001G211500	ATGGCCAATGTTTCAGTAGCTGCAGAATGGCAGCTCCTCTATAACCGCTACTACCGTAAGCCCGAGCTCTACCCTTTGAGATGGAAAAACATTGACTTATCCCGCAACAAGGTCGCCTGTGCTCCCTTCGGTGGCCCGATCGCCGTCATCCGCGACGATTCCAAGATCGTCCAGCTCTATTCCGAATCAGCTCTCCGGAAGCTTCGCATCTTCACTTCCTCCGGCGTCCTGATCTCCGATACCGTATGGAAAAACCCCGGCGGTCGTCTCATCGGCATGTCCTGGACCGAAGACCAAACCCTAATCTGCATCGTCCAAGACGGCACCGTTTACCGCTACAACATCCACGCCGAGCTGATCGAACCCAACGTAACGCTCGGAAAAGAGTGTTTCGAGCAA…	2667	Gh_A07G1644	Gh_D07G1853	GOBAR_AA13467.t	GOBAR_DD16093.t	A07	D07	TRUE
Gorai.001G212400	ATGGGTGCTAAAAAGGAGAATAACGATGATGAGATGGACGAAAAAGTGAAGAAGTATCTTAGAGGAGAAGCTGCAAATTTGGAGGGATTAAAGGACAAGAAACTAAAGGGCCAGCTTGCTGTAAGAGAAGATTTGTATGGAAAATCTGCGAAAACTGCTGCCAAGATTGAGAAATGGCTTTTGCCAAGTGAGGGTGGTTATTTGGAGGCAGAGGGTATTGAGAAGACATGGAGGATCAAGCAAGAATCCATTGCTCGTGAGATTGACATCTCAAGCTCAAAGAACCAGTATGATATTGTTTTACCAGAACTTGGTCCTTACACTCTAGATTTCACCTCAAATGGTCGGTATATGGCAGCCGCTGGACGTAAGGGCCATCTGGCTATTGTTGATATGAAG…	1569	Gh_A07G1652	Gh_D07G1857	GOBAR_AA08265.t	GOBAR_DD07722.t	A07	D07	TRUE
Gorai.001G212500	ATGGATAAAACCCAGAGTATTCCAACCATTGATCTTTCAGATTTTCCAGCACAGTATGAGAAACTAAGGCGATCATCTGAAGAATGGGGTTGTTTCAGGGTAGTCAACCACAACATCCCTTTTGAATTGATGCAGGAAATGAAGCAAGTTGTGAGATCATTGCTTGACCTCCCCATCCAAATCAAGCAAAACAACGTCGATGTCATTGCCGGCAGTGGTTACTGGGCTCCCAGTCCTAAAAACCCTCTTTATGAAGCTTTGGGTCTCTATGATATGGCCTCCTCCCAAGCTGTTCATACCTTCTGCTCTCAGTTGGATGCCTCTCCTTCACAAAGAGACACAGTAGCGAAGTATGCTAAAGCAATTCATGAGGTAATCATGGATATAGGTGGAAAAATA…	894	Gh_A07G1653	Gh_D07G1858	GOBAR_AA08266.t	GOBAR_DD07723.t	A07	D07	TRUE
Gorai.001G212600	ATGGAGAGATCGGATGGCAAACTTCCTATCAACTTCTTTCAAACTTCCTCAGATAATGCGCATTTTGATGCTTCCCGGTATGAATTTTTTGGTCAAAATGCCATGGAAGAAGTGGAGTTGGGAGGTTTGGAAGATGGTGAAGTGGAAGCTCCTGTTTTTGCATCCATTGAAGATGACGAATACCATTTGTTTGATAGAGGAGATGTTGGAAGTTTAGGGTCACTATCTGACATGGATGATTTGGCTAGTACTTTTGCAAAGTTGAATAGGGTTGTCACAGGACCAAGACATCCAGGAGTTATTGGTGATAGATCCGGTTCTTTTTCAAGGGAAAGTTCATCTGCTACTGACTGGGCTGTAGATGGAGAGCATTTAAACTGGATGGATCAGCATATGTTC…	2391	Gh_A07G1654	Gh_D07G1859	GOBAR_AA08267.t	GOBAR_DD07725.t	A07	D07	TRUE
Gorai.001G212800	ATGAGTGAAGGGCAGCACAATAATGCAAGTGCAAGCTCCAGCTCGAGTTTGAATAGCAGTTTCCAAGATACAGAGGATGACCAAGCCATAGCAAGCATCTTAGCAGAAGAGGAAAACTTGCACTACAATGCCAAGCTTGGAAAACGACTCTCTCATCTGGATTCCATTCCGCACACTCCTCGTGTCAATGGGGAAATACCTGATGTGAATGATGCAACCTTAGATCATGAGCGACTGTCTGAAAGGTTGGCTACTTATGGTTTAGCTGAATTGCAAATGGAGGGTGATGGAAATTGCCAGTTTCGAGCATTAGCAGATCAGCTGTTCCGGAATCCAGACTACCACAAACATGTTAGGAGGCAGATTGTCAAGCAGCTAAAGCATTCCAAAAAGTTGTAT…	684	Gh_A07G1656	Gh_D07G1861	GOBAR_AA08269.t	GOBAR_DD07727.t	A07	D07	TRUE
Gorai.001G213800	ATGGAAGCAGCCGTTTCATCTCTGCACCTTTCCTCACCTGCCATTCATGGAAGTTTACGAACCAGTGATTTCATGTTTTTGGGTGTCCCAAAACCTCCTTCATTTCTCAACCCAAAACTAAAAGCCTTTGCTGCCATCAGATGTCAATCCACAAGTACCAAAGAACCTAAAGCTAAAAGGAATCTCTTGGATAATGCAAGCAACCTTCTTACCAATTTCCTAAGTGGAGGAAGTCTTGGTTCTATGCCTGTTGCTGAAGGTGCTGTTTCTGATTTGTTTGGTCGACCTCTCTTCTTCTCTTTGTATGATTGGTTCTTAGAGCATGGCTCGGTGTATAAACTTGCTTTTGGACCAAAAGCTTTTGTTGTTGTATCAGATCCTATTGTTGTCAAGCATATT…	1740	Gh_A07G2164	Gh_D07G1869	GOBAR_AA23834.t	GOBAR_DD08479.t	A07	D07	TRUE
Gorai.001G215600	ATGGATTTTGAGCTAAGGAGAGCCAGAGAGAAGCTTGACAAAGAGCAGAGGGAAAGGAAGGAAAGGGCCAAGTTGAAATTAGATAGAGAGAGGAAAGCAAAAGAAGAGGCTAAGAAACAACGAGATGCCATTGAAGCTGCTCAAAGATCTAGAAGGCTTGATGCCATTGAAGCTCAGCTCAAGGCTGAACAGCAAATGGGAGAAAGTTTACTCGCGGGAAGAGGAGTAGTGTTTTATAAAATCTTAGAAGCTGTACCTTTTCAGGGTAGTGGAGATAAGATCAAGTTGCCACCATCCTGTTTCACAGAATTGTCTGATCAAGGTGCATTTGACAAGGGACCGATGTACTTTCAGTTGTCGCTGGTTCATCAAGAGGGTTCTTCTGCTACTAAGGATGAT…	1710	Gh_A07G1674	Gh_D07G1883	GOBAR_AA04334.t	GOBAR_DD03232.t	A07	D07	TRUE
Gorai.001G216200	ATGCTTTCTGGAACCACGATGATGGTCTCGCTGAGACCCTTTAATGGGGTCTCTCCGTATCCATCAAAACATCCATTGGTTCATAGAAACAGGCAGACAGCTCTAAGGGGTACCATTTACATGAGTGCTCAAACACAAGCAGTTCCTTCCAGAACCCAGAGGATAATGGAGAGCATTTCAGTTAGTGGCGAGGTTGGTGGTGCTGGTGGTGCATACTCCTATAATGCCTTGAAGAGGTTGGACGGAATTTGGTCAAGCATTTGCTCTACTCAGACTGTTCAGCAAGCACCTCAGCAGGTAGTTTCAAGCTTTCCTGGTGTGTCTAGCCGTTCTGTTCTTGCTGAAAAACAAGTAGATAAATGTGATGTGGTTGTTTGCGGGGGTACGTTGGGAATCTTC…	1785	Gh_A07G1677	Gh_D07G1888	GOBAR_AA04329.t	GOBAR_DD03227.t	A07	D07	TRUE
Gorai.001G216600	ATGGCGGCTTCAGCGGATACCATTACCGACGACGGGAATCATACGGTAGAACTGACCCTGCTTGATAACGAGGAATCGGCAGCTAATGGTGGCTCTGCAGCAGCGTCTTCGGAGGAGATAACACCTCTCTTGACGCAGATCGAGAGGCCCAAGATCAACATCTTTTCTGTCTCTCGTTCCCGAAGAAAACCTAGGGAGTTAGTGATAAAAGCACCAGAAACAGAGATATCTCCGGTTTCACAGTTTATGTTGTGGGCATGGAGTGGATCCAGATATTCTGGTCTACTATGCATGGCCTTATCATCTGTTATCTACTTTGTCATGGAAGTTCTTTCCGAAAACTTTACTGCTCAGTCAATTCCTTTATTTGAGACGGCATTTGTAAGATGTACAGTTACC…	1191	Gh_A07G1681	Gh_D07G1892	GOBAR_AA14027.t	GOBAR_DD03223.t	A07	D07	TRUE
Gorai.001G216700	ATGTCAATGGGGACCGATACCACTTGGGTTGGGAAGAAGCCTTTGAGGCGCATCGGAGGAATGTCCGATGCTCTCTCCATTGCCGCCGATCTTGGTTTCTCTGTTCCCCCTCCTCCTTCTCAGGAAGAAGTGCAAAACTTATCATCTGCTACAGGAGAAAAGGGTGATGACTTGATAAAGGTATTAAGAGAGCTAACCACTGTACAAAGAAAGATAGCCGATTTGCAAGTTGAACTACAGGGCCGAAAGGATGACAAAAATGTTGCACACCTTACACACGTGAGTGAAATGGAAAAGAAGTGTGAAACATTGGCGAGGATTACTACTATATTGAAAGATGTTATTCAGAATAAGGATCGAATTATAGCTCGTCTGCAACAACCGTATTCCCTAGATTGC…	909	Gh_A07G1682	Gh_D07G1893	GOBAR_AA14028.t	GOBAR_DD03222.t	A07	D07	TRUE
Gorai.001G216800	ATGTCGGGGCCGCAAGAGGAAGATAAGAAGCCTGGCGATCAATCCGCCGCCCATATAAACCTCAAAGTTAAAGGCCAGGCATACGTTAGAATGGATGGGAATGAAGTTTTCTTTAGGATCAAAAGAAGCACTCAACTGAAGAAGCTCATGAATGCATATTGTGATCGACAATCTGTGGATTTCAACTCGATTGCCTTCTTGTTCGATGGTCGCCGCCTGCGAGGCGAGCAAACTCCTGATGAGCTGGAAATGGAGGATGGTGATGAGATCGATGCTATGCTTCACCAAACTGGTGGCACAAGCGCTTGA	309	Gh_A07G1683	Gh_D07G1894	GOBAR_AA14029.t	GOBAR_DD03221.t	A07	D07	TRUE
Gorai.001G216900	ATGGTGCCCATTTTCGCTTCTTTCTCTCTTTTACTCATTTCTGCTCTCTTCATTGTTGCAGACTGTGGTTCTATTGGAGTAAACTACGGAAGAATCGCCAACAACCTTCCTTCAGCTACCAAAGTAGTGGAACTACTTAAATCCCAAGCTTTAAACCGTGTCAAAGTCTACGACACTGACCCGGCTGTTCTCCATGCATTATCTGGATCCGGAATCAAGGTCACCGTCGACCTCCCAAACGAGCAACTCTTCGCCGCTGCTAAAAGCACTTCCTTTGCTAACTCTTGGGTCCAGCGAAACGTCGCCGCTTACTACCCTCACACTGAAATAGAAGCCATTGCCGTCGGTAACGAAGTCTTCGTGGACCCCCGCAATACGACTAAGTTCCTCGTACCCGCC…	1437	Gh_A07G1684	Gh_D07G1895	GOBAR_AA14030.t	GOBAR_DD03220.t	A07	D07	TRUE
Gorai.001G217700	ATGGAGGTGGCCGACAGTGTAACATGTATAATTCTACTTATTCTTTTCTGTGGGTCAGCAGCTGGAAATAGAAAAGCTTTGTATTCATTCAAAGCTCAAGAGAATGCCATTGCAATGGCTCCATCATCTGATAATGGTATTTGTAAATCAATGGTCGAAACACATGGTTACGATTGTGAAGAACATACGGTAACTACACAAGATGGTTACATTCTGAGTATGCAAAGAATTCCTGTGGGTCGGTCAGGTGGGACACCAGGAAACAGGCCACCAGTCCTGTTACAGCACGGGATCTTAATGGATGGAATTACGTGGCTGTTATTGCCGCCGGAACAGTCTTTGGCATTTGTGTTGTCGGATAATGGCTATGATGTGTGGATTGCTAATTCCCGTGGAACA…	1233	Gh_A07G2160	Gh_D07G1902	GOBAR_AA24345.t	GOBAR_DD03536.t	A07	D07	TRUE
Gorai.001G218300	ATGAGGAAGAGGGAAAGGGAGAATCCGTGTGGGATATGCGGCCACTATCACAAGTACGAAGAAGAGGAAGTTTGTGGGATATGTGGCCATAGAATTCCCCTCTCTTCTGACAAATCATCGCTTCAAGTCAGCGCTTTTCCCTCCCTCATCTTGCCTGGCTTTCTTTATTTGGGTAGCTATGATAACGCCTCTCGCTCTGAGCTTCTAAAGTCTCAGGGAATTACTCATGTCCTTAATACTGTACCTGCTTGCCAAAATCTCTACAAGAATTCCTTTACCTATCACTGCCTGCAAGATGGCAAAATTTTACTGTTTGATGATGCAATACAATTTTTAGAGCAATGTGAGAGGGATAAGGCTCGAGTCCTTGTTCACTGCATGTCAGGAAAAAATAGGTCA…	795	Gh_A07G1703	Gh_D07G1906	GOBAR_AA02533.t	GOBAR_DD03543.t	A07	D07	TRUE
Gorai.001G218800	ATGTTTGGTACCCAAAGTAAAAGAGACCTTGCTTTGGAATTGCAAGCACAATTTCCAATTTTAAGGCCAAGCATCCATGCAAGAAGAGCTAATCTTACAGTGAAATTCCAAGACCTTTATGGGTTTACTGTTGAAGGTAATGTGGATGATGTTAATGTGCTGAATGAGGTAAGAGAAAAGGTAAGGCAACAAGGGCGAGTTTGGTGGGCACTTGAAGCAAGCAAAGGAGCCAATTGGTATTTACAGCCACAAGTTTCTTCATTATCGGAAGGAATTGTGTTGAAATCTTCACTCAAATTGGCAGCTTTGGCTAATTCTATTACATTGAAGAGGCTTATTAGGAAAGGTATTCCCCCTGTACTTAGGCCTAAGGTTTGGTTTTCGCTATCCGGTGCCGCC…	1197	Gh_A07G1708	Gh_D07G1910	GOBAR_AA12377.t	GOBAR_DD03549.t	A07	D07	TRUE
Gorai.001G218900	ATGTCTAGTTATCAAGGTGTGATTGTTTCTGATCCATGGCTTCAAAGCCAGTTCACTCAAGTCGAGCTCCGAACCCTCAAATCCAAGTTTATCTCTGTGAGGACACAACATGGCCGTGTTACTCGGGATGATCTGCCACCAGTGTTTGCTGGTATGAAAGCTTTCAGTGAAATGTTTAGTGAGGATGAGATTAAGACTTTCTTGGGAGAGTCAAACAGTGACATGGGTGAAGAAATTGATTTTGAGGCCTTCCTTCGGCTTTATCTAGATTTGCAAGGTCGCGCAGTTGAAAAATCAGGTGGCTTGAGATCTTCATTTCTCAAGGCAACCACAACCACTTTTCACCATGCTATTAATGAATCTGAGAAGGCTTCTTATGTTGCTCATATCAATAACTAT…	1992	Gh_A07G1709	Gh_D07G0849	GOBAR_AA01363.t	GOBAR_DD03550.t	A07	D07	TRUE
Gorai.001G219100	ATGGGGTTAGTTGATGACAACAAGAACAAGGAGAAGGAGGCAAGCGAGGATGAAGGAGGAGCTGCCAGGGGTGGTGGCAGACAATTGAGTGATGATTCCTCTTTCTATACCACTGATCAGGAGGAGGATAACGATGATGAGAGCGCACTTCATTTGGGTCCCCAGTGTAGTCTCAAGGAACAGCTTGAAAAAGATAAGGATGATGAGAGCTTAAGGAAGTGGAAAGAACAGCTTCTCGGAAGTGTGGATATTAACAACATTGGAGAAACACTTGATCCTGAAGTAAAGTTCCTTAGCGTGGCCATCGTGTCGCCGGAAAGGCCAGACATGGTTCTTTCGATCCCTGAAGATGGAAAGCCCCAGGGCTTATGGTTTACACTGAAAGAAGGTAGCCATTAT…	690	Gh_A07G1711	Gh_D07G1913	GOBAR_AA13606.t	GOBAR_DD03552.t	A07	D07	TRUE
Gorai.001G220300	ATGGAGATCAAAGCCTGGAACCTTGTCCTGTTCTCGTGCCTGCTGCTTTCTTTATTGGCTTCACCCTCATCTGCCCAGACCTGTGTTAGCCAAACATTTCCCGACAACAAGCAATATATCAACTGCACCGATCTTAGAGCCTTGAGCAGTTATCTCCATTGGACATATCATCAATCAAATGGAACTGTTGAGATGGCTTTTCGACACACTGGCACCACCTCGTCAAGGTGGTCGGCGTGGGGTATCAATCCTAGTGGACCGAGTATGGTGGGTACCCAGGCTTTGGTTGCCTTTGTCAACTCCAGTGGCGTGACTCAGGCGTTCACAACGTCGATTGATAGCCTATTCCCTACGCTGCAACCCACAGATTTGAGCTTCCAGGTTCCAAGTCTGTCAGCA…	1170	Gh_A07G1720	Gh_D07G1923	GOBAR_AA08006.t	GOBAR_DD03904.t	A07	D07	TRUE
Gorai.001G220400	ATGGAAGGTTCAAGTTCTAAGGATAGTTCAGTAGCTTCGAGTCCTTTTTCTTCACCCAATGTCAGTGCCCTGTGCCAAGAAACTGGACTTCCTCTTTCAATTCGTGTTCGAGTAGGCGAAAGAACCTTCAGCCTGCATAAGCATCCATTGTTTTCAAAGAGTGGATACTTTCAGAAGAGATTGACTGAATCGAATGAGCTTGAGTTGCCACAAGATTTCCCTGGAGGACCTGAAACATTCGAGATGATTATATTGTTCATCTACGGCTCCACCACATTGGTTGACCCCTTTAATGTGGCGGCCCTGAGGTGTGCAGCCGAGTTTCTTGAAATGACAGAAGAGTACTGCACCGGCAACCTCTGCGAGCGGTTCGATCTCTATTTGAACCAAGTGGTGTTG…	1974	Gh_A07G1721	Gh_D07G1924	GOBAR_AA08007.t	GOBAR_DD03903.t	A07	D07	TRUE
Gorai.001G220600	ATGATGCATCGCCTCTCCCGGCGCTCGGTATCCGCCGCCCTTCGCGCCCCCGCTACTCGTTACCGGATCGCTGCGGCTGCTCCAATCTCCTTCTCCACTCCCATCCCTGTCTCGGCAGTGGAGAGTGATAATAGTACCAGGTGGTACTCAGCAATAACTGGAGGGAAATGTATCACGACCAGACATTCCTCTCAATTGAACTTGAAAAATGATTTGTTTTTGGGAAGCCGATACGAGTCAACCGCGGCAGCATCTGATTCAGGAAATCCACCTCCACCTCCAGCTGAGAAATATGAGTATCAAGCTGAGGTTAGTCGTCTCATGGATCTTATTGTCAATAGCTTGTACAGCAACAAAGAGGTGTTCCTTCGGGAGCTTATCAGCAATGCAAGTGATGCC…	2394	Gh_A07G1723	Gh_D07G1926	GOBAR_AA08009.t	GOBAR_DD03901.t	A07	D07	TRUE
Gorai.001G222700	ATGGAAATCTGTTACTCTATGTTCATCGCTCCTTTTACAACAATGCTAAGCTTCTCCACCGTACTTGTTTTCATCACTTTTGCTTTGAGTCACCTCTTTAAGCTTCAATGGCAGCGCAATGCCCAAAAGCCTAAACAGCCCTCTCTTCCGCCTGGCCCTAAACCTTGGCCTATTGTGGGAAACCTCCCTGAATTCATCATAAACAAGAAGAAAACTTCGGTGTCTCATTGGATACACAGTTTCATGAAAGAAATGAACACCGAAATTGCTTGTATTCGTCTAGGAAATGTTCATGTGATTCCCGTTACTTGTCCTGAAATCAGTCTCCAATTCATGAGAAAACAGGATGCTATTTTTGCTTCAAGACCCCTTACCATGGCCACTGATGTCCTCTCAAAA…	1650	Gh_A07G1744	Gh_D07G1947	GOBAR_AA21099.t	GOBAR_DD34948.t	A07	D07	TRUE
Gorai.001G223100	ATGTCAGCAAGCATCAACCTCATCTGTTGCAGCTTCTCTTACGTACCTCAAAACTCTTCCAAGTTCAAAACTTTAATCCGAGCTAGAAACCTTAGCCAACAAAGTCCTGTACTTTCCAAAAGAACCTCAAATTCCTCAGTCTTCCTTAAACCCAACAATCGTATTGCTTTAGTTTCCCCATTTCAGCAAAAGGGTGTTCTTAAAATATGTCAAAGTTCCTTAAACACCCAGAATTCTGAAGAAGAAGCTGGTCAGGATAAAGGGCTCTCGGTTGATAATGGTAAAGAAGGAAGGGATTGGACAACCTCGATTTTGCTTTTTGTGTTGTGGGGTGCCCTCATGTACTATGTTTTCAATCTCTCACCGAACCAAACGCCGTCAAGGGATATGTATTTTTTG…	1002	Gh_A07G1746	Gh_D07G1950	GOBAR_AA17382.t	GOBAR_DD08078.t	A07	D07	TRUE
Gorai.001G223800	ATGGGTTACATCTGTGATTTCTGCGGAAATCAACCGTCAACGGTATATTGCCAGTCTGATGCTGCCTGTTTATGTTTGTCTTGCGATCGAAACGTCCATTCTGCTAACGCACTGTCGAAACGTCATTCGAGAACATTGTTATGTGAAAGATGCAATTCACAACCTGCTTTTGTTAGATGTGTTGAAGAAAGGGTATCTCTCTGTCAGAATTGTGATTGGATGGGTCACGGTACCTCTACCTTGAATTCGACACATAGGAGGCAAACAATTAATTGTTATTCTGGTTGCCCATCCTCCGCAGAACTTTCTTCCATATGGTCGTTTTTTTCGCAATCCCCTTCCGCAGGTGAATCTACATGTGAGCAGGAATTAAGGCAAATGAGCATCACTGAGACTTCC…	1227	Gh_A07G1753	Gh_D07G1957	GOBAR_AA08022.t	GOBAR_DD26762.t	A07	D07	TRUE
Gorai.001G224400	ATGTTTGCAATTCTGTGTGTTACTACATGCTACTTCAGCACAAGTATGTTCATTTTTGTTTCTGCAGGAGTTGGGAAATCATGTCTTCTTTTGCAATTCACCGACAAAAGATTCCAGCCCGTTCATGATTTAACCATTGGTGTTGAATTCGGAGCCAGGTTGATCGGCATTGACAACAACCCAATAAAGCTTCAAATCTGGGACACGGCGGGCCAAGAGTCATTCAGATCCATTACAAGGTCTTACTACCGAGGCGCTGCCGGTGCACTTCTAGTTTATGATATTACTAGGAGGGAGACTTTCAATCACTTGACTAGCTGGTTGGAGGATGCAAGGCAACATGCAAATGCAAACATGACCGTTATGCTTATCGGCAACAAGTGCGATTTGGCTCATAGA…	657	Gh_A07G1758	Gh_D07G1963	GOBAR_AA08018.t	GOBAR_DD33825.t	A07	D07	TRUE
Gorai.001G224500	ATGGCTGCTACAGCTGCTTTGAGATTGATTACTACTACTAAGTCCTCTTCCTCATCCAATGCTGCTTCAATTTCTCCCTCTAGCGGTATATTCTTGGCTCCTCGAACCTTGTCATTCTCGGCTTCTGCTCTATCAGGTGATAAGCTTGTTTCCAAAACTGTTACTTCTTCCCGGCAAATGAAACGAACTCCTTTCATCATTTCACCGAAAGCAGTTTCCGATTCTCAAAACTCTCAAACATGTTTGGACCCCGACGCTAGTAGAAGTGTTTTGGGGATTATTTTGGGAGGTGGAGCAGGGACAAGGCTTTACCCACTAACAAAGAAGAGAGCTAAGCCGGCTGTTCCATTAGGAGCAAATTATAGGCTAATTGATATTCCGGTTAGCAATTGCTTGAAC…	1563	Gh_A07G1759	Gh_D07G1964	GOBAR_AA08016.t	GOBAR_DD28127.t	A07	D07	TRUE
Gorai.001G225300	ATGTTCACTGAAGGGTTAGACGAATCTGCAATAAACTGGATCAACCAGGGAAAAGAAACAGATCAAGAACCCAGAATTAGATCGCCATTGACTGAAAAGCTAGCACCTCACGACTCATTCCCCAAATCACCTCTTATTTACAACACTGCCACTCTTTTATCTCCCCATGTCTTGCCTCCTCCTCTCAAATTCCGCTCTGGCTTGCTTGGACCTCATAGTGTTATAGCTCCTGCTCTCCATGAAGATGACGATGACAGCAACGAAGACGAAAGCGTAGCTTCGGTTTCTGATGATATTTCCGGTGGAGATGCTGGGAATGGGATTTTTTCTGATGAGGAGGAGATGTTTGAAAGAACAAAGTGTAGCTCAAAGTTGACTAGAGGGTTTTCAAAGCAGGAT…	3513	Gh_A07G1765	Gh_D07G2488	GOBAR_AA16698.t	GOBAR_DD31364.t	A07	D07	TRUE
Gorai.001G225800	ATGGAACCAAAGATGGAAGATACTTGCCCAATAATCCAACGACCTTCCCTCAAAACTCATCCCCGTTTCAACAATTACTCCTTATGGAAACACAAGTTGAGAGAAAATTGTTACAAAAGGGTACGAGAAGACCGCACTCGTTTGCTTTGGAAAATGAGGTTGCCTGCTGCCCAATCTTTCAATCACAAGGAGTTTATAAAAACTGCCTTTCAGGACATAGTTTCTGATGAACTTAAAAGAATTAAAGACTCACCAATAAGTGACTGTTTGGAAAGCTCAAACTCTGTTTCCTCAGCCCCTGATGAATTATGGGAATACAGTGGCCTTCAAGATGCGTATCAAGGTGAATGCGAAGAGATATTGCTAGAAATGCAAAGAATATTTTATGAGGATCTCAGG…	780	Gh_A07G1768	Gh_D07G1971	GOBAR_AA16694.t	GOBAR_DD25977.t	A07	D07	TRUE
Gorai.001G226100	ATGGCGTCCCTCTCTGCCCAAATCCCTCTCTGCTTGGCCTTAATGATGGCTGCCTGTTTGATGATAGGCATCAATGGAAGCATAGATGGAGCTCAGAGGGAGTTCGATTACTTTGCTTTGTCTCTTCAATGGCCCGGCACCATCTGCCACAAGACTCGCCATTGCTGCTCCTCCAATGCCTGCTGCCGAGGCTCAAACTCTCCAACTGAATTTACCATTCATGGTTTGTGGCCGGATTATAATGATGGAACCTGGCCCTCCTGTTGTTACCGATCTCAGTTTGATGTCAAAGAGATTTCAACATTGCTTGATGCACTTGAGAAGTACTGGCCATCGTTATATTGTGGCAAATCATCAACTTGCTTCAGTGGAAAAGGGTTATTTTGGGCTCATGAGTGG…	765	Gh_A07G1771	Gh_D07G1974	GOBAR_AA35425.t	GOBAR_DD15425.t	A07	D07	TRUE
Gorai.001G227000	ATGTCTTTCTCTTTCAGGTTTTTTGTCATGGAAGATAAGCAGTCGGTTGCAACACTCATAGACTCAACAACTACTAAGATACAGCAGCTTCAGAAAGCATTTGCTGAACTTGAAAGTCATCGTGCTGTAACACTTAATCTGAAATGGAAAGAACTTGAGGAACATTTCCATGGGCTTGAGAAGTCCTTGAAGAGACGCTTCCATGAATTAGAAGACCAAGAAAAGGAGTTTGAGACAAAAACTAGGAAATCTCGAGAAATGTTGAAGAAGCGTGAAGCTGCTGTTGTTGCTAAAGAACAAGCTTCACTAGTGAGGTTACAAGAAAAGAGAGATGCTGCTGTTTTTGCCATTAGTAATGCTCTAGAAAAGCATAGGAAAGTATCACCTGAGGAGCCTGCT…	1656	Gh_A07G1776	Gh_D07G1981	GOBAR_AA30108.t	GOBAR_DD27403.t	A07	D07	TRUE
Gorai.001G228100	ATGGATTCTCATCATCACCTATGTTACAAGATGCAAGAATGTTTTAATGCTATCCGAAACAAGATCTCTGATTGTAATTCGCTGCAGGATCGCCATGGAAGCCGATACCTTATCAATGGAAAAGTCGTGATTGAACATAGCCCTGGATTATCAGGTCCTGGAAAATCAGCAACTGTTCAGGTTTATAGTTCAACTGTAATCGACCCAAATACCAGGAAAGGGAAGTTGAGCGGGAAAGCATGCCTCAAGAAGGGAAAGAGCAGTAAGAAAGACAGCACAAAAACCACCGTTTATAAGATCAAGTTACACGTAGAGCCTGGATTTGGAAATCCAGGAGCTTTCCTTATAGAAAACAATCACAAGCATAGATTCTTCCTTCAATCTGCAACTCTTGTACCT…	2559	Gh_A07G1783	Gh_D07G1987	GOBAR_AA01973.t	GOBAR_DD22392.t	A07	D07	TRUE
Gorai.001G228400	ATGATCTCACTTACTCCCTATCTTTCTCTCCCCACCACAAGCGCCTTCACTTCGAAAGCCAAGAAGCTCTCGATCTCTCCCAAACCGGCGGCGTCGCCAGTTTGTTGTTCTTATTCGAGATATGGATTGAAGCTGAGTGGGAGGAAGGGTTACTGTGAAATTACTAAAAGTACTAGAGGAGGGTTGTTTGTATTTGCCTGTTCGACGACGCCGTATGTCCGGAGAGTTGGGTCGCGGAGACTTTCGTTTGGGAGTAACGCAGGTGGTGGCGCTACCCAAGTATCTAAGAAGGTTGATTTGTCTCAGGTTTTGTCAGCAATGCTTCCTTTTGTTGTCGCTATTACCGCTGTTGCTGCTCTTGTTCAACCTTCCACTTTCACCTGGGTATCTAAGGACTTG…	1278	Gh_A07G1785	Gh_D07G1990	GOBAR_AA01976.t	GOBAR_DD22389.t	A07	D07	TRUE
Gorai.001G229300	ATGACTCCGTCGTCGCCGCCGCCGTTGCCGTCGGCTGTTTTTATTTGTATAAGCTTTTTGGCGCTGGTGATTTCACCGTCGGCTGCTCTCACTTGCAGTTCCCAGAAGTTTACCGAAAACCAAGTGTATTCCAACTGCCTGGACCTCCCTTATCTTTCCTCTTACCTTCACTTCTCTTACAATTCTTCCAACACCACTCTCTCCATCGCCTTCATCGCCACACCTTCCAAATCGGGTGGTTGGATCGCATGGGCCATAAATCCAAAGGCCACCGGCATGGCGGGTTCACAATCCCTCGTCGGCTACAAGAACTCCACCACCGGCTCCGCCCAGGTTCATACCTTTGACGTCAGCTCCTACAGTTCAATTGTTGCCAAGGATCTGTCCTTCGAGGTCTGG…	1194	Gh_A07G1795	Gh_D07G1998	GOBAR_AA01986.t	GOBAR_DD22380.t	A07	D07	TRUE
Gorai.001G230100	ATGCGATTCAGCAGGGCGTTGAAGGTTGCTCCGATTCTGCTTCTTCTGCTGATCCTTTTTACATTTGCGAATGCCAAGAAGTCAGCCGATGTGACCCAGCTACAGATCGGAGTCAAGCATAAGCCCAAATCATGCGAGTTCCAAGCTCACAAAGGTGATAGAATCAAAGTGCACTATCGGGGGAAACTCACTGATGGAACTGTATTCGATTCAAGTTTTGAAAGGGGTGACCCAATTGAATTTGAGCTTGGTAGTGGTCAAGTAATCAAAGGATGGGACCAAGGACTACTAGGAATGTGTGTCGGTGAGAAGCGGAAGTTGAAAATACCCGCAAAGCTTGGTTATGGTGACCATGGTTCACCACCCAAAATCCCAGGTGGAGCAACACTAGTATTTGAC…	468	Gh_A07G1801	Gh_D07G2006	GOBAR_AA01993.t	GOBAR_DD20615.t	A07	D07	TRUE
Gorai.001G231200	ATGGAAAATAACTGGGGGATTATGGGGTTAAGAGAGGACGAGATTGAGCTAGACCTGGGATTATCAATAGGAGGAAGCTTTGGAAAAGCCCAGAAACTAAAGCCAATCAAGAACGAATCAAAACCCAACAACAACACGGTTGCAGATCTCGGAGAAAGCGTGGCCTTTGATCCCCAAACGAAACGTGAGCTTCAAGCTTTAAGGCGACAAGAAGCGAGGAAGAAGAGAGAACACAAGCAGCAAAAGAGAGGAACGTGTCACCGAAACGGCGAGTTCCATATTAAAGACGACGGCGCCAATGCGACGGAAGAAAGGGAATGCAAGAAAACCAAAGTTCAAGAATTCCCTGTTAATGGAAATCCTAATTTCAGCGCCGAACTGAATAGCCCTTTGGTGTGC…	1305	Gh_A07G1809	Gh_D11G1439	GOBAR_AA19679.t	GOBAR_DD20607.t	A07	D11	FALSE
Gorai.001G231500	ATGGGGACGACGGGTGGGAGCGACGTGGAGGCGGGATTCGCCAAGCTACAAGGCGAAGACTTCGAATACTACATGCAAACCTACTCCATAATGCTCGGCCGCAACTCCAAGAAATCCACCGTCGACGTCGACTTAGCCAGCCTCGGGGGCGGTATGAACATTTCCCGCCACCATGCTCGCATCTTCTACGACTTCACCCGACGACGTTTCGCGCTTGAAGTCCTCGGAAAAAACGGCTGCCTCGTCGAAGGCGTTCTCCACCTTCCTGGTAACCCTCCCGTCAAGCTGGATTCACAAGACCTCCTCCAAATTGGAGATAAACAATTTTACTTTCTTCTCCCCGTGAGGAGTATTCTCGGGGGAGCCCTTGCGCCTAGGCACCATGTTTCGATTTACCAG…	1041	Gh_A07G1812	Gh_D07G2015	GOBAR_AA19676.t	GOBAR_DD35096.t	A07	D07	TRUE
Gorai.001G232700	ATGGCCGAAATCTCAGAAGCTCCAGACTCCGATTCCTCCAAATTATTCGGCAGTGATAGTAAAGCACCACAACGACCCGATTCTGAACCCGAATTCGACCCTAAATTGATGCGTAAAACCAAACCCGGATTGAAGCGCCTCTTTCTTACCTTCTCCGTCCTCTTTTCCTTCCTCCTTGGTTTCCCATTCTTATGGAAATCCGTCGAAATCTACCGTTCTCCTCTGCCGTTTCGCGAAATCGACTCGCTCTCGACTCAGCTTCGATCCGACACTTTACTCTTTCCGCTCCATTTCCACGCCCTTTTCGTGGGATTCGATTCCGATCCGGATCGCCTCCGTTGGTCAATCCTCTCCGAAATTACCAAACTGACCTCTCAAAACCCTAAATGCTCCGACAAC…	1818	Gh_A07G1825	Gh_D07G2029	GOBAR_AA19665.t	GOBAR_DD25406.t	A07	D07	TRUE
Gorai.001G233200	ATGGCAGAAGAACCCTTGTATGGTGGTCCAGGAGCTAAGGTCTCTGTATTTGATTATTCGGTCGAGAATCATTTTAGGGCAATGGATACTATATCTAAGCTTTGTGAAGAGCCCAAGATTGATGGTCTGGATGAAACTGATATCCGGAGATTCTCTTCTTCAATCACCTTCTTAAGGGAATGGAGGCATTTTGATTATGAACCGAGGATCATTAGGTTTGCTAATGAGCTAAAAGACTCACCGCGTAAAGATGTTTCTCTTGGCATAGAGTTGCCCCAGTTTTCATCAGCAACTGTTCCCAAGCAGGACAGAGTGTACGGAAGCAATGCATCTGTAGAATACGGTAAGGACTTTGTGATGTATGTTGGAGGGTCTGTTTGGGCATTGGATTGGTGCCCT…	2664	Gh_A07G1829	Gh_D07G2035	GOBAR_AA33429.t	GOBAR_DD25400.t	A07	D07	TRUE
Gorai.001G233800	ATGCATGGATGCAGCTTGGGATCTGCATTGTTATTAAATGCTGAGGTTGATTCTATGGGAGGGGTTGTTGACAGCGGAGTTGACATTGGTGTCAAGACCTCCCTGCGTAGAGCAGCTATTGAGAAGGCTCAAGCAGAGCTTAGGCAGGAGTATGTTGTTCGTGAGGAAAGGAGAAGGGAACTAGAGTTTCTTGAGAAAGGTGGCAATCCGTTGGATTTCAAATTTGGCAATGCAGCTTCAGTTAGTGTCCAGTCTACTTCTCTCACTAATCAGCAAGCAGAACATTTGGTTACCAGTGATGCAAAAGGTAGTTTTGCACCCACTGCCTCACCTCATGGTGATTCCGTAGAGAGTAGTGGAAGACCAGGGATTCCTGCAGTTTGTGAACCCAGTAGTGCT…	6060	Gh_A07G1835	Gh_D07G2041	GOBAR_AA36523.t	GOBAR_DD31004.t	A07	D07	TRUE
Gorai.001G234000	ATGGACAAGCACCAGCAACAGCTGTCTTTGGCAAAGAGTTCCACGCAAAGTTGCAATGAATGGATTTTTAGGGATGTTCCAAGTGATATCACAATAGAAGTAAATGGAGGGACAATTGCTCTACACAAGTTTCCTCTTGTCTCTCGAAGTGGGCGAATCCGGAAGCTAGTCGAGGAACATAGGGACTCAGATATCTCAAGGGTGGAGCTTATGAATCTACCTGGTGGTGCCAAGTCATTTGAGTTGGCAGCAAAATTCTGTTATGGCATTAACTTTGAGATTACACCCTTAAATGTGGCTCAGCTCTGTTGTGTTTCGGATTACCTCGAAATGACAGAAGAATTTTCAAAGGATAATCTTCACTTACATGCTGAACAATATCTTGAAAGCATTGTTTAT…	1800	Gh_A07G1837	Gh_D07G2043	GOBAR_AA26704.t	GOBAR_DD31007.t	A07	D07	TRUE
Gorai.001G234100	CCTGGAGTGGAGTTTATTTTTTTCTCCTTTTTACAGGAAAAGAAAATGGCGCAGAGTAATTGGGAAGCTGACAAGATGCTTGATGTTTATATTCATGATTATTTGTTGAAAAGGAAGTTGCATGCTTCTGCAAAAGCTTTTATGACTGAAGGAAAGGTTGCCACAGATCCAGTAGCAATCGATGCTCCTGGAGGGTTTCTGTTTGAGTGGTGGTCTGTCTTCTGGGACATATTTATTGCTAGGACAAATGAGAAACATTCTGAGGCTGCTGCAGCTTATATAGAGTCTCAGCAACTTAAAGCAAGGGAACAACAGCAATTACAAATGCAGCAGTTGCAACTAATGCAGCACCGAAATGCGCCGTTGCAACGAAGGGATCCCAGTCATCCTGCTCTTGGT…	2346	Gh_A07G1838	Gh_D07G2044	GOBAR_AA26705.t	GOBAR_DD32810.t	A07	D07	TRUE
Gorai.001G234200	ATGAACAACAATTCAGCAAAGAGCCCTATGATCGTCTCGTTCGGCGAGATGCTAATAGACTTCGTTCCTGATGTTGCCGGCGTTTCCTTGGCTGAATCCTACGCTTTCATCAAAGCTCCCGGCGGCGCACCTGCTAACGTTGCATGTGCCATCGCTAAGCTCGGAGGCAACGCTGCCTTCATTGGCAAAGTAGGAGACGATGAGTTCGGTCACATGTTGGCGAATCTGTTGAAGAAGAGCGGAGTGAACAGCGACGGGATCTGCTTTGACAAAGATGCGAGGACTGCGTTGGCATTCGTTACGCTGAAGGCGGATGGGCAAAGGGAATTCATGTTTTATCGATCCCCTAGTGCGGATATGTTGTTGAAAGAATCGGAGTTGAAATTGGATCTCATTAAG…	984	Gh_A07G1839	Gh_D07G2045	GOBAR_AA26706.t	NA	A07	D07	TRUE
Gorai.001G234600	ATGGCTTCCTCACCTATGGTTCATTACATGTCTTCTGTATCACCACACTCTCCAAAATGTTACCACAATAACCAAACCCTAGCTCTCCCTCACTCTAATTTCTTGTCTCCCACATCCTTTTTAAGGTTAAAGAGGAAAACCCTTTTCTCAAATATTCAATTTAACAAGCCCTTAGCACCAAGACCCTTGGTTTATGCACTTCAGTCCAACTTCTTCAAAGGTCTTGTGGTTAGTATGGTCTTTGCAGATAATCATGTGATAAGCTTTATTCAGACTGTATGGAAGGTTGGGAAGGATGGAGTTGAAGCTGGAACCAATTTAGTGCCGGACTCTGTCCCAAGACCAATCGCAAGGATCTCTGTTTCAGTTGTCGTTCTGTTTGTGACACTTTTTGTACTC…	564	Gh_A07G1841	Gh_D07G2048	NA	GOBAR_DD30609.t	A07	D07	TRUE
Gorai.001G234700	ATGGGTCAGGGAACACCGGGCGGTATGAATAGGCAAGGTTTCCCAGGGGACCGGAAACCCGATGGCTCTGATAAGAAGGATAAGAAATTTGAGCCAGCGGCGCCCCCAGCCAGGGTGGGGCGCAAGCAACGAAAACAGAAAGGACCTGAGGCCGCGGCTCGGCTTCCGACTGTAACGCCGCTGACGAAGTGTAAACTGCGGTTGCTAAAGCTGGAGCGGATCAAGGATTATTTACTGATGGAAGAAGAGTTTGTGGCTAACCAGGAAAGGCTCAAGCCTCAGGAAGAGAAAGCCGAGGAGGATCGATCTAAAGTCGATGATTTGAGAGGGTCGCCGATGAGTGTGGGTAACTTGGAGGAGCTAATCGATGAGAACCATGCGATTGTTTCATCGTCGGTT…	1341	Gh_A07G1842	Gh_D07G2049	GOBAR_AA26710.t	GOBAR_DD30606.t	A07	D07	TRUE
Gorai.001G235000	ATGGGAAGTGAGGAAGCTAAAGACCCATTGAAAGGGGTTGATTGGAAAGCAATTGGTAGTGAGTTGCAGAAGGACCCCAGTGCCAGTAATAAACCTGTTATAAAGAAACGACTTCCTAAGAAGATTAGACAAATTCCGGACTGTTATTTCCTTCCTCGAATGTCCACGCCTTCCGCTATTGCCTTCTATGGAGCCTGCATTGCTGGTGGAATCGGTGCTGGGATGCTGCTGGAAGTCTGGATAAACAACAAGATTAAAGAGGATGGAGGTGTTATATGGGAGTTGGACAAATAA	294	Gh_A07G1844	Gh_D07G2051	GOBAR_AA34209.t	GOBAR_DD30604.t	A07	D07	TRUE
Gorai.001G235400	ATGGAGGAGGCACTGGAGTTAGCACGTGCCAAAGACACCAAGGAGCGGATGGCGGCGGTGGAGCGGCTCTACCAACTCCTTGAAGGCTCTAGAAAGAGTCTCACTTCTTCGGAAGTCACTTCGCTCGTTGACTGCTGCTTGGATCTCCTCAAGGACAACAATTTTAGAGTCTCTCAGGGAGCTCTCCAGGCTCTTGCTTCCGCCGCCGTTCTTTCCGGTGATCACTTGAAGTTGCACTTCAACGCTCTCGTTCCTGCGGTTGTTGAACGGTTAGGTGACGCCAAACAACCTGTTAGAGACGCTGCCAGGCGCCTACTGCTCACTCTCATGGAGGTTTCTTCCCCAACGATTATTGTTGAAAGAGCTGGCTCTTATGCCTGGACGCATAGAAGTTGGAGA…	4320	Gh_A07G1847	Gh_D07G2054	GOBAR_AA30487.t	GOBAR_DD34363.t	A07	D07	TRUE
Gorai.001G236300	ATGTCATCCGATTCGCTTCCACCTCTTCCCCAAAACCTTATCGTACTAGGCTGTGGGCAAGTCGCAGTTGATTTCTTGGCCACTGTGGCTTCTTTTCCTAACCCAGATGACAAAATCAGAAGCACTAGCTTGAAGGTTCAAGGAGGTGGGAATGCTGGAAATGCCTCAACCTGTGCTGCTCGTTTGGGATTAAACCCACGTTTAATTTCCAAGGTTTCCAATGATTCTCATGGCAAGGGTATATTGGAGGAGCTTGAAGCTGATGGAGTCGACACTTCATTCTTTATTGTTTCTGAGAAGGGTAATTCATCATTTACTTATGTTATCGTTGACAGCCAAACGAAAACCCGCACATGTATCCACACCCCTGGTTATCCACCCCTGATACCGGAGGAACTT…	1101	Gh_A07G1854	Gh_D07G2063	GOBAR_AA19693.t	GOBAR_DD02237.t	A07	D07	TRUE
Gorai.001G237100	ATGGAAACCAAGGAAGAAGCTGAAGGAAATGAAGATTATCCACCATCACCCTCTTGGGAATTAAACCATCTTTTTGAGGTGGAGGAGGAGGAGGATGTCAAAGGGGATATTGGAGTAGCACAAAATCCTGAGCCCTCAGGGAGTTCGAATTATTCACGGTTGCCGCCGTTGGGGCATAGGCGCACTCAGAGCGATGTTCTAAATGCAGCACATCGCCGTAACAATAGTTTCCAGAGATTGAAAACATCTATGCAGAAAGCTTTGCGATGGGGTGGCAATTCGAGGGATGACAGGTTCCGTTCAAGCTTCAATCCTGAGGTTCTGGCAAACCAGAAACGCCAGTGGTATCAACTCCACTCCAAAACTATGGATAAGTTTAGATATGAGCAGCCGACTTCA…	2475	Gh_A07G1861	Gh_D07G2073	GOBAR_AA19701.t	GOBAR_DD07116.t	A07	D07	TRUE
Gorai.001G237200	ATGGAAGACGAAGCCGAAATTTACGACGGAATCAGAGCTCAGTTCCCTCTTGCTTTTGGTAAGCAGCAAAAATCCCAAACCTCTCTTGAAGCCATTCACAACGCCACTCGCCGTTCCACCGCCGGAGCCGCTGCCTCCACCGCTAGTACCACCGCTAGTAATAGTAATAATAAAACCAATGAAGCCCTTCCGTCTCTTTCTTCCTATTCCAAAGCTTGGCTCGATTCCCTTCGCAATTCTAAGTCTCCCAACCCTAACCCTAATGACTCCGTGATTGGCCCGCCTCGTCCGCCACCTGGTCCAGTTCCTGATGAGGATGACGAAGACGTCATGGTAGGACCTCCTCCGCCTCCTCCAGGTTCCAGTGAGGATGACGATAACGATGTCATGATTGGGCCG…	1908	Gh_A07G1862	Gh_D07G2074	GOBAR_AA19702.t	GOBAR_DD07117.t	A07	D07	TRUE
Gorai.001G237900	ATGGCGGTAGGGCTCAGGCACTTCACGGCAAGAGCTGGAAACGGGTCCGGAGAGCCGATTCTCGATACAGATAACGGTGAGGAGCTTGTTCACGTCCAACCTTCCGTCTCCGTTGCAGTCGGTGACCGTGCCCCAGAATCCCCGGGCACTCTCTACATAACCACCAGGCAAGTGATTTGGCTGAGTGAATTGGACAGAGAAAAGGGCTACGCCGTTTATTTCCTGTCTCTGTCGCTGCACGCCGTTTCAAGGGACCCCGAGGCTTACCCTTCTCCCTGTATTTACACTCAGATTGAAACTGAAGCTGATGAAGTTGAAGATGAGTCTGAGGACTCGGATTCTGAATGTAGCGAGGTTTTAGATTTGTCCAAGATCAGAGAGATGAGGTTTATTCCTTCA…	726	Gh_A07G1869	Gh_D07G2081	GOBAR_AA03076.t	GOBAR_DD07123.t	A07	D07	TRUE
Gorai.001G238100	ATGGCTGGCTTTGGTTCACTTGCAGTTGACGAGAACCGGCCTCCGACACGGCAGTCTTCGGGAAAGGTATGCAAAGTTTGTGGGGATAAGATTGGTCGCGATGAAGACGGGGAGTTGTTTGTAGCTTGTCACGTTTGTGCCTTCCCGGTTTGCCGGCCATGTTATGAGTATGAAAGGAGTGAAGGAACCCAGTGCTGCCCTCAGTGCAATACTCGCTACAAGCGTCAAAAAGGTAGTGCAAGAGTTGCAGGTGATGATGAAGACAACTATGACCAAGATGATTTTGATGATGAATTTCAGACGAAGAACCGCAAGGATGACTTGGATCAGCATGAAAACGGGGACTATAATAATCAGCAATGGCATCCTAATGGTCAAGCTTTCTCAGTTGCAGGAAGC…	3102	Gh_A07G1871	Gh_D07G2083	GOBAR_AA03078.t	GOBAR_DD07125.t	A07	D07	TRUE
Gorai.001G238200	ATGGCGGTGGCGGGTCTTTACAGAAGAGTTCTTCCCTCTCCTCCTGCCATCGAGTTTTCTTCTCCCGAAGGCAAGCAATTGTTCACGGAAGCTTTAGCGGGAGGAACGGCGGAAGGGTTTTTCAAACTAATATCATACTACCAAACGCAATCGGAGCCTGCGTATTGCGGACTCGCCACTCTCGCCATGGTCTTAAACGCCCTCGCTATCGATCCTGGTAGAACCTGGAAAGGACCTTGGAGATGGTTTGATGATTCAATGTTAGATTGTTGCGAGCCACTGGAGAAAATCAAAAGTCAAGGCATCACTTTTGGGAAAGTTGCTTGTTTGGCTGTTTGCAATGGTGCTCAAGTTGAACCTTTCAGGACCGATCAATCTAGCATTGAAGATTTCCGGGAA…	1515	Gh_A07G1872	Gh_D07G2084	GOBAR_AA03073.t	GOBAR_DD07129.t	A07	D07	TRUE
Gorai.001G238400	ATGAGCTTTTCGACTAAGCAGAATAGTAGCAGAGCAATGAATCCTTGGGTTCTTCATCTCCAAAAACTGGGTCTCGAGCTTAAGTGTCCTCTCTGTTTGAACTTGTTTAAGCGGCCATTGTTGCTCCCATGTGATCATTTGTTCTGCGATTCGTGCGTAGCAAGAACTGAGTTTGGTTCAGAGTGCCCCATTTGCAAAGTTCAATGCGCAAATCGAGATCTAAGGCCTTTGACCTTCATGGAGAATATAGTAGGAATCTATAGAAGTTTGGATTCTGCATTTTCTGCCAACCTTTCTCATTCCATTGAAGATGGGGTTTGCAAAACTGAAAAATTTGATAAGTGCAGCATGCAAAGGCGTGCTACAGATGTAGGTTACGAGACTCCTAACAAAGATGGA…	2037	Gh_A07G1874	Gh_D07G2086	GOBAR_AA03071.t	GOBAR_DD07127.t	A07	D07	TRUE
Gorai.001G239200	ATGGCTTCCATTGGCGGTTCTTCCACTATCATCATTGAAGGAAAAAGTAGACATGTTTTCACTTCCTCAACTTTGAGTCCAACAAAGATTGAAAATTTGGCTGTTTTTAGTGGTTCAACTAGTGGGGTTTCTTTGTTTTGTAATAGAGGGCAGCTTTGGAGGCTTAAGCCTGTGAGAATTGCTGGTGATGACCCAGAGGGTTCACTTCAGTTTACAATTAAGAAGAGCAAGAAGATTGCAGAAAGAAGGAAATTGGTTTCATCCATAAAAAGTAATATTACTGACTTAGATGAAGATGAAGCTTTTCATGAGCAGAGGGATAAGTCACTTCCTGATGTGGAGCTCACTTCAAGCAGCTCTATTAGTACAGTTGAAGACAAAAATGGGAGCATTCTTTCA…	2196	Gh_A07G1878	Gh_D07G2092	GOBAR_AA03065.t	GOBAR_DD24770.t	A07	D07	TRUE
Gorai.001G240000	ATGGCGGTTTCATCATGTTCATTTACTCTTAGCCCTAGGGCTTTTAATCCTTATTCTTCATTTGAGTGTCGTCCAGATCCCGATTTCTCCAGTGCGCCGATCGGGGACAAGCCTCGTCTTGCCTCCAGCCGAAGGGTGACGGCTTCGTCGCTTTACGCCGGAGGTATCAGTAGCCGAGGTTTGTCTTCTCTGATCTTTCGTTTCCCGCCGAATTTCGTGCGCCAGCTCAGCATCAAGGCTCGCCGCAACTGTAGCAATATCGGTGTTGCGCAAATCGTCGCTGCTTCGTGGTCGAATGGTCCTGCTCCAGATTCCCCCTTGGCGGCTGCTGCTTCTGCTCAGGCAGCGGCAGCCGCCGTCACCGCCACCGTCACTAATGACGGGGCCGCTGTAGAAGGT…	1635	Gh_A07G1884	Gh_D07G2099	GOBAR_AA24191.t	GOBAR_DD20541.t	A07	D07	TRUE
Gorai.001G240900	ATGAGTGAAGTTTTCGAAGGATATGAACGGCAGTATTGCGAGCTATCGGCGAATCTTTCCAAGAAGTGTACGGCTGCTGGTGCTCTTGCTGGAGAGCAGAAGAAACAAAAACTTTCTGATGTAAGAGCTGGAGTGGAAGATGCCGAAGCTCTGATTCGAAAGATGGACCTTGAGGCAAGAAGTTTGCAGCCAAATGTTAAGGCTGTACTTCTTGCTAAGTTAAGGGAATATAAATCAGATCTAAACAATCTGAAAAGTGAAGTTAAAAGAATCGCGTCTGGTAATTTGAATGCGGCTGCTCGAGATGAGTTGTTAGAGTCTGGCATGGCTGATACTCTCACGGTATCTTTTGCTGATCAAAGATCAAGATTAATGATGACTACAGAGCGGTTGAATCAG…	669	Gh_A07G1887	Gh_D07G2104	GOBAR_AA24194.t	GOBAR_DD20764.t	A07	D07	TRUE
Gorai.001G241100	ATGGGGAGTTGCGTATCAACATCGGATAAAAGAATTACGACACAAAAAAGAAACCGCCCATGGTCAAAGAAATGTCGTGGGAAGCTTTCCGGTTCGGTCTCCGATGGAAGCAAGAAAAGGAAAAGCAATGGTTGTGTAACAGATATAGCTGTTAGCGAATATGTTCGTATGGATTTCGAGAAGGGTGCAACCACTACTTGTAGAAGATCTGAGGTTTCCAACTCTACATTCCATTTAACCCAATTGCAATGGCATCTTAGCCAAATGGATGCCAAAGTATCTTGCCATGAGGATACTTGGTTTGATTCAGTTAGTATTATGGAATCGGAATCAGATGAGGAGTTCATCAGTGTTTTTGGAGATGGTTTTCCAACAATGGGCACTGCAATTGGGAATATA…	1662	Gh_A07G1891	Gh_D07G2106	GOBAR_AA24200.t	GOBAR_DD20158.t	A07	D07	TRUE
Gorai.001G241600	ATGGGCGGGATTTGTTCGAGGAGCGGTGTCAGAGATGGTGGAGTTGGAAATGCCTATGGGGGTGGTGATTTCAACAATAATTATCAGACCAAGGCTGTTCCTGAAAATAGCTTGATGAATCCACCTCAAGTGACGGAAATCATGGAGAAGAGAATCGAAGAACCCACCGATGATTTCTACGATGGAATTCCCCGTCTTACAAGGGGCATGTCTCAGAAATCTAGGTCAGTTAGGTCCACCCAGGCTGCTGTTGCTAAGGTTTCAGAGGTGGGTTCACGTTTAGGCAAAGCTGGTTCAGTTGGACTTGGAAAAGCAGTGGAGGTATTGGATACTCTAGGAAGTAGCATGACAAGTTTAAATCCTAGCGCAGGGTTTGCTTCTGGAGTGGCAACTAAAGGC…	1875	Gh_A07G1896	Gh_D07G2111	GOBAR_AA06625.t	GOBAR_DD20163.t	A07	D07	TRUE
Gorai.001G241800	ATGAATTTCAGAAAAGGGAACTTGGTGGAGGTATTAAGAGGAGAAGATGATCCATGTGGCTCCTGGTTTACTGCTAATATTGTTACGGCGGACGTCGAAAACTGTGTTGTTAGATACAAACTGCTGATGGACCATGAAGGAAAACAAGTGGTGGAGAAGCTTCAAAGGAAGGATGTTAGACCCTTACCTCCAAGTGTAAATTGGAAGAGTTGGGCAGTCGGCGATGTAGCTGAGGTGTTTGATAACCGGTGTTGGAGGGTTGGAAAGATCACAAAGGTGTTAAAGAACAACGACCGATTTGTCATTAAGTTCTTTGGGTCAATCCAACTTATGGAATTTCATGGGTCGAGTTTAAGGATTAGACAGGCTTGGGATGGCAAGAAGTGGGTGGTGAGGGGG…	1203	Gh_A07G1897	Gh_D07G2113	GOBAR_AA06630.t	GOBAR_DD20165.t	A07	D07	TRUE
Gorai.001G242600	ATGCTTTGTCGACTTGCGTCACAGCGTCTTATCGAGGTCCGTCAAGCTTTCCGTCTATCTTCTCAGGTGTATCGATCCTTCTCCACTGCCTTGAACTATCACATTGATGGCCCAGATAACAATCCCGACCTTCCATGGGAATTTTCTGAGGCAAACAAAGCAAAGGTCAAGGGGATATTGTCTCATTATCCATCTAACTACAAGCAATCTGCTGTAATACCTCTGTTAGATCTTGCACAGCAGCAGCATGGAGGGTGGCTTCCTGTATCAGCCATGAATGCAGTGGCAAAGGTTGTGGGAGCTGCTCCTATTCGCGTGTATGAGGTTGCAACTTTTTATTCAATGTTCAACAGGTCAAAGGTTGGCAAGTATCATCTATTGGTTTGTGGCACAACACCA…	765	Gh_A07G2156	Gh_D07G2122	GOBAR_AA06639.t	GOBAR_DD34996.t	A07	D07	TRUE
Gorai.001G243000	ATGCACCACCCACAGCCTCACATTTCTTCGTCAACCTCCACTTCCTTTCCTGCCGCCGCGGCGTTTGACTTCAAACCGGCCAAGCGCCGCGGCAGTTACAATTGTGGCAGATGTGGTCTTCCTAAGAAAGGCCATGTTTGCCATCTCTACAGTAGCACCAACCCTACTTCGATTTCTACTCCTACCTCATCTCCATCTGCCGTTACCGTCGAAAATTCCTCCTCCGCTTCCCGTCCACCTCACGCTCCACCCATACGCCAGTCTTACACGCATCTCCGACGTGCGCTTTCCTTTGACGACATCGAAACCCGCGCTGACTCGCCGGAACGCGATTTAGATGGGTCTAATTCTCCCTACCCGGTTACAGATCTTGATCCGGATAATGAGATGATCTCCGGT…	1794	Gh_A07G1903	Gh_D07G2126	GOBAR_AA06644.t	GOBAR_DD34966.t	A07	D07	TRUE
Gorai.001G243400	ATGAAGAAGTTTCATCGTCATTGGCAGAGGATTGTAATCCTCTCTTTTCTCTCTTTCTCTGTATTCGCTCAAATCGTGTTGGTTTCGCAGAGACTTAACCCCCTCGCTTTTATTGGGCGGAAGGATTCTGTGGAGGATTTAGCCAGTATTAAGTATATGAAAGATGATTTAAGACTTAACGCAATAGAACAGGAAGCCGCCGAAGGTTTAAAAGGTCCAAAAGTAGTTGTTTTCAAAGAGATGGATTTCAGTTCTGAATTTAATCACGGTTCTAACCAGAATCCTGATTTCGATCAATTGGGGGATCCGCAAGATACATCAAAATTTTTAGAAGCAAATGGAACTAATGGTAAAGGAAAAGACGATCATCAAAATCAGCAGAATATAATACGGCTAAAC…	1800	Gh_A07G1907	Gh_D07G2130	GOBAR_AA06647.t	GOBAR_DD34963.t	A07	D07	TRUE
Gorai.001G243800	ATGGGTGATGGTGAAGAAGGTAACACTGATGTGATGCAAAGGATTCAATCTTCATTTGGAACATCATCATCTTCAATCCCTAAGCAACCTTTATCGATGAATCATCTTGAGATACCTCAGTTGAATCCTAATCAAATCAGAGGAGCTGCTAGACATTTCTCTCATTTTGGCCAAAACTTTAACGGCGGTGCTGCTGCTGGTACTGGTGATGGTGCTACTAACAAAAGAGTTGGTATCCCTCCTTCACACCCCAACCAGATCCCACCCATTTCACCTTATTCGCAGATCCCCATGTCCCGCCCTTCAAACCAGCAAATGGGTTCTCAGAGTTTTAACTCGGGACCAACTCATTCGCGGTCTTTGTCTCAGCCTTCATCCTTCTTTTCACTCGATTCATTG…	1704	Gh_A13G2204	Gh_D13G2509	GOBAR_AA04577.t	GOBAR_DD16043.t	A13	D13	TRUE
Gorai.001G247100	ATGGATTGGGGAAACGTGACCGCTGAGGATCTGATCGAAGCGCTTCGGGAAGTTGACTGGTCATCACCGCCGCGACCTCTCTCCGAATTCTTCTCCAGATTCACCGTCCCTCGATCATACGCCAAATGGAACAGCCGCCTTAAATGCAATCTCTACTACTATCGAACCAATTATTTCATTCTGATTGTTCTCATTGTTGGTTTGGGATTCTTGAGGAGGCCGGTTGCTGTTTTAGCTGCGATTTTAACAGCGCTTAGCATCGCTTTTCTGAATGATAGTTTCGCTGGTACTTTTAGTGAGAAGGTGACTAGAACAGTGAGGCAATTCTCTCCACATTTAGCAGCTAAAATGAGGCCTCCCTTAACTCCTGTTATTCGTGGACGTCCATCATCTAAAAGA…	630	Gh_A13G2194	Gh_D13G0972	GOBAR_AA27657.t	GOBAR_DD03532.t	A13	D13	TRUE
Gorai.001G247400	ATGATACTTCCATCCAAGTTTCAAGATGAAACTGAAAAAAGTGACAAACCTTCACCACCTTTGGATGTTTCGGTTGCATTCCCTCAAGCATCTCCAGCATCTGTTTTTCCTCCGTCTGTTTCTGATTATTATCGATTTGATGATCTATTGAGTCCTGAGGAGAAGACTCTCCGAATGAAAGTAAGAGAGTTTATGGAAAAAGAAGTAGCTCCTATAATGGCGGAGTATTGGGAGAAGGCAGAGTTTCCATTCCAAATTCTTCCAAAACTTGCTGATCTTGGAATTGCTGGCTTTAATACCGAGGGTTATGGATCCCCTGGTCTCTCCATCACTACTAGTGCTATTGCAAATGCAGAGATTGCTAGAGTTGATGCAAGTTGCTCTACATTTTTATTGGTG…	1302	Gh_A13G2171	Gh_D09G1569	GOBAR_AA03571.t	GOBAR_DD31193.t	A13	D09	FALSE
Gorai.001G247600	ATGGAAAAAGGGAGCGAATTTGTTGTGGGGAGTGAAAACATGCACTTAGAGGAGCCTTGGTTTACTGGAATGGATACTGAGGAAACTGAAATGGGACAACCAAACAGTGAAATTCAAGGCTTTCGATTGGAAAAAGGTGAGGCAAGCAATATGGTTTTCTCGACTGAGGCACCCCTTGTAATTAAAGAGTCATCAACTTCTGGTAGTTGTAGTTGTAGTCTGAAGAAAATCAAATCTACAGTAGCTGCGAAAGGCTCCGAGTTCTGCCAGAAGGATAAATCTGGGCACGACAAGAAGCTCAGCCGACAATACAGGATTGAGTTGGGCCAATTATTTCAAGGGGCCGTGAGTTCCCATGATTGGGAACTTGCTGAGAGTCTAATCTTGTCGGCAGATCCA…	1863	Gh_A13G2163	Gh_D13G0978	GOBAR_AA10531.t	GOBAR_DD02689.t	A13	D13	TRUE
Gorai.001G247900	ATGGCTAAAGATAGGAAGATAGGGGTGGCAATGGACTTCTCATGCAGCAGCAAGAGCGCTCTTAGATGGGCTATAGATAACTTGGCGGACAAAGGAGACACCTTTTACATCATCCACATCAACCCTAGCTCTTCCAATGACTCTACCAACACTCACTTGGCCCAATCTGGCTCTCCTCTTATTCCTTTGGCACAGTTTAGACAGCCCGAGATTATGAACAAGTACGACGTTAAAGTTGATATTGCAGTTCTTGACATGCTTGACACTGCTTCTAGACAAAAAGAGATACAAGTTGTGTCAAAACTGTATTGGGGAGGAGATGCTAGAGAAAAAATACTTGACGCTATTGAAAATCTAAAGCTTGATTCTTTGGTTATGGGAAGCAGAGGACTTGGAACG…	498	Gh_A13G2173	Gh_D13G0980	GOBAR_AA28544.t	GOBAR_DD21140.t	A13	D13	TRUE
Gorai.001G248200	ATGGGGAAGAAAGGAAAATGGTTGTCTTCTCTAAAGAAAGCCTTCACCCCAGAATCCAAGGAAAAGAAAACCCAGAAATCCAAAGAACAGGTTTTGGGAAAGCAAGTGGATTTGGGTTCCAATGATTCTGATGCAGCCACTTTAGAAACTCTCAACTTGTCCCCTCCTCCCCAGCCACAGAAGGTGAAATTAATCGAAGCCGAGGCTGAACCGAGCGAGCAAACTTACCCTGTGGAAGTTGCTATTGCTGCTGCTGCTGCTGTGGCTTTGGCCGCTCCAGCTGAGGCAGTTGCGGATGTCGTTCGTCGTCAATCCAATACAGGTCCTCGGTTTGCTGGAAAATCTAATGAAGAAGTGGCAGCTATCAAAATTCAAACCGCTTTCCGAGTTTACCTTGCA…	1440	Gh_A13G2166	Gh_D13G0983	GOBAR_AA19618.t	GOBAR_DD24895.t	A13	D13	TRUE
Gorai.001G248400	ATGGCAGCAGCTGCCGCCGCCGCTGCACGTCCTCTGGTCTCCGTCCAAACCATAGATTCTGACATGGCCACTGACTCCACCCAAACCGTCCCACTCGCCGATGTCATGAAAGCCTCGATCCGACCCGACATTGTCACCTTCGTCCACGACAACATCTCCAAAAACCGCCGCCAACCCTATGCAGTCTCCAAACGCGCCGGTCACCAGACCTCTGCCGAATCCTGGGGCACAGGCCGCGCTGTCTCTCGCATCCCCCGTGTTCCCGGCGGAGGTACTCACCGTGCTGGTCAAGGTGCTTTCGGAAACATGTGTCGTGGAGGCCGCATGTTTGCTCCGACCAAGATTTGGCGCCGCTGGCACCGGAAAATCAACGTTAACCAGAAGCGCTATGCCGTTGCT…	1230	Gh_A13G2168	Gh_D13G0986	GOBAR_AA36619.t	GOBAR_DD24893.t	A13	D13	TRUE
Gorai.001G249100	ATGAATGTGGTTGGCAAAGTTGGGAGTCTAATTTCACAAGGTGTGTATTCTGTTGCTACTCCTCTCCATCCTTTTGGTGGGGCTGTTGATGTGATTGTTGTTCAGGAACAAGATGGGACATTTCGAAGCACACCTTGGTATGTTCAGTTTGGAAAGTTTCAGGGTGTTCTAAAAGGGGCTGAGAAGGTTGTTCATATAATTGTTAATGACATTGAAGCGGATTTTCATATGTATCTTGATAACTCTGGGGAAGCATATTTCACAAGGGGGGTTGATTTTTGTAAAGGAAACGAGACAGATGGAGATTTGAAAGGTTCTGATGGTGAAGTTAGACGGGGTGAAGGTAACAAAAATATTGGTGAATTTTATAGACTTGAACATAGTGTCTCAGATTCCGTG…	2706	Gh_A13G2267	Gh_D09G1503	GOBAR_AA38246.t	GOBAR_DD28579.t	A13	D09	FALSE
Gorai.001G249500	ATGGAATCGCCTGCCGATTCTTCGCCGATTAGGCCCCGTGATCGAGTCGTACGGAGGTTAGCTGCTTTAGGGATTCCAATGGAGTACCTTGAGAAGCGTTATGAGGGGATAATTCATTTTGTTAATGGTAATGGATTATTGTTGCCAGAGATAGTTTCCTCACTCTTACCTACAGATGAGGATGTGGCTGAGTCAATACAAGATGCTAGTTTAAGGTCTAAGAAATGGATGTGCCTAAGTATGAAAAATCAATTTCGTGAGAGTATGGTTTGGTTGCAGTGGCTGATGTTTCAGGGTGAACCGACAAACACTTTGAAAAACCTAGAGGACTCGAGTGTTGAACAACGTGGTGTTTGTGGTGCAGTTTGGGGATCGAATGACATTGCATATAGGTGCCGG…	6189	Gh_A13G2276	Gh_D13G1008	GOBAR_AA34699.t	GOBAR_DD15713.t	A13	D13	TRUE
Gorai.001G250700	ATGTCAGCTAAAGAAGATGCCAAGGGAAGGCGGCCTGGGAAAGGGAAGGCCAAATGGATCCGGATTCTTCTCGGAGTTGGGTATTGGGTCCAAGGTTTCAGGTGTTTTCCATGGATGGCTGTTAACTTTTTTCTGAAAGATAGTGTTAAAGTAGACTCTTCAACTCTTCAAATTCTTCAGAATTCGGTTAATCTCCCTATGGTTGGGAAGCCCATCTATGGTGTCGTTTCCGATGCCGTTTATATTTCTGGCCAGCACCGTGTTCCTTATATCGCCATTGGTGCTTTCTTACAGGCAATGTCATGGCTAACAATAGTGATACTTTCACAATCAAACATATCAATTGTCACATTGAGCTTATATCTTCTCCTCAGTAACCTTGGCGCTTCAGTAGCTGAG…	1320	Gh_A13G2240	Gh_D13G1010	GOBAR_AA08588.t	GOBAR_DD26266.t	A13	D13	TRUE
Gorai.001G251700	ATGACAGGTTCTGGTTCCCCTTGTGGTGCCTGCAAGTTTTTGAGAAGAAAATGTGTTAGAGGGTGTGTTTTTGCACCTTATTTCTCACATGAACAAGGTGCAACCCATTTTGCAGCCATCCACAAGGTTTTTGGTGCAAGCAATGTGTCAAAGCTGCTTGCTCACCTCCCTGTTACTGACCGCTGTGAAGCTGCTGTCACAATCTCATACGAAGCTCAAGCTAGGCTTCAGGACCCCGTTTATGGCTGTGTTTCTCATATCTTTGCTCTCCAGCAGCAGGTTGCTAAACTAGAAGCACAACTTGCTTCTCTTACGGAGCAAGCATCTCAAAGCATTGCAAATGGCTCGGTTACATCAAACCCTAATGATGGAAAGCTTCCTTGTTCTCAGCTCCAAGAT…	681	Gh_A07G1923	Gh_D07G2146	GOBAR_AA40084.t	GOBAR_DD17690.t	A07	D07	TRUE
Gorai.001G252100	ATGAACTCGTCAGATTCTCTTCAATCCACCCCTCTGAAATCCAAAAAGTCTCTCAATCTAACCTCCAACTCACCCGTTTCTAAAACCCCAGCCAAGCGCGCCTCTCAGCTTCCCAGTCGCGCTCGCAACCGTAGCTCTGCTCTCTCCATCAAGGAGGTCCGGCAAGCGGCCCAGATCCAGCCCCAAACTCAGACCAACCAGATCAAATCGGCTCGAAAACAGATCTTATCATGGACAGCCGAATCTCCCCCTCCCAAAACCTCCAGGGACAGTTCCGATAAGCTCCCTGAAAAGTACGAGATTTTGTGCGGGTTTTTCGATAGCTTGGATTCTGCAATCCGGCTGCTAAAACTTAAGGGTTCGATGCCTACTTTTACTAATATTTGCCCCAAAGTAGAG…	1806	Gh_A07G1927	Gh_D07G2151	GOBAR_AA30232.t	GOBAR_DD36218.t	A07	D07	TRUE
Gorai.001G253900	ATGGATAAAATGAAACTAACTCAATGGGGTGAGAAATTGAAAACTGGTGGAGCTCAAATGAGTAGAATGGTTAGTGGGAAAATGAAGGAAATTCTACAAGGGCCGACACCCGAATCGAAACTTGTAGATGAAGCCACATTAGAGACCCTAGAAGAACCTAATTGGGGAATGAATATGAGGATATGTTCTATGATCAATAGTGAGGAGTTCAATGGGACCGAAATTGTTAGGGCCATAAAAAAGAAGATATCCGGGAAAAATGCTGCCAGCCAAAGGTTGAGTCTTGATTTGTTGGAAGCTTGTACCGTGAATTGTGAGAAGGTAGCTTCCGAGGTGGCTTCGGAGAAAGTGTTGGAAGAGATGGTTAAGATGATCCAGAATCCGCAAACATATCACCAG…	1128	Gh_A07G1944	Gh_D07G2161	GOBAR_AA32473.t	GOBAR_DD22828.t	A07	D07	TRUE
Gorai.001G254100	ATGGACACAACCTCCGTGAGATGTCTTATTAACAGTATTGCTCGATATGTTCATCTTGTATCATGCCAGACAAGAAAAGTTGTTCCTATTGAAAAGGATTACCGGAATATGGTTGTTGTGTTAAAACTTTTAAAACCACTGCTTGATGATGTTGTTGATTGTGAGATATCTTCAGATGAAATTCTGTGTAAAGAGTGTGAAGAGCTAGACATGCTTGTTAATGAGGCTCGAGAATTCATGGAGAACTGGTGTCCTAAGATGAGCAAAATCCACATGGTTCTCCAGAGTGAGCCTTTTCTGATAAAAATGCAAAGCTCTTCACTTCAGATATGTCACATATTATATAAATCGTTGCAGTCATCACCATCAACTTCAAGTATAACCAGTGTTCAGCACTGT…	2352	Gh_A07G1946	Gh_D07G2163	GOBAR_AA23846.t	GOBAR_DD22830.t	A07	D07	TRUE
Gorai.001G254400	ATGTCGTTCGATGAAGAAGACTCTATTGAACACACCCTCCTCGTAGTTCGCGAAGTCTCCGTCTTCAAAATACCGCCCCGCTCCACCTCCGGCGGTTACAAATGCGGGGAGTGGCTCCAATCCGACAAGATCTGGTCTGGTCGACTCCGGGTTGTCTCCTGCAAGGACCGTTGTGAGATTCGGTTAGAGGATCCCAACTCGGGTGAGCTTTTTGCCGCTTGTTTCATCCACCCGGGACAGCGCGAGAGTTCCGTCGAGCCGGCTCTCGATTCATCTCGATACTTCGTGCTCAAGATCGAGGATGGCAATGGAAAACACGCGTTTATTGGGCTCGGTTTTAATGAACGGAACGAGGCGTTTGATTTCAACGTGGCGTTGTCAGATCACGAGAAGCATGTT…	828	Gh_A07G1949	Gh_D07G2166	GOBAR_AA13028.t	GOBAR_DD11404.t	A07	D07	TRUE
Gorai.001G254500	ATGGCGGAACAAGCTTGTTGCCGATCAGGAGAAGGAAAGGAAAATGGAGGAGACTCGCAAGGCATCACCGTATGCGGCATGCAATTCGCCTACGAATTGCAGCATCCGCTTTTCTTCGATTTCAATCTTGACATCGCTCGTGGATCTCGTTGCCTTCTCGTCGGCGCCAACGGATCTGGGAAGACGACATTGTTGAAAATTTTAGCAGGAAAACATATGGTGGGTGGAAGAGAAGTCGTGAGAGTACTAAACCGTTCGGCTTTTCACGATACTCAACTTGTTTGTGGTGGTGATTTAGCTTATTTGGGAGGATCTTGGAGTAAAACTATTGGCTCTGCTGTTAGTAAATTTTCCTATTTTTTTTTTAAGATTAATATCCACCATTTTCGTTTAAAACTA…	990	Gh_A07G1950	Gh_D07G2167	GOBAR_AA13029.t	GOBAR_DD11405.t	A07	D07	TRUE
Gorai.001G254800	ATGAACATCTTCAGCAAAAAACCTAATCCCAAAGAGGCTCTTCGTGAGAGTAAGAGAGAAATGACGCGTGCAACTAGAGGTATAGAGAAGGAAATAGGAGCCCTGCAATCAGAGGAAAAGAAACTTGTTGCTGAAATTAAAAGAACCGCTAAAACCGGGAATGAGGCTGCGACCAAAACTTTAGCCCGACAGCTGGTTAGGCTTAGGCAGCAGATAGCTAAGTTACAAAGTAGTCGAGCTCAAATGAGAGGCATTTCAACTCATACACAGGCAATGCATGCTCAATCTTCAGTTGCCATTGGCATGAAAGGTGCCACCAAGGCAATGTCAGCTATGAATAAGCAAATGGCCCCTGAAAAACAAGCTAAGATTATTCGGGAATTTCAGAGGCAGTCTTCA…	744	Gh_A07G1953	Gh_D07G2170	GOBAR_AA13033.t	GOBAR_DD11408.t	A07	D07	TRUE
Gorai.001G256100	ATGGCTGAAACAACAGAAACAAAAACAATTCCTGAAGCAGAGAAGAAGAAAGAACAAAGCTTACCGTTTTACCAACTTTTCACTTTTGCTGACAGATATGATTACATGTTAATGATCTCTGGTAGCTTAGGAGCTATTATCCATGGTTCCTCAATGCCTGTTTTCTTCTTATTATTTGGTGAAATGGTTAATGGCTTTGGCAAAAACCAATCTGATTTGCCCAAAATGACTCATGAAGTTGCCAAGTATGCACTCTATTTTGTCTATCTTGGTCTTATTGTCTGCTTATCATCTTATGCAGAGATTGCATGTTGGATGTACACTGGGGAAAGACAAGTGAGTACATTAAGGAAGAAGTATTTAGAAGCAGTTTTGAAACAAGATGTAGGATTCTTTGAC…	3750	Gh_A07G1963	Gh_D07G2181	GOBAR_AA10732.t	GOBAR_DD06861.t	A07	D07	TRUE
Gorai.001G256400	ATGGCTTCGCTGTCCTCTGCTTCTGTCTCTCTTGTCAGAACCCCAACTCACCTCCCCTGCTTCAGATCAAATCATGGAAAGGTCCAGTCTTTGAACAGATATAGCAAAACCAAGACAACCCATTTGAGTATTAATTCTAGTCTTCGAATGTGTTCCATTGCTGCTTCTGATTCGCCACTCTCTACGTCAATGTATGAATTATCATCCAAGAAGGTATGGATTTGGACTGAAAACAGTCAAGTAATGACTGCTGCAGTGGAAAGAGGATGGGATACCTTCATCTTTTCTTCACAGAATCAAGGGCTTGCCAATGAATGGTCAAAAATTGCATTGATTGATCCTCTTTTCATTAAAGAAGGAGAGATTTTCGATAATGCCGGCGAAAGAGTTGCTACGATT…	1365	Gh_A07G1967	Gh_D07G2185	GOBAR_AA03446.t	GOBAR_DD07438.t	A07	D07	TRUE
Gorai.001G256600	ATGGAAATCTTTCAGAAAGCTAGCGTTGTTCGTTTATGTAGCCACCATGACAAATACTTAATCGCTGAAAATGATCAGGAAACCGTTGGACAAGACCGAGATGGGTCGTCGAGGAACTCACGGTGGGCAGTGGAGTTCGTCGATTCAAGCCCAATCCATATTCGTCTCAAAAGCTGTTTCGGGAAATACTTGACGGCTTCGAACATGCCGCTTCTTATCGGAATGAGAGGGAAAAAAGTGCTGCAAACGTTGCCGAGAAGACTGGATTCTTCGGTGGAATGGGAACCCATTAGGGAAGGCGTTCAAGTTAGGTTCATGACACGTTACGGCCGGTATTTGCGAGCCAACGCGAAGCTCCCACCTTGGAGGGGTCACATTACACATGATATTCCGCATCGA…	897	Gh_A07G1969	Gh_D07G2188	GOBAR_AA03448.t	GOBAR_DD07435.t	A07	D07	TRUE
Gorai.001G256900	ATGGAAATGATGATGGTTAACAAAGCACAATGCCTAGGAAGCCACCGTCGCCGGTTGTGCTCAGTTGTTGATGATGAGGTTCAAGCCGTAAGGTGTGTGAAGAGACGGCGAAGAACTCCAGATTCGGTTGCGGTCGGATTTGATGGGAATCAAGGACTGGTTCAAGTTCAACCCCAGCAACAAATTGAACAACGGCCCATTGCTGCTACTACTGTGAAAAGAAGTTCAAGGTTTCGAGGTGTCAGCAGACATAGATGGACTGGACGGTATGAAGCTCACTTGTGGGATAAACTCTCTTGGAATGTTACACAGAAAAAGAAAGGGAAACAAGGAGCTTATGATGACGAAGAAGCTGCTGCAAGAGCATATGATTTAGCTGCACTTAAGTATTGGGGAACA…	1098	Gh_A07G1973	Gh_D07G2191	GOBAR_AA03451.t	GOBAR_DD07432.t	A07	D07	TRUE
Gorai.001G258300	ATGGCGGGAATTGATCCACCGAAAAATCTCCTCTCTCTAATCCGAGATTTCGCTTCTGAGAAATCTCAAGGAGAGAGAAGAGTCGTTGGCTTGAAGAAGCAAATCGAAGAGCTCCGATCAGAGCTTGAAGCAGCTAACTCTGAGCTTGAAGAAGCGAAACGTTTAAAAGAAACAACTGAGCAAGAGCTTAAAGGCTTCGAAGTTGAATTAGCTTTGAACGAAGCTTCGATTCAAGCCCTAGAGGCCAGGATTGCTTTGATTCAAGATGAAGTATCCAACGTTGGATCTGAAATTGAGGAGCTTAAGAATAAAGAAGCAACATCAAGAGATGAGTTTATTTGCCAGATGCTTGAGTTCAATACTAAGATAAGGAAATTCCAAGAGACAATAGCTTCTGGT…	675	Gh_A07G1986	Gh_D07G2206	GOBAR_AA03464.t	GOBAR_DD36577.t	A07	D07	TRUE
Gorai.001G258400	ATGGATGATGATCAGAGAGAGCAGCTGAAAACTGGTGCAGTCAAGAAAGTAAATGGGCCTATAAGGTCCATATTCATGCATGCCGACGCTGTGGATTTGTGGTTGATGACTCTCGGCTTCATCGGCGCCGTCGGTGATGGTTTCAGTACACCTCTTGTTTTGCTTGTTACTGGCAAGTTAATGAACAATTTTGGTGATGCTTCAGCTGTCACTTCAGACACGTTCATTCAAAATATCAACAAGAACTCGGTGGCTCTTTTGTATTTGGCTTGTGGGTCATGGTTTGCTTGTTTTCTAGAGGGGTTTTGTTGGTCAAGAACAGGTGAAAGACAAGCAACAAGAATGAGAGCCAGATATCTGAAAGCAGTTTTAAGACAAGATGTGGGGTACTTTGATTTG…	3783	Gh_A05G3149	Gh_D07G2207	GOBAR_AA20600.t	GOBAR_DD04887.t	A05	D07	FALSE
Gorai.001G258500	ATGGAGGAAGGAAAACGAAAGGCTAATATGGCAGATAAGAAAATGAGTAGTAAAGATATTGGAAGCATTGTTAAGAAGAATAAAAATGGATCTATAAGCTCCATTTTCATGCATGCCGATGGTGTAGATATGTGTTTGATGGCTGTAGGCTTCATTGGAGCTGTTGCAGATGGCACTGTTGCACCCTTGATTATATATTTGACTGGTCGCATGTTTAACAGTGTTGGTGGTGCTAATGAAGCTTCATCTGTTGGTATTCTCGTCCACAACGTTCGCCAAGTTGCTCTGTATGTTGTTCTGAGTGCATGTGGGGGATGGGCTGGGTCCTTCCTAGAAGGATTTTGTTGGACAAGAACAGGTGAAAGACAAGCTACGAGAATGAGAACAAGGTATTTGAAA…	3801	Gh_A07G1989	Gh_D07G2208	GOBAR_AA20599.t	GOBAR_DD24564.t	A07	D07	TRUE
Gorai.001G258600	ATGTCTTTGTCTTCCTACCTTGGCAGCAACACCCGCCGTGGAGGAGGATGGGCTCAGTCATTACTCCCTTCTTCATCACCCACCGTCAAATCAACCCTCAAAGTCCACCCCACTCGAAAGTCACGGAAGCGTACGGTTCTGATCAACTTCCTCCTCACCAACTTCTTCACCATAGCTCTTTCCCTTTCCTTCATCTTCTTCATCTTGACTCTCTTTTTCTTTGGAATCCCAAAGCCCATTTCATCCCATCTCCAGCCCCCATCCTCGACCCGAAGGCTCACAACCCGGAAACCAGTGACCCGGAAACAACCCTGGTTGAATCCAAACCAAACCGGTGCCGCAGTTGATATAACCACTAAAGATTTGTATGATAAAATTGAGTTCTTGGATAAACCTGGA…	3504	Gh_A07G1990	Gh_D07G2209	GOBAR_AA20597.t	GOBAR_DD24563.t	A07	D07	TRUE
Gorai.001G258700	ATGGAGAAAGTGGTTGCTGTGATCATGGTTGGTGGACCCACCAAAGGGACTAGATTTAGACCTCTTTCATTCAATACTCCCAAACCCTTATTCCCTTTAGCAGGTCAGCCGATGGTTCATCACCCAATTTCTGCTTGTAAACGGATACCGAATTTGGCTCAAATTTTTCTAATTGGATTTTACGAGGAAAAAGAGTTCACATTATATGTCTCTTCGATCTCGAACGAGCTGAAAATACCAGTGAGATACTTGAAAGAGGATAAACCCCATGGTTCAGCTGGTGGCCTCTATTACTTCAGAAATATTATAATGGAAGACAATCCGTCACATATCTTCCTGCTAAACTGTGATGTTTGTTGCAGTTTTCCGTTGACAGACATGCTCGAGGCTCACAAAAGA…	1227	Gh_A07G1991	Gh_D07G2210	GOBAR_AA20596.t	GOBAR_DD24562.t	A07	D07	TRUE
Gorai.001G259000	ATGGCTTTGACAAAAGGTACAATTGTAAGAAGCCAAAAGATTGTTGTCATAGCATGTGCTTGCCTGCAGAGGATTAAAACACCCATTGCCCATCTTCAATCACTGCCTTTGCCCATACTCCTCTTTAAAGTCCAAAGCTTGGGTTATGTTGATGCAAGACTATTAGTAGAATCAAAACCGGATAGAGATGATACTGCTGCTTATGCTCGTTGGTTGGTCTCCCAGAATTCTTGGGGGATTTTAACTACATTATCAATTGAGTTGGAAGGGTCACCATTTGGGAATGTCGTTTCGTTTAGTGATGGGGTACCTGGAAAAGGTACTGGTGTCCCATATTTCTATTTGACAACCCTTGATCCAACAGCAAGAAATGCATTAAAAGACCATCGGTCCTCACTT…	705	Gh_A07G1993	Gh_D07G2213	GOBAR_AA20594.t	GOBAR_DD24558.t	A07	D07	TRUE
Gorai.001G259100	ATGACACTTCAAGCAACTTCCTGCAACTTTGGAGCCATTTCATCTCTGCTTCGTCCTCCTAAAATTTCCCGTCATCGTTTCGTGATCAGAGCTGAAGTGGAACCGTCAGAGAAATCTGTGGAAATCATGAGGAAATTCTCAGAACAATATGCACGTCGCTCAGGAACCTATTTCTGTATGGATAAGGGAGTTACTTCTGTTGTAATCAAGGGATTGGCGGAGCATAAAGATTCGTTGGGTGCGCCACTTTGCCCTTGTAGGCATTATGATGACAAAGCTGCCGAGGTCAGTCAGGGATTTTGGAATTGTCCATGCGTTCCTATGAGAGAGAGGAAAGAATGTCACTGCATGCTCTTTCTCACTCCGGATAACGACTTTGCTGGCCAAGATCAGGTTTAT…	447	Gh_A07G1994	Gh_D07G2214	GOBAR_AA02551.t	GOBAR_DD24557.t	A07	D07	TRUE
Gorai.001G259200	ATGGCCGGAGGAACCGAGGCTTTTCCTGATTTGGGTAAACATTGTCAATTTTCAGGTTGTTATCAATTAGATTTTCTTCCTTTCAAATGCCAAGCTTGTCATAAGGTGTTTTGTGTGGAACATAGATCGTGTAAGTCTCATGAATGTCCGGAACCGGAACATAACAGTAGGAAGGTGATTATTTGTGAAATCTGTTCTATGTCGATCGAAATAACGGGCAAAGAAGATCAAGAGAAGATGATATTGGAGAAACATGAGAAGTCTGGGAATTGTGATCCAAGGAAGAAGAAGAAACCAACTTGCCCCGTTAAAAGATGTAAAGAAACGTTGACATTCTCTAATAGAACCATTTGCAAGACATGTCGATTGGAGGTTTGTTTGAAACACCGGTTTCCAGCT…	564	Gh_A07G1995	Gh_D07G2215	GOBAR_AA20592.t	GOBAR_DD24556.t	A07	D07	TRUE
Gorai.001G259600	ATGGATATAGATGGGATCTTGGGTAACGGAGATTCGAAGCTAGGCAAATCAAGCATACCCAGGCGACGACAATGGGTTAAAAGAAGAGAAACATGGCTGGTTATTCTTGGTGTCATCCTCCATGCCGTTTACATGTTAAGCATCTTCGACATCTACTTCAAGACCCCCATTGTTCATGGCATGGATCTTGTCTCCCCTCGCTTCTCTCCTCCTGCTAAACGCCTTGTTCTTCTTGTTGCGGATGGTTTACGTGCTGATAAATTTTTCGAGCCAGATTTGGAAGGGAATTTCAGAGCACCCTTTTTAAGAAATGTGATTAAGAATCAAGGTCGATGGGGAGTATCTCATGCTCGGCCTCCAACGGAGTCAAGGCCTGGACATGTTGCTATAATTGCTGGT…	2961	Gh_A07G1998	Gh_D07G2219	GOBAR_AA21591.t	GOBAR_DD23089.t	A07	D07	TRUE
Gorai.001G261100	ATGGCTGCCAGAAAGATTTCCTCTCTGTTATCTTCTTCTGCAACTTCTTTGGGAAGGTTTTCAAGTTGGGGAAGAAGAATTAATAGCTTTAGTACTGCTGCTGCTGCGATTGATGAACCTATACATCCATCTATTCAAATAGATCATACTCAGCTTCTCATCAATGGACAATTTATTGATGCTGCATCAGGAAGAACCTTCCCTACAATTGATCCTAGGACAGGAGATGTAATTGCTCGAGTTGCAGAAGGAGATCTCGAAGATATAAATCGTGCGGTTGCTGCAGCTCGTAAAGCTTTCGACGAAGGACCATGGCCTAAGATGACTGCTTATGAAAGGTCGCGTATAATGTTGCGTTTCGCCGATTTGCTCGAGAAGCACACTGGAGAGGTAGCGAAA…	1593	Gh_A07G2011	Gh_D07G2232	GOBAR_AA16017.t	GOBAR_DD36126.t	A07	D07	TRUE
Gorai.001G261200	ATGTCCACTATCATCTCTTTCAATTGTTGCTCTTCTTTGACTGCCTCCAAATTGATTAATCCAAGAGTACCCACTAAAGGTTCAAGCTTTCTAAGTACTCACAAGAGTTTTTCATGGTGGAATAGGCACTTCTTGCCCAAATGTACTTCCCAGAAGCATGTTCAATGTCAGCTTCAAAATGGGCAGCAGAAAATGAGGTCATTTTCACTGAAGGAATGTGCAATCTCAGTTGCTTTGGCTGCTGGATTGATAATTGGAATGCCATCATTGGATTCATCTCCTATGGCTTATGTAGCTAATCCTTCATTGCCCGATTTATCGGTTTTAATCTCGGGGCCTCCTATAAAGGATCCTGGAGCATTGTTGAGATATGCACTGCCAATTGATAATAAAGCTATA…	1359	Gh_A07G2012	Gh_D07G2233	GOBAR_AA16016.t	GOBAR_DD36127.t	A07	D07	TRUE
Gorai.001G261300	ATGAAGGAGCAGAAAAGTGAAAGTGGAGGAGGGTATGTAAGAGCAGATCAGATAGATCTGAAGAGCTTAGATGAGCAACTTCAAAGGCATCTTAGTAGAGCATGGACAATGGAGAAGAACAAGAACAGGAAAGAGGAAGGTGAGGACGGCGGCGGCGGCGGCGGCGGAGAACAGCTCAGGTCAAGCAGCAACACTGTGAGAAGACAAGAGTGGGAGATTGATCCTTCTAAGCTTATCATCAAAAGTGTAATAGCTCGTGGTACTTTTGGTACTGTTCACCGTGGTATTTATGATGGCCAAGATGTTGCTGTTAAACTTCTCGACTGGGGAGAAGAGGGTCACAGATCAGCGGCTGAAATAGCTTCACTTCGAGCAGCTTTTACACAAGAAGTTGCCGTG…	1146	Gh_A07G2013	Gh_D07G2234	GOBAR_AA16015.t	GOBAR_DD36128.t	A07	D07	TRUE
Gorai.001G261900	ATGGAGAATGTTCCATGTACAATGAAAGCTTGGATTTATGGACAACATGGGAAACCTGAAGATGTTCTGAAACTCAAGTCCGATGTTGTTGTTCCTGAATTGAAGGAAGATCAAGTTCTTGTTAAGGTCATGGCTTCGGGGCTTAATCCAGTTGATAATAAGAGGATGCTTGGCATTTTTGTTCAAGCTGAATGTCCTTTTCCCACAGTTCCAGGGTACGATGTAGCTGGTGTGGTGGTGAAAGTAGGAAGCCAGGTAAAGAACTTAAAGGTAGGTGATGAAGTATATGGTAACATCCATGAGAAAGCCTTGGATCATCCCAAACAATACGGCACTTTGGCCGAATACACGGCGGTTGAAGAGCGGCTATTGGCTCCCAAACCCAAGAATCTCAGCTTT…	963	Gh_A07G2016	Gh_D07G2239	GOBAR_AA16012.t	GOBAR_DD13096.t	A07	D07	TRUE
Gorai.001G262200	ATGGCTGCTAGTATAGCTTATGTAGGTGGTCATTTGCAATATGGGGTGAACTTTTGCATGGGGCAAAGTTATAAACAAGCTATTTGGGCCCCTAGTGTGACATTCAATGGATGCCTACAAAGAGAACTCTCATGGTCATGTGGTGTATCCAAGTTTCTGCAGATCCGTAAGTGTAATTTGTTTCAATCTCGAACGAATGAGAATTGGAAGTCCTTTGGGACAGTCATCACTTCTGCTTACTTAAGAGATGGTTCAACAAAGTATTTCGATTTTGCTGTCATTGGTAGCGGTGTTGCAGGTCTTCGTTACGCTCTTGAAGTTGCGAAACATGGATCTGTTGCGATTATCACTAAGGCTGAGCCTCATGAGAGTAATACGAACTATGCACAAGGTGGTGTT…	1959	Gh_A07G2022	Gh_D07G2242	GOBAR_AA16025.t	GOBAR_DD09991.t	A07	D07	TRUE
Gorai.001G262500	ATGTCGTTTCCCCTGCAACTCATCAGTTGCAGAGCAGCTCAGGATTTTCACAGCAGGGATTCGAGCTTCATTAATGGAGTTTTTATTAAAACGAGGATGACGAGGAAGAAGAAGAATCAGCTCAAGGTTTTAGCAATGTCGAGTGATAATTCAACGTTGAAGATGAACTTGAATGAGTATATGGTTACTTTACAGAAACCTTTGGGTATTCGTTTCGGTTTATCGCTCGATGGAAGAATCTTTGTTCATGCTCTCAAACGCGGAAGTAATGCGGAGAAATCGAGAATAATAATGGTAGGAGATACGTTGAAGAAGACGAGCGATTCGTCTGGTGGAAGCTTTACTGAGATCAAGAATTTCGGCGATGCTCAGGAGATGCTGACGGAGGAAACAGGATCT…	1722	Gh_A07G2025	Gh_D07G2245	GOBAR_AA30678.t	GOBAR_DD09988.t	A07	D07	TRUE
Gorai.001G262700	ATGGCTAGAGTAAGGAAAAGGAATATACATTTAAGCAAACTCTGTTCCTTTTCGTGTTGTCGTCGACCGAGTCAACCGAGTTCGACCGATGAATATGACAGAATCGGTCAAAAAGGGTACTCAAGAGTGGTGTATTGTAATGAACCTGATTGTGAAGAGCAAATTCGTTTAAAGTATAGGAGAAATTATGTTTCCACTACTAAGTATACAGCAGCTAATTTTATCCCAAAGTCTTTGTTTGAGCAATTTAGGAGGGTTGCAAACATATACTTTCTTGTTGTTGCTTGTGTTTCGTTTAGTCCGTTGGCACCTTATTCTGCACCGAGCGTTCTTGTGCCGTTAATCGTGGTGATTGGAGCTACAATGGCTAAAGAAGGCATCGAAGATTATCGGCGAAAA…	3420	Gh_A07G2027	Gh_D07G2247	GOBAR_AA30676.t	GOBAR_DD09986.t	A07	D07	TRUE
Gorai.001G262800	ATGGGTGGCTTAGAACAACGTTTTCCTGTTCCTTACAAGAATCTCTCAGTCGAAATCAAGGGGAACAAAACCGATCTAGTCGTTTGCCGTTACGACGATCATTTTCTTGTTATGGCTACCCAGATTGGAACTATGGGAACAATACTACAAGCAAGAAAGGAGGAAGGTTTTACGGTCCAGCCAACTTTCAATGTGTCCGTAATATTTGGCAAACGAGACGAGCCAATGCTACCGGCAATTACCCGTCAGCTTATCGAACACATAAGTTCCTCGGGGTCGTCTATGCCTTTAGTTCTTTCTCTCGGTCTCAAAGACCATAGCATGGTACTGTTCTATAACACAAGACACCTTGAAGGGCATTGTTTCGGCTGTGATTGA	378	Gh_A07G2028	Gh_D07G2248	GOBAR_AA30675.t	GOBAR_DD09985.t	A07	D07	TRUE
Gorai.001G263500	ATGGCTTCCACTGCAACTGCCTCTTCTGCTGGTCCTCGTTATGCTGCGCCAGACCCCACCCTACCCAAACCATGGAAAGGCCTAGTTGATGGTAAAACTGGTTATCTATACTTTTGGAATCCTGTAACAAATGTCACGCAGTATGAGAGGCCTACAAGTGCAGATTCTGTCCCGAAACCTTCTGTTGCACCTATAAGTTCTTCAGTTCAAGTTCAGCAATCTTCTGAAGGACGTTGTGGTTATAGTCCTGGCAAAGAAAATGACCGGGATGGAAGAGGAAGTGAAGCCAAACTTGAGCCAGTATCAAGGACTGACCAGAATGCTAGAAGTGGACCAGTTCATTCCCATAATACGCCTAATGTGACTTCCAGCTCTGTGTCGGGAGTATCTTCTGCTAGA…	1968	Gh_A07G2034	Gh_D04G0528	GOBAR_AA00502.t	GOBAR_DD14899.t	A07	D04	FALSE
Gorai.001G263900	ATGTCTGAACCAGGGCTAAATAAGATGGCAGTTGGTGACACCACTTACACCAAGATCTTTGTTGGAGGTTTGGCTTGGGAAACTAAAAGGGATACCCTCAAACGTTATTTTGAGCAGTTTGGAGAGATCTTAGAAGCTGTTGTTATCAATGATAAAAGCACTGGAAAATCAAAAGGTTATGGCTTTGTAACTTTCAAGGATGCTGGTTCAGCGATTAGGGCTTGTTATAATCCATTTCCTGTGATTGATGGAAGAAAAGCAAACTGTAATGTTGCAGCTTTTGGTGCCCACAAGAATCCTCCAACTTCTGCATCTCACCATGGTATTCAGCCCTTAATTAGCCCGCTACCACCATCTCGAGTGATGGCGCCTCCAAGCACTGGTACCCCCGCATTTTAC…	678	Gh_A07G2039	Gh_D08G1124	GOBAR_AA00493.t	GOBAR_DD05729.t	A07	D08	FALSE
Gorai.001G264200	ATGATGTCGATAGAATCATTATTCATCCCTCAAACTCTCCCTCTTAAAAGTTCTTCAGTTGACAAAACTGCAAGAAAATCTACTTGGGCGTCCCTCAAGTCCCCAAAATTTCAAACGGGCCCTTCAAGGATCAGAAATTTCTCAGCGAAGTCAAGTTTGGGCTTCGAAAATGGTGGATTCAAACAGTTCCCAAATGGGGTCGGTGAAAAAGATGGAGTTATCATCGTGGACCATGGTTCTCGCCGTAAAGAATCCAATCTCATGCTAAATGAATTTGTAGCCATGTTTCGAGAAAAATCTGGGTACCCAATTGTTGAACCAGCTCATATGGAGTTGGCCGAGCCATCGATAAAAGATGCATTCGGTTTGTGTGTTCAACGAGGAGCAAATCGCGTGATT…	660	Gh_A07G2042	Gh_D07G2255	GOBAR_AA00496.t	NA	A07	D07	TRUE
Gorai.001G264300	ATGAGTGCCATGAAGCGAAAACCGGTTCAGCAAAAATCACAGATTAGATGGAAGAGGAAAGTTTTGGCGGCGCTTTTAGTGTTGCTTTGTTTCGCGAGTTTAGTGTTAATGGAGACACAGTACCCTCAAGTTGTTTCTTTGTCTTCTTTACGACATCGTTTCATCGTTAAACCGAAGATCGCCTTCCTTTTCATCGCTAGGAATCGGCTTCCTCTTGATATGGTTTGGGATGCTTTCTTCAAGGGAGAAGAGAATAGGTTTTCAGTTTATGTTCATTCTAGGCCTGGTTTTTTATTAAACAAGGGAACAACGAGATCCGCTTATTTTTTGAATCGGCAAGTTAATGATAGCATTCAGGTAGATTGGGGAGAAGCGACTATGATTGAGGCTGAGCGTATA…	1119	Gh_A07G2043	Gh_D07G2256	GOBAR_AA00497.t	NA	A07	D07	TRUE
Gorai.001G264400	ATGGAGCTGAAAGCTTCATCACCTAAGCTTGGTGGTCTTTCTCCTCCTGCTTATGTTAGTGGTCCTGAGGATAAGGAAATCAGTGATGAGGAGGATGATGACCGCAACCACAAGCATCGTCGGCATGATACACGTTCTCAATCATTAGAGACAGATTTTGTGGATCCAGTTTTTACAAGGCCATACAAAAAGCACAATAAGCCTTTTGAAAATGGGCATCCTATCAGAGGAAATGAATCTCGAGCAGGTGAAACCTGGAAAAATTACAACGGTTTGCCACTTGACAAAGACTTGACATCCAAGTTTGGCAGAAGACGCCCTGGATTTAGGTTGAACCAAACATTTAGCGGAGATTATGGTCCTGGTAGGGCAAGAGGAAGGGATAACTCTTCTTGGAAA…	2589	Gh_A07G2044	Gh_D07G2257	GOBAR_AA00498.t	GOBAR_DD20723.t	A07	D07	TRUE
Gorai.001G264600	ATGGATTCCTCCAAATCAAAATCTTGTTTCCATGGCATCAGTTCCAGAGAACTCAGTAGCTTTCGAGTTAGAAAACGATCATTTATTGATGAATTAGCTTCGGATTTTACTGAAATCGGTGCTGTTGCCATTGAACACGATGCTGACACGACTCCTCCCTTGGCCATCTCTTTTTGCAAGGCGAGTAAAAATTCTCATATTTTTGCGGTATCTGATGAGGCTGGATATGTAAGCTTGTTTGATTCTCGTAGGAAGCTTTCTTCCGCTGCATCTCACCAGGAAAATGCAGAAAAAGCAAGAATCAGTGATTGGGTTGCTCATGAAAATGCCATATTTGATGTATGCTGGATAAAGGAAGATAGTCACATTTTAACAGCTTCAGGAGATCAAACTATAAAA…	1530	Gh_A07G2046	Gh_D07G2259	GOBAR_AA00500.t	GOBAR_DD32909.t	A07	D07	TRUE
Gorai.001G264700	ATGGGGAAACCAAAGCACTACCGACCCCCGGGAAAGAAGAAGGAAGGAAATGCTGCGAGATATGTGACGAGGTCACAAGCTATTAAAATCCTTCAAGTTAGCCTTTCGGATTTCAGGAAATTATGCATCCACAAAGGAGTATTTCCGAGAGAGCCAAAGAAGAAAGTGAAAGGAAATCATCATACTTACTATCACTTGAAGGATGTCATGTACATTCTTCATGATCCACTACTTGAGAAGTTTAGAGAAATAAGGGCATATCAAAGGAAGATAAAGAAAGCTAAGGCTAAAAAGAATGATGAGTTAGCAAAGCTTCTTCTATCTCGTGCACCTTCTTACAGACTTGATATGGTCATCCGTGATAGGTATCCAACATTTATTGATGCACTTAGAGATTTG…	1800	Gh_A07G2047	Gh_D07G2260	GOBAR_AA00489.t	GOBAR_DD33886.t	A07	D07	TRUE
Gorai.001G266400	ATGTCGTCGCCGGACATTGCTTCAATCATGGACAACTCAAGGGAACTCGATCGATTAAGGAAAGATCAAGAAGAGGTGCTTGTTGAAATCAATAAGCTTCATAAAAAGCTTCAAGCCACTCCTGAGGTAGTTGAGAAACCCGGTGATTCTTCATTGTCAAGGCTAAAAAGTTTGTATATTCAAGCTAAAGATCTTTCAGAGCGAGAAGTAGTGATTTCCAATTCCTTAGTAAGTAAACTTGACACTTTCCTGCCATCCGGAGCACCAGGACAACAGCGAAGAAAAATGGATGGTAGTGACCAGAAAAGGAGAAGAATGAAATCTGATTCAGATATCTCTCGCCTTTCTCCTTCTATGCGGAGTCATATTGAGGCTTGTCTTAGTCTCAAAGACGAACAG…	807	Gh_A07G2061	Gh_D07G2277	GOBAR_AA00472.t	GOBAR_DD05749.t	A07	D07	TRUE
Gorai.001G267500	ATGGCGACCAATTTGATCCGTCGAGCGATGAACATGACGTCACGTTTTCCGTCATCGACAGTGGCTCCAGCGTCGCGGCTGGTGTTGGACCGTCCTTACGCCACCGAAACGGAAGCTCAAAAGGTGGAACCGAAAGCCTCCTCCGGCAGCGGCGGCACCAGCATGAAAACCTTCCAAATCTATCGATGGAACCCAGATAATCCTACGAAACCCCAACTTCAAGACTTCAAAATCGACTTAAAAGAATGCGGACCCATGGTGCTTGATGCCTTGATCAAGATCAAGAACGAGATGGATCCATCGCTCACCTTCCGTCGTTCCTGCCGTGAAGGGATTTGTGGCTCTTGTGCAATGAACATCAACGGTTGTAACGGGTTAGCATGTCTTACCAAGATCGAA…	870	Gh_A07G2072	Gh_D07G2286	GOBAR_AA34182.t	GOBAR_DD33760.t	A07	D07	TRUE
Gorai.001G267800	ATGGGAGATCAGTTAGCGAAAGGAGAAGAATTCGTGAAGAAAGCAGAGAAAAAGCTAAATGGTTGGGGCTTGTTTAGTTCTAAATATGAAGACGCCGCCGATTTATTTGATAAAGCTGCTAATTGCTTCAAGCTTGCCAAATCATGGGACAAAGCTGGATCAACTTATGTAAAGTTGGCGAATTGCCATTTGAAATCAGACAGCAAGCATGAAACAGCTCAAGCTTATGTTGATGCTGCTCATTGTTATAAGAAAACAGCTACAAAGGAGGCTATATCTTGCTTGCAGCAAGCAGTGAACTTGTTTTGTGATATTGGAAGGCTAAGCATGGCTGCAAGGTATTATAAGGAAATTGCTGAATTATACGAGTCTGAACAGAACATTGAGCAGGCCATGGAT…	870	Gh_A07G2074	Gh_D07G2289	GOBAR_AA34179.t	GOBAR_DD15812.t	A07	D07	TRUE
Gorai.001G268200	ATGATGATCAAACAAATATTTAATAGGCTCCCGCGGAAACAATCTAAGTCAAGTGACAATCGTGAGGGAGGTGGAACCTCTGCCTCTTCTTCAAATGCTTATACCAGTTCAAGAAATAATGCAAATTCTGGTGGTCCAGCCTCTTCTGGTGTTAGTTCTACACCAAATTTAGGGCTGAATCAAGGGAATAAGGTTTCTCAAGTGGTGAATACAAAGCTGAATGGAGATGTATTTGCCTCTTCATTTGTGACATTGCCTAGTTTTAAAGATATTCCGAATTCCGAGAAGCAGAACTTGTTTATCCGAAAGCTGAACCTGTGTTGTGTCGTGTTTGACTTCAGTGACCCAACAAAAAACCTCAAAGAAAAGGATATCAAGCGACAAACTTTGCTAGAGCTT…	1551	Gh_A07G2078	Gh_D07G2293	GOBAR_AA34174.t	GOBAR_DD15817.t	A07	D07	TRUE
Gorai.001G268500	ATGGGGAAGATTAAGATCGGAATTAACGGATTTGGAAGGATCGGGCGTTTGGTTGCGAGAGTTGCTCTCCAAAGCGAAGATGTTGAGCTTGTTGCTGTTAATGATCCTTTCATCACCACTGATTACATGACCTATATGTTCAAGTACGACAGTGTTCACGGTCAATGGAAGCACCATGAGCTTAAAGTGAAGGACTCAAAGACTCTTCTCTTTGGTGAAAAGCCTGTCACTGTTTTTGGCATCAAAAACCCTGAGGAAATTCCGTGGGGTGAGGCTGGTGCTGAATATGTTGTTGAGTCTACTGGTGTCTTCACTGACAAGGACAAAGCTGCTGCTCACTTGAAGGGTGGTGCAAAGAAAGTGATTATTTCTGCTCCCAGTAAGGACGCCCCCATGTTT…	1011	Gh_A07G2081	Gh_D07G2296	GOBAR_AA00450.t	GOBAR_DD15819.t	A07	D07	TRUE
Gorai.001G269200	ATGGGATACTTCTACTTGTTTCTTCTAGTATTGTTTTCATGGAGTTGCCATGGATTACAAACTTACCAAACTCAACTTTTGTTGCAAATAAGGAAGCATTTAGAGTACCCTTCACAGCTACAAATTCTGGATAATTACAATGGGGATCTCTGTAACTTGTCTGCAATGTCTAATTTGACTATATCTTGCCAGGATAATTTTGTCACTGAGTTTAAGATTAGGGGAGATAAGGTTGCAAATGTTAGTGACTTCAATGGATATGCAATTCCTAGTAAAACATTGTCTAAGACTTTCTCCATTGATTCATTAGTTACCACGTTGACAAGGTTAACCAGTTTGAAGGTGCTTAGTTTAGTGTCTCTTGGAATTTGGGGACCACTTCCTGATAAGATTCATAGG…	2283	Gh_A07G2084	Gh_D07G2302	GOBAR_AA12495.t	GOBAR_DD15827.t	A07	D07	TRUE
Gorai.001G269300	ATGGTTCTCGGTTTGAATGCAAAAAACCGGAGAGGACCGACAGTTCGAGTTGATTATCTAATCCACATTCAGGAGATTAAACCTTGGCCCCCTTCACAGTCACTGCGATCACTTTGTTCCGTCTTGATTCAATGGGAAAACAGTGAACGTAACTCAGGGTCTACCAAAACTACTTCACCGACACTCGGTTCCATTGTTGGTGAGGGAAAAATTGAGTTTAACGAGTCATTTAAGTTACCAGTGAATCTAGTAAGGGACTTGTCTGTTAAAGGAAGGGATGTTGATATGTTCCATAAGAATTTCTTAGAATTTAACTTGTATGAACCTCGAAGGGAAAAGATCCAATTGTTGGCAACTGCCATTGTGGATTTGGCGGAATACGGTGTTATCAAAGAGACA…	2880	Gh_A07G2085	Gh_D07G2303	GOBAR_AA23301.t	GOBAR_DD15828.t	A07	D07	TRUE
Gorai.001G270100	ATGTCGGAGGCGTCGATCTCTATAGAGTACGCTATGGAGAAGGCATCGGGACCTCACTTCTCCGGCTTCCGTACTCCGACCGCCACCTCTGTCTCCTCCACCACCTTTTCCGACGCCAATGTTCCTCGTGAGCCCTTCGTCATTGGGGTTTCAGGAGGTACGGCTTCTGGTAAAACGACAGTCTGTGACATGATCATCCAACAGCTTCACGATCACCGCGTTGTTCTTGTAAATCAGGATTCCTTTTACCGTGGTTTAAATTCAGAAGAGTTAAAACGCGTTCACGAGTATAATTTTGATCATCCTGATGCTTTTGATACTGAACAGCTTTTGGAGTGTATTAAGAAGCTTAAAATTGGGCACTCGGTTCAAGTCCCAGTTTATGATTTTAAGCTTCAT…	1401	Gh_A07G2093	Gh_D07G2311	GOBAR_AA23308.t	GOBAR_DD15805.t	A07	D07	TRUE
Gorai.001G270200	ATGGAGGATGATTCAAACCATTTCTCAAAACCAGAAACTCCCAACACCATGAAAGCTGAAGCTGAAGCAGAAGAAAGAGACCCTGAAAGTAATTCTTCTCTAAGTGAACCACTTTTGAAGAGAAACAGAACCCTTTCTAGCAATCCATTAGCCTTGGTTGGAGCCACTGTCTCCCATATTGAAAGCTTGGATTATGAGATAAACGAGAATGATCTTTTCAAGCATGATTGGAGAAGCAGATCCAAAGTTCAAGTCCTTCAATACATATTCTTGAAATGGACTCTAGCTTTCCTTGTTGGATTGTTAACAGGTTTAATTGCCACTCTTATCAATCTTGCTATTGAAAACATTGCTGGTTACAAGTTTCTTGCCATTGTTGGTTTCATCAAAGAGGAAAGG…	2367	Gh_A07G2094	Gh_D07G2312	GOBAR_AA27836.t	GOBAR_DD15804.t	A07	D07	TRUE
Gorai.001G271600	ATGGACGCAATTGACTCAGTTTTCGATCCACTGAGAGAGTTTGCTAAGGACAGTGTTCGTCTCGTCAAGAGATGCCACAAGCCCGATCGCAAAGAATTTACCAAGGTTGCGTTACGAACAGCGGTCGGATTCGTTGTTATGGGGTTCGTAGGATTTTTCGTCAAGCTCATCTTTATCCCTATTAACAACATTATTGTTGGATCCGGTTAG	210	Gh_A07G2107	Gh_D07G2318	GOBAR_AA04085.t	GOBAR_DD23639.t	A07	D07	TRUE
Gorai.001G271700	ATGGCGATGGTTGTAGACTACAAACACGACTCCTCGTTTCCCTACTGGACCTCGGTTCGTCGTCGCTTTGCTCCGGACTCTCCCTTCTTCTCTTCTGGTAACATCGAGAGAGAACTTCTTGCCAAACAGGTGGCATTGGATTTCACCGAAGATGAAAGGAACCAACTTGAGAAGATGATTGATACTGATGCCAGAGGTGTCTTTTGTCCAATCGTTGGCTGCGGCGCACGCCTGACTTTGTTGGAGGACTTTGAAGATCATTATAATACACGGCATACTGCTTCTTGTTCTGTGTGCTCTAGAGTTTATCCGACGTCTCGTTTACTAAGTATTCATGTCTCCGAAGCACACGATTCCTTCTTTCAAGCGAAAGTCGCTCGTGGCTATGCTATGTATGAA…	744	Gh_A07G2108	Gh_D07G2319	GOBAR_AA04086.t	GOBAR_DD23640.t	A07	D07	TRUE
Gorai.001G273900	ATGGAGACAGTTATCGGAAATCCATTGATCAAGGCATTGATTATTCTTTTCTTGCTATCTGCAACTACCGCCGCCGGCGACGCTCCGTTCATTATTTCCCACAAGAAGGCTTCGCTCACCAGACTTAAATCCGGCGCTGAACGCGTCTCCGTCTCTATCGACATCTACAATCAAGGCTTCGCGACGGCGTATGATGTGAGTCTTGTCGATGATAGCTGGCCCAAAGATTTATTTGATATCATCAGCGGTAACACTTCAAATTCATGGGAGAGACTTGATGCTGGTGGCATTTTATCACATTCATTTGAAATAGATGCTAAAAGACAAGGAATGTTCCATGGTGCACCAGCAGTTATTACTTACCGTGTTCCCACAAAGGTGTCTCTACAGGAAGCATAT…	588	Gh_A07G2127	Gh_D07G2337	GOBAR_AA31424.t	GOBAR_DD19859.t	A07	D07	TRUE
Gorai.001G274700	ATGAGATATGGCATTTCGAGGAGGAAGCGATCTTCCGTGCGGTGGTTTCTGATTCTCTGCGCAGCCTTTACTTTCATCAGCTGGCTTCTCCTCAATCTAAGATCCGTCGATGCACCGCATTTGACGACGGCCGCTGACGGAGCAATGCTGGATTTGCCTGCCCAGCTAGCGCTCAGGGAGCTTAGGGACGCCTTTTTTTCTTCTTCTGCCCAGCCGCCCACGAAATCTCCTGCCAAGAACTGTGCGACGGTGGAGGAAATGGGTAAGGTTTTTGAAGGCAAGATTTTGAAGGAGACTCGTAGGGTTCGAAGCATTATTCGACGTCACTTTTCTATGAATGGCGCTCCAAGAATTCGTGAGCTTCCTCCAGAGCAGTTCTGTAAACACGGGTTTGTGATA…	1665	Gh_A07G2153	Gh_D07G2344	GOBAR_AA31417.t	GOBAR_DD19847.t	A07	D07	TRUE
Gorai.001G275200	ATGGATAACCGTAACGTCGTTGTTTGCGACAACGGCACCGGCTACGTAAAATGTGGGTTCGCCGGAGAAAACTTTCCCACATCGGTGTTTCCGTGCGTGGTCGGGAGACCTATGTTAAGATACGAGGAATCTCTCGTGGAACAGGAGTTGAAGGATATTGTTGTTGGAGAAGCATGTGCTGATTTGAGACATCAATTGGATATATCATATCCGGTTAACAATGGAATTGTGCAGAATTGGGATGATATGTACAATATTTGGGATCATGCCTTTTACAATGAACTAAAGATTAATCCAAGTGAATGCAAGATATTACTTACTGACCCACCTCTTAATCCATCAAAAAACCGTGAAAAAATGGTTGAGACCATGTTTGAAAAATACAACTTTGCTGGTGTC…	1170	Gh_A07G2136	Gh_D07G2348	GOBAR_AA31387.t	GOBAR_DD19853.t	A07	D07	TRUE
Gorai.001G275500	ATGCTTAGATCATTAGCCAGGCACTTCAAGTTTGCTACCAATGATTTTTGCAGTAAGAATCTAAGATTTTACTCTGCACAACCAGATGGTTCCGCCACAACAAGGTTACAAGGCAAAGTAGCCTTAATCACGGGAGGTGCAAGTGGGCTTGGCAAGGCCACCGCCATTGAGTTCGTAAAAAATGGAGCCCATGTCATTATTGCAGACATCGATCCACAAGTAGGCCAAGAAGCTGCAAATGCCTTGGGCCCTTCAGCCCGTTTTGTGCAATGTGATGTGACGATGGAGTCCCAAGTAGCAGAAGCTGTACAAGTGGCGATGGAACAACATGGAAAACTGGATATAATGTTCAACAACGCAGGCATAGCAGGGCAGGCATTCCCGCCCAGCATTGCAGAG…	903	Gh_A07G2139	Gh_D07G2351	GOBAR_AA31390.t	NA	A07	D07	TRUE
Gorai.001G275600	ATGGTCCTTGGAGCTGCTAACGGCCTCGTCTGGATGGATGGAGAAGGAGAAGAGGAAGAGGATGCAGTTTCTTCTTGGACCCCAAACATCAATAATCAAATTCAGTCTAAACAAGACGACTTCACCATGCCCTTCAAATCCGTGCTCGACGCTTATTGGTACATGAACCCAGCTATGAACCAGGATCCTCATATCCGTGAGCTTGGTTTCGTTGATAATAATCTCCTCCTTCACCACCCACTTGATTCCTCTGCTTCTTGTTCTCCCTCACAGCCCTTCACCCTTGAACCTCACCCTTTCTTGCCCCCTAAGCCTTGCTTCTCTTCTCTCCTCTGCAACAGCCCCTTTGATTTTGCCTCCGAAACTGCTTTTCAGCCGAATCAGACCCCCAATTTTATG…	1446	Gh_A07G2140	Gh_D07G2352	GOBAR_AA31391.t	GOBAR_DD11847.t	A07	D07	TRUE
Gorai.001G275700	ATGGCGGCTTCCTTGCGATTTTCTGGTCTGAAAACGCCTCCGACTTATTCATTTCCAAAGCAGACGACTTCTTTACAATGCCATTCAGCGTCGCCAACTCTGCTCAGTTTTGCTGCATTTAGGCCTTCAAATTCTTCTATCTTGCGTAATATCAGCCTAAGACGCTGTTGTGAAAGTAGAGTCTTTAGAGTCTGTTGTCAAGGAGGGAATGTGGATGTTATCCAACGGAATGAGTTTGAAGCAGCAAGTTCCGGAGAAGCCGAGAATCAATTGACGTGTGTAATGAAGTTCGGTGGATCCTCAGTGGCTTCCGCTGAGCGAATGAGAGAGGTTGCTGACCTTATACTCAGTTTCCCCAATGAAAGACCAGTCATTGTCCTTTCTGCCATGGGAAAGACT…	1677	Gh_A07G2141	Gh_D07G2353	GOBAR_AA00715.t	GOBAR_DD11848.t	A07	D07	TRUE
Gorai.002G001200	ATGGCTCCTTCTATTTCTTCTATTTTCATTTCCCACACTTTCAATTCTTTCGCTTCCTTCACTAACTGCTCTAAAAACAACAAAAACCACACTACTCCACCTTCACAACATAAAAATCATCGACTTTTTTCTTCTTCTCCAGGAAAAGTGTCTTTCGCCGCTGCAACAGGGGAGCTTTTCTTGGGAATTGCATCAAGATTTATTAAAAGCAGTTCCAATTATGAAGATTCAGGCTCTACAATCCCTGTTTTCAGCAGACCCAGAAAGAGAATCAATGGGAGTGAGGCTGGAAACAATGATAAGGACAGAATTGGGTTAGTGATGGAGGATGAAATTGAGCCAGAGGTGATATGGGAACAACGAGTCAAGGATATTGAAGCTGAAAAAGAAAGAAGAGTG…	1167	Gh_A01G0006	Gh_D01G0005	GOBAR_AA30525.t	GOBAR_DD25598.t	A01	D01	TRUE
Gorai.002G001500	ATGGCTGATGAGGATATTCAACCTCTTGTTTGTGACAATGGAACTGGAATGGTCAAGGCTGGTTTTGCTGGTGATGATGCCCCAAGGGCAGTGTTTCCTAGTATCGTCGGTCGACCACGCCATACAGGCGTGATGGTGGGAATGGGTCAAAAGGATGCCTATGTAGGAGATGAAGCTCAATCAAAGAGAGGTATCCTTACCTTGAAGTACCCTATCGAACATGGCATTGTCAGCAATTGGGATGACATGGAAAAGATTTGGCACCATACTTTCTACAACGAGCTTCGTGTCGCCCCTGAAGAACATCCGGTACTTCTTACAGAAGCACCGCTTAACCCCAAGGCTAATAGGGAGAAGATGACTCAGATAATGTTTGAAACATTTGATGTGCCTGCTATG…	1131	Gh_A01G0009	Gh_D01G0008	GOBAR_AA38866.t	GOBAR_DD25601.t	A01	D01	TRUE
Gorai.002G002900	ATGGCGGGCGATTCAGAGATGAACCCAGAGCAGGTAGAAGAAGAGTTCAGCGTATGGAAGAAGAACACCCCTTTCCTTTACGATCTCGTCATTTCTCACCCTCTCGAATGGCCTTCTTTGACTGTCCATTGGGTTCCTTCTTCTCCCACTCCTTACGGACCTGACCCTACTTTTAACGTTCACAAACTCGTCCTCGGAACTCACACCAGCGGCGGCGCCCCCGATTTTCTAATGATCGCCGACGCAGTTCTCCCCACTCTCGCCTCTGAATCCAATATCGCTGCTAAAAATGATGACCCAGTTATCCCTAAGGTTGAGATAACACAGAAAATGCGTGTTGATGGGGAAGTCAACAGGGCTAGATGTATGCCTCAAAACCCGGTTATTATAGGCGCAAAG…	1233	Gh_A01G0023	Gh_D01G0022	GOBAR_AA23117.t	GOBAR_DD25590.t	A01	D01	TRUE
Gorai.002G003200	ATGGAATTTCGGACCCGGAAGCGGGCGGAGGCATTCACAGCTGCCCCTTCTTCTTCTTCTTCTTCTTCCTTTGATCCTACAGTTCGCTCTAACAAGCGCGTTCGTTTGTCTTCCTCCTCTGCCGTTGCTACCACCACCGGGACTCGCGTTTCACGGGCTTCCGGTTTCTTAATGGACTCCGTTACAGCGGAATCTTCATCTGGTTCCCGCGGAGGTTCCGGCAAAGACAACCGAACCGTAAGTGAAAGTCTGAATCTCGTCTCTGATAAAGGTAAGGAAAAGGAGGAGGATTTAAGGATTTCGGATAGAGAGACTGATAGGGATAGTGGAGATAATAACGAGAGTAATTCGAACCATCTTGAGGGAAGCTCAGGGTTAAATATGGAGACCACTGGAGGC…	5670	Gh_A01G0025	Gh_D01G0024	GOBAR_AA23115.t	GOBAR_DD25589.t	A01	D01	TRUE
Gorai.002G004300	ATGGAGGCAATCAGAAAACAAGCCTCCCGGTTCAGGGAACAGGTCGCCCGCCAACAACAGGCTGTTCTCAAACAGTTCGGTGCCGGGGGATACGGAGGTTCGGACAATTTAATTACCGATGAAGCAGAACTTCAACAACATCAGAAACTTGAGAAGCTCTATATATCAACGCGTACAGCCAAGCATTTTCAAAGGGATATTGTTCGTGGCGTGGAAGGATATATCATCATCGGGTCCAAACAAGTTGAAATAGAAACCAAATTATCCGAGGATAGCAAGAAATATGGTTCGGAAAATACTTGTACTAGTGGCAATACGTTATCAAAAGCTGCATTAAGTTTCGGACGTGCTCGTGCTCACATGGAGAAGGAGCACGGGAATCTGTTGAAAGCTCTTGGC…	1113	Gh_A01G0034	Gh_D01G0034	GOBAR_AA37834.t	GOBAR_DD19899.t	A01	D01	TRUE
Gorai.002G004400	ATGGGGAGTTTGGGAGCACTGATGAAACATCCAGATGATTTTTATCCGTTGTTGAAATTGAAAATGGCGGCGAGAAATGCCGAGAAACAGATCCCATCGGAGCCTCACTGGGGTTTTTGTTTCTCTATGCTTCACAAAGTTTCTCGTAGTTTCGCTCTTGTTATTCAGCAGCTCGATACAGAGCTTAGGCATGCAGTTTGCATATTTTATTTGGTTCTTCGAGCTCTTGATACTGTTGAGGATGATACTAGTGTTGCAGCAGATGTCAAAGTTCCAATTCTTATAGATTTTTATCGTCACATATATGATCCCGACTGGCACTTTTCTTGTGGTACAAAGGAATACAAAGTTCTCATGGATCAGTTTCATCACGTGTCTGCTGCTTTTCTGGAACTCGAA…	1284	Gh_A01G0035	Gh_D01G0035	GOBAR_AA37835.t	GOBAR_DD19898.t	A01	D01	TRUE
Gorai.002G004600	ATGGATTATTCTTATCCGGCAAGAAGCAGCTCGCCGTTATCGTATCGGAAATCTTCGAGTTTTTCGTCCACTTCTTCGACTTCTTCGTTTTTCAGCAACAAACCAATGCATCACATGAGCTCCTCGTCTTCGTCTTCGTTTTTCAACTCGGGGAGTGAATACGGTTCTCGATCCATGTCCGATTCGATGCACTACGGTTCTCAAGGTTACAATGCTCGCCCGCCAGTTGCTTACGGGTCGGATGAGATAATAGGCGAGCCGTTCGAGGCGTCGAGACCGGGGGATAGTATTTCAGTTACAATTCGGTTTAGGCCCTTGAATGAAAGGGAATTTCATAGAGGGGATGAGATCGCGTGGTATGCGGATGAGGATAATATTGTGAGAAACGAGTATAATCCA…	3120	Gh_A01G0037	Gh_D01G0037	GOBAR_AA23127.t	GOBAR_DD19896.t	A01	D01	TRUE
Gorai.002G004800	ATGGGAGACACTCGTGGCGGATGCTGTCCCCCGATGGATCTGTTCCGTTCCGAGACAATGCAATTGGTTCAACTAATCATTCCGATGGAGTCCGCTCGTCTCACTGTATATTATCTCGGCAAACTCGGCCTCCTACAATTCAAAGATCTGAATTCAGATAAAAGTCCATTTCAACGAACTTATGCTGGTCAGATTAAAAAATGTGGAGAGATGGCACGCACTTTGCGGTTTTTCAAGGAGCAAATGCTAAAAGCAGGCGTTTCCCCTTCAGCGAAATCTGTGGAAGAAACTGAGATAGATGTGGATGACCTAGAGGTGAAACTAGCAGAACTTGAGGCTGAGCTAACTGAAATGAATGCAAATGGTGAAAAATTGCAACGCAGTTATAATGAGCTGGTT…	2463	Gh_A01G0039	Gh_D01G0039	GOBAR_AA30876.t	GOBAR_DD19894.t	A01	D01	TRUE
Gorai.002G006800	ATGGGAGGAATCGATCAAGCTTTTGTTCAAGAACCAGAACAAAGGCCAAAACCAAGTACAATCGAAGTCGATGGAATCCCAGTGATCGACATGTCGGTTTCCGGCACCGGAGGAATCGAAAAACTGGCTTCGGAGATCGGTAATGCGTGCCGGAAATGGGGTTTCTTTCAAGTGATCAACCATGGGGTGCCTTTGGAATTACGCCAAAGAGTCGAGAAGGTGGCTAAAGCGTTCTTCGATCTTCCCATAGAGGAAAAAAGGAAAGCTAAGCGAGATGACTTGAATTTTACGGGTTACCATGATGAAGAACATACTAAGAATGTTAGAGACTGGAAAGAGGTTTTTGATATGTTAATTGAAGACCCAACATTTCTCCCAGCTTCGCCGGATCCCGATGAT…	1047	Gh_A01G0056	Gh_D01G0056	GOBAR_AA30877.t	GOBAR_DD19887.t	A01	D01	TRUE
Gorai.002G007100	ATGGCTCCGACCAAGAACGTCCGTACAATCTCACAAGAGGCCTTCGACGAGTTAGTGAAAGAGAACATAGATGACCTCGGGATGGATCCCGCCGAAGCTCTAGAAGACGCCATCCAAACACTCTCCCTTCAAGGCGTCGATCTTTCTGGGATCGTGAAGTGTGTTCCTGGAGAAGGCGGCATCAAGGACCATCCGGCGATGCAATGCTTGGATAAGCTGAAGCAACTGAATGCTGATTCGAAGGATCAATTCGGCGGCCAAGATTTAGTCCAAATCACTGCCTTGCTTAATGACCTAAGTGAATTATGTATTTCTAATAAAGAAGATTCGGGGAATGCAGCGATTGTTGCTAAAAACGGCGGTATCGAATTGGTTTGTTTGATCTGTAGTAAAATTCCA…	1404	Gh_A01G0060	Gh_D01G0059	GOBAR_AA35220.t	GOBAR_DD33540.t	A01	D01	TRUE
Gorai.002G007700	ATGGAGCTTAAACCTGGTTTATCAGCTTTAATCACCGGCGGAGCTTCCGGCATCGGTAAAGCGTTGAGCTTAGCTTTGGCGGGGAAAGGATTATTTGTAACGATCGTAGATTTCGCTGAAGAGAAAGGGAAGGAAGTTGCTTGTTTAGTTGAGAAAGAGAATTCTAGATTTCATGAAAAGTTGGAGTTTCCTTCTGCTATTTTTGTTAAATGCGATGTTACGAATCCAAGAGATATTAGTTTAGCGTTTGAGAAGCATGTGGCGACATACGGAGGATTGGATGTTTGTATTAACAGCGCCGGCATCAATAATCCAGTACCATTTCAGAACGATCAAAGTGATGGGGCTAAGACATGGAGGCACACCATTAATGTCAACCTCGTTGCAGTTATTGATTGT…	1884	Gh_A01G0065	Gh_D01G0065	GOBAR_AA38807.t	GOBAR_DD33131.t	A01	D01	TRUE
Gorai.002G007800	ATGGAGCTTAAACCTGGCTTATCAGCTTTGGTCACCGGCGGAGCTTCCGGCATCGGTAAAGCGTTGAGCTTAGCTTTGGCGAGGAAAGGATTATTTGTCACGATCGTAGATTTCGCTGAAGAGAAAGGGAAGGAAGTTGCTTGTTTAGTTGAGAAAGAGAATTCCGGATTCCATGAAAAGTTAGAGTTTCATTCTGCTATTTTTGTTAAATGTGATGTTACAAATCCAAGAGATATAACTTTGGCATTTGAGAAGCATGTGGCTACATTTGGAGGACTGGATATTTGTATTAACAGCGCCGGCATCGGCAATCCAGTGCCATTTAAGGATGATCAAACAGATGGGACCAAGACATGGAGGCACACCATTAATGTCAACCTTGTAGCAGTTATTGATTGT…	1932	Gh_A01G0066	Gh_D01G0066	GOBAR_AA32414.t	GOBAR_DD33131.t	A01	D01	TRUE
Gorai.002G008000	ATGAAGGTCTTTGAAATCAATGGCAACACTCTCTCGCTTGCCCTCTTCGCTGATGTCACCAACTCCAAGGAACTCCTAGACTCTATGCAAGCCGGAACGCTTGATCCTGAAGTTGCGTTTCTTAATGCATCACTTATTCCGGATGTTTTTCCAGTTCTAGCAGCAGCGCATAAGACACTTATTTCCAAGTCACGTGAGTCGTTGACTACACGAACACTCCATTCCGAACTTGTTTACAATTACTCTGGGTCTAAGCATATCACCGAATCCCTGAAACGATGTGGTATTTCTGAAAGTTCAAGGTATGTCCTTGCCGCTCGATTTAACGCTTCTCCCGATGAGATGAAAGCTGTGGAGAAGCTTATCAATGGAAAAGAGATCGATTTAGATGAGTTTGAA…	516	Gh_A01G0068	Gh_D01G0068	GOBAR_AA32411.t	GOBAR_DD33133.t	A01	D01	TRUE
Gorai.002G008100	ATGGGCACTGCTCAAAGCAGGGAAGATCGGATCACCGATTCAGAATCCGATGAAGGCTATGAAGAAGAAGAAGAGGAGGAGGAGGAGCAATACGACGACGCTTTAAGCGATCATCAAAACACTCAATCTTCATCTTCAACTTCAACTTCTTCAGGTACTCAGAAAAGCCTCGACGATATCGATGCTAAGCTCAAATCCTTGAAATTGAAATACAATTCTCAGCAATCAAGCCATAATCTCAAAAACCCAGTTAAGCTTTACCTTCATACAGGCGGGAACACACCCAAAGCGAAATGGGTAATCTCTGAAAAGCTCACTTCTTATAGTTTCACTAAGGAAAATGGTGATAATGATGAGAATTGTTGGGTTTTGGAAGTAGGAACGAAAGTTAGGGTTAGG…	1881	Gh_A01G0069	Gh_D01G0069	GOBAR_AA32410.t	GOBAR_DD24474.t	A01	D01	TRUE
Gorai.002G008200	ATGCCAAATCTAAGAGGATCAAGAACCCATGAAGGGTTGCCCATTTCCGATGCATCTCCCATATCCGTTTCCAACAAGAAAAGATGGTCCACTTTGATGCCATGGCTCATCGCCCTCGTCGTCATTGCTCAACTCGCGTTTCTGGGTCGTCTCGGGAACGCCAAAAACGCCACGTTTTTCCATTCGTGGCCGGAATTGTTCCGTACACAGCACTCTTCTAGTGGTGTGAAAGTCGCCGGCGTTCGAAATTCCGGGATTCGAGGTTTGGGTGGTCATCGTAACTCAGGTGTGGAAACCTGTGAGGAGTGGCTTGAGAGAGAAGATACACTGGTTTATTCAAGGGATTTTAACAAGGATCCAATCTGGATTTTGATTTCTGGTGATAAGGAGGACTTTAAA…	1539	Gh_A01G0070	Gh_D01G0070	GOBAR_AA32409.t	GOBAR_DD33134.t	A01	D01	TRUE
Gorai.002G008300	ATGGGACATAATCTCCGGCGGAATTTTCCGGTACCGGTTCCGTCTTCGGATCCGTTATTGGATCGTCTAAATGAGTTCACTCAGTTGAACTCGGACTCTTCTTCCTCTGGTGTAACCATTGAGAGCTTCCGAGATCCTACTGCAAATGCCACACCGCAGGGTCAAACTATGGTTTGGACCAACGAGAAGCACAACTCGTATCTTGAGTTCTTAGAAACATCATTTGCCGAGCAGTTGCATTATTCTATGAGATCGCGAGGCTGTTATCCACGGGAGGAAATGTGGGAGCCATGTCCAGCCCCACAACTGCCTGCCAAATTTTCGGTTCTCCAAGATGGCTGCTACCTGAAGAGCAATGACCCGTTGTTGGATAGCACTGCTGATTCTAGTGATATCCTG…	729	Gh_A01G0071	Gh_D01G0071	GOBAR_AA32408.t	GOBAR_DD33135.t	A01	D01	TRUE
Gorai.002G009400	ATGTTACCGACGGTTAGCAAAACGCGGTCGTCGATCTCCACATCACGTCCTAACGCCATGTTCCCTCAGTATCTCCGTCGAATCGTCAAGTGGCAACAAATGGATATTGAATATACATTCTGGCAAATGCTTCATCTATGTACTGCACCAAAGATTGTCTATCAGCACACAAAGTATCACAACCAAACCAAGAACCAATGGGCACGTGACGACCCCGCTTTTGTTGTAATCTGCAGCCTTCTTTTGGCAGTTGCAACAGTAGCTTATTGTGCTGCGTATGATCACAGTGCTGCACATGCTGTTTCTGTAGTTATTACAGTATCGCTTTTCCATTTTTTACTTGCTGGAATACTCCTGGCAACATGTTGTTGGTTCCTGACAAATGCTTATCTTCGGAAA…	759	Gh_A12G0194	Gh_D01G0082	NA	GOBAR_DD19735.t	A12	D01	FALSE
Gorai.002G009500	ATGTTGGTTGGCGCCAATCTTCTTCGCCGCCTCTTACGTTCACAACTATCCGCCGATGACGGTGGAACTGGCTTTATCATCGCCGCCATCTACCATCTCCGACCACACTACAGTACAACCACCGAATTCTCAGATGAGGGAAATAGTGAAAAGAAGAAGGAAAGCAAATGGTTCACGCTACCCCCATTTGCTAAAACCGTCAATGCCTCCGAACTGGGAGCCAAATTAGCCAGAAAAAACCATTTGAAATCCGCCACATCCGCCGAAACCTCCGCCTATGAAACGACGGCGCTGAAGTGGGTTCTGAAATGCTGCCCGGAGCTGCCTAGAAATCTAGTACAAAAGCTATTTCGTTTAAGACAGGTTCGAAGAGAATCCATAGCCATGGAGGTTACTGAT…	1440	Gh_A01G0082	Gh_D01G0083	GOBAR_AA01413.t	GOBAR_DD23147.t	A01	D01	TRUE
Gorai.002G010300	ATGGAGCTACGAACATTCCATCATCATCTTCTTCAAGGGTTTATGTTATTATCTTTTATAAGCAATTGTTGCGCGAGATTCGTGGTGGAAAAGAACAGCTTGACGGTAACATCGCCGGAGAAGATTAAAGGAACCCATGATAGTGCGATTGGGAACTTTGGGATACCTCAATATGGTGGAAGCATGGCTGGTGTTGTGGTTTACCCTAAAGAAAACCAAAAGGCTTGTAAAAGCTTTGGTGACTTTGGGATTTCGTTTAAATCCAAGCCTGGTTCTCTTCCTACCTTTGTTTTGGTCGATCGTGGAGATTGCTTCTTTGCTTTAAAGGTTTGGAATGTACAGCAAGCAGGTGCTTCTGCAGTGCTTGTTGCGGATGATATTGAAGAAGCATTAATAACC…	1890	Gh_A03G1606	Gh_D01G0086	GOBAR_AA01421.t	GOBAR_DD23154.t	A03	D01	FALSE
Gorai.002G010900	ATGAGGAGTCAACCTCCGTCGTCACCGCCTAAACCCGAAGAGGACCCGGATCCATCGGCCCGACCTGCTCCGTTCCCTAACCAAACTCTCCCTCCAACCACCGCCACCACCGCCGCCGGTCATCGGAAAAAAGGGACCGGTGTTCGAGCATGGCTTATACTGGACTCGACATGCCAAACCCAGATGGTGGAAGCCGGAAAACATGCTATCATGAGACGTACGGGTTTGCCCGCTCGAGATCTTCGGATCTTGGACCCGCTGTTGTCGTACCCATCGACGATTCTTGGTCGAGAAAGGGCGATCGTGATTAATTTGGAGCATATCAAGGCAATCATCACGGCTCAAGAGGTTTTGCTTTTAAATTCTAAGGATCCTTCAGTTACGCCCTTTGTTGATGAG…	1461	Gh_A01G0095	Gh_D01G0089	GOBAR_AA01430.t	GOBAR_DD05055.t	A01	D01	TRUE
Gorai.002G011200	ATGGCGGTGACTTTACAGAGCCTTCGCTTTTGTGGACTGGCCGCATCTGGTCCCGCCGGCGGAAGCTTCGAAGCGCTAAACCGTATACTCGCCGACCTCTGTACCCGTGGCAACCCTAAGGAGGGAACTTCATTAGCATTGAAGAAGCATGTGGAAGAAGAAGCTCGTGACCTTAGCGGGGAAGCGTTTTCTCGTTTTATGGACCAGTTATATGATCGAATTTCGAGCCTGTTGGAAAGTAACGATGTTGCACAGAACATGGGAGCTTTAAGAGCTATTGATGAGTTGATAGATGTCGCACTTGGGGAGAATGCCTCCAAGGTTTCCAGGTTTTCTAATTATATGCGGACTGTTTTCGAGACTAAGCGTGATCCTGAAATACTAGTTCTTGCTAGTAAA…	7431	Gh_A01G0097	Gh_D01G0092	GOBAR_AA01433.t	GOBAR_DD05052.t	A01	D01	TRUE
Gorai.002G011900	ATGGAAAAAGTGAAGAAGAAAATAGGATCGTTTTCGTTTTGGAATTGGGTGATAGCTTCGATCATCTTCAGATTGATTCTAATTTACTTCCCCAAAAACCTCAATCTATCTTCTCGTCCCGAAGTTTCCACTCCGCTCACCAGCTTCCGCCGCCTGGCTGAAGGTTACTGGTTAAAGCAGTCGTCTATGTCTTCTTATGCAGGATCTATGTACCATGGTTCACCTTTGTTATTGTCTCTTCTTGGTCCTCTCACCGTTAAGAGAATTGAAGGACAGCCAAATCATCTTTTGTACAGTTTGGTTTCTGTGATTGCAGATGTTGTTAGTGCAATGCTTATTCGTGCTACAGGGCAAAATCTTCGGCTCGCTTATCTTCGTAGTTTGGAATCATTAGACCTT…	1380	Gh_A01G0104	Gh_D01G0100	GOBAR_AA01440.t	NA	A01	D01	TRUE
Gorai.002G012500	ATGGCCGCTACTTCACCACGTGAGGAAAATGTCTACAAGGCGAAACTCGCCGAGCAAGCCGAGCGCTACGAGGAGATGGTTAAGTTCATGGAAACCGTCGTTTCCTCCGTCGTTGCTCCCGACGAACTCACCGTCGAGGAACGGAATCTCCTCTCCGTTGCCTACAAGAACGTGATCGGCGCCCGCCGTGCTTCCTGGAGGATTGTTTCTTCCATCGAGCAGAAAGAGGAAGGACGTGGCAACGCCGATCACGTCTCCATCATTCGTGAGTACAGGGCCAAGATCGAGGCTGAGTTGTCTGAGATTTGTGCCGGAATTTTGAAGCTTCTCGAAGAGAAGCTCGTTCCGGCTGCCGGGAACGGGGATTCCAAGGTCTTTTATCTGAAGATGAAGGGAGAT…	786	Gh_A01G0110	Gh_D01G0107	GOBAR_AA01446.t	GOBAR_DD05041.t	A01	D01	TRUE
Gorai.002G012800	ATGTTGGAATCTACTGCTGAGATTGGGAACATGAAGGATGATGAAGAGTTTGAAATGTTATTAGATGAGATCCCTCATGCAACTTCTCATAATCATCATCATCATCATCAACATGAGAGGAAGAATCATGTGAATGGGTCATTACATGGCATGTATGGCAATGGTTTTATGTATGATGATGACCCATCATCAAGTTACTTACATAATCGTACATGCGTTTCCCCTGTAAGCGGTTTCTCTTTACTATCAGATGGTTCATCTTCAAGCTTGTTTTCACACAATGGGCAGTCTTTATCTGACCATGGATCACCACCACCACCATTAGAGGACTTTAAGCCACACTTGTTTGGTGAACTTGATCTTTGTAGAAACTTTAGTAAACTGTATATTAGCAATGAT…	2010	Gh_A01G2011	Gh_D01G0110	GOBAR_AA01451.t	GOBAR_DD05038.t	A01	D01	TRUE
Gorai.002G014600	ATGGCGGCACTCGTTGCAGGGACGCCATGGATGAGAATCAGAGTAATCCCTGAATTCGCTCCTCCGTTCATTTTCCGGCGCCATTTTCGTCGAAATTTCTCTGTGCGCGCTTCAATTGACAGTGATGCACCGGTCAGAGTCCGTTTCGCTCCTTCTCCGACCGGCAATCTCCACGTCGGCGGAGCCCGAACTGCTCTCTTCAACTACTTATTCGCTAGATCGAAAGGGGGAAAATTTGTGCTGAGAATCGAGGATACTGATTTGGAGAGGTCGACGCGGGAATCGGAGGAGGCTGTGCTTCGAGATTTAGCTTGGCTTGGTCTTGACTGGGATGAAGGCCCTGGTGTGGGTGGGGACTATGGTCCTTATCGACAATCTGAAAGAAATGCTATGTACAAA…	1755	Gh_A01G2016	Gh_D01G0133	GOBAR_AA01471.t	GOBAR_DD05018.t	A01	D01	TRUE
Gorai.002G014700	ATGGAGACCCACCGGCGATCTTCGATTAATTCCGTTCGGTCTCACAAGCCGGCAAGGCCAATTGCTTTGGAAGATGATTCCACCAAAGCTTCTGACGCATTGCCACTTCCTTTGTATTTAACGAATGCTGTGTTCTTCACTCTCTTTTTCTCGGCTGTTTATTTCCTTCTTTGCCGTTGGCGGGAAAAGATCCGATCCTCTACGCCTCTCCATGTCGTCACCTTTTCCGAGATCGTTGCGATTCTTGCTTCCGTTGCGTCGTTTATTTACCTTTTGGGGTTCTTTGGTATCGATTTCGTTCAATCTTTGGTTCTCCGGCCATCGGCTGACGTTTGGGCTACTGAAGATGATGAAGTGGAAAGTGAAGTTTTGCTTCGTAATGAAGATGCTCGTCACGTT…	1758	Gh_A01G2017	Gh_D01G0134	GOBAR_AA01470.t	GOBAR_DD05017.t	A01	D01	TRUE
Gorai.002G014900	ATGAGTACCAAACGCGCTTACAAGCTACAAGAATTTGTGGCACATTCTTCAAGTGTGAATTGCCTAAAGATTGGAAGAAAATCGTCGAGGGTTCTTGTGACTGGAGGGGAAGATCACAAGGTTAATCTTTGGGCTATCGGTAAACCGAATGCCATACTGAATTTATCAGGACACACAAGTGGGATAGATTCAGTGACCTTTGATTCCTCGGAAGTTTTGGTAGCTGCAGGTGCTGCAAGTGGTACCATTAAGCTATGGGATTTGGAGGAGGCAAAAATTGTTCGGACTCTGACTGGTCATAGATCCAATTGCATTTCTGTGGACTTCCACCCCTTTGGCGAGTTTTTTGCATCTGGCTCTCTTGATACAAATCTAAAGATATGGGATATCAGAAAGAAA…	2562	Gh_A01G2019	Gh_D01G0136	GOBAR_AA01468.t	GOBAR_DD05015.t	A01	D01	TRUE
Gorai.002G015300	ATGTGGTACCTATGCGTATTTTACCACAGGCTTCTCGATTACAGAAAACCCGAATTCGAGTCTTTGGCCGATCTTTTCGGAGCCTTCGGAGACAAACGGAGCTCCGATTTCAATACCCAAGACAAGGTTTTACAATGGCGGCTTCCTAAACATCACCACCCCGATTCCCCCTTCCATTTCGTTCATTTACCTTACGAAGACGTCGCTAGGAAAATCGCGAACCGAAGTATACTTGTGAAAGGAATTTATGAACTTTGGGGTGAAGGAAATGACTTTGAGGAGCTTGAAGAGGCCGTGAAAAGTTATCCAGATGAACGGAAGTTGCCATATTTGGAGTACGAAAGTACGTTTAAGATTACTGTTGATAGTTTTGGGAAAGTATTGAGTCTTCAGGAACAG…	1452	Gh_A01G2023	Gh_D01G0140	GOBAR_AA34707.t	GOBAR_DD05011.t	A01	D01	TRUE
Gorai.002G016000	ATGTCTCGCTTAGCAGCTAATTCCGCTTTCCCTAAATCCAAAACCCTCGACAACAAATACATGCTTGGAGACGAAATTGGGAAAGGTGCATATGGACGTGTTTACAAAGGCTTGGATTTGGAGAATGGAGACTTTGTTGCAATTAAACAAGTTTCTTTGGAGAATATAGCTCAGGAGGATCTCAATATCATAATGCAAGAGATTGATTTATTGAAGAACTTGAACCATAAAAACATTGTGAAGTATCTTGGGTCATCGAAGACAAAGGCTCACCTGCATATAATTCTCGAGTATGTAGAGAATGGTTCACTTGCAAACATCATCAAGCCAAATAAATTTGGGCCTTTTCCAGAATCTTTGGTGGCTGTTTATATTGCTCAGGTTTTGGAAGGCTTGGTT…	4173	Gh_A01G2045	Gh_D01G0148	GOBAR_AA34553.t	GOBAR_DD05005.t	A01	D01	TRUE
Gorai.002G016800	ATGGTAAAGAAACCTTGCTGTGATAAGAGCGGGCTGAGGCAAGGAACCTGGACGGCGGAGGAAGATAGAAAGCTAACAGCTTATGTTACCAGATATGGCTGCTGGAATTGGCGTCAACTCCCCAAGTTTGCAGGTCTGGCGAGGTGCGGGAAGAGTTGCAGGCTTCGATGGATGAATTATTTAAGGCCAAACCTCAAGAGGGGGAACTTCACCAAGGAAGAAGATGAGACTATCATCACTTTACACGAATCTCTGGGAAACAGGTGGTCAGCCATTGCTGCCATGTTACCAGGAAGAACAGACAATGAAATAAAGAATCATTGGCACACAAATCTCAAGAAGCACGCTAAACATAAGCCATCAACCACGAAATTACACGACAAATACACCAACAATCAA…	699	Gh_A01G2038	Gh_D01G0155	GOBAR_AA34561.t	GOBAR_DD04997.t	A01	D01	TRUE
Gorai.002G017100	ATGGATCAAGGTAGAGAAGTGTTCACAGTAGATCTCCTCGAGAGATATGCGACGAAAGGCCGCGGCGTGATTACGTGTATGGCAGCTGGAAATGATGTAATTGTGATAGGAACAAGTAAAGGTTGGATTATTAGACATGATTTCGGTGTTGGAGATTCTAATGATATTGATCTCTCTGCTGGTCGACCTGGGGAACAATCGATCCATAGAGTTTTTGTTGATCCTGGGGGTAGTCATTGTATTGCCACTGTGGTGGGCAGTGGAGGTGCTGATACATTCTACACTCATGCAAAGTGGACCAAACCACGTGTATTAAGCAGACTGAAAGGTCTAGTTGTCAATGCTGTTGCCTGGAATAGGCAACAGATAACTGAAGCTTCTACAAGGGAAGTCATTCTT…	2964	Gh_A01G2032	Gh_D01G0158	GOBAR_AA28831.t	GOBAR_DD04994.t	A01	D01	TRUE
Gorai.002G017200	ATGAAAAAACTATATAAGAAACTAGTTTTTATGAGAAACCCGTTGTCAAGGCATTCAAACAGAGTGTTCAATGATAGCAAATGGATAATCCCATTTCTTGCCAGCTTACTTGTGTCAATTACATTGATTTTCTCTGCCATTTTTGGGGTTTTCAAAGCTCCTTATGATAGATATCATCATCAGTTACCGTTTGACATTATTTCCTTTGCTAAAACAGAGGTTTCTAATGGGTACTTTGTAGAATCTAGTTTAAACAAAGTATTGAACACCAATAGTTCTTCTTTTGAACCACCTAGGCTAGCTTATCTTATTTCAGGGACTAAAGGGGATAGTCATAGAATGATGAGGACTTTACAGGTTATTTATCATCCTAGGAATCAATATGTTTTGCATTTAGAC…	1335	Gh_A01G2031	Gh_D01G0159	GOBAR_AA28832.t	GOBAR_DD04993.t	A01	D01	TRUE
Gorai.002G017800	AATTCTATGGCTGGATCACGATCGTGGATAGGAGGGGTTCTTAATCGGTTAAGCAATAAGCGTAGCGACAAGTTTCTCGACTACCCTTTGACACCTATTCAGGAACAAAGACTTCAAAAGCTTCAAAAACGAATACAAATACCTTTCGATGAGACTCGTCCTGATCATCAGGAAGCTCTCAAAGAATTGTGGCACATTGCATTTCCTAATGTTGCTCTAAAAGGATTGGTCTCGGAACAGTGGAAAGAAATGGGATGGCAAGGCCCTAATCCGTCCACTGATTTTCGGGCTTGTGGTTTTATCTCACTGGAAAACTTGCTGTTTTACGGCCGAACATATCCGGCATCTTTCCGTAGGGTTTTACTTAAACAAGACGGAACTCGAGCAACTTGGGAATAC…	708	Gh_A01G0117	Gh_D01G0165	GOBAR_AA28838.t	GOBAR_DD30164.t	A01	D01	TRUE
Gorai.002G020200	ATGTCGGATCAGAAAAACGACGCCGGAACTTCTCAGGCGAATGCTCCGGCGAAGGATCCAAAGAAGAAAGAGGACCAAAAGAAGAAAGATGATGAGGATCTGTCTGAGGAGGATTTGGCTTTGAAACAACAGTTGGAGTTATATGTAGAGAGAGTTCAGGATTCCGATCCTGGGTTACAGAAAGTAGCTCTTGAGAGCATGAGGCATGAAATCCGGACTTCAACAAGCTCTATGACTTCTGTTCCGAAGCCATTGAAGTTTCTCCGTCCTCATTATGGAACCCTAAAAGCTTTTTACGAGACAATGCCAGAATCTGATTTAAAGAAATACTTGGCCGATATCCTGTCTGTGTTGGCACTGACCATGTCTGCAGAGGGAGAGCGGGAGAGTTTGAAGTAC…	2667	Gh_A01G0138	Gh_D01G0182	GOBAR_AA28661.t	GOBAR_DD36012.t	A01	D01	TRUE
Gorai.002G020500	ATGGGTTTGGATTATTACAAGATACTGAAAGTAAGTAGCAATGTAAACGATGAAGATTTGAAAAAAGCATATAAAAGATTGGCTATGAAATGGCATCCTGATAAGAACCCATTAAATAATGAAGATGCTGAAGCTAAATTCAAGCAAATCGTTGAAGCCTATGAGGTTCTAAGTGATCCTCAGAAAAGAGCAGTGTATGATCGGTATGGTGAAGAGGGTTTAAAAGGTGTGGCGCCACCGCCGGAATCAGGCGGAGCTTCCCTTTTTTCCACCGGATATGGAATCCCGACTACGTTCCAGTTCAATCAACAGAATGTTGCTGATGAAATATTTAGTGAGTTATTTGGTGCTTTTGGTGGTGGTCTGAGAGGTAGGAGATTCTCTAGTTCACTTTTCGGC…	1032	Gh_A01G0140	Gh_D01G0185	GOBAR_AA28658.t	GOBAR_DD24068.t	A01	D01	TRUE
Gorai.002G020800	ATGTCTACCATGGACTTCAATATCGGGATTGAAGATGTTGGAGTCGCGATATTACAAGAGCTTTGGAACAGGGTAACACTTCAAGCGGTAGAGCTGGCTAAAGAAACAAGAGATGTCGTGATCGAGAAGGATAGTTTTCGAGAGTTTTCGAGGAGTATAACGGAGCTGGATGTGCTTTTGAAGGCGTTGAATGTTCGAACAATTGAGGCTGCGATGGGTACGGAGTCTACGAAAGTGGCGTTGGAGAAGTTGAATGATAAACTACAGAGAGCTCGTAAGATCATTAAGAATTATAAGGCCGGAAGTCGTCTTCGGTTCTTGCTTCACTCACATTCGGTGCTCACGGAGATGTCGGGTTTGGCCAAAGATATTGCTACTACTATTTCGTCATTTCAGTTG…	3090	Gh_A01G0143	Gh_D01G0188	GOBAR_AA28655.t	GOBAR_DD24065.t	A01	D01	TRUE
Gorai.002G021000	ATGATGCCGCAGGAGCTTCAACCCCGCTCCTTCCGCCCTTACATCTCATCGTCGATTAGCGCCCCTTCTTTCACTTCCTTCACCAACGCTTCTTCCGTTCATTCCTCCGACGATCCTGACCCTAACCCTACAAACTCCAAATTCAAATCCAGTTTCCCTTCCCTTTCCTCTTCTTCTTCTTCTTCTTCCCGATCCCTCAAGAACTCTCGATTTTCCCCTTCTTCATTCGCTCATAACGCTCGTTTAGCGATCGCTCTCGTCCCATGTGCCGCTTTCCTTCTCGACCTCGGTGGAACCCCTGTCGTTGCCACCTTAACGTTAGGTCTTATGATCGCTTACATCGTCGATTCGCTTAATTTCAAATCCGGAGCTTTCTTTGGTGTTTGGTTCTCTTTAATC…	3408	Gh_A01G0145	Gh_D01G0190	GOBAR_AA28653.t	GOBAR_DD24063.t	A01	D01	TRUE
Gorai.002G021300	ATGCTAAGAGTTGCAGGGAAGAGATTCTCATCTATCTCGTGGCGATCATCCGCCGCTCTCTCTCAAAACCATGCGGCTGCCACTACCGCCTCCGCCGCTTCTGAACGGCCTTCCGTTTCCAGATCCGTTCCTTCTCTTTCTCCCTTCTCTTTCAATTCTCAGCTTCCAAATTTAATCAGAGGTTTTTCTTCAGATGCCCTCAGCCAAGGACACGATATGGGAATGATCTCAGATGTCCCTGCTACTGTGGCAGCTGTGAAGAACCCTACTTCGAAAATTGTCTACGACGAGTATAATCACGAGCGGTTTCCACCTGGTGATCCCAGCAAGCGTGCTTTTGCTTATTTCGTCTTGTCTGGTGGCAGGTTTGTTTATGCCTCTTTAATCCGCCTTCTGATC…	825	Gh_A01G0148	Gh_D07G1689	GOBAR_AA28650.t	GOBAR_DD24060.t	A01	D07	FALSE
Gorai.002G021600	ATGGCCTCGGAGCAGTTAAGCATGGCTGCGACTCCTGACCCAATTGACGGCCGGAAAGACGCCGTCAACGCCGCCATTAACGGCGTTGAATCCCGTCCGCTTTCCGTCGATTGCGGGGATGACGTCAGCAAAGCTCCGAGGCTTCCTCGTTGGACGAGGCAGGAGATACTTGTGCTCATACAGGGGAAGAGAGTGGCGGAGAATCGGGTCAGGCGAGGACGGGCTGCCGGATTAGCCTTCGGGTCGGGTCAAGTGGAACCGAAGTGGGCTTCGGTTTCGTCGTACTGTAAGCGGCATGGAGTGAACCGGGGACCGGTTCAGTGCCGGAAACGGTGGAGCAATTTGGCGGGGGATTTTAAGAAGATCAAGGAATGGGAGAATAACACTAGGGAAGAGAGT…	1092	Gh_A01G0151	Gh_D01G0194	GOBAR_AA30074.t	GOBAR_DD24057.t	A01	D01	TRUE
Gorai.002G021700	ATGCATTTCGCTAAGCTCGATGACTCTCCCATGTTCCGCAAGCAGATACAATGCATGGAGGAAAGCGCGGAGTTGTTACGGGAGAGAAGCTTAAGGTTTTTTAAAGGATGTCGAAAATACACTGAAGGACTTGGGGAGGGATATGATGGTGACATAGCCTTTGCAAATGCCCTTGAAATGTTTGGTGGAGGCCATAATGACAATATTAGTGTGGCTTTTGGAGGGCCTGTTATGACCAAGTTTACCATAGCATTGAGAGAAATTGGGACATACAAGGAAATCCTTCGATCTCAGGTTGAAACCGAGCTAAATGAAAGATTAGTGCAGTTTGTTGATACTGATTTACTTGAGGTCAAGGAAGCACGTAAGCGCTTCGACAAGGCTAGTCTCATTTATGAC…	2484	Gh_A01G0152	Gh_D01G0195	GOBAR_AA30073.t	GOBAR_DD24056.t	A01	D01	TRUE
Gorai.002G022000	ATGACAGCGCCACCCACGGCGGCGATCACGGCAGCTTTACGAAATTGTTCATTGAATCACGAAACAACAACCACCGGCGTCGGCTCTTTAGAAGAAGAAGGAAAAATAAGGAGGCCAATGGCACCAAAAGATAACGACGACGTGCTTCAAAACGGCACCGTTTCCGGCACTACCTTGGACCTCAACCCCCATCTCTCTATTCCTCATTATAGGGAACAATGCCTAGTTCTAGAGACAGGAGAGGATCCAAAAACGGCCGCCGAGTACGGCGGAGATTCTTACTCAGAAAATGACGATGACGGCGGCGGCGACGACGATGATAATAACTGGTATGACAGTGAGGAATCATCTCCGTCTTCTTCTTTTTCTTCTTCAAGAGATTACAAAAACGACCACCAC…	546	Gh_A01G0155	Gh_D01G0198	GOBAR_AA30070.t	NA	A01	D01	TRUE
Gorai.002G022300	ATGGTTAGTCCAGTTTCTGAAGGTAAAGGAGCTGTGCCGTGTGATTTCTGCAATGAACAAATAGCGGTTCTTTACTGCCGAGCAGACTCGGCCAAGCTGTGTTTGTTTTGTGACCAGCACGTACACTCAGCGAATCTGCTCTCTCGTAAGCACGTACGGTCTCAGATCTGTGATAATTGTAGCTCTGAACCGGTTTCGGTTCTGTGTTCGACCGATAATTTGGTGCTTTGTCAAGAGTGTGATTGGGATGCACACGGTAGTTGTTCCGTGTCGGCGGCGCACGATCGGACATTGGTGGAAGGGTTTTCTGGTTGTCCGTCGGCTTTGGAGTTGGCTTCGGTTTGGGGATTTGATCTGGAAGAGAAGAAAACGACGGATCGGAACTGGAACGTGTGTCAT…	1413	Gh_A01G0157	Gh_D01G0200	GOBAR_AA30068.t	GOBAR_DD00690.t	A01	D01	TRUE
Gorai.002G022800	ATGGGTTGTTTTTCTTGTTTCGATTCAAAGGAAGAAGAGAAGTTAAATACTGTAAATGAAACCAATGATCCAAAGCGACCCCAACCTATTGTTTCCTCTAATATTTCCAGATTATCATCAGGAGGTGACCGGCTTAGATCGAGGAGTAATGGAGGGTCTAAAAGGGAAATACCAAGTCTTAGGGATGGTCCTGGTGTTCAAATTGCTGCCCAAACTTTTAGTTTCCGAGAACTCGCTGCTGCAACGAAGAATTTCAGGCCGGAGTCTTTCTTAGGCGAAGGTGGATTTGGACGTGTTTACAAAGGGCGGCTCGAGAGTACTGGTCAGGTAGTTGCAGTTAAACAGTTGGACAGAAATGGTCTCCAGGGTAACAGGGAATTCCTTGTTGAGGTTCTCATG…	1392	NA	Gh_D01G0204	GOBAR_AA14285.t	GOBAR_DD00686.t	NA	D01	At_NA
Gorai.002G023100	ATGGATTGTTGGTCTTCTTCTTTAACGGTGGATGAAGAGTTTGAGAAGCTCGTTATTCGTATGAACCCACCAAGGGTTACAGTTGATAATGCAACAAGCAGGAATGCAACTTTGATTAAGGTTGATAGTGCTAATAAGAGAGGAAGCCTTTTAGAAGTGGTTCAGGTTTTAACGGATTTAGATCTTTTAATTCAACGAGCTTACATTTCTTCAGATGGGGAATGGTTCATGGATGTGTTTCATGTCACAGATCAACATGGCAATAAGCTATCTGAAGTTGATGTTGCAGAGAAAATTCAACAGCAACTGGGACCGAGATCGTATAGTTTCCGGTCCTTGACAAGATCTGTGGGTGTCCAAGCTGCTTCAAAACAAACAATTATTGAACTGACAGGGAGA…	1353	NA	Gh_D01G0207	GOBAR_AA14288.t	GOBAR_DD00683.t	NA	D01	At_NA
Gorai.002G023400	ATGATTTATTTGTTTATAATGCAGATGGCAGCATCGTCAGCATGCTTGCTAGGAAACGGTCTGTCTACTCACAGAACTAAATCGAAGTTGAGTAAAGACTTTTATGGGAGGAATATTGTATTTACCCCCGCCATTTCATCGTTGGGTCGGAAATCGAATGCCGTACTCGTAAAGGCATCTTTAAAACTTAAACAACATGAAGGAAGAAGGGGATTCTTGAAGTCATTACTCGGAACTGCTGGAATTGGAGTTCCGGCTTTACTAGGAAATGGTAAAGCGTATGCTGATGAACAAGGGGTTTCTTCCTCGAGAATGTCGTATTCTAGGTTTTTGGAGTATTTGGACAAGGACAGGGTTAAAAAAGTGGATTTGTTTGAAAATGGAACGATAGCTATTGTG…	2109	Gh_A01G0163	Gh_D01G0210	GOBAR_AA14291.t	GOBAR_DD00680.t	A01	D01	TRUE
Gorai.002G023500	ATGATTGTAGCACAAATGGCGTTGTGCTCGTACCCATATTTACGCTTACACACTACCACTTCCCCTTTCGAACCCTCCAATGGCCACCATATTCATCACCATCCAGTCTTCTCCAAGCCTAAGCGTCTCGAAACTAGAAATTCAAATTCAAATTCAAATCCATTGAATATCAAGTGTTTTGCATCGACTTCACAGTCCAAGTCCCAATCTCAATCGCCGCCGCCGCTACCGCCTTTTAAGGACGAAGGAGAGGAGAGGAAGTTCTCTGACTTAAACATGTTGTTTCGTAGATTCTGGAAGGTGGCTGCTCCTTATTGGTTCTCTGATGATAAGGTTCAAGCTAGGCTTCAGTTAGCTGGTGTTTTCGCTCTCACTCTTGCCACCACTGGCATCAGTGTC…	2256	Gh_A01G0164	Gh_D01G0211	GOBAR_AA14292.t	GOBAR_DD00679.t	A01	D01	TRUE
Gorai.002G024200	ATGGCGGTGGCGAAATCCGCTTGCCTTAACCACATATCCAGAGAATCCTCTGACATTAGACGCCTTGCTAATTTCTACAAAGAGATCTTTGGGTTCGAGGAGATTGAGAGCCCAGATTTCGGGGAGTTCAAGGTAATATGGTTGAATCTTCCGGGATCTTTTCCCATGCATTTAATTGAAAGGAACCCACTCACGAAACTTCCCGAAGGTCCGTACAGTTCCACGGCGGCCGTTGCTGACCCTAGTAATCTTCCTAGAGGTCATCATATTTGCTTCACCGTTTCCAATTTCGATTCTTTTGTTCAGTCTCTCAAGGATAAAGGAATTCAGACTTTTCAGAGGTCCCTCCCCAATGGGAAAGTGAGGCAGATCTTCTTTTTTGATCCAGATGGTAATGGA…	429	Gh_A01G0170	Gh_D01G0218	GOBAR_AA14302.t	GOBAR_DD34905.t	A01	D01	TRUE
Gorai.002G024400	ATGGCAGAAGCAGAGGTAGGATCTGGTGAAGGAAAGCCCCAAGAGATGTCGTTGAAGGATAAAGGGAATGAGTTTTTCAAGGCTGGGAACTACCTTAAAGCTGCTGCTCTTTACACTCAGGCCATTAAACAAGACCCTTCAAATCCCACTCTTTATAGCAATCGAGCAGCAGCGTTTCTAAATTTGGTTAAACTTAACAAAGCGCTGGCTGATGCTGAGACAACAATTACTTTGAAACCTCAATGGGAAAAGGGATATTTTCGAAAAGGATGCATTTTAGAGGCTATGGAACGATATGACGATGCTTTAGCTGCCTTCCAAATAGCTTTGCAATACAACCCACAAAGTGCAGAAGTCTCAAGAAAAATTAAGAGACTTTCGCAGCTTGCGAAAGATAAA…	990	Gh_A01G0172	Gh_D01G0220	GOBAR_AA14304.t	GOBAR_DD34907.t	A01	D01	TRUE
Gorai.002G024600	ATGCTAGCAGTTTTTAACAAATCGGTTGCCAAGAGCCCAGATGGTCTTACTGTTGCTGATCAGTCACAAGCAGTATCAGCTCTCAAAGATGGTTTCTTAGCTAATCATTTTGGCTCAGTTCATCCTGGTTCAGTCACCATCAATCTTGGATCTTCGGGTGTTATGGCTTATTCTCGTGAAAAACAGAACCCCCTTCTCCCCAGACTGTTTGCGGTAGTCGATGAAATTTTCTGCATGTTTCAAGGACATATCGAGAACGTTGCTGTGCTTAAGCAACAATATGGCTTGAATAAAACAGCAGACGAGGGGATTATCGTTATTGAAGCTTATAGAACCCTCAGAGACAGAGGCCCTTACCCTCCAGACCAGGTTGTGAGAGATATCCAGGGGAAGTTCATT…	756	Gh_A01G0175	Gh_D01G0223	GOBAR_AA14306.t	GOBAR_DD34910.t	A01	D01	TRUE
Gorai.002G024700	ATGGATGAGACGTTCTTCGATCTAATGGAGTTATTGATGAAGCAATCGATAACCGAAACAGTTGTCGACGTTTTGATATATGCCGTGCCTATATGGTTAGCCGTAACGATCGGGCTTGCAATCGGTTGGTCTTGGCGTCCTAGGTGGACTGGCTTGGTTCTTCTTGGCTTTCGATCAAAGTTCCGGTTCATTTGGACCGCTCCTCCCGGATTCGGAGCTCGCCGACTTTGGTTAGCCTTCACCGCGCTCTCGGCTTTCTCCGTTTTTCGGACGATTTTCTCTAACTTTATTAAAAGGAGATTTAAGGAAGCGGCTTCGGATTCTTCGGTTCCATTGCAATCTCCGCCGCCTACGGCGTGGATTTCACCGGAAAGTGTTGCTGATGCTGTTAGCCCCGGC…	1338	Gh_A01G0176	Gh_D01G0224	GOBAR_AA14307.t	GOBAR_DD34912.t	A01	D01	TRUE
Gorai.002G024900	ATGACTGGGATTGTAAGTGAGGGGTCTGGAGGGGATAGGTCGGTGGAGGGGATTTCAAATGGGCAGTGTTTTCAATCAGGGGAAGCATTGGCCGAATGGCGGTCTTCCGAGCAGGTGGAAAATGGAACACCTTCAACCTCACCCCCTTATTGGGACTCTGACGATGATTATGATAGTGGGCTGAAGCCTTCTGAATTATATGGGAAGTATACATGGAAGATAGAGAAATTTTCGCAGATTAACAAAAGAGAACTTCGCAGTAATGCATTTGAAATTGGTGGCTACAAGTGGTACATTTTAATTTATCCACAAGGTTGTGATGTTTGTAATCATCTCTCATTGTTTCTCTGTGTTGCTAATCATGACAAACTTCTTCCAGGTTGGAGTCATTTTGCACAG…	3297	Gh_A01G0178	Gh_D01G0226	GOBAR_AA40106.t	GOBAR_DD00669.t	A01	D01	TRUE
Gorai.002G025400	ATGGCGGTCTCCTCTTCCACAGTCTCTGCTTCAGTCCCTGCATTTCTTTGCAGTAACACCACCAAAATTCCCAGCTTTAAAGTCCCACACCACACGCCACTACGTTTATACAATGCTAAAAGAACGCAGATTTGGGTCAAGAGGAGCTGTTTCAAGTCAACCATCACAGCTAAAGTCGCTCAACAAAGCGATTTGCAGTATAGGAAGCTCGGCGACTCTGATCTTCAAATCAGTGAAATCACATTGGGAACTATGACATTTGGAGAACAAAATACAGAGAAAGAAGCTCATGAAATGCTCAGCTATGCTTTTGAACATGGAATCAATGCTCTCGATACTGCTGAAGCCGTAAGTTCTTTGTACCCAATTCCCATGAAGAAAGAGACGAGTGGAAGAACC…	1275	Gh_A01G0183	Gh_D01G0231	GOBAR_AA33380.t	NA	A01	D01	TRUE
Gorai.002G025600	ATGGCAGATCTTGTTCGTTATGGCAATTCTGAACGCGACATTGAGCAAGCAATTATTACTTTGAAAAAGGGCACTCAACTACTCAAATATAGCCGTAAAGGAAAACCTAAGTTTCGAGCATTTAGACTTTCCCCGGATGAAACGACATTAATATGGTTATCACGTGGAGAAGAGAAGAATCTGAAATTAAGCTCTGTCACTCGTATCCTTCCTGGACAGAGAACTGCTGTTTTTAGAAGATTTTTGCGCCCGGAAAAGGAGTACTTGTCATTTTCACTTCTATATAATAACGGTGACAGATCTCTTGATTTGATCTGCAAGGACAAAGCTGAGGCTGAAGTGTGGTTAGCATGTCTTAAGGCATTGATTGGACAAAATCGAAATAGACGAGCCAAAAGT…	3114	Gh_A01G0184	Gh_D01G0233	GOBAR_AA33379.t	GOBAR_DD00668.t	A01	D01	TRUE
Gorai.002G025900	ATGGGCCGGCAATCTCACCGGGAATATTTCTCCGGTCATGTACATGGTGCTTCCACCGCCATTAGCACTACCTCTACTAGTACTTCCATATCTGATGACAACAATAACACGGACCTTGTATGGCCCTTTGGCAAGCTGGAAGATCTCGATCACGACGACATCCGTGAAGCGGCGTACGAAATATTCTTCACGGCTTGTCGTTCATCGCCGGGGTTCGGAGGTCGGAATGCTTTATCATTTTACTCTTCGCAAGATCATCATGGGAATGGGGATGGAGGATCAATGCACGGGTCGGGCGGGCGAGTGAGCGCGGTGGTGACGATGACTCCTACGAGTAAGGTTAAAAAAGCCTTAGGGTTGAGGATGTTGAAAAGATCGCCTTCTAGGCGGATGTCGATG…	3120	Gh_A01G0187	Gh_D01G0236	GOBAR_AA33376.t	GOBAR_DD00666.t	A01	D01	TRUE
Gorai.002G026800	ATGCAAGCAACTGAAGCTGTTAGCAATGGAGTTTCAAATGGTTCTTCTCAGGCAAATTCTCCTGTTCCGGAACCCTTAGATAACAAGCCTCCAAGGCCCGAAACAAGTGGTCGTCACTCTGATCTTTCACTTCAAATACCACCTAGACCAATAGGATTTGGTAGTCATAGTGGAAAGGGTTTACTTCAGTCCCAAGGTTCCGGTAAAAGCGGTTCCTCACCGGTAGGCTTCTTACGTGGCTTAAGCTTCAAGAAAAAGGGTATCATAGCTGATGGCGAGAGAAGCTTCCTCCTCACCCCTGACAACAAAACTGGTCCAGAAAGTCCGAGTATGGCTAGTTTTCCATCCCCATCTTTTTGGCAAAGATGTACATCGCTGCCTGTCACACCGGCATCAAAT…	1272	Gh_A01G0194	Gh_D01G2269	GOBAR_AA29911.t	GOBAR_DD00658.t	A01	D01	TRUE
Gorai.002G026900	ATGGGTGGTGGTGGGTGTTTTCCTTGTTTTGGATCATCAAACAAGGAAAAGAGTAATAATGGTGGGAAATCCATTAAAGAACTGAACAACAAGGATTCAACTAAAGATGGCTCAGTTGGTCAGTCTCATCATGTTAATAGAGCTAGTTTAGACAAATCAAAATCTCGGAGTGGTTCTGATTCTAAGAAGGAGCCTGCAGTATCTAAAAATGGATCAACCGAAAATATCCCAGCTCAAACATTTACATTTCGAGAGCTTGCTGCTGCCACAAAGAACTTTAGGCCGGAATGTCTATTAGGAGAAGGTGGTTTTGGACATGTTTACAAGGGCCGGTTGGAAAGTACGGGACAGGTCGTTGCTGTCAAACAGCTTGATAGAAATGGCCTTCAGGGAAATAGA…	1554	Gh_A01G0195	Gh_D01G2270	GOBAR_AA29913.t	GOBAR_DD00657.t	A01	D01	TRUE
Gorai.002G027000	ATGGAGCGGGACCCAGAATCCGATCCGCAACCGGAATGGAATACTCAGGGACCCGAAACGGGACTCGAAGAACCAGTTTGTCGATTGGGATTAGAAGGTGGGTCGGAATCATACCCGGAACGACCCGATGAAGCTGATTGTATTTACTATTTGAGGACTGGGTTTTGTGGCTATGGTTCTAAGTGCCGATTCAATCATCCTCGTGACCGTGCTGGGGTTATGGGAGTTGGAAGAGGTGGTGTTGGAGAGTATCCGGAGAGAGCGGGCCAGCCAGTTTGTCAGTATTATATGAGGACGGGAGCATGCAAATTTGGTGCTTCTTGTAAGTACCATCATCCCAAGCAAGGAGGTGGTTCTGTTAGCTCTGTGCCACTAAATTATTACGGATATCCATTACGT…	1413	Gh_A01G0196	Gh_D01G2271	GOBAR_AA29914.t	GOBAR_DD16155.t	A01	D01	TRUE
Gorai.002G028500	ATGTCGAGAAAAGGTTTGATGGAGCAAGACTTAAGTAAACTGGACGTAACTAAGTTGCATCCGTTATCTCCAGAAGTTATATCGCGCCAAGCTACTATAAATATAGGCACCATAGGGCATGTGGCGCATGGGAAGTCGACAGTTGTTAAAGCAATATCTGGCGTTCAGACTGTTCGTTTTAAGAATGAGTTGGAGCGTAATATTACTATCAAGCTTGGATATGCAAATGCAAAGATATACAAATGTGAAGATGAACGGTGCCCTCGTCCTATGAGCTTCAAGGCATACGGAAGTGGAAAGGAGGATAGTCCTCTTTGTGACGTGCCTGGCTTTGAAAACTGCAGGATGAAATTGTTGAGACATGTATCTTTTGTAGATTGCCCGGGTCACGACATTCTC…	1395	Gh_A01G0210	Gh_D01G2287	GOBAR_AA29928.t	GOBAR_DD03115.t	A01	D01	TRUE
Gorai.002G028600	ATGGCGGCTGCAGGATCTTTGCAGAATCTCCTGAAACTAGGGACTAAAATCGTCGGCGTGGGCCGCAACTATGCAGCGCACGCCAAAGAACTCGGCAACGCCGTCCCCAAGGAACCAGTACTGTTTTTAAAGCCGACATCATCTTATTTGGAAAATGGAGGTACAATTGAGGTTCCACATCCATTGAATTCATTGGATTATGAAGTTGAACTTGCTGTCGTGATCGGAAAAACGGCTCGGGATGTGCCTGAAAACACTGCCATGAACTATGTTGGAGGCTATGCTTTAGCGTTGGATATGACTGCAAGGGAAATCCAATCTGTTGCGAAGTCTGCAGGTCTTCCATGGACAGTTGCTAAAGGGCAGGACACCTTCACTCCGATCAGTTCTGTTTTTTCA…	678	Gh_A01G0211	Gh_D01G2288	GOBAR_AA38819.t	GOBAR_DD00641.t	A01	D01	TRUE
Gorai.002G028800	ATGGCGACGGAGCAATTGATGCCCGGAGGCGGTTTCCGGCACTTCCAGATGCAATCGGATACTTCACCGTCGATGATGTCATCGTTTTTCTCGTTTGCTCCAGGTGTCACCCCTGAAGCAACTCGGATTTTCGACGAGTTACCTAAAGCTTCCATAGTCTCTGTCTCCAGACCTGACGCCGGCGATATCAGTCCCATGCTCTTATCTTACACTATGGAATTCCAATACAAACAATTTAGGTGGCAGTTATTGAAGAAAGCTTCAGACGTTTTCTACCTACACTTTGCTTTGAAGAAACGATTGTTTATTGAAGAAATTCACGAGAAGCAGGAACAGGTTAAAGAATGGCTTCAAAATCTAGGAATAGGAGATCATCCGCCAGTTGTTCACGATGATGAT…	3321	Gh_A01G0213	Gh_D10G1729	GOBAR_AA38821.t	GOBAR_DD00639.t	A01	D10	FALSE
Gorai.002G029000	ATGGCCGCCGGAACAATGGCGACGGCAGCGGGAGCGGCGGTGATACTATACTACGTCTGGTTGAGGAAATCGGAAGTTAAAACCGACGGCGTAGGCAGTGAAGAAGACGAGGATTTATCAAAATCGAGCAGATCGGTAAAGCGGAGAATTGTTAGGAGACCAGCTCAAGCTCCCGCTACGTGGCTCGAAGCAATTGCTACGATATCGGAGACTCTCCGATTCACATACTCGGAGACTCTTGGAAAATGGCCGATCGGAGATTTGGCTTTTGGCATTAATTATCTCATGCGGAGACAGGGAAATTTCGAAGTGGCAAGTGTATATGCAGGTGATAATTGTGTGGAACTTAAGGGTGAAGAGATTAAAAAGGAGTTGAATAATCTGCTAAGGCTGTTAACT…	1923	Gh_A01G0215	Gh_D09G0609	GOBAR_AA38823.t	GOBAR_DD00637.t	A01	D09	FALSE
Gorai.002G029200	ATGAAAAATTCAAGTGGTGGAAAAGGATCCATGTCGACTGCTAGTTCAATTACTACTTGGAAAGCAGGAGATGTAGTTCCAGTTCCAGATCAGTTCCCTGCTGGTTTGCGTGTGCTTGTTGTTGATGATGATCCAACATGTCTCATAATCTTGGAAAAAATGCTAAGAAATTGTTCATATGATGTTACCAAATGCAATCGAGCCGAGACCGCATTATTGAAGCTACGCGAGAACAGAAACGGGTTCGATATCGTTATCAGCGATGTCCATATGCCAGACATGGATGGATTCAAACTTCTCGAGCATATTGGTTTGGAGATGGATCTCCCTGTCATCATGATGTCGGCGGATGATGGAAAAGATGTTGTCATGAAAGGTGTTACACACGGTGCCTGCGAT…	2037	Gh_A01G0217	Gh_D09G2278	GOBAR_AA29569.t	GOBAR_DD00635.t	A01	D09	FALSE
Gorai.002G029800	ATGTCGTTGAGACCGAGCACGAGAACCGAGGCCCGCCGCAACCGCTACAAGGTGGCGGTTGACGCCGAGGAAGGCCGTCGTAGAAGGGAAGACAACATGGTCGAGATCCGTAAAAGCAAGCGCGAAGAGAGTTTACTAAAGAAACGCCGCGAAGGCCTACAAGCTCAACAATTCGCTGCTTCTCTTCACTCCTCTAATGTCGAAAAGAAGCTGGAGAGTCTTCCTTCGATGGTTGCTGGCGTTTGGTCCGATAACGGTGCTGCACAGCTGGAGGCGACTACTCAGTTTCGAAAATTGCTTTCGATTGAGCGAAGTCCTCCAATTGAGGAAGTTATACAGTCAGGCGTCGTTCCCCGTTTTGTTGAGTTCCTTGGTAGGGAAGATTTTCCACAGCTTCAG…	1590	Gh_A01G0221	Gh_D01G2291	GOBAR_AA36911.t	GOBAR_DD00612.t	A01	D01	TRUE
Gorai.002G030100	ATGGCTACGAGCTTCTACTGCAGTTCTGCAATTCACACTCAACACCAGGTGAACGTGTCATTTGGAAGCAAAAACCCTCTTCAGAACGTGAAAAACCTAATAAAATCATTTGGGATTCCTTCAAAATCATGTTCTCCTCATGTATCTCTGCAACAGGGAAATTGGGTCAAGCTCATATGTGGTGCTAGCTTCGAGGATGTAGTTGATATCAGGAATCTCTCCCTTGTTTACACTCTAGCTGGAGGTAAAGATGCCAAGTTAATTATAGGTCGAATATCGCTATTAGTCCCTGCACTTTGTGTAAGTCGTATATTTAGTCTTTTTGATTGCATTGATTGTGCTGCTGATCCATCTGTAATCAACGCTGTAAATGAGGGAATTGAAACAGCTAGGGAGATT…	1341	Gh_A01G0223	Gh_D01G2293	GOBAR_AA02032.t	GOBAR_DD00614.t	A01	D01	TRUE
Gorai.002G030200	ATGGCCACTGGACAGTTATTTTCTCGGACCACTCAAGCGTTATTCTACAATTACAAACAACTTCCTATTCAACGCATGCTTGATTTTGATTTCCTTTGCGGGAGGGAAACACCATCTGTTGCTGGTATTATTAATCCCGGTGCTGAGGGATTTCAGAAACTCTTCTTTGGTCAAGAGGAAATTGCGATCCCAGTACATTCTACCATTGAAGCAGCATGTACTGCACACCCAACTGCTGATGTTTTTATCAACTTTGCATCTTTCCGAAGTGCTGCTGCTTCATCCATGGCTGCTCTGAAACAGCCAACCATTCGAGTTGTTGCTATAATTGCTGAAGGTGTTCCTGAGTCAGACACCAAGCAGTTGATTGCATATGCACGTTCCAACAATAAGGTTGTT…	1827	Gh_A01G0224	Gh_D01G2294	GOBAR_AA02034.t	GOBAR_DD00615.t	A01	D01	TRUE
Gorai.002G030800	ATGGCAGCTGCATCTTCGTCTTCGACGGAATCGCCCAAAACGACGACGGAGAGGAGAGGAATACCGGGAGCTCAATTCGTAGAAGATGTCGAGACTTATCTCACTCAAACCGGGTTCGATGTCAACTCCGCCCTCGCTTTTCTCCAAGAAAGGCTTCAGCAGTATAAATTGGTTGAGATGAAACTTCTTGCTCAGCAACGGGATCTTCAGGCAAAAATTCCTGATATCGAGAAATGCTTGGATGTGGTTGCCACTCTAGAAGCTAAGAAGGGTACCGGTGAGGCTCTTATTGCTGATTTCGAAGTCTCTGAAGGCATATACTCACGAGCTTGCATTGAGGATAACGATTCAGTTTGTTTATGGCTGGGAGCAAATGTCATGTTGGAATATTCATGTGAA…	591	Gh_A01G0228	Gh_D01G2298	GOBAR_AA02038.t	GOBAR_DD00620.t	A01	D01	TRUE
Gorai.002G030900	ATGGCGAACCACGGTGAGCTTCCGATTCCAATATACTCTTCGCTTGAACCGGTGTACGGAGAAGGATCACAGCTTGAAGAAGCTAAGCTTCGATTCGGTAAACTGAAGTCCAGGTTTCTCGAAGTATTCGGTCACCCTCCCGAAGTCTTCGCTCGATCTCCAGGGAGAGTGAACTTGATTGGAGAACATATTGACTATGAAGGATACTCGGTCTTGCCGATGGCAATCCGGCAAGACACGATTGTTGCAATTCGAAAGCGTGACAAAGGAGAGGCTGAAAAGCTTCTCCGAATAGCTAACGTCAATGATAAGTACACTACTTGTACTTATCCTGCTGATCCTAACCAGGCAATTGACTTGAAAAACCATAGATGGGGTCATTATTTTATTTGTGGGTAT…	1500	Gh_A01G0229	Gh_D01G2299	GOBAR_AA02039.t	GOBAR_DD00621.t	A01	D01	TRUE
Gorai.002G031600	ATGAAAATAAGACGACAATCCCAAGGGCCATTAAGCAAAGGCGACCAAATTGAAGTGAAACGACCAAACGGAGCGTATTACGCAGCCACCGTGCTCCGACCCCCTTCGGCAATGCAGATAAACATGGTGTTCGTCGAGTACCACGCCGAAGACGGTTCCAAATGTGTCAGGGGGTACGTCGACTTAACCCACGTGCGACCGTCGCCTCCGCTGGAGCTCAACCGTTGCTTCAAAATCGGAGACGCCGTCGACGCCTATTGGGAGAACGGGTGGCATCAAGGTGTCGTTAGGGATTTGCTCAAGGATTCCAAATACGTTGTGGGTTTTCATGGGAATGAAGGAAAAGTAGAAGAAAAAAGTGAAATTCATCAGTGTAATTTGCGGCTTCATAGAGAATGG…	1443	Gh_A01G0236	Gh_D01G2306	GOBAR_AA02045.t	GOBAR_DD00627.t	A01	D01	TRUE
Gorai.002G032100	ATGGCGGCTAAGAAGGCGAGTGAATCTTTCTCCAAGACCTTAATTGAGGAAGTTCACAAATGGGGTTGCATGAAACAGACAGGGGTGAGCTTGAGGTACATGATGGAGTTTGGGTCTAAGCCTACTCAACGAAACTTGTTGATTTCGGGTCAGTTTCTCCATAAGGAGCTTCCTATTAGAATTGCCCGAAGAGCAATTGAGCTTGAGAGCCTCCCTTATGGTCTTTCTGAGAAGCCTGCTGTTTTGAAGGTGAGAGACTGGTATTTGGATTCCTTTCGTGACTTAAGATCTTTTCCCGCGATCAAGGATACCAATGATGAGAGGGAATTTACACAAATGATTAAGGCTATCAAGGTGAGACACAACAATGTGGTCCCTATGATGGCTTTGGGGGTTCAA…	1110	Gh_A01G0241	Gh_D01G0239	GOBAR_AA31639.t	GOBAR_DD36983.t	A01	D01	TRUE
Gorai.002G032700	ATGGAGGATATAGGGCTTTTTAAGCAAGGTTTTAAATGGTTAGAATCTCAGAAACATGTTTATTCCAAGGCCAAAACGGCGGTTACTTATTGTAGAGATAAAATGGGGTTGTTAATGGAGAGGCATTGGCCAATGGTTTGTAGTGGATGTGTTGGTTTCTGCAAGTTTTTGAAGCTGGTTTTGGTTTATTGGATAGATTGTTTAGTGAGAGGGTTTCAATCGTGTAGCAGATTGGGTTCGGCTTCTTTGCTTGTAATAATGTGGAGTTGTTTCCTTAGCTTGACTTCCATGTCCTGCTTGCTTTATGTGCTTTTAAGCATGGGAGCTGCTGGAGCTGCTGTTCAGTACTTGGGTTACACACCTGGCCTCTTTATTGTAGGACTGTTCGGCATTTTGGTA…	1665	Gh_A01G0247	Gh_D01G0245	GOBAR_AA25900.t	GOBAR_DD30873.t	A01	D01	TRUE
Gorai.002G033000	ATGGATTCTTCTTTAGTTTTCTCTTTGGAACTGAAACTCCACCATCACTCTTTGCCTTTCCCAACCCATTTCCAAAGACGTCCGTTTCTCACTTCATCCAACTTCCACTTAGCGGCGGCCAAGAAACCACCCAGGAAAGTTCACTGTGAATTCGAACCCAAAGTTAATGGTGCTCTCTCACCGGACCCTGATTCCCGTTTCCTCGACCGGCAAAAAGCATTGGAGGCTGCAATGAATGATATAAATAGTTCATTTGGAAAAGGAAGTGTTACAAGATTGGGGAGTGCTGGTGGAGCATTGGTTGAAACTTTTCCAAGTGGTTGTTTGACGCTAGATTTAGCCTTAGGTGGTGGCCTTCCCAAAGGAAGAATTGTGGAGGTATATGGACCAGAAAGTAGT…	1263	Gh_A01G0250	Gh_D01G0248	GOBAR_AA25903.t	GOBAR_DD31476.t	A01	D01	TRUE
Gorai.002G036100	ATGTCAAACTTAATACTTTTTGAGGATATTTTTGTTGTTGATAAGCTTGACCCAGATGGTAAAAAGTTTGATAAAGTTACCCGCATTGAAGCACGGAGCCAGAACTGTGATATGTTCATGCACCTCGATGTAAATACAGAGATATATCCTATGCATGTTGGTGATAAATTCACAATGGCGTTATCTCACACGTTGAATTTGGATGGGACGCCTGATACTGGCTATTTCAATCCGGGGAGGAAGTCTCTTGCAGATAAGTATGAGTATGTCATGCATGGGAAGTTATACAAGATATCCGATGATTCTTCAGGGAAAGGACTTAAAGCGGAGATCTATGTATCATATGGTGGGCTTTTAATGCTATTGAGAGGAGAAGCTTCTCATGTTTCCCACTTTGAA…	438	Gh_A01G0261	Gh_D01G0271	GOBAR_AA14612.t	NA	A01	D01	TRUE
Gorai.002G036300	ATGGACCGATCTAGACTTAATATGAGGGGTCGTTGCTCCGGTTCAACACCATCAGAGGAATCGGCTTTGGATTTTGAAAGAACCTGCTGCTGTCATCCTCATCTTCCTTCATTTAGTTCACCGACACTTCAGCCTTTTGCTTCGGCTGGACAGCACAGTGATAACAATGCTCCTTACTTTTCATGGCCGACATCCAGCAGGTTAAACGATGCTGCTGAAGAGAGGGCAAACTATTTTGCTAATCTACAGAAAGGAGTTCTGCCTGAGACTCTTGGTGGGTTGCCAAAAGGGCAACAAGCAACAACATTACTCGAGCTAATGACCATAAGAGCATTTCATAGCAAGATTTTGAGATGCTACAGTCTTGGGACAGCGATTGGTTTTCGTATTAAAAAGGGT…	1812	Gh_A01G0263	Gh_D01G0273	GOBAR_AA14614.t	GOBAR_DD31430.t	A01	D01	TRUE
Gorai.002G036600	ATGGTGAAGTTTACAGCTGAGGAGCTCCGTGCCATTATGGACCGGAAACACAACATCCGTAACATGTCTGTTATTGCCCATGTGGATCACGGGAAATCAACTCTTACCGATTCTCTTGTGGCTGCTGCTGGTATCATTGCACAAGAAGTTGCTGGTGATGTTCGTATGACAGATACCCGTGCAGATGAGGCTGAGCGTGGTATTACAATCAAGTCTACTGGAATCTCTTTGTACTATGAAATGAGTGAGGATTCTTTGAAGAGCTACAAGGGCGAGAGGCATGGGAATGAGTACCTCATCAATCTTATTGATTCCCCTGGGCACGTTGACTTTTCATCTGAGGTCACAGCTGCTCTTCGAATTACTGATGGTGCCCTTGTGGTTGTTGATTGTATTGAA…	2532	Gh_A01G0266	Gh_D01G0277	GOBAR_AA34787.t	GOBAR_DD03587.t	A01	D01	TRUE
Gorai.002G036700	ATGATGACCGTCGACGACGTCCAAGGTGTTAACGATAACAAGGCCGATCACGAAGATATTCAACTTCCTGGGTTCCGGTTTCATCCTACTGATGAAGAGCTCGTAGGGTTTTATCTTAAACGCAAAGTTGAAAAGAAACCCCTAAGATTCGAGCTTATCAAACAGATTGATATTTACAAATTTGATCCCTGGGATCTCCCAAAAGCTAGCATGGTGGGGGGAGGAGGAGAGAGTGAATCGTACTTCTTCTGCAAACGAGGAAGGAAATACAGGAACAGCGTGAGACCAAACAGGGTAACAGGGTCTGGTTTTTGGAAAGCAACCGGCATTGACAAGCCTGTTTATGCTCAAACAGGTGATCATCAAGGCCTTGCCTGCATTGGGTTAAAGAAAACCTTA…	963	Gh_A01G0267	Gh_D01G0278	GOBAR_AA09417.t	GOBAR_DD31434.t	A01	D01	TRUE
Gorai.002G036900	ATGGCTCCAAGTTTTGACGATGGCAACTCACTTTTCAACTTTGTTGTCCGAGATGGAAATGGTGTTAAAGGAATGGTGGATTCGGGCTTGTCGACGGTGCCACAGGCTTACATGCAACCACCGATGGAGCGAATAGACAAAGATAGAGCTCGAAAACATGGGCATCCCCCGATTGATTTGTCGAAACTCGGTGGCCCTGAGCACGACGAAGTGGCTAAACAAATTGTTAGAGCTGCTGAGAATCTTGGATTCTTCCAAGTTGTCAACCATGGAGTTCCTGTTGATCTACTCGAGTCTCTTAAGGACACCGCCAATGATTTCTTTAGCTTGCCTGCTGAGAAAAAGGCTGTTTATCGTGATGACGTTAGTCCGACTCCATTGGTGAAGTATGGGACTAGC…	1098	Gh_A01G0269	Gh_D01G0280	GOBAR_AA09423.t	GOBAR_DD10171.t	A01	D01	TRUE
Gorai.002G037000	ATGGCTCCTACTTTCGATAATGAGAGCTCCCTTTTTAACTTTGTTGTTCGAGATGGAAATGGCGTCAAAGGAATAGTGGATTCCGGCATATCAAAGGTGCCCCAGGCTTACATTCAACCACACGCTGAGCAAATTGATAAGAAAAGTGCAAGCAAATGTGAGATTCCACCGATTGATTTGTCGAAGCTCGATGGCCCTGACCATGATGAAGTGGTCAATCAAATTGTTAGAGCTTCTGAGACACTTGGATTCTTCCAAGTTGTCAACCATGGAGTTCCCGTACAACTACTTGACTCCCTTAAGCAAACTGCACATAACTTCTTTAGCTTGCCCGCTGAGAGAAAGGCTGTTTATCGCAAAGAGGTGAGCCCATCACCATTGGTGAAGTATGGTACGAGT…	1098	Gh_A01G0269	Gh_D01G0281	GOBAR_AA09421.t	GOBAR_DD34981.t	A01	D01	TRUE
Gorai.002G037100	ATGGCTCCAAGTTTGGATGATGAGAGCTCTCTTTTTAACTTTGTCGTCCGAGATGGAAATGGCGTCAAAGGAATAGTGGACTCTGGCATATCAAAGGTGCCTCGGCCTTACATTCAACCACCTGCCGAGCAAATTAATAAGAAAAATGCAAGTAAATGTGAGATACCACCGATCGATTTGTCGAAGCTCGATGGCCCCGAGCATGACGAAGTGGCCAACCAAATTGTTAGAGCTGCTGAGACTCTTGGATTCTTCCAAGTTGTAAACCATGGAGTTCCCATACAACTACTCGACGCCCTTAAGCAGACCGCACATAACTTCTTTGGATTGCCTGCAGAAAGAAAGGCTGTTTATCGCAAAGAGGTGAGTCCATCCCCATTAGTGAAATATGGGACTAGT…	1098	Gh_A01G0272	Gh_D01G0282	GOBAR_AA09419.t	GOBAR_DD34981.t	A01	D01	TRUE
Gorai.002G037200	ATGGAGCTCCTACCTCTCAACTATGGAAACAAAACCCTGCCTCTCAAATCCACTCCCTCTCCCAAAATCACTTGTTTCAGAACCATTCGAGCTTGCTCTCCCAGACAGGACCTCAAAGGCCGAACTGTTGCAGTAATTGGCTTGGGAATATCTGGAAAAGCTGCTGCAAGGCTTGCTCTTGCGCGAGGTGCTTCGGTTGTAGGTATTGATCAGGATGAGAGTTTGAGTTCGCTAGAGCATGATCCTTCTTTTATGGCATTGAACTCTACTGGGTTCAAAACGGTCCTTGGAAACTTTGATTGGAATCTGCTTAAGGATGCAGATGTGGTAGTTGTTTCTCCTGGAGTTCCCCTAGAAAAATACGGCCTTTCATATTTGTTACAGTCGGGAAAACAGGTC…	1530	Gh_A01G0271	Gh_D01G0283	GOBAR_AA31197.t	GOBAR_DD34980.t	A01	D01	TRUE
Gorai.002G038000	ATGGAGATAACAAATGTGAGCGAGTATCAAGAAATTGCAAAGCAAAAGTTGCCAAAGATGGCGTATGACTACTATGCATCTGGTGCTGAGGACCAATGGACATTGCATGAGAATAGATTTGCTTTCACTAAGATACTGTTTCGTCCTCGTATTCTCATCGATGTAAGCAAGATAGACATGACCACGACTGTGTTGGGTTTCAAGATATCAATGCCTATCATGATTGCCCCAACTGCCTTCCAAAAAATGGCTCATCCTGAAGGGGAGTATGCAACAGCTAGGGCTGCATCTGCTGCTGGAACTATCATGACATTATCCTCATGGGCAACTTCTAGTGTTGAGGAGGTTGCTTCGACAGGACCCGGCATTCGGTTTTTCCAACTCTATGTATACAAGGAC…	1110	Gh_A01G0279	Gh_D01G0290	GOBAR_AA31206.t	GOBAR_DD36953.t	A01	D01	TRUE
Gorai.002G038300	ATGGATTCTTGCAACTGTATTGAGCCGCAATGGCCACCAGATGATCTGTTAATGAAATATCAATATATTTCCGACTTCTTCATTGCGCTTGCTTATTTCTCAATTCCTTTAGAGCTTATATACTTTGTGAAGAAATCTGCCGTGTTTCCGTATAGATGGGTACTTGTGCAATTTGGTGCCTTTATAGTACTTTGTGGTGCAACGCATCTTATTAACTTGTGGACTTTTACAATGCATACGAGAACTGTGGCTATGGTAATGACGACTGCTAAGGTTTTTACTGCTGTGGTATCGTGTGCAACTGCCTTGATGCTGGTGCATATTATTCCTGATTTATTGAGTGTTAAAACCCGAGAATTATTTTTGAAAAATAAGGCCGCCGAGCTCGATAGAGAAATG…	2223	Gh_A01G2054	Gh_D01G2310	GOBAR_AA25105.t	GOBAR_DD28322.t	A01	D01	TRUE
Gorai.002G042800	ATGGGTTTGATGGAGATTTCAATAATGCTTCATGTTGGATTAGTTTTGTTCCTGCTTTGGACGCTTTCTCAATTCAATCTTTGCCATCCAGTTGCTTATTTCGTGTCTCTCATCTACCTCTATTTGGTTCATGAAAGGTATGTGGCGAGATTGAGGAAGAAATTGGAGTTCGAGGAAAAACGGCAACAATTTAGGAGAAGGGTACTTTCGGATTCCGAATCTGTTCGGTGGCTAAACCATGCTGTTGAAAAAATATGGCCTATTTGTATGGAACAGATTGCATCACAGAAGATTCTGCTTCCCATCATACCTTGGTTCTTGGCTAAGTACAAACCTTGGACTGCTAAGAGAGCTGTGGTTCAGCATTTATATTTGGGAAGAAATCCACCTTTGATCACG…	2349	Gh_A01G0286	Gh_D01G0326	GOBAR_AA31683.t	GOBAR_DD17257.t	A01	D01	TRUE
Gorai.002G043100	ATGCTGCTTAACGTGGGTACTTTCATAAGATCAGCTACTCGATTTTCTCCTTTCATTATACCCCATTCTTCTCCTTCATCTCCTTCTTCGTTTTGTTTCAGTTTCTCTCCAAAGCAAACCGTCTCTTTTACTCTACAATCATCACAAATGGCGTCTTTTACTACGTTATCTCAATCGCCTCCAAAGCTATTGTTTCGTCAGTTGTTCGAGAAAGAATCATCTACTTATACTTACCTCCTTGCTGATTGTTCCCACCCGGATAAACCAGCGCTTTTGATTGACCCTGTAGACAGGACTGTTGATAGAGATTTAAATTTGGTTAAAGAATTGGGGTTGAAACTTATTTATGCTATGAACACTCATGTACATGCTGATCATGTTACTGGAACTGGCCTCATC…	921	Gh_A01G0289	Gh_D01G0330	GOBAR_AA31686.t	GOBAR_DD20732.t	A01	D01	TRUE
Gorai.002G043400	ATGGAAGTTTACCTTGTAATTAGAGATTTGGTTTCATTGCTTGTTGTTGGGTTATTAATGATATGGGGATGCAGAACTTTAAACTGGGTATGGCTGGCCCCAAAAAGGCTCGAAAGCTGCTTGAGACAACAGGGTTTTGCAGGGAATCCTTACAGGTTCCTTTCTGGTGACATAAAAGAGCTCTCAACTATGAGCAGACAAACAAGAGCCAAACCTATGCCTCTTAGTGATGATATTGGGCCTTATGTTGTTCCTTTTCAACATCAAACTGCTAACCAGTATGGAAAGAATTCATTTACGTGGTTTGGTCCAAGACCAAGGGTGAACATTACGGACCCTGAAAAAATAAGAGAAATACTTAACAAATTTAATGACTTCCAGAAGATACATACCAATCCA…	1557	Gh_A01G0293	Gh_D01G2312	GOBAR_AA31688.t	GOBAR_DD17250.t	A01	D01	TRUE
Gorai.002G043600	ATGGAAGTTTACCATGTAATTAGAGATTTGGTCTCATTGCTTGTTGTTGGTTTATTAATGATATGGGGATGGAGAGCTTTAAACTGGGTATGGTTGGCCCCAAAGAGGCTCGAAAGGTGCTTGAGACAACAGGGTTTTGCAGGGAATCCTTACAGGTTCCTTTCTGGTGACATAAAAGAGCTCTCAACTATGAGCAGACAAACAAGAGCCAAACCTATGCCTCTTAGTGATGATATTGGGCCTTATGTTGCTCCTTTTCTTCATCAAACTGTCAACCAGTATGGAAAGAATTCATTTACGTGGATTGGTCCAAGACAAAGGGTGAACATTATGGACCCTGAAAAAATAAGAGAAATATTTACCAAATTTAATGACTTCCAGAAGGTGCGTACCAATCCA…	1674	Gh_A01G0293	Gh_D01G2313	GOBAR_AA31688.t	GOBAR_DD17248.t	A01	D01	TRUE
Gorai.002G045300	ATGCAGCCAAATCAGTTGAAGAAGGACCTAAAAGAGATGGACTTTTTCACTGAATATGGGGATGCAAACAGGTATAGGATTCTTGAAGTTATTGGGAAGGGAAGCTATGGAGTTGTTTGTGCAGCACTTGACACGCATACTGGGGAGAAAGTGGCAATAAAGAAAATACAAGATGTATTTGAGCATGCATCTGATGCTATAAGGATTTTACGAGAAGTCAAGCTGCTTAGACTTCTTAGACATCCTGATATAGTAGAAATTAAGCGAATAATGTTGCCACCATCAAAGAGGGAATTCAAAGACATATTTGTTGTTTTTGAGCTCATGGAATCTGATCTTCACCAAGTCATAAAAGCTAATGATGATTTAACACGTGAACACCACCAGTTTTTCCTTTAC…	1785	Gh_A01G0304	Gh_D01G0338	GOBAR_AA27317.t	GOBAR_DD11484.t	A01	D01	TRUE
Gorai.002G045800	ATGCAGTCCTCACTTCCATGCCCTCATGCAACAACAACATACTTCAAATCTCTAGAGAAACCAAGACCCCCTTATCTATTATACCCTAATCCCTTACTTTCATTTCCCAAACCTTCCAATTCATCATCTTTGTGCTTGACACTAAGATCCCAATCCCACAAACAACTACCCAATAGACCCATCAATTCGTTGACTTCCAATAGTTTTCAAATTCACTGCGGCATTTCATCAAACAGTTACAATGCTAACAACAAGAAAAGTGTCAGAGATTGGATTGAGTGGGTTGGTGAAGTGATTTCCACTGCATTCCCGCTATGGGTTTCTTTAGGATGTCTACTTGGACTGTTCAAGCCAAGTTCTTTCAGTTGGGTTACCCCCAGATGGAGTATTTTTGGTCTT…	1212	Gh_A01G0308	Gh_D01G0342	GOBAR_AA27322.t	GOBAR_DD11480.t	A01	D01	TRUE
Gorai.002G046000	ATGTCTGGAAGAAATCGTGGGCCACCGCCTATTCCGATGAAAGGGCCGCCTCATGCTGGATTGCTGCCGCCGGTGCACGAACATCCTTATGCTAGAGGCCTAGGACCAATGCCACCACACCCAGTTTTACTGGATGAAATAAGAGAACCCCAATTTGTGTTGGGTCCTAGAGGGTTTCCTCCTCATCCAGCTATCATTGAGGAGCGTCTTGGAGTTCAACTGCAAGAAATTCAAGCCCTCCTGGCGGATAATCAAAGGCTGGCAGCGACTCATGTTGCGTTAAAGCAGGAATTGGAGGCTGCTCAGCATGAGTTAAAACAGATGTCTCATTATGCAGATTCGTTGAGGGCGGAGAAGGATGTTCAGATGAGAGAGATGTACGAGAAGTCGGTTCGGTTG…	954	Gh_A01G0309	Gh_D01G0344	GOBAR_AA27323.t	GOBAR_DD11479.t	A01	D01	TRUE
Gorai.002G046400	ATGCCTGGAAACAAGTACAACGGTAATTCGCCGCATATACCAACTCGCACGGAACGCCTTTTGCGTGATAGAGAGCTAAGGGAGCAAAGGAAAAGCAACAGAACTTCCCATTTAGATGAAGTGATTGATATTCGTAAGGGGGCTGAAGTATCTGAGAATGGACCACGTTTTAGAGAAGGTGACAACTCTAGGGCTGCTTTTGTCGAAAAATACTTGGAAGACGCTGCAGTTGCAAGGGCACTGACTGAGGGATGCGAAAGACAAGATGGAAGGCCTTTTAGGCAACGACTGTTGGTAGTGGCCAATAGGCTTCCTGTTTCTGCCGTGAGGAGGGGTGAAGATTCATGGTCACTGGAAATAAGTGCTGGAGGTCTTGTAACTGCTCTCTTGGGTGTCAAG…	2808	Gh_A01G0313	Gh_D01G0347	GOBAR_AA27327.t	GOBAR_DD11485.t	A01	D01	TRUE
Gorai.002G047000	ATGGCAAGAAGAAAACTTCTATTGCTCTTGAAACCATTTGATGTCTACCAAGTTACTCAATCAAACGCGGTTTCTCGCTTCACCAATCCTCAGATTTTCCATTATATTGATAATAGGCGTAAGGTGCACAAAGAGGCCATAAACGTTTGTCAGAAAATTTTACAGCAGAAGCCAATTGACTGGAAACCCATATTTCGTAACAATTTATCACAACCAATTCATAATGTGGATTTGGTTGTTACAGTTGGTGGTGACGGTACTCTTTTGCAGGCCAGCCATTTCTTGGATGACTCAGTTCCAGTTCTAGGAGTTAATTCTGATCCTACACAAGCCGAAGAGGTTGAAAAATTCAGCAATGAGTTTGATGCTACTAGAAGCACTGGCTATTTATGTGCAGCA…	936	Gh_A01G0318	Gh_D01G0355	GOBAR_AA25155.t	GOBAR_DD29221.t	A01	D01	TRUE
Gorai.002G047300	ATGACCGTTGAAACGGCTGACCGGAAAGAAACCATCGTGAAGGTTGATGATGGAAGCAACAAAGGCAGTATTGCTGCTGCTTCGGATATCGTCAGTGGTGGTGGAGGTAAGTTTTGGAGAGAATCAAGCTATGATTTTTTGCAAGACAGTGGGAAAATCAGCAGCGACTGGAAGAAAGAGATTGTTGACATGAACAGCAGTAGCAGTGGTAGTAGTAGTAATAGAAGTGAAGGTTTTGATTTCATGCAAAGCAAACAAGGTGCCATGGAAGATCCACCATCGAAGTTGATTGGTCAGTTCTTGCATAAGCAAAAAGCTTCAGGTGAGATTTCCTTGGATATGGATTTGGAAATGGATGAACTTCAACAACAACCACCCGATCACGGCGGTTCATTGCCT…	2658	Gh_A01G0321	Gh_D01G0358	GOBAR_AA01536.t	GOBAR_DD29219.t	A01	D01	TRUE
Gorai.002G048100	ATGGCTGCTTTGCTTGGTTTTCTAGGTTACTACCATTGCCTTGCTGCTGTTTTACTTTCTTTAGCTATAGTTTTAGTTCATGGAGATATTCACAGCAGCTTTAACATGGGGTATGAAGTGAAGAGAAATGAAGTGAAAAGCTGTGATTTTTTTCAAGGAAGTTGGGTTTTTGACGATTCTTTTAACCCTCTTTATGATTCTTCGAGTTGTCCCTTCATCGGCGGTGGCTTCGATTGCCAGAAAAATGGCAGACCTGATCGGAATTACCTCAAGTATAGATGGCAGCCTAATGACTGTGCACTCCCCAGGTTCAATGGAATTGATTTCCTGGAGAAATATACGAACAAGAAGATACTTTTTGTGGGGGATTCATTAAGTAACAATATGTGGAGATCACTC…	1203	Gh_A01G0324	Gh_D01G0364	GOBAR_AA06725.t	NA	A01	D01	TRUE
Gorai.002G051000	ATGACTCAAATTGAAACCCTAGGTATTCTTGAAGAGATCCAAGCTATCGTCTCCGATAAACTTCAAGTCGTATCCTACAAGTGGTTGAGTCGTAATTTTCTGGTCTCATCCAACGTTGCAAAGAGATTGCTTGCTGAGTTTGTTGAGAAGCATGGAAGTGGATTAGAAGTTGTATATAGTTTGTCTGGCTGGTTGAAGAACTCTCCATCAAACTATCATATTCAGCTTGTAACAAGACATAAACTTTCAGAAGCCAAGCAAGAATATGATGGCAATTGCAGAGCTGATGTCTACAGTGTGCAAGTTTGCATCCCAGAGGACCCAGCTGCAATTTGGAATACTGAATTTCTACAAGCTGAAGAGCTCTTCAAGCAGCCTGCCCCAGTGGAGAATTGCTTG…	1611	Gh_A01G0350	Gh_D01G0384	GOBAR_AA40299.t	GOBAR_DD24034.t	A01	D01	TRUE
Gorai.002G051200	ATGCCCTCCTTATTTGGCTCTAACCCTTCATCCTCCGATCCTGCAAACGACACCGTGCCTTCCCCTTCCTCTTCTTGTTCCTCCTCCTCCTCTCCGGACATGTGGAATTACTTTTTTATCCCTATCCTCCTCTGCCTCACCAAAGAACTCTCCCTTGCTAAAGCTCAAACCTCAACTGGACTCCTCCTCCCGAATCAACGCGGCGACGGCTCGGCCGATGATTCACTAATTTCCTTTTCGAGTTGCGCGAATGCTGACCCGAAGCTATATTATCGGCCTGTGATTGGGATACTGAGTCATCCAGGAGACGGCGCGTCGGGGAGGCTGAACAATGATACTAACGCTTCCTACATAGCTGCGTCGTACGTGAAGTTCGTGGAAGCGGCCGGGGCTCGAGTC…	1161	Gh_A01G0351	Gh_D01G0385	GOBAR_AA40300.t	GOBAR_DD24039.t	A01	D01	TRUE
Gorai.002G052500	ATGGAGGGGCTGATAAAATACCCTAAAATTGAACCAGAAGACAACCAGTTTCAATTCTTATCTTCCCAGGATCTGGAAAAAGTGGAGGAAAGTAGAGAAAAATGTACTCTTGTAGATACCGATGTTATGCAAGATGGAAAGCAGCTTAAAAGATCTGAAAGTGAAGTCCATCCTAGAGTTAGTGGATGCAATAGTATGGAAATTCTTTCGAGCGATGGAAATCAGAAAAAGGGAGAAGCTTTTTACTATGATACCCCATTTTCTGAAGAAACTGGAGTTTGGGTACCTGTGTCTGTCCCTCCTGTGTCTGAAAATAAACACGAAGAATGGGATAGAGGCCTATGTCTGAATGGAGGATACTTTCCTGATGATGGTGTACGATCAAATCAGTTTATTGGA…	1560	Gh_A01G0361	Gh_D01G0391	GOBAR_AA19050.t	GOBAR_DD21477.t	A01	D01	TRUE
Gorai.002G053200	ATGGGCAGTCCTGCAGAGCCAAAGAGAAGAGTGGCATTTGTGCTGATTGATGGATTAGGAGATGTATCAATACCAAGGTTTGGGAATAAGACTCCTCTGCAGGCTGCTGATGTTCCAAACTTGGATGCCATAGCATCAGCTGGAGTTAATGGCCTTATGGACCCTGTGGAAGTAGGTTTGGGTTGTGGGAGTGATACGGCTCACCTCTCATTGTTGGGCTATGACCCGAGAGTCTATTACCGAGGGCGTGGTGCATTTGAGTCCATGGGGGCTGGGTTGGCAATGTCACCTGGAGATATTGCATTCAAGTCAAATTTTGCGACCTTGGATGAGAAAACTGGCATAGTTACAAGTAGGAGAGCTGACAGGCATTTTGAAGAAGAGGGGCCTATCCTTTGT…	1488	Gh_A01G0364	Gh_D01G0398	GOBAR_AA18102.t	GOBAR_DD21484.t	A01	D01	TRUE
Gorai.002G053300	ATGTCCGTAGAAAGGTCATTTGAAGCCTGGGAAGAGGTCCAACGCCATGGCCAGGACCTTGCAGATCGGCTAGCTCAAGGTTTTACTGGCTTAATCCAATCCCATATCACCCCACCTTCGTTCCCATGGCCAAACCCTCCAAAATCCAAGCTTTTCGACCTCGAGTTCCCTTCCCAATCCTTTGTCAATAAGGATTTTGGGCTTCCCATTGACAAGTCTACCATGTTCGACATCGGTGATATCGGGAACAGGATTGGTCAAGTCGGGGCTGATTTCAGTGCCGGCTTAAATGGGTTGGTGCAGCAGTTCTTCAGGAGCTTGCCAATCCCCTTTCGTACTGAGGAGAGTGCTGTTTTGCCTGTTAGAGGTGATATGATCTTGAAAGTGCAGAAGGCTGAG…	1413	Gh_A01G0365	Gh_D01G0399	GOBAR_AA18103.t	GOBAR_DD21485.t	A01	D01	TRUE
Gorai.002G054300	ATGTCGTGTTCGTCTCCGATGAGGAAAACCTCGTGCCTTTCACGTAGGTTCTCGAGATCATTGAGACTGTCTGCCAGAACGGCGGCGTTAACAACAGTCTCGACCAGGGAGAATCACCTGGAGTCTTCTTCTACATCATCACCGTCTTCGCCGCCGCCGTTGGCGGAGGCTGGAGGGGATTCATGGTCGACGTTGCTGCCGGAATTGTTAGTTGAGATCATGGAGCGTGTGGAAGCGAGTGAAGAAATGTGGCCTGACAGGAAAAACGTGGTTTCGAGCGCTTGCGTATGTAAGAAGTGGAGAGAAGTTACGAGGGAGATCGTTAAGGCTTCTTCTCAAAATAGCGGCAAAATCACTTTTCCTTCTTGTCTTAAGCAGCCTGGTCCACGGGAGTTTCCT…	1170	Gh_A01G0377	Gh_D01G2325	GOBAR_AA18111.t	GOBAR_DD08103.t	A01	D01	TRUE
Gorai.002G054400	ATGGCCGGAATCGGACCTTTAACTCAAGACTGGGAGCCCGTCGTTATTCGGAAAAAGCCCCCAAACGCTGCCACCAAGAAGGATGAGAAAGTCGTTAACGCCGCCCGTCGAGCCGGTGCCGAGATCGAATCCGTCAAGAAATCGAATGCTGGGACGAACAAGGCAGCATCGAGTAGCACTACTTTGAATACAAGGAAACTTGATGAGGAAACTGAAAATCTTGCTCATGAACGAGTGCCAACTGAACTGAAGAAAGCCATCATGCATGCTCGAATGGAGAAGAAACTCACCCAGTCTCAACTTGCTCAGATGATCAATGAAAAGCCCCAGATTATACAAGAGTACGAATCAGGAAAAGCTATTCCTAACCAACAGATTATAGGTAAACTCGAGAGGGCA…	429	Gh_A01G0378	Gh_D01G2324	GOBAR_AA18112.t	GOBAR_DD08102.t	A01	D01	TRUE
Gorai.002G054700	ATGTCCAAGCGGAGCCACCATCATTTGACGGAACTCGGCTGCATCGCCTGCGAAGATTTGACGGAGTTCGGTGCCGGAAAGGAAGGTTGGTTAGCCCCTGATGCCGGCACCACCGTCCTCTGCGCTCTCGACGCCCATTCTCTCGCAATCGCTAACCGATCTGTTGTTCTCATCATCGGCTGGTCCGACTCGGACGAACCTCGGGTTAAGATCCGACCCGAACTGTCACCTATCGAGGCAGAGCGCATCACGGCCATCGAGTGGCTGGTTTTCGATGATATTAAAGTGATTGCAATCGGAACCTCCAGAGGATTCCTTTTGATGTACTCTTTGCGTGGTGATTTGATTCATAGACAGATGGTATATCACGGACAAATCATAAAGCTAAGAGTTCGGGGA…	1374	Gh_A01G0381	Gh_D01G2321	GOBAR_AA18115.t	NA	A01	D01	TRUE
Gorai.002G055400	ATGGATCATGCAGCAGATGCTCATAGGACTGATTTGATGACAATAACACGTTTCGTGTTGAACGAGCAATCCAAGCATCCTGAGTCTCGTGGGGATTTCACCATCTTGCTTAATCACATCGTTCTTGGTTGCAAGTTTGTTTGCTCTGCTGTTAACAAGGCTGGTCTAGCCAAACTCATCGGACTCGCTGGGGAGACTAATGTTCAGGGTGAAGAACAAAAGAAATTGGATGTGCTTTCAAATGAAGTCTTTGTCAAGGCTTTAGTAAGCAGTGGCAGAACATGCATCCTTGTCTCAGAAGAAGATGAAGAGGCGACTTTTGTAGATCCCTCAAAGCGTGGGAGGTACTGTGTTGTTTTTGATCCTCTAGATGGTTCCTCCAACATTGACTGTGGAGTT…	1026	Gh_A02G1760	Gh_D03G1766	GOBAR_AA03611.t	GOBAR_DD11934.t	A02	D03	TRUE
Gorai.002G056000	ATGAAGTGGGTCAAAGTCATAGTATCTTTCATCCTCACACTCTCGTTCTTGTCGTTTCCTTCATGCGCGTTCCAATCCGATGAGCTTCTTGTTGACGACGAAGAGTTCGGACTCGAGGGGGCTCCGCAACATCGTTCCCCTGAACCCATCCCCACTCGATCCCCACCAGTCACATCCCCGACCCGAAAGAGGCATTCGGATCTAGATTCCGATTCTAAGATCCAGTTCTCTCTTGACCACGCTTTTGGCGACTCCGATTTCTCTCCCGCTGGCACTTTCTCCGCCCGCCTCAAAACATGGAGCCACGGCGGCCAGTTTTGTCAGACTCTTACAAAGCTACGGTTTTCGAGGAACAGTTTCTCTGATGTGGAGAAGGAGAAGTTCAAAAATCTGCTTGAA…	912	Gh_A02G1756	Gh_D03G1771	GOBAR_AA00523.t	NA	A02	D03	TRUE
Gorai.002G056600	ATGGTGATGAAAGGATGGATGGTGGTGGAAAAAGGGAGGAGGATTGTACGGACGGCGTTTTTCATGGTGGCGATGTTGACGTCGCTTCTGGCATCGTCTCTGCCGTTGCTGGCGGCGATAGGCGACATCATGATCCCTTTCCTTTTACTCTCAAGCTTCACATGCGTCACGTGCTACGGTTTAAAGGAACACTTTCGTCGTTACGCTTTCAAAAACTCCTTAACCGATATACCTCTGGTCTCCATCCTCAGATCTATCATCATCATTTGTGTATATTCGATGTGCGATGGCCCAGCATTATCCCATGGACCTTACTTAGGAACGGTTGCTTTATGTTCATTCGTTTCGATTCTTGTACTATCGGTCAAAGCTTGTGTTTTTACGGTGAATTCGCAAATA…	1974	Gh_A02G1192	Gh_D03G0595	GOBAR_AA09967.t	GOBAR_DD26222.t	A02	D03	TRUE
Gorai.002G057200	ATGGCAGGCGAAGCAGCAGCGGCGGCGAATTTCTGGGGTGATACGCCGGAGGAAGACTATTACAGGTCGCAGGGTGTACGCAACACCAAGTCTTACTTCGACACTCCCAACGGAAAGCTCTTCACCCAGAGCTTCTTACCCTTGGATAAAAAAGTGAAGGCCTCCGTCTACATGACCCACGGCTATGGATCCGACACTGGTTGGCTCTTCCAGAAGATCTGCATCAACTTTTCCAATTGGGGTTACGCTGTTTTCGCCGCTGATCTTCTCGGCCATGGCAGATCCGAGGGTCTCCGCTGCTACTTAGAGGTCGTGAATGTAGGTGACATGGAGAAAGTTGCTGCAACATCCTTATCATTCTTCAAGCACGTCCGGAACAGCGATGAATACAAAGACTTA…	975	Gh_A02G1201	Gh_D03G1701	NA	GOBAR_DD09523.t	A02	D03	TRUE
Gorai.002G057500	ATGGCAGTGGAATACGCCTTCGCCGACGAGGAAATGGTGATCGATGAGGGTCTCGGATACCCCAGAGCCTATGCCAAAATATGCCGGGGCCGTAGTCTTGGTCCCTACCCCCATGGCCCTCCTTTCACCTTCATTCCTTACGTTTTGCACCAAAACGAGAATCTGAGAGCAAAGGAACTGGATGAACTGTTCCCACTTATTGATCCAAAGGCAAGACCATCAGCCAAGCCAAAAATCTTCATTAATCTCTTGTGGAAGCAGCTTAGTCATTTAGGGAACGCGGGGTTTGATCCGGAAGTAATCCGAGTGGATCCGTACGGAAATGTCCTGTATTACCATGCTGACTCAGCTTCGCCTCTTTCATGGGACATTGATCACTGGTTTCCTTGTTCAAGGGGT…	2211	Gh_A02G1198	Gh_D03G1704	GOBAR_AA03202.t	GOBAR_DD09519.t	A02	D03	TRUE
Gorai.002G057900	ATGGTTGGAAATTCGCTAGCTGGACTGCAAGATCACTTGAAATTGGCTCGAGAATACGCTCTCGAAGGCCTCTACGACACTTCCATTATCTTCTTTGATGGCGCCATTGCTCAGATCAACAAGCATCTAACCAATCTTGATGACCCGCTAATTCGTGCAAAATGGATGAATGTAAAGAAAGCACTATCAGAGGAGACAGAAGTTGTGAAGCAATTGGATGCTGAGAGAAGGTCATTTAAGGAAGCTCCTAATGGGCGGCGTCCTTCTTCACCGCCGATTCATGCTAAGTCATCTTTCGTATTCCAACCATTAGATGAGTATCCAACTTCATCAGGTGCCCCAGTGGATGATCCTGATGTGTGGAGGCCTCCAAGTCGGGACACTTCAAGTAGAAGACCT…	1563	Gh_A02G1186	Gh_D03G1796	GOBAR_AA07693.t	GOBAR_DD32249.t	A02	D03	TRUE
Gorai.002G058100	ATGAGTTCAGAAACTGCGGTTAGGCTCCCGGTCATAGATTTTTCAAAACAAGAGCTGAAGCCAGGCAGTCCTGAGTGGGATTTGGTGAAATTCCAAGTCCGGGAAGCACTGGAGGAGTACGGTTGTTTCGAGGCTTTGTTTGACCAAGTCCTGAAGCTTCGACACGCAGTCTTTGGAGCCATGGAAGAGCTGTTTGACCTGCCTTTACAAACCAAAAAGCTCTATGTTTCAAGCAAGCTATTTCGAGGCTATTCTAGGGACGCATCAGGACTGCATGAAAACATGGCCATTGATGATGCACATATTCCTGAAAACATTGAATCAGACCTCACTAACATCTTGTGGCCTCAAGGAAACAAAAGCTTCAGTGAAACTCTGGTATCTTTCACACAGCTAGCA…	936	Gh_A02G1174	Gh_D03G1794	GOBAR_AA13596.t	GOBAR_DD32251.t	A02	D03	TRUE
Gorai.002G058400	ATGGAGGAAAGTGTCAGCAAGGGAGCATCGTCATTAAGGCAAGGTGGTTTTAAGTCCAGTTTATCAGGAAGATCAACCCCAAGGAATTTTCCTACATTTCGGAGATTGATTTCAAGCTGGACTCCAAGAAAAGAAGCTAGAAATGGTACTGGTGGCATTCAGTGGTTTAGGAGCAACCGCTCAGTGTATTTGCTGCTTTTGATTTCCTTTTGGGCTTATCTTGGGTTTTATTTCCAATCCTGGTGGGCTCACGGTCATAGCAAAGAGGAATTTTTGGGTTTCAGTGGTGATCCAAGGAATAAGCTTGTGGATGCTGAACTGAACACACGACGAGATTTGCTTGCTGATGACAGTTTGGTAGCAGTGAGAAATGGAACTAATAAACCTCAGGTCTATAGT…	2058	Gh_A02G1180	Gh_D03G1791	GOBAR_AA09477.t	GOBAR_DD00421.t	A02	D03	TRUE
Gorai.002G059100	ATGGGTGTAACCTCAGACAGGGTTGAATATGTGTGTAGGTATGGTGGAAATGGAACAACAACAAGTGGTGTAAATGTGTCAATAGCAGCAGAGGTAACAATGGAGATACACAGCGTTTGCCTGCCGCCAAAGGAATCCACTTTCCAGAAGCTAAAACACAGGTTATCCGAGATATTTTTCCCTGATGATCCTCTCTACAGATTCAAGGACCAAACATGGTGTAAGAAACTGGTTTTGGGACTTCAGTTTCTGTTCCCAATATTACAGTGGGGATCTCACTATGATCTCAACCTCTTTAAGTCTGATGTCGTTTCGGGTCTCACCATTGCTAGCCTTGCCATCCCACAGGGAATCAGTTATGCACAACTAGCGAATTTGCCTCCTATTATTGGACTATAT…	2004	Gh_A02G1175	Gh_D03G1786	GOBAR_AA15597.t	GOBAR_DD00426.t	A02	D03	TRUE
Gorai.002G059400	ATGGCAACGGACGGCGAGAAAGAGATAGCAGCCGCTAACATGGAGAAAGAGGAAAGGAAAAGGAGAAATGCTGAGAAAGGGTTGAACCGGATGTCTCAAATCCGGTCCGCACGTCCTCAATCTCAAGAACATCACCCCATTCCACCTTCATCAACCCATGCCAAAGATGCAAGGAGAGAAAGCTTAAGCTTTGATGCACAGAACGACGGAATTCGAGATCGTAACGCATTTTTCTCCGACGATGACCAGACATCGCAAACAAATCAATCTCACAATATCAGTGCTGGACCTGCGGGACTGAGTGAAGCCTCAACTTCTAGTAATCTTATACAAGGTGGGACGCATGAAATATCAAGTGCCAACTCCGTAGATGTTGGAACTGATAAACATCCGATGTCT…	912	Gh_A02G1172	Gh_D03G1783	GOBAR_AA15595.t	GOBAR_DD00429.t	A02	D03	TRUE
Gorai.002G059500	ATGGCAAGACCTGGTACCAGGATCATACAAGCCAAGCTGGTGCTTGTAGGAGACATGGGAACAGGCAAAACCAGCTTGGTACTAAGATTTGTGAAAGGCCAGTTTTTCCATCACCAGGAAGCAACGATAGGAGCAGCCTTTTTCACTCAGATATTATCAGTAAGTGAAGCCACTGTAAAGTTTGACATTTGGGATACAGCGGGACAAGAAAGATACCATAGTTTAGCTCCCATGTATTATCGAGGTGCTGCTGCTGCCATTGTTGTTTATGATATCTCAACCATGGACACCTTTGCACGAGCAAAGAAATGGGTTCAGGAACTGCAAAAACAAGGAAATCCAAAGTTAGTGATGGCTCTGGTGGGAAACAAATCAGACTTGGACTCAAAAAGAGAGGTT…	678	Gh_A02G1171	Gh_D03G1782	GOBAR_AA15594.t	GOBAR_DD00430.t	A02	D03	TRUE
Gorai.002G059900	ATGAACGGAATGGGGAGACAGAGGCAGAGATCTGATGCGGCAGGAGTTCAAGTGCACCATCAGAGACAACACTCAGATAACTTCTTGGAAACGACGTCGAATGGGAGATGGCTTCAGTCTGCTGGTCTTCAGCATCTTCACTCTTCCAACAACTCTGTTCCTCCTCTTCAGGATTATGCGTTTTATGGTGGAGGAGGAGGATCTCAAGGATCTAGAATGTATAGGAATGTACAGAGGGGTTCTAATACGGGGAACGACTATTTCACGGAGCCTACAACTCCTCCAGTTAGTTCGCGTCCGCCAAGCCAGAGGAGGAATGGTGAAGACTCGCCGGGAGAGTTCAGTCCCGGTCTCTTAGATCTGCATTCTTTTGATACTGAGCTTCTGCCTGAGATGCAG…	2133	Gh_A10G2259	Gh_D10G0664	GOBAR_AA23229.t	GOBAR_DD00434.t	A10	D10	TRUE
Gorai.002G060100	ATGGACATGCCAAAGCAGGTGACGGTTCGTGACTTGGTGGAGGAAGCCAAGAAGCGGATCGTGATTTTAGCTATCTGCGTCGTTGGATTGTCCTATCTCATGTCACTGACAAGTTCCTCAGTTTTGGTTAATCTGCCTGCTGCTGCCTCCTTAATCGTTCTCCTACGATACATTTCGATAGATTATGAAATGCGGAGGAAAGCTGCTGTATACAACAGAAAATCTTCATCTATGAGTTCATTGACTCCAAAGCAACCACCAGAGCGTCCTAAAGTTGTTGATCGTTCTGATTGGAGAAGGAAAGTGAATTCTCCTATTGTAGAGGACGCAATAGATCACTTCACAAGACATCTTATATCTGAGTGGGTGACAGATCTATGGTATTCTCGTTTAACACCT…	3396	Gh_A02G1168	Gh_D03G1777	GOBAR_AA23227.t	GOBAR_DD10847.t	A02	D03	TRUE
Gorai.002G061400	ATGGCTACTAATAACAATAATAGCAAGTTAGAGAAGTTGGCTTCTATTGATGCACAGCTACGTGCTTTGGTTCCTGCTAAAGTGAGTGAAGATGATAAACTGGTGGAGTATGATGCTTTGCTTTTGGACCGGTTCCTCGATATTCTTCAAGACTTACACGGCGAGGATCTTAGGGAAACGGTTCAAGAATGTTATGAACTTTCTGCTGAGTATGAAGGGAAGAGTACCCCCAAGAAACTTGAGGAGCTGGGGAATGTTTTGACTAGTTTGGATCCAGGGGACTCCATTGTTATAGCTAAGGCTTTCTCCCACATGCTTAACTTGGCTAACTTGGCTGAGGAAGTTCAGATTGCTTACCGGCGAAGGATCAAGTTGAAGAAAGGTGATTTTGCCGATGAG…	2910	Gh_A01G0390	Gh_D01G2339	GOBAR_AA15101.t	GOBAR_DD23378.t	A01	D01	TRUE
Gorai.002G064100	ATGGAGGTACCTAAGGTGAGGTTTGCTCTTTTCTTTTCGTTTGCCGCACTAATTCCAGGATTATGGGCAAATATTGCTGAATTTGATGACTTTTGGAAGCAACGTGAGGAAGAAGCATGGAATATTACCTTGGCAACTTATGAGCCAAACCCAGAAAACGTCACCAATCATTTCAACTATAACGTTAACAAGTTTCTTAAAGAAACTAGTGCCAACCAAACCATAGATTTTGAGGATGGTATTACTAACAACACGAGAAGATACTTGAGAGGAAAACACAAGAAGTACACTGGTCCGTGCATGGCGACCAATCCAATTGATAGGTGTTGGCGGTGTAAGAAGAATTGGGCCAAAAATCGTAAACGATTGGCAAAATGTGTGCTTGGTTTTGGCCATAGA…	1365	Gh_A01G0411	Gh_D01G0416	GOBAR_AA32486.t	GOBAR_DD17814.t	A01	D01	TRUE
Gorai.002G064400	ATGTTTTGTTATTCTCCGTTTCACCATTCACCTCCTTTAATCACCAAATGGAAACCACAGCTTTTGTTCTTTAAACCCAACTTCAAATCCCAGTTTTCCCCTCTTAATTTCTACCCAAACCAAAACTTTCCTCACTTTTTCACCAAAAGAATTTCTGGGTATCCAATAAAATCCCCTGCTTTTTCTTCTTCTTTGGAGGATGAGTTCGACGTGGAATTAGGCCGTCTTTTGTCTTTGTTGCCAGAGGAGATGAGAAGGAGAATCAGGGAACATGAAGAGTTAAGAGAGTTGATTGAAGTGGTTATGGATATAGGGAGGAAACCTTTGGCTAGGTTCCCTTCAGGGGATTTTGTATTATCTGATTGTCCAATCACGGTTCAAGATATCGAGCATGCTACT…	1956	Gh_A01G0413	Gh_D01G0418	NA	GOBAR_DD17817.t	A01	D01	TRUE
Gorai.002G065000	ATGGAGAAACCGGCTACGGAAGTTATAAAAGGCGACGGTTGGGGGCGTTTTCCCGATGATTTGGAGTATCATTCAGGATTTGGCAATCATTTTGAATCGGAAGCGATCGCCGGATCTCTGCCACGTGGCCAAAATAGTCCTCTTATTTGCCCATTTGGACTCTATGCTGAGCAGATCTCCGGCACTTCCTTTACTTCTCCTCGGAAGCTTAGTCAACGCAGTTGGTTCTATAGAATCAAACCATCGGTTACTCACGAGCCGTTTTGGCCTCGTGAACCGAGTCATAAAAAGCTTGTGAGTGAATTTGATGGGTCCAACACGGTAGCAAACCCGACTCAGCTCCGGTGGAAGCCTGTGGATATTCCTGATTCGCCGACGGATTTTATTGATGGTTTATAC…	1410	Gh_A01G0420	Gh_D01G0424	GOBAR_AA23879.t	GOBAR_DD36216.t	A01	D01	TRUE
Gorai.002G066100	ATGGCTGTCTTGAAACTTCAAAGCCTAAAACCCAGACCCATTTCGGAGTTATCAATGAAAGTGGGTTCGATTCGGTGCTACGTAAGCAGCTGCAGGGCGGTGTTGCTGCCTCGGTTCGGTGGACCTGAGGTGTTGCAGCTCCGACCCGATGTGCCTGTTCCTGATCTTAAGCCCAATGAAGTTCTGGTTCGAGCCCGAGCTGTTTCTATCAACCCCCTTGATACCAGAATACGATCGGGCTATGGTCGTTCCATATTCGAGCCGCTTCTACCCCTCATTTTGGGTCGTGATGTTAGTGGTGAAGTTGCAGCTGTTGGTGCTTCAGTGAAGTCACTGACTGTAGGGCAGGAAGTTTTTGGTGCTCTGCATCCAACTGCTCTGAGGGGTACATACACAGAC…	1101	Gh_A01G0429	Gh_D01G0435	GOBAR_AA04136.t	GOBAR_DD31827.t	A01	D01	TRUE
Gorai.002G066300	ATGAGCTGCTGCAAAAGCTTCTCTTCTTCCCGTTTCTCTTCTTTCTCCAAGCCTTTCCTTCCCAAATCCTTCAACTTACCGCCTTTATTCTTCATTTCTTCTTCCAACCCCAAGCCTAACCGCAGCTCTTTCCACCTCCGTTCATGGCCATCACAACGCCACCTCTCTCCTATGGCGGCCAAACGTGTCTCCATCCAAGCGAACTCCAACGCCTCCGCGGAAGAAAAGGGTCCCAAGCAAGGGAAAAGGACGGATTTGAAAAAGATTATGATCCTGGGAGCCGGTCCCATCGTCATCGGCCAAGCTTGTGAATTCGATTACTCGGGTACCCAAGCTTGCAAAGCGTTAAGGGAAGAAGGGTATGAAGTGGTTTTGATAAACTCGAATCCGGCAACCATT…	3555	NA	Gh_D01G0437	GOBAR_AA04138.t	GOBAR_DD31825.t	NA	D01	At_NA
Gorai.002G066500	ATGGAGGAAACCGAAGCTCTTGATCTCTTGGAAGAGTCTTGGTTTTTCGAGAACTTACTCGACAGGAGAAGGAGGATGTCAAGATGTTATTCAGATCCTTGTACATCATCGAATTTCAGACAAGATGTTTTGTCAAATGATTCATGTAATAATAATCAGAGCTCTAATGGTTTGGTCCGTGCACCCTCGTTGCCTCCATGTATAGGGAGGGGAGAACAGGTTGAAGCAAAAAAGAACCATGGTGGGAAGATCAAATTGAACAGGCAATTATCATTGCAAGCATCGAAGACGACGTCGACGACGACAACAACATGTTCTGATCATAAGACAAAGACGCCTGATAGAGAATCATCATCATCGAGACATAGTTTGCAAAGAACACCTTCTTTGCCTTCTTCA…	927	Gh_A01G0432	Gh_D01G0439	GOBAR_AA04140.t	GOBAR_DD34647.t	A01	D01	TRUE
Gorai.002G066800	ATGCAATTATCACCTACCTCGGTTTCTTCATCAAAGCGGAGTGATTTTAGGCGAAAATCGGGCAGTAGGCTTCGACAGAAACATAAGAGATTAGATGCAATATGTGAGGAAGAGTATAATAGGAACCATGGTGAAGGGAATAAGAGGGATGATGTTGACGGGTCGGGAAGTGCGGATTTCGAGCTCCGTAGGAGCTCACGAGTCAGGAAGGCACCGCTTATTCTGGATGTATCACCTCCGCCTCCGAGGAGAAGGCAGAAGATTAGGAAGAATGAGAGGTTTGTTAGGGGGGGTAGGAATTTAGGGAGTGTGAAGCAGGAAGAAGAGGAGGAGACGATCACGGAGGCGCTGACTTTGGGGAGTTGGAGATCAAGATTGAGGACAAGGAGAAAGAATGTG…	5805	Gh_A01G0435	Gh_D01G0443	GOBAR_AA04143.t	GOBAR_DD34644.t	A01	D01	TRUE
Gorai.002G066900	ATGGCTTACCTTACTAGGATTCCTGTCGGTCGAATCTTTGGCTTCTGGAGCCGGTCATTTTCTTCTCCAATCAAAAACCCATTCTTCAGTTCCACTCTATCTCATGTTCCTTCATACAAAATTTCTACAACAGCCCATTACTCATCTCCTTCGCCTTCACCTCCTCCTCCTTTGTCTGCTGCAATGAATACCCAAGTCTTTAGCAGCAGTAGTCGTTGGAGGCCCATGTGTTTGTACTTCACTCAAGGCAAGTGTACCCAGATGGATGATCCTTCCCATCTAGAGAAATTTAATCATGATTGTTCCAAAGATCTTCAAGTTAATGGCACTGACATTGAGAAAAAATGCTCTCAAAATGTGGATTTTCTTTTGGTGATTGATCTGGAAGGGAAAGTCGAG…	1014	Gh_A01G0436	Gh_D01G0444	GOBAR_AA04144.t	GOBAR_DD28890.t	A01	D01	TRUE
Gorai.002G067000	ATGGCGTCGACGTCGGCATCTCGGTCTGATGGCGTTTCTTCCAGAATCAGACGCGCGGCTTCCACTGTTAACTCTGACAATCAATTGCTTGTATCCGATATAAGGAAAGCTATGAATTTGATGAAGGACATCGCTGTAGACTTGGAGAGAGATAATCAATCTGACATGGTGAAGCAGCTAGAAAATGCTGTTGCTGAGCTGGTAGAAGCTCATGAAAACTGTCTACATTATTCATCAGCAATTCATTCTGTTGCAGACGCATACCGACCAGGGCCTGAGTTAACTGATTTTAAGAAGTTGCTTGACACCGAGTTTGAAAAAGTCAAAGCTGGTTCATCTTCACATCCACAAAATCATCCACTGATGCATCAGTTCCAGCAAGCTGTCTGGAACGTTCAT…	771	Gh_A01G0437	Gh_D01G0445	GOBAR_AA04145.t	GOBAR_DD28891.t	A01	D01	TRUE
Gorai.002G067800	ATGGGAAAATCATCTTCTTTGAAGAAAAAACGTTCCAAAAAGTCATCTCAGTTGCGAATGAGGAAGAGAAATAAGGTTAAGGGCAAGAAAAGCAAGTCCAAGAAGCTTCGACATCGGCAAGATGATTCTGTTTCTTATTCAGATGATACTGATTCGACAAGTACCGCATCTATTTCATCCTCTAGTTCCGAGGATGATTATAAAAGTCGAAGGTCCCAGTCTCGTAATAGGAAGGACATGAAAGGTAAAAAGAAGAGAGCTAGAAGGCTGTCCTCCGGTAGGGAAAGTAGTGGGAATTCTCCTTGCATAAAGAAACGTGGAGGATCAAGGAAGAGAACCAGTAAGAGGAAAAAGTCTACAAGAGATGTGATTATGAGTTCTCGTAGTAGTAGTAGTAGG…	1836	Gh_A01G0442	Gh_D01G0452	GOBAR_AA04150.t	GOBAR_DD28898.t	A01	D01	TRUE
Gorai.002G067900	ATGGCTGATATAGCAGGTCTACCAGAAGCAGCAGGGTCTAGGTTTAGTCAGTCGGAGTTGATTGGCAGAGGATCCTTTGGCGATGTCTACAAAGCGTTTGACAAGGAACTGAACAAGGAAGTTGCTATTAAAGTTATTGATTTAGAAGAATCTGAGGATGAAATCGAGGATATTCAAAAGGAAATTTCTGTTTTGTCACAATGCCGTTGTCCATACATCACAGAGTACTATGGTTCCTATCTTCACCAAACTAAACTATGGATAATAATGGAATACATGGCTGGTGGTTCAGTTGCTGACCTACTCCAATCTGGCCCTCCATTAGATGAAATGTCAATTGCATGTATTTCACGAGATTTGCTGCATGCAATTGAATATTTACATAATGAAGGAAAGATT…	2175	Gh_A01G0443	Gh_D01G0453	GOBAR_AA04152.t	GOBAR_DD28897.t	A01	D01	TRUE
Gorai.002G068600	ATGGCTGAGGCAAAGAATTTGGGGGTGGTTGGCAGTGGGCAAATGGGTTCAGGCATAGCTCAGCTGGGTGCCATGCATGGTCTCCATGTTTGGCTCCTCGATACGGACCCTACCGCACTTTACAGAGCCAACAAATCCATCTCTTCTTCCCTTCAACGTTTTGTTTCCAAAGGCCAAATCTCACAGGCTGCTTGTACTGAAGCTTTGAGGCGTCTGGAATATACTTCAAATATAGACGAGCTCCGATCTGCAGATTTCATTGTTGAAGCAATTGTAGAATCAGAAGATGTGAAGAAAAAGTTGTTCATCGAACTCGATAAGATCACTAAGAGTTCAGCCATTTTAGCATCTAATACAAGTTCCATCTCCATTACTCGATTAGCATCTGCAACTAGCAGA…	891	Gh_A01G0450	Gh_D01G0460	GOBAR_AA18513.t	GOBAR_DD14818.t	A01	D01	TRUE
Gorai.002G068900	ATGGGGATCGGGGCATTCTTTAACAGCCTTTATGCTTTCTTATTTGGTGGTATTCTTGGATACCATCTGTATGATCAAATAACATTGCCCGGACAACCTGAAATTGAATTCAGGCAATTTTCTGGGTATATTGATATTGACCCAGATGCTGGCAGAAGTCTTTTCTATTATTTCGTTGAAGCCGAGAAGGACCCGTTGGATCTACCCCTCACCATTTGGTTAACCGGAGGACCAGGCTGCAGTTCAGTTGCAGATAGCTTTGTTGGTATTGGTCCTTTCACTACTACAAACAATGCTCACGCCCTCAAGATAAATCCATATGCATGGAACAAAGTGTCAAATATGCTGTTTATTGATACGCCTATTGGATCTGGATGGTCGTACTCAAATACAAGCAGT…	1392	Gh_A01G0455	Gh_D01G0462	GOBAR_AA18516.t	GOBAR_DD14816.t	A01	D01	TRUE
Gorai.002G069000	ATGGGAGTCGGGGCATTCTTTAATATCATTTACACTTTCATATTCGGTGGTATTATAGGATACCATCTGTCTGATCAAATAGGAACATTGCCGGGACAACCTAATGTAAATTTCAGGCAATTTTCTGGGTATATCGATGTTGATCCAAATGCTGGTAGAAGTCTTTTCTATTATTTCGTTGAAGCCGAGAATGATCCGTTGAGTCTACCCCTCACCATTTGGTTAACAGGAGGACCAGGTTGTAGTTCAGTTGGAGATAGCTTTGTTGGTATTGGTCCTTTCACTACTACAAACAATGCTCGTGGCCTCAAGAGAAATCCATATGCATGGACCAAAGTGTCAAATATGTTGTTTATCGATTCACCAATTGGATCCGGATGGTCATATTCAAACACAAAC…	1395	Gh_A01G0455	Gh_D01G0463	GOBAR_AA18516.t	GOBAR_DD14815.t	A01	D01	TRUE
Gorai.002G069500	ATGGCGACTCCGACTCCGACCAAAACCCCAGTAGAGAAATCCAAAAGGTCCCACTCTCATCATCACCATTCACGTGACGGTTCCTCCTTTTCTTCCTCTCTGTCCCGTTTCGAGGCCTACAACCGCCTCCAAGCGGCTGCAGTGGCCTTCGGGGAGAAGCTTCCGATCCCGGAGATCGTAGCGCTCGGCGGCCAATCTGATGGAAAAAGTTCTCTCCTTGAAGCTTTGCTTGGATTTCGTTTCAATGTGCGTGAGGTCGAGATGGGCACTCGCCGGCCTCTCATTTTGCAGATGGTTCATGACCCTTCGGCACTTGAGCCTCGTTGTCGCTTCCAGGAAGAAGATTCTGAAGAATATGGAAGTCCAGTTGTTTCAGCATCGACAATTGCAGACATCATA…	2472	Gh_A01G0459	Gh_D01G0468	GOBAR_AA23139.t	GOBAR_DD14809.t	A01	D01	TRUE
Gorai.002G069900	ATGAATGGAGGGTCATTGGGTCTACGTACAGGGAGCTATGGGTTATTGCAGAACATAAATGGGGCTATTGCTGGTGGTGGAATATCTAAATCTTTGAGTAACGTACGAAAGAGTTCAACCAAGATGCTTTCAGTTATTAGGGAGAAGGAGAGGCCTCTCCCTAATGCTTGGTACCGTTATATAGGTTGTCGGAAGTTTTCCATGCTGCTTCTCATTGCCTTTGCCCTTTTGGTCTTTGCCTTGGGTTCTTTTGTAGTTAACAAAGACAGCACTAGTCCAAATGTTCTTCAACGGATTGGAACTTTAGGAATAGTTCCATATGTGAATGGTGGCCATCATGAAGCTTCACAGATCCTTGGAGAGAAGGATAAGAAGAAAGATGAAAATAGATTTCAGATT…	1710	Gh_A01G0463	Gh_D13G1542	GOBAR_AA23135.t	GOBAR_DD14805.t	A01	D13	FALSE
Gorai.002G071000	ATGGAACCTCAAACTCCCACAAATTCGCAACCCGTCCTCTACGAAACCCTAACCTTAAACCCAATTTCTCTCCCTTCTTCCCCTACCGCCGAATCTCCGCCGTCCAATCAATCTCCTGTTGAGCCGTACACTGTCTTCCGCAACGAAATCTCTCTATCGGCAGAAAATACCATCTCCGTGGACTCAGCTGCGCCGGACTATTTCTCGCTTGATGTTAATGAGCCGGATGAACCAGTAGTAATTCGGGCTTCAGTCTTGGCCTGGGATGAACCAGAGCCGAAGACACCGGGTCCTGCGAATGAGCCAAGGCTTGAGAACAAATGGTGGTTTCGTGGGAATAGTAGGTTCCAAAGTCCAATGCTTCAGTTGCATAAAGAAATAGTGGACTTCTGTGATTTT…	1641	Gh_A01G0472	Gh_D01G0484	GOBAR_AA28770.t	GOBAR_DD14793.t	A01	D01	TRUE
Gorai.002G071700	ATGGCATCAAGAACCTTGTTCACAATCTTAAACAACAAGAAGACCAAAACTTTAACCGCAGATTGGCTAGTAATGACAAGGGCATATTGTGTTGCACCAAACCCAGCAAACATAAACTCTCTTTATTCAAGAATCAATGCTATAGGAGACCCAAACTGCAGTGTAACTCCAGTTCTTCAACAATGGGTTAAAGGCAAAAATGTCAAGGAATTTCAGCTGCAGCGTCTCATCCGTGATTTACGTTCTCGTAGGCGTTATACTCATGCCTTGGAGGTTTCCAAATGGATGAGTAGTAGCGACCTTGAATTTTCTTCAAGTGACTATGCTGTGCAGTTGGATCTAATTGGTAGAGTTAATGGGCTAACTGCTGCAAAGAACTTCTTTAGTAGCTTGAGAGAC…	1524	Gh_A01G0478	Gh_D01G0493	GOBAR_AA28161.t	GOBAR_DD36995.t	A01	D01	TRUE
Gorai.002G072700	ATGTTGGCTATTTTTCACAAGGCATTTGCCAATCCACCAGAGGAGCTGAATAGTCCAGCTTCTCATAAATCTACCAAGAAGCCTAAACAGCCTGAAGAAACCCTAAATGATTTCCTATCTCATCACCCTCACAACACTTTCTCCATGAGCTTTGGCAACGCTGCTGTTTTGGCTTATGTCCGCCATGAACGTGCTGCTTCAGTTCACCAGAGGTTGTTTTGTGGGTTTGATGACATATACTGCCTCTTCTTAGGGAGCTTGAACAATCTATTTATGCTGAATAGACAATATGGTCTTTCCAAAGGGAGCAATGAGGCGATGTTTGTGATTGAAGCATATAGGACGCTGAGGGATAGGGGTCCATACCCTGCTGATCAGGTTGTTAAGGATCTTGAAGGA…	768	Gh_A01G0487	Gh_D01G0503	GOBAR_AA17540.t	GOBAR_DD06788.t	A01	D01	TRUE
Gorai.002G073300	ATGGCTTCAAAGCTTCTTTTGGTTGCTGTCTTTGTTCTTGATCTCATTGCTTTTGGTTTAGCTGTGGCAGCTGAGCAAAGAAGAAGCACTGCCAAGATTGTCCAAGACAGTGAAGTTAATTATAACTATTGTGTCTATGACTCAGACATATCAACAGGCTATGGTGTTGGTGCATTTTTGTTCCTTATGGTTAGCCAAGCCCTTGTAATGGCTGCAAGCAAATGCTTCTGCTGTGGAAAGGGTTTAAACCCCAGTGGTTCAAGGGCCTGGGCAGTCATCCTTTTCATAGTCTGCTGGTTGTTTTTCCTGATTGCTGAGATATGCTTGCTGGCCGGATCGGTGAGAAACGCCTACCATACCAAATACCGAACCATTTTCAGCGAGCAGCCTCCCTCTTGT…	516	Gh_A01G0494	Gh_D01G0510	GOBAR_AA32453.t	GOBAR_DD06794.t	A01	D01	TRUE
Gorai.002G073400	ATGGACTTCAGGACACGTCTAGATTATGCTTTGTTCCAACTTACACCTACCAGAACCAGATGTGATCTGGTGATTTTTGCTGGAAAAGAGAATGAGAAATTGGCATCAGGGTTGCTAGAACCCTTCATTTCACACCTCAAAGCTGCTAAAGATCAAATTTCTAAAGGAGGCTACTCTGTAACTCTTCGCCCTCTAGCCTCATCTCCTCCCTGGTTCACCAAAGGCACTCTCCTAAGGTTTGTGAGGTTTGTTAGTACACCAGAAGTTCTTGAGAGATTTGTGACAGTGGAGAGGGAAATCGAACAGATCGAGAATTCAATTCAATCGTACGAAGCAAACGCTGCCGGGACGACAGTTGCAGATGGGAATTTCCAAAAGCCATATACTTCATCTAAGTCT…	3471	Gh_A01G0495	Gh_D01G0511	GOBAR_AA32454.t	GOBAR_DD06795.t	A01	D01	TRUE
Gorai.002G074000	ATGGCGAACTATCTAGCTCAGTTTCAAACAATCAAGAGCACTTGTAACCATCTTATCATTGCTGTTGAAGATGTCAGTGACTTGTGGCCTACTGTCAAGAATAGTTTTGAAGAGCGGCTTCCATTCAAAAGGTCTTGCTTAAATAACAAGACCCGGAATCCTGTGTTTGTAGAGAATTTGCCAGCTGAATACATATTAACAACTGATGCAAGACTACGTAGCAGATTTCCTCAGGAGCAATATTTATTTTGGTTCCGAGAGCCATATGCAACTTTGGTTCTTGTTACATGTGAGGATCTTGATGAGTTCAAGACCATTCTTAAGCCACGCCTGAAATTAATTGTCCAAAATGATGAGCGTGAATGGTTTATTGTATTTGTGTCTAGAGCCCATCCCAAC…	3762	Gh_A01G0499	Gh_D01G2348	GOBAR_AA40498.t	GOBAR_DD24663.t	A01	D01	TRUE
Gorai.002G074400	ATGGCGGAGAAGAATGACAAGTACGGTAAAGAGTTGGATTTGGCTGTTAGAATTGTGCATATGGCTTGTTCTTTATGTCAAAAAGTGCAACAAAGCTTGGTTTCTGCTGCTTCTGGACATGTTTTGGCCAAGGATGATGATTCTCCTGTTACTATTGCAGACTGGAGCGTCCAAGCAACTGTTAGTTGGCTGCTTTCCGAATTCTTGGAGGGTCGGAGTGTGTCCATTGTTGCTGAAGAAGATGTCCAAACACTCTCCAAGCCTGAAGCGGCTAGTTTACTTTCAGCTGTTGTCAATACTGTGAATGAATGCTTAGCTGAAGCACCAAAGTATGGTCTTCAGTGTCCAAAGAAAGTTCTTGGGACTTCACAAATCCTTGAGGCTATCAGTCGGTGCAAC…	1149	Gh_A01G0503	Gh_D01G2352	GOBAR_AA30901.t	GOBAR_DD13842.t	A01	D01	TRUE
Gorai.002G075600	ATGTTGGTCTTATCCTGCGCTAGACCAGTTTATCCTACGCTCTCTCTCTCACCTTCAAGACCCAAATGTACAGCAATTCGTTCAAGCTTGAGTAATGTTCATCCTTTTGTACCAGAGGTTGCAAAAGCTGCAGATTCTTTGAGCTCTGAATTCAGAGGTGTGGATAATTTGGTCGCTTGCAATTCCTCCCGTGTTCTTAAAGCTTTTCAAAATGCTAGGGTTGGATCTCATCACTTTGCTGGGTGTACTGGCTATGGGCATGATGAAGCTGGTGGACGAGAAGCACTGGACCAAGCATTTGCGGAAATTGTTGGGGCTGAGTCTGCAATAGTGCGTTCACAGTTCTTCTCAGGTACTCATGCTATCACTTGTGCACTGTTTGCTTTTCTAAGGCCTGGG…	1329	Gh_A01G0512	Gh_D01G0524	GOBAR_AA13193.t	GOBAR_DD13854.t	A01	D01	TRUE
Gorai.002G077200	ATGGGTAAACCTCCAGGTTGTGACAAAAATGGATTGAAGAAAGGTCCATGGACTGCAGAAGAAGATCAAAAATTGATTGATTATATTCAAAAACATGGCCATGGCAGATGGCGTACCCTCCCCAAAAATGCAGGGTTGAAGAGATGTGGAAAGAGTTGCAGGCTTCGCTGGACTAATTACTTAAGGCCTGATATCAAGAGGGGGAAGTTCTCAATCGAAGAAGATGAAGTTATAATACAATTACACAGTGTGTTAGGAAACAAGTGGTCAGCCATTGCTGCTCGATTGCCAGGAAGAACAGATAACGAGATCAAAAACTATTGGAACACTCATATCAAGAAGAAACTATTGAGAATGGGGATCGATCCTGTAACTCATGCTCCTCGACTTGATCTGCTC…	972	Gh_A01G0526	Gh_D01G0539	GOBAR_AA33468.t	GOBAR_DD34423.t	A01	D01	TRUE
Gorai.002G077500	ATGGCTACTTCACTTACACTCTTGACTCCAAACACTGATAACCCAACAACAAAACCCATGGAAGATGAAGCTAAACCTGCCATGGAGTTTGTGAAGAGCAACAAAGGAAGGAAATCAAGTGGGAAAGGTCCATACCAAAAGAAACAGCCTCAAAGAGGTATGGGAGTGGCCCAACTTGAACGTTTGAGGAAAATGAGTGAAACAAGGACCACAACGACAATAAACCAGTTCGGTTGTGAAGCTATGGGAGCTAGTAATGTGCCTGTCCTGCATGGTGTAGCAAACTATGGTGTTCCCCCCATGATGATCAATGGTGGAAGTGGGGGGTTATGGGGTTGGGGGGCTGACACAGATGGTTTGATGATGCAAAGAGTTGTTGGTAATGGAGGGTTTGGTGGG…	978	Gh_A01G0529	Gh_D01G0542	GOBAR_AA30024.t	GOBAR_DD11804.t	A01	D01	TRUE
Gorai.002G078000	ATGATCTCAAAAACCCAATTTGTTTATCCTGTTCTCCTGCTGATGTTCTCATCCCACATATTCAAATATTCAAATGCTGTGGTGGACACAATCTCACCAGGGCAACAGTTGAATATCTCACAAACTATAGTATCAGCTGGTCAAATGTTTGAATTAGGATTTTTTCCCCCTACCAATTCAACCAATTACTATATGGGAATTTGGTACAAGAATATCCCGGAGAAAACAGTTGTTTGGATAGCAAACCGAGATTATCCTGTCACTGGTTCCGCAGTTTTAAGTATTAGTGTTGATAGTAACCTAGTGATCAGGCATGGAAATCTTGTTGTGAGAGATGAAAAATCTAACACCTTATGGCAGAGCTTTGACTTCCCTTGTAATACTTTCTTGCCTGGGATG…	2436	Gh_A01G0533	Gh_D01G0546	GOBAR_AA36903.t	GOBAR_DD11808.t	A01	D01	TRUE
Gorai.002G078200	ATGGAGAGAAAATCAACTGAAGGTTTTGGAAGGTGTTTTTTGTTGGCTTGTATGCTAGTATTTGTCTTGGCAGCCTCTGCTGCAACAGATAATATTACTCCAGGCCGATCTATCAGAGATGGGGAAGCTCTAGTTTCAAGTGACGAAACTTTTGAATTGGGATTCTTCAGTAGCCCAGTTAATTCAACAACACGTTACCTAGGAATATGGTACAAAGTTTCTCCTGAGACTGTCGTTTGGATAGCCAACAGAGAGGCTCCTCTTCTCGATCATTTCGGAGTTTTAAATGTCACTAAGGAAGGTAGTATTATTCTCCAGGATAAGAAAACTGACATTATATGGTCATCCAATAGAACAAGAACTGCTGAAAATCCAGTTCTGCAGCTCTTGGATTCTGGA…	2445	Gh_A01G0534	Gh_D01G0547	GOBAR_AA11015.t	GOBAR_DD11810.t	A01	D01	TRUE
Gorai.002G079300	ATGGATCTTCTTTTCAAAGCCTACTCCAACACTTCAGACGATGAACCCGAACCCGAACCCGACCCTGAACCCAAACCTGTAAACCATCACCACATCCCTTTCCGCCCTTCGAAACGGCCCAAATCCGAATACTTATTTCCCACATTGGATCTTCAAAAGAGAGAAGAAGCTCCGCTTTCCGGCAGGTACATATCGAAAAGGGAACGAGCACTTGCTGGTGCGGTTTCCCAGGCTCATGAACCGAACCCGATTCACCGGGATCATCATGTCATCAATCAATCAGTTCTTGGAAGCATTTCAGAACTGGATCTACCGCATGATGTTCTTTCATCAATGCGGCATAAACCAAAGGGCCGTGCACAGCTAAGTCAAATTCCTGGAAAGCTTTCTGTAGCTCTG…	1314	Gh_A01G0545	Gh_D01G0555	GOBAR_AA27488.t	GOBAR_DD15066.t	A01	D01	TRUE
Gorai.002G080000	ATGAAGCGTGGATACCCGGAATCTCTCTCTTCCTCTTTAGGTCCACCTCAATCCCGATTCAAACATAACCCTCAAGGTGATGCACAATTTCCGGAGGATGAGAGCACGAAGATTTTTGCTAGGAAAGTAGCTGATCATTATAGTGCAAGAACTAATCAGACTCTGGAAGAACGAGAAGCAAGTCCAATCATTCACTTAAAGAAGTTGAATAATTGGATTAAAAGTGTCTTGATTCAGCTTTATGCTCGTAAGGGGGATGCCGTTCTTGATCTTGCCTGTGGCAAGGGTGGTGATCTCATCAAGTGGGATAAAGCAAAAGTTGAATATTATGTTGGTGTTGATATAGCTGAAGGCTCGATGGAAGATTGTCGTACACGTTATAATGGTGATGCAGACCAT…	1119	Gh_A01G0550	Gh_D01G0563	GOBAR_AA30127.t	GOBAR_DD17725.t	A01	D01	TRUE
Gorai.002G080800	ATGGCAGCCATGGCTGCGTTGCAAAGCTCAATGACTGCTCTTTCTCTATCCTCAAACTCCTTCTTGGGCCAACGTCTCTCAATTCCTCCTTCTCTCTCCCCTCTTCACATCAAACCAAGAGAGAATCCATGTCTCATTGTAGTGAAGCTTAAACGATGGGAACGGAAGGAATGTAAACCGAACAGCCTTCCAGTTTTGCATAAAATGCATGTTAAGGTTGGAGATACCATCAAAGTAATATCGGGTCGTGATAAGGGCAAGATTGGAGAGATAAGCAAGATCTTCAAGCATAACAGCACCATTGTAGTGAAAGATATAAACCTGAAGACGAAGCATATGAAGAGCAGAGGAGAGGATCAACCAGGACAGATAATTAAGATTGAAGCACCAATTCACAGC…	609	Gh_A01G0558	Gh_D01G0566	GOBAR_AA00317.t	GOBAR_DD20522.t	A01	D01	TRUE
Gorai.002G081400	ATGCCAACAGTTTGGTTTTCATTGAAGAGATCTTTACACTGCAAATCAGAGCCATCAGATGTTCATGACCCAAAAACCAGGAAGCAATTGAGTACAATATTGACAAGGAAAGCAGGGAGGTCTGGTTGTTCAAGGTCTATAGCAAACCTCAAGGATGTCATTCATGGAAGCAAGAGACATTTAGAGAAGCCACCCAGTTGTAGTCCTAGATCCATTGGGAGCAGTGAGTTCCTTAACCCTATTACCCATGAAGTTATTCTTAGCAACTCTAGGTGTGAGCTCAAAATCACTGGTTTTGGAGGCTTCCAAGATAGTCTCACTAATGGAGGTAACATGGATGCTAATGGCGGCGGCGGTGGTGGTGGGAGCGGTGGGGGCTCAACTTTTGTTGGTACTTTA…	1296	Gh_A01G0562	Gh_D01G0570	GOBAR_AA00311.t	GOBAR_DD20526.t	A01	D01	TRUE
Gorai.002G081700	ATGGGTTCAAAGAACCAGAACAAACCTCCATTTCAACATAACACTACTCTCACAACTACTTCCACTATCACCCCAAGCTCTTTAAAAAAGAAATACATTGCTGATGTGGTGAGTGAAGATAAGGGACAAAGGCTTGGATTTGAAAAAATGGTTGGCACTGCAAATAATGGTAGGCTCAGACTAGCTTTCTCACTTGTAAATGGCTCCCAAGATCTTGACCTCAGTAGCGCACCTGCGAGTAATGCGGGTTCAGAATGTGGTGGCATTGAGTTCACTAGAGAGGATGTGGAAGCATTAGTGAATGAGAAAATGAAGTACAAGAACAAATTTAACTATAAGGAGAGATGTGAGAATATGATGGAGTATATAAAGAGACTTAGGCTATGCATTAAGTGGTTC…	2409	Gh_A01G0564	Gh_D01G0573	GOBAR_AA00308.t	GOBAR_DD13128.t	A01	D01	TRUE
Gorai.002G081900	ATGGTGTCCCCTGAAAACTCCAATTATTGGTCTCACTTCGATTATGCTACCTTGATCGACGATATCCCTGTCCCTGATGATCCTTATGCCGGTTTTGCTTGGTCTACGCAGCCAATCGACGCCCCTTCTAATGTTGTCAGTGTGGAAATTGATGGCTCATTTGGAGATTCAGACGGTCTAAAGGAATCTGGTTCAAAGAAGAGGGTTAGATCCGAATCATGCAATGCATCTAGCTCCAAAGCATGTAGGGAGAAGTTGCGTAGAGATAGGCTAAATGACAAGTTTATGGAGTTGGGTTCTATTTTGGAACCTGGAAGGCCTCCCAAAACTGATAAGTCTGCTATTTTGATTGATGCTGTCCGAATGGTGACCCAGTTACGAGGTGAAGCCCAGAAATTG…	717	Gh_A01G0566	Gh_D01G0575	GOBAR_AA00299.t	GOBAR_DD11144.t	A01	D01	TRUE
Gorai.002G082300	ATGGAGTCGATTTTAGCTCGAGCATTGGAGTACACTTTGAAGTACTGGCTTAAATCTTTCTCAAGAGATCAGTTCAATTTACAAGGCCGTACAGTTCAACTTTCCAATTTAGATATAAACGGCGATGCTCTACATGCGAGTATGGGATTGCCGCCTGCTTTGAATGTGGCGACTGCAAAAGTTGGAAAATTGGAGATCATTCTCCCTTATGTCAGTAATGTGCAAATCGAGCCAATTGTAGTTCAAATTGATAGGCTTGATTTGGTTCTGGAGGAAAATTCTGGTGTTGATTCTCCTAGGAGTTCAAGCGGCATGCAATCGTCCACCAGCTCAGGGAAGAGTAGTGGTTATGGGTTTGCTGACAAGATTGCAGATGGAATGACCATTCAGGTTCAGACA…	3627	Gh_A01G0570	Gh_D05G3514	GOBAR_AA00303.t	GOBAR_DD13129.t	A01	D05	FALSE
Gorai.002G082600	ATGACCGCTTCTAAAGCCAAAACCCTTAGCTCCTTATTTAAAACCGCCGTTAAAAATGCCACTAAAGAGTCCTCCTCTTTACCCTCCGGTGACAAACCCCTAAAACAGTTCGTCTCCTCCCTTGACACCTCATCAGCCCCATCCCCATCCCCATCCCCATCCCCATCATCCGCTTCATTCAGAATACGTTCACCTCAACCTACCAAGAAACCCGCCAATGATGGTAGCCTTCACAGCTGGTTGCTACAACCTGCTTCAACTTCTGAGAATTCAATCGGGGGATTCACAGATGAGCTACATTCTATATTATGTACTGGTCATCCAGAAAGTTCGAAGGATATCGAAGAAATGATGGATAATGGGAGTTCTTTAGGGAGAGTATTAAATATACCCTGGCTT…	2595	Gh_A01G0572	Gh_D01G0582	GOBAR_AA24387.t	GOBAR_DD13132.t	A01	D01	TRUE
Gorai.002G083500	ATGGAGGAAATATTAGCTTTGTTTCTTTCAATGTTTCTCGTTCTAGCGTTGGTTCCGTTATATATATGGAAACGCCGTCAGGATACTCGACCAACCGTTGAACATGTTGAAGAACGGCAGGCTCCAAGAAGGGAAAATGTAGTACGTGGTGGGGCCGGTGCTCGTAGTAGGATGCGGAGGAGACCAACTGCAGGAGGAGCTAGCTCGTCGTCAGCTGCAACTGCTGAAGAAACTGCTGATGGAAGTGAGGAAGAAGAGGAAGGAGATGGATATTATGAGGCTAAAGCATCAAAGAAGAAGGAAAAGAAACGGCAAGAAAGGGATGCACAACGAAGGGCTGAAGAGGCTGCTCGTGAGTCAAGGCTGACTAAACAGGATCGATATGCTGAAATGCGGAGG…	900	Gh_A01G0579	Gh_D01G0590	GOBAR_AA13223.t	GOBAR_DD30665.t	A01	D01	TRUE
Gorai.002G083700	ATGGCATCTTCCATAGCTACAACTCTCACTTCCTCTTCAAAGCTTTGCAGGAACACTTCTCTCTTCGGGTCTTCCTTCCATGGGGTTCCAATTAAACCACTTTCTTTTCATTTCAAAACAAAGTCTTCCCCGTGCAACGCATCCATTTCCATGTCTGCAGCATCACCTCCACCCTATGATCTGAATAATTTCAGGTTTGACCCCATCAAGGAGTCCATCGTCTCACGTGAGATGACACGCAGGTACATGATGGACATGATCACCTATGCTGATACCGATGTGGTGGTCGTCGGTGCCGGCTCCGCCGGGCTCTCTTGTGCCTATGAGCTTAGCAAGAACCCCTCCGTACAGATAGCTATTGTCGAGCAGTCTGTTAGCCCCGGAGGTGGTGCCTGGCTC…	1074	Gh_A01G0581	Gh_D01G0592	GOBAR_AA13225.t	GOBAR_DD30663.t	A01	D01	TRUE
Gorai.002G084200	ATGGCGAGTCGTTTACTTCTTCAAAATCTGTCAAAACGACATCTACTTCGTTCCACCTTCGCTTCTAGATCCGCAAGTACGTTGGTGTTAGCCGAGCATGAAGGTGGCTCGATCAAGGCTCAGTCATTGAGCGCGGTGGTGGCTGCCAACTCCCTAAGCCAGGACAATCCCGTTTCCTTGCTATTGGCTGGCTCCGGCTCTTCCCTTCACCAAGCCGCCGAGAAGGCCGCCACGTGTCACCCTTCTATTTCTCAGGTTCTTGTAGCTGATTCAGAGAAGTTTGCATATCCTTTGGCTGAGCCATGGGCTAAGTTAATCCAATTGGTTCAGCTAAAAGGAGACTACTCTCATGTAATTGCTACTTCAGATTCATTTGGGAAGAACATATTACCTCGTGCT…	1062	Gh_A01G0587	Gh_D01G0599	GOBAR_AA13232.t	GOBAR_DD30656.t	A01	D01	TRUE
Gorai.002G084800	ATGAGCGATCGAGAACGAGATTGGGATTTCTATCTTCGAACCGTATCGAACAGTGCAAGAGACTCGAGTTTCGCTAACGATCCAGCCTCCGATCCTTCTCTTCTTCACGCCGTCAAGAAACTCTGCGATTTTTGTAGACAAGAAGAGAAATCCTCTGAGGATTTGGTCGCTAGGGTTTATCCTCATATCAACAAGCTCTTCCAACGCTCTACTGCTTCCCTCTCTCAACCTACCTCTCCCAACGGAATTCTCTTACTGGTCATTCTTCAATTTTTCCTTGATTTTGGAGAGGTGGTTCTCCATGATGCTGACCCTAGTCTGAGGACATTTTTCCGTTCATGTTTGAGCCGTGAGTTCGCAGATCCTGTTGTTGCAGCTGCAACTCTTGATTTTCTAAAT…	1713	Gh_A01G0591	Gh_D01G0602	GOBAR_AA20013.t	GOBAR_DD08022.t	A01	D01	TRUE
Gorai.002G085600	ATGGTGAATGCAATTCTTTATCATCAAACTTCACCACTGCTTCTCTTCCAATGTTGTTCATCCTCTCATCCTCCTCATATTCCCAGGGGATTGCCTGGAAAGCTGACATTAAATTTCTCTATCAAGAGCCCTCCTAATAAAGCTATTGCAAGTCATATTGTTTCAGGCCTTGCATCTTTGATATTTTTGTCTCAAACAAACCAGGTTCTTGCAGCTGATTTATCTCATGACCCCAGCATCTGCCAGCTTGCAAGTGCCACGGATAATGAACTAACTCTACCCCTTGAAGAAGATTCTGGTGAAGGAAATGGGAAGCTAATGATGATGAGAGGGATGACAGCAAAGAACTTTGATCCTGTTAGATATTCTGGAAGGTGGTTCGAAGTAGCATCACTCAAA…	1014	Gh_A01G0598	Gh_D01G0608	GOBAR_AA17400.t	GOBAR_DD08011.t	A01	D01	TRUE
Gorai.002G087600	ATGAGAAGACGACCTGGAATCGGAGGGCTCCAAACAGCTGCAGCTGCTAGGGATCAATATCGAGCGTTGGGAGAAAATGTAGCCAAGTTAAGAACCGACCTCATGAAAGAGCAGCTTGCTACTTTTCGTTCTCAACTCGAAGAATTCGCTCGAAAACACAAGAATGATATTCGTAAAAATCCGTCTTTTAGGTCTCAATTTCACGAAATGTGTGCAAAAGTAGGAGTGGATCCTTTGGCTTCAAATAAGGGATTTTGGGCTGAGCTTTTAGGAATCGGTGATTTCTATTACGAACTTGGAGTTCAAATTGTTGAGATTTGCTTGGCAACTAGGCCTCTTAATGGAGGTTTGATTGACCTGCAGGAACTCTGCAAATTGCTTCGTCAGAAACGAAAACAT…	750	Gh_A01G0610	Gh_D01G0626	GOBAR_AA26305.t	GOBAR_DD08004.t	A01	D01	TRUE
Gorai.002G088800	ATGGGTTCTTGCCTGACGAAAAGCAAAGACTCGAAGCCAAAGCATAATGGGTATGGATCAGGACCGACAACTACGGCTGCTGTGCACCAACAAAGGTACCAGGAGCCTGTTAGGCCTGCACCAGTTCAATCCCAATTCCACCACATCCCTGAAAAACCAGGTACTCAAACATCTTGGAAGCCAGTGGCTCCATCACCAAGCCCCAAGCCTGTTGCCCCAAGGGTTGACACCATTCTTGGTAAACCATTTGAAGATATAAGGATGCACTACACAATTGGTAAAGAATTAGGGAAAGGTCAGTTTGGTGTGACTTATCTTTGTATTGAAAATTCAACTGGAAAGCAATATGCTTGCAAGACCATATCCAAAAAGAAATTAGTCACGAGGAATGATAAGGAG…	1614	Gh_A01G0621	Gh_D01G2360	GOBAR_AA13300.t	GOBAR_DD21471.t	A01	D01	TRUE
Gorai.002G089700	ATGGGTTGGAAGAGTAAAGGATTGGAGTCAAATACAAAGTCTTTTGTGACTAAGAAGTGGACTCTTTTGCTTTGCATTGGCTGTTTTTGTGCTGGGATGCTCTTCTCCGATAGAATGTGGACAGTGCCTGAAGCTGAAGATAAGGTTGTATCACTAGAAACTGGAATTAAAGATGAAAGGTTAAAACTAGTTACAGAGGGTTGTGATCCGATTCAAAAGGATGTGAAGCGTGGATCGAAGAATATAGTCGGGGAAGTTTCAAAGACTCCTAATGCTATACAAACACTGGATAAAACGATATCGAATTTGGAGATGGAGTTAGCTACTGCAAGGGCCATGCAGGAATCCATAATTAATGGCTCTCCCATTTCGGATGACCTGAAAATCCCTGAATCGAGT…	1221	Gh_A01G0630	Gh_D01G0643	GOBAR_AA12172.t	GOBAR_DD21462.t	A01	D01	TRUE
Gorai.002G089900	ATGATGATGATGGGAGGAAACAACCAGATCACTACACAAAACGAGGGTGGTGGTTCCAACAACGGTGGCGGAGAAGGTGGTATAATGTTGAAAAAGGGGCCGTGGACGGCTGCGGAAGATGCAGTGTTGGCGGATTACGTGAGGACTCATGGTGAAGGGAACTGGAATGCAGTACAAAAGAATACAGGATTGGCACGTTGTGGGAAGAGTTGTAGGCTAAGATGGGCTAACCATTTAAGACCTAACTTGAAAAAAGGTGCCTTTTCACCTGAAGAAGAAAGGATTATTGTTGAGTTGCATGCTAAAATGGGTAACAAATGGGCTCGCATGGCAACTCAGCTTCCGGGAAGAACAGATAATGAAATCAAGAACTATTGGAACACAAGAGTGAAGAGAAGG…	1605	Gh_A01G0631	Gh_D01G0645	GOBAR_AA12168.t	GOBAR_DD21464.t	A01	D01	TRUE
Gorai.002G090300	ATGGAGCCTCCTTCATTTGTGTCCAGAGCAAGAATTGCTTTCCATTCCGCAGCTGCCAAAGCCGAGCGAGTCCTCACTGATTTGAAATCCGATCTAGATTCTGATAGATTATCACCGAAAGAATTCAAAAACGAATCTCCGACGAGAGAAGCCGAGTCTAAGAGCATTCATGAGGTAAAGCATTCTAAGTGGATGCCTGCAAATTTAGGGACAAAGCAAGAATGGCAAGAAAGATTTAAGAATATACGGCTAGGTAAAAAAGGAGTTGAAGATTCAGAGAAAGTTGAAAATTCAACAATGGCTGTTGCATGCTATGATGAAAACTTATACTTGCTCAAAGTAAAGAATGATGTGGAAGCAAAGGCTTCAGAAGCAGTTCCCTCTGTAGACATTTTAAAT…	2070	Gh_A04G0129	Gh_D01G0649	GOBAR_AA30186.t	GOBAR_DD21468.t	A04	D01	FALSE
Gorai.002G091100	ATGGGGACGATAGTTCAAACTACCGTTGTCACTGTTTTTCTTTGTCTTCTGTTTCCTATTGTCTTTTCCACATCCAATGACGGATTGTTCAGAATTGGACTGAAGAAGAGAAAGTTTGATCGCAACAATCTGTTAGCTGCCCAACTTGATTCCAAGGAGGGAGAAGCGTTGAGAGGTTCTTTTAGAAAGTATCTTCATGGCAACTTACAGGAGTCAAAGGATATTGATATAGTGGCACTAAAGAACTACATGGATGCTCAGTACTTTGGTGAAATTGGTATTGGCACGCCTCCACAGAACTTCACTGTAATTTTTGACACTGGGAGTTCTAATTTGTGGGTGCCTTCATCTAAGTGTTATTTCTCAATAGCTTGCTATTTCCATTCAAGATATAAATCA…	1539	Gh_A01G0638	Gh_D01G0656	GOBAR_AA20063.t	GOBAR_DD35763.t	A01	D01	TRUE
Gorai.002G091400	ATGGAGTTCAGACCTCGAAACTACGTCGCAGAAGAGCAGTCCCACTCGCTTCCTCGATCACGCGCCGATATCCACCCTTTCTCTTCCTCCTCTCCTCAGTCTATCCTCCGCCAGGTTGATGATAACGAGGAAAATAGAAACAACGAGGAGTTCTTTGATCCGCTTAGAGCACCTGATTCTAAGGCATCGGTTGAACCTGTCGACGGACACGATTTTGAGAGTAGTTCTAATGGAAACGACGATTCTTTCCCAGTTCAAACAAAGGAGTGGACCTCTTTTAAGAGATTCTTAATGCAGAGATTTCCTGTTTCCAAAATGATTTCAGTTTCTTCTATGTCCAATACAATAGTGAGAAGTGGAAAAGCACATGAGAAATCTTCAAGTAGCACACATCTGGAA…	2769	Gh_A01G0640	Gh_D01G0658	GOBAR_AA20061.t	GOBAR_DD11156.t	A01	D01	TRUE
Gorai.002G092000	ATGATGGAGAAGGAATCAGGGAGGCTGGTGAATTGTGCAACTTTACCTATCTGTTTAGTGTTAATCAGTCTGGTTTATGCTACGTTTTTTCATTCTAATGACACCATTCTTGAATCATGGGGCAATCTCAGCAGTGAAAAGATCAATATTGATGCAGTTGACCCTCAAGAATTTCTATTAAGGAGGCTTGTTAGAGGAGATGATCGAGTTCAATTAGACTCCAATGGATTTTCATGCCGCGCGGATGTTCATACACAAGTATGCGTTGCAAATAAACCAGTAAGGATTTACTACAAAGGGTTGACAGTTTATGTGCCATCTGATTCTGACCAACCTCAAGTTAAGAGAATTGTTAAGCCTTACGCAAGGCTGGAAGATGAAACCGCCATGAAACGTGTT…	1365	Gh_A01G0644	Gh_D01G0663	GOBAR_AA20986.t	GOBAR_DD11161.t	A01	D01	TRUE
Gorai.002G093000	ATGGAACCGTTGGTGGAACGAACTAGGCTTGCAAGAACCATTTCTCACGCACAAGACGAGTTACAAAGCTTCAGAACATACCTGAGATGGATGTGCGTTGATCAATCCAACATTTGGATGGGTTGTTTGTCTTGGTTTATGTTCATCGTGTTCGGTCTCCTTGTTCCTTTGGTGTCCCACTTTATGTTAGCTTGTTCCACTTGTGATGCTACACATACTAGGCCTTATGATTGGGTGGTTCAGCTGTCGTTAAGCAGTGTCTCGGCCTTGTCTTTCGTTTGTTTGACGAGGTTCGTGAAAAAACATGGTCTGAGGAGGTTCTTGTTCCTTGATAAGCTTTGTGATGAAAGTGAGACTGTTAGGAAACAATACACTGTTCAGCTCAATAGGTCACTGAAG…	1284	Gh_A01G0651	Gh_D13G1442	GOBAR_AA34117.t	GOBAR_DD11168.t	A01	D13	FALSE
Gorai.002G093200	ATGGAGATTGGGACCGGTCGGATCGGTTCCTGCTCTAAAGAACACCAGAAAATTTATCAAGAGTGGTTCAACTTCGCTGATTCAGATAATGATGGACGCATTACCGGAAATGATGCAATCAAGTTTTTTGGTATGTCAAATTTATCGCGACCAGATCTCAAGCAGGTGTGGGCGACTGCTGATTCTAAGAGACAGGGATTTCTTGGTTTCAAAGAATTTGTTTTTGCTATGCAGCTGGTTTCGCTGGCGCAAGAAGGTCATCAAATATCACATGATCTCCTGAATGGTGATGACTTTGAGAATATTAAACCTCCTGTAATGGAAGGCTTAGATGCATTAATCATGAGAAAGAAACAATCTTCAAAGTCAAGTAGCCTTGAAAGCAATGGTAGTTCTTCA…	1635	Gh_A01G0652	Gh_D01G0672	GOBAR_AA34118.t	GOBAR_DD11169.t	A01	D01	TRUE
Gorai.002G093800	ATGGCAGTAACGGAGGCAGAAAATCCTCTTGTAGGAGAAATCACTTGCGGTTCTTTACTGCAGAAATTGCAGGAAATTTGGGATGAAGTTGGTGAAAGTGACGAAGAGAGAGACAAGATGCTTCTTCAGATAGAACAAGAATGCTTGGATGTATACAAGAGGAAGGTTGAACAGGCTGCAAAATCAAGAGCGCAACTTCTTCAGGCCTTGTCAGATGCTAAGCTTGAGCTTTCTACTCTTGTATCAGCTCTTGGGGACAAAAGTTTCATTAGCATTCCTGAGACGACATTGGGAACAATCAATGAACAACTTGCTGCTATTGCACCAGCACTCGAACAGCTGTTGAAACAGAAAGAGGAGAGAGTTAAGGAGTTTTCTGATGTACAGTCTCAGATTCAG…	1752	Gh_A01G0658	Gh_D01G0678	GOBAR_AA02933.t	GOBAR_DD22649.t	A01	D01	TRUE
Gorai.002G094900	ATGGGAAGCTTGCGTGGCATTTCGATTGCCATTTTTGTAGTTCAAGCTCTGTTAGCTTCAGTAGCTTTGGTTTCAGCTCAAGGATCTGCTACTCCTTCTCGTTGGCAGACTTTAAGCGGGGAAGCACCAGTTGTCATAGCTCGTGGTGGATTTTCAGGAATATTTTCAGACTCCAGTTTTGGAGCTTATAGTTTGGCTTTAGAAACGGGTCCTTCTGATGTGATCTTGTGGTGTGATGTGCAATTAACAAACGATGGAGCCGGGATTTGCTTTCCTGATCTTAAGCTAGATAATAATTCTAAAATTGCAACTGTTTTTACAGATAAGCCGACGACTTACCTTGTTAATGGGGTCTCTACCAAGGGACTTTTTTCCATTGATTATACTCTCAACGATCTT…	2289	Gh_A01G0669	Gh_D01G0689	GOBAR_AA14550.t	GOBAR_DD23985.t	A01	D01	TRUE
Gorai.002G095100	ATGCCTGAGAAAGAGGGTTCATGTGTTGGTTTGAATGAGTCAAGATTGGTGGTGAGGAAGTTTTTGGCTAGGCCCCAACCTGAAGGAGTTGGTGCAGTAGTGAGAAGAAGCATAGGCCGGTTTGAGTTGAGATACTTTGATCCTTTCCTTGTTTTGGATGAATTCTCAGTGACAGCACCTGCTGGATTTCCTGATCATCCACACAGAGGATTTGAGACTGTGACCTACATGTTACAGGGGGCAGTTAAGCATGAAGACTTTGATGGACACAAAGGGACCATTGGAGCTGGTGATCTACAATGGATGACTGCTGGGAGAGGCATTGTGCACTCAGAGATGCCTGCAGCACAAGGAACCCAAAAGGGTCTACAGTTATGGATCAATCTCTCGTCCAAATAT…	909	Gh_A01G0670	Gh_D01G0690	GOBAR_AA14551.t	GOBAR_DD23986.t	A01	D01	TRUE
Gorai.002G095200	ATGAACAAGAAACACGCAACTCTTTTCAAGATCCTCTTAGCTCTCTTTGCTTTAAATTCCATCACACTTTACCTTTACTTCTCCTCCAGCCACCACCACCACGACAACCGCCGTGACACCACCGCTGAGGGTTTCCCCGCTATAATCCCACACCGTGGACCTCATCTCTCAAAGCCCTGGCCGATCATCCCATCCTATCTCCCTTGGTCTTTGACCTCAAACGTACCTTCGAAGTCATGTGAAGCTTATTTTGGGACTGGGTTCACAAAGTCAGCCAATGTTTTGCCGGCAAAAGCCGCCGTGAGATCCGGGTCAAGCTGGTTCAGGTGCCATTACTCGTGGACTTTAAGGAGTTCGATTTGTGAAGGTGGGAAGATAAGGATGGATCCCGGTAAGATT…	1527	Gh_A01G0671	Gh_D01G0691	GOBAR_AA14552.t	GOBAR_DD23987.t	A01	D01	TRUE
Gorai.002G095300	ATGGGTATTTCTCGTGATTCGATGCACAAGAGGCGTGCCACTGGTGGCAAAAAGAAGGCTTGGAGGAAGAAGAGAAAGTATGAGCTTGGAAGGCAACCAGCAAACACAAAGTTGTCAAGCAACAAGACAGTCAGGAGGATTAGGGTTCGTGGTGGAAATGTGAAGTGGCGCGCTCTGAGGCTCGACACTGGAAACTACTCATGGGGAAGTGAGGCTGTGACTCGTAAAACCAGAATATTGGATGTGGTCTACAATGCATCTAACAATGAGCTTGTTCGTACTCAAACTTTGGTGAAGAGTGCTATTGTTCAAGTTGATGCTGCTCCATTCAAGCAATGGTATCTCCAGCACTATGGTGTCGACCTTGGTCGCAAGAAGAAAACACTTGCAGCAGCTACC…	660	Gh_A01G0672	Gh_D01G0692	GOBAR_AA14553.t	GOBAR_DD23988.t	A01	D01	TRUE
Gorai.002G095600	ATGGCTGATTTGGATTCTTCAAGCTCTTCCTCTGAAGATATTGAAACAAACTCTGATCCTAATTCTTCAAAAGCTATAATCCCCAATCCTCTCAATTCCAATTCTAATTCACCTGCCGTATGCCTCCTCCAATTCGCAGGAGACTCCACCGCCGGTGCCTTCATGGGCTCCATCTTCGGCTACGGTTCGGGATTGATTAAAAAGAAAGGTTTTAAAGGATCCTTTGTGGAGGCTGGATCTTATGCCAAGACATTTGCAGTTTTGTCAGGCGTACATAGTTTGGTCGTTTGCTTCTTGAAGAGGTTGCGGGGAAAAGATGATGTTATTAATGCTGGGGTAGCTGGATGTTGCACTGGGCTTGCTCTAAGTTTCCCAGGTGCACCCCAGGCACTTATACAG…	630	Gh_A01G0676	Gh_D01G0695	GOBAR_AA14556.t	GOBAR_DD23991.t	A01	D01	TRUE
Gorai.002G096100	ATGCAGATGCCTAGCGTCAACCCAGACCAATCCGACAAGGATTCCGAGCCCTTCGTGGAGGTCGATCCGACCGGTCGTTACGGTCGGTACACCGAACTTCTAGGATCCGGAGCCGTCAAAAAAGTTTACCGGGCATTCGATCAAGAAGAAGGAATTGAAGTTGCATGGAACCAAGTCAAGCTAAGGAATTTCTCCGACGATCCGGCGATGATCGATCGGCTTTATTCGGAGGTTCGGTTGTTAAGGTCATTAACCAACAACAACATAATCTCGTTGTACAGTTTTTGGCGTGACGAGGAACATAACACACTCAATTTCATAACCGAAGTATGTACTTCGGGAAATTTGAGGGAATATAGGAAGAAACATAGGCAAGTCTCAATGAAGGCGTTGAAGAAG…	891	Gh_A01G0680	Gh_D01G0701	GOBAR_AA14562.t	GOBAR_DD23996.t	A01	D01	TRUE
Gorai.002G096200	ATGGAGGAGCAAAAATTAGCATCTTCTTCTTCTTCTTCATCATCTTCTTCTTCGGCTGTTGCTGCGGCTACTATGCAGCACGATCTATCGGGTTCGGCTGGTTCAGGTGGAGCTCGGTACAAGCTAGTGGCTCCAGCTAAGCTACCCATCTCAAGGTCGGCTTGTATTACGATTCCACCTGGGCTTAGTCCTTCTTCTTTCTTGGAGTCTCCAGTTCTTCTTTCTGACGTTAAGGCGGAGCCTTCACCGACTACTGGTTCTCTTATCAAGCCTCAAGCAGTACACGCCTCTGTTGCTTGTAGTACATATTCAGCAACCACTGCGTGTTCTAATGCTTTTGACGAAAGAAATCCAAGCACCTTTGAGTTTAGACCTCATCCTAGATCAAATATGGCTCCT…	1707	Gh_A01G0681	Gh_D01G0702	GOBAR_AA14563.t	GOBAR_DD23997.t	A01	D01	TRUE
Gorai.002G096600	ATGGAATTTTCCGACTACACACAGATCTTATTCAATAGAATCAAGAAAATTGATCCTGAAAATGTTTCAAAGATCATAGGGTATCTACTGTTGCAAGACTATGGTGATCAAGAGATTGTTCAATTAGCTACTTGTCCTGATATAGTTATGCAGGAAGTTATTTATAAATCAAAGCTTGAACTGCAACAACTACCATTTAAATCCGCTTCACCCCCCATATCGCCTTCGATGAACTCGGTCCCTACTCTTGAATTGCCTTCACAATTCTCTTCCTTTTCACCACCTGTTTCCCCATCTGTTTCCTCTAAGCTTTTTTTGTCTCCTAGAAGTGTTCAGGTTACATCCCCTTACTGGGACCAACAGCTTGTAGCTAAACATAGCCCGGATTTTACGACATCT…	1776	Gh_A04G0080	Gh_D01G0706	GOBAR_AA31308.t	GOBAR_DD10373.t	A04	D01	FALSE
Gorai.002G098500	ATGGCGATTTCATCAATCTCTTCTACTCTAATTCCTTCTTTACCAATCCAAAATGCTTCTTCACCCAAAGTAAAGTTCACTTTTCTTTCTCATTCTCCACCACTATCTTTCAACCACTTGAAGCTCTGCAATAACTCCCAACTTTCACAATCACCCACCAAGCTTTTTGCTTCCCCTGAAGCTTTGGAAGACACGCCTGAGGTAGGAGTTTCTGAGGTACCCAGTTCTTCCTACGTTGCAGAAGCAGACAAGGCAGCACCTAAGCAAAAGATTAGGATTAAACTTAGGTCATACTGGGTCCCCTTGATTGAGGACTCTTGCAAGCAGATAATAGATGCTGCACGGACTACGAATGCCAAGACCATGGGTCCGGTGCCGTTACCGACCAAGAAGAGGATC…	564	Gh_A01G0701	Gh_D01G0719	GOBAR_AA21556.t	GOBAR_DD08929.t	A01	D01	TRUE
Gorai.002G098800	ATGGCGGGAATAGCAATATTACTAGATCTATACCAGAAAAAACCAAGCTTTTGTTCTCCACAAAGCTTCCACTCTTCTGGGTTATTCTCTGCCTCCGCTGCCGCCGCATCGGCCGCCGCTACCGTCGCTGCTGGAACCCCTTTTGCCTCCAGGTTTCTTTTTGGTTATCCCAAGGTTTCACATTGTGATGCTGGTGCTGTACTGCCTGAACATTACATTTCAAATACCCAAAGATCATCTGAAGATTTCTTTAAGAATGATGCTCTCAAATACAGTGTGAAGGAGTATAAGATTGAGCTGAAGCCTCTGTTTTCTGCTTTTGAATTGAGGCCATTTGCTTTGACAACCTTGAGGTCATTTCTGTTGTTCTATTTGCCTCTATTGGAGCCTTCACTAAAC…	990	Gh_A01G0704	Gh_D01G0722	GOBAR_AA21559.t	GOBAR_DD08926.t	A01	D01	TRUE
Gorai.002G099000	ATGTCTTCAATTGTTCTTAGATCCCGAATAGTTTCAAATGATTGCAGTTCTAAGATCATTTACCGAAGGGTTTTAAGTTCAGGAGTGGTTTCTTCCTCCTCCTCCTCTTCAAATCCTTCTAAAGAAACGATCATTCCTTCACAATCCATTCTCTCCGATAACCCGGCACCTCCTACTCCTCCTCCACCAGCGCCAGAAGCTTCCACGCAGGTTTCAGGAAGGAAATCCTGGACCTTTCTCAAGTACGGACTTCTCGCAACTGTAACTGGTGCTATTGGCTATGCCGGTTATCTCTCTTACAAGTGTTCATATGAGGAAGTAGAGCAGAAGGCAAAGTCATTGCGGGCTGCAGCGAGGTATACTCCTAGTGAAGATGCAGCTGCTGTTGAAAAATATAGA…	1113	Gh_A01G0706	Gh_D01G0724	GOBAR_AA21561.t	GOBAR_DD08924.t	A01	D01	TRUE
Gorai.002G100700	ATGAACACCACAAGACACTGGCCCAAGAGGGCCTTTATCCTCTCACGTGCGCTATCACGTGCCTTTTCCGACACCCCTTCCCCGACGTTCCCTCTGAAGCACGTGACACGATCCAACTTCGACTCGGCCCTCGTTGAACTCCGTTCGCACGTTCGAGCTGCCGATTTCGTGGCCATCGACATGGAAATGACGGGGGTAACTAGCGCGCCCTGGAGGGAATCTTTCGAGTTTGATCGGTTTGATATTCGGTATCTCAAAGTCAAAGATTCCGCTGAGAAATTCGCTGTTCTTCAGTTCGGCGTTTGCCCTTTTCGTTGGGACTCACTTAAGCAGTCGTTCATTGCTCACCCGCACAATTTCTTTGTATTTCCTCGTCAAGAAATTCCACTTGATAGGACC…	2157	Gh_A01G0719	Gh_D01G0738	GOBAR_AA31679.t	GOBAR_DD07919.t	A01	D01	TRUE
Gorai.002G100900	ATGAAGCTCAAGCGAAGGAGGTATTTAGAAGTGCCTCCCAAAATCAGATCCTTCATCAATAGCGTGACTTCTGCGCCTCTGGAGAATATAGAGGAACCTCTGAAAGATTTTGTTTGGGAGTTTGATAAGGGAGATTTTCATCATTGGGTTGAGCTTTTTAACCATTTTGACACATTTTTTGAGAAGCATATAAAACCAAGGAAAGATTTGCAGGTTGAGGATAAATTTTTTGGATCTGATCCTCCTTTCCCCAGGGAAGCAGTTCTTCAAATTCTTCGTGTTATAAGACTAGTCTTGGACAACTGCACAAATAAGCATTTTTATAGCTCTTATGAGCAGCATCTTTCATCCTTGCTTGCATCGACTGATGCTGATGTTGTTGAGGCTTGCTTGCAAACT…	11292	Gh_A01G0721	Gh_D01G0740	GOBAR_AA31676.t	GOBAR_DD07921.t	A01	D01	TRUE
Gorai.002G101400	ATGGGAAATGATGGATACCTCCCTTTGTTTGAGACAAAGAGAGCAAATGGAAGAACCCTTTACAGAGTCTTTGCAGGGTCTATATTCGTGGGTATATGTTTGATTTGGAGTTACAGAGTGAGCCATGTACCAAGACATGGAGAAGATGGGAGACTGGTTTGGATTGGTTTGCTTGCTGCCGAGCTTTGGTTTGGTTTTTATTGGTTCCTAACTCAAGCTCACCGTTGGAACCTTGTCTACAGACAAACCTTCAAAGACAGGCTCTCCCACAGATATGGAAACGAGTTGCCTGGAGTGGATATATTCGTATGCACGGCGGATCCGGTGATTGAGCCACCAATGATGGTCATCAACACTGTATTATCAGTTATGGCTTATGACTACCCACCGGAGAAGCTT…	2214	Gh_A01G0725	Gh_D01G0745	GOBAR_AA03675.t	GOBAR_DD07926.t	A01	D01	TRUE
Gorai.002G102700	ATGAGTGACATAAAACCCAAGTTTCTGGAGGTCTACTCTGCACTTAAATCAGAGCTTCTTGATGACCCGGCTTTTGAGTTTACTGATAATTCTCGCCAATGGGTTGAGCGTATGCTAGATTACAATGTTCCTGGAGGAAAGCTGAACAGAGGGTTGTCTGTCATTGATAGCTACAAGTTGTTGAAAGAAGGGAAAGAGCTGAGTGATGATGAATTTTTTCTTGCATGTGCCCTTGGTTGGTGCATTGAATGGCTTCAAGCATACTTTCTTGTTCTCGATGATATCATGGATGGCTCTCATACACGCAGAGGTCATCCATGTTGGTTCAGGCTTCCTCAGGTTGGGATGATTGCTATCAGTGATGGCTTAATTCTGCGAAACCAAATCTTCAGAATTCTC…	1029	Gh_A01G0738	Gh_D01G0758	GOBAR_AA03658.t	GOBAR_DD35456.t	A01	D01	TRUE
Gorai.002G103100	ATGCACCTGCAATTACAAGTTCTTCCATTTCAGACCTTACAACAGTTGCCCTGTTCTTTTAACTTCCCACCAAGACAGCACAAGGATGTTACGATTAAGGGCTCGCATAGCCGGCACCCTTCTGTATCAGTAAAAAGTTTGCCTAGGAGGGTGTTTTTGCAGCTTATGGGGTTCAGTCCCATATCATTGTGTATTTATCCTCTTTTTGCTGCCCCGATGCAAGATATGAATGAACCTGAAGTGATTCGGACATTGAAGCTTTCCGGTGGGGTGAGAATTCAAGAAATTATTGAAGGGGAGGGACGGGAAGCTCGTGACGGAGACTATGTACAAGTAAACTATGTCTGCCGACGATCAAATGGATATTTTGTTCACAGCACTGTGGATCAATTCAGTGGA…	633	Gh_A01G0742	Gh_D01G0762	GOBAR_AA03655.t	GOBAR_DD35460.t	A01	D01	TRUE
Gorai.002G103700	ATGACCGAGTCTGCTTACAGAGTCGAAACCACCGCTCGTCTTGCTCAATGGAGGATAGATAATCTTGCCTTTTGCACTTACCGCAAATCCGATCCTTTCAAGATCGGCAACTGGAATTGGCATTTGTCAATGGAGAAGAACAGGGTATTGTATGTTAAATTATACCCAGAAATTTCGAATCTAACAAGAGACAATCCCCCAATTGCATCCTTCATCATCCGAGTTGTATGCTCAGCAGGGGATCGAAAGGCTTTCACTCATCCAGAAATAAAAGACAAACAGCTGAAGAGCAACGAAGATTTTGTCTGGCCGATCGAGGTTCCTTTGACGGGGAAATTCATAATCGACGTTGAATTTCTTGATCTAAAAACCGCATCTCCAAACGGTGGGGAACCTTGC…	987	Gh_A01G0749	Gh_D01G0768	GOBAR_AA30274.t	GOBAR_DD12256.t	A01	D01	TRUE
Gorai.002G104300	ATGGTAATAGTTGTAGGAACAATGCCTTCTTCTTCTTTAGCTTCCCTTGTTAATTTGGGAACCCTTAATGCCACTTTCATTAATTATTTCTCTGAACCTATTTCGTCCTCTTACTATTCTTGTGTTAGAAGAGTTTCATTGTCTAAAAGAAGTTTTAGTAGGAAATGTAAATGTAAATACTCTGTGGCACCCACCGATTTTGTTGCTGAGGCAAACAATTCCTCTTCTTATAAAGATAGTGATGAAATTGTTCTTAAACCTGCCCCCAAGCCGGTTTTGAAGTCCGAAGGGGTGAAAAACGATAAGGGTTTGTCTTGGAATGCTGAATTGAGTGAGGGTGAGGATGAGGATAAAGAAGAAAATGAGAGGAATAAAGTGATTGAGTCTTTAGGTGAAGTA…	2973	Gh_A01G2066	Gh_D01G0773	GOBAR_AA26288.t	GOBAR_DD12252.t	A01	D01	TRUE
Gorai.002G105800	ATGTGGAAATTATTTAGATCAGAACAAGTTCTGGGTTTGAGTTTATGTGCTCTTTGTGTTTTAGTTTTGCCTTTTGCAGCTGAAGCTCAAAATCAATCTCAGCCAACTACTGATCCTGCTGAAGTGAGAGCATTGAACTCAATATTTGAAGACTGGGGAATAACAGCCCGACAGGACCAATGGAACACAACGGGTGATCCATGCAGTGGAGCGGCCCTCGACTCTGACTCCACCGACATCGACAACGTTGCTTACAACCCTTTCATCAAGTGCGACTGTTCTTTCAGCAATGGTTCTACTTGTCATATCACCCGCCTGAAAGTTTATGCACTGAATGTCGTGGGTGTGATCCCGGATGAGCTCTGGACTTTGACCTTTCTTACCAATCTGAGACTGGGC…	3096	Gh_A01G0767	Gh_D01G0787	GOBAR_AA09245.t	GOBAR_DD01134.t	A01	D01	TRUE
Gorai.002G105900	ATGTGGGGATGGTGGAGATTCGGAAAATGGACGGTCCTGATTATGTTCCTTCACATCATTGCCATTTTGATCTTCACCAAAGGCTTTCTCTTAACCCGAACTGAACTTCCCCACTCCAGCCACTGCTCTGATCTTTCTCAATCTCCTTGCCATTCGTCCCCTTCTTCTTCTTCTTGTTGGACCAAGCCTGCCGTTGACCGTCTCATCATCATTGTTCTCGATGCGCTGCGATTTGATTTCGTTGCTCCAAGTTCCTTTTTTGAGGAAAAACAACCTTGGATGGATAAGCTCAAAGTGTTACAGAGGATGGCTTCAGAGAATCCTTCTTCAGCTAAGATTTTTAAAGCTATTGCTGACCCACCTACTACCAGCTTGCAACGTCTGAAGGGATTGACAACA…	3021	Gh_A01G0768	Gh_D01G0788	GOBAR_AA34619.t	GOBAR_DD01133.t	A01	D01	TRUE
Gorai.002G106300	ATGGGGAAAGGAAGAGCTCCGTGTTGTGATAAAGACAAAGTGAAGAGAGGTCCATGGAGTCCCCAAGAGGACTTGAGGCTTATCACTTTTATTCAGAAACATGGCCATGAAAACTGGAGAGCTCTCCCTAAACAAGCTGGGCTACTGAGATGTGGAAAGAGTTGCCGTTTAAGATGGATTAATTACCTGAGACCAGATGTCAAAAGAGGGAACTTCAGCAAAGAGGAAGAAGAAACTATAATAAGATTACATGAGACTTTGGGAAATAAGTGGTCCAAAATTGCATCACATTTACCAGGAAGAACCGACAATGAGATAAAGAATATGTGGAACACTCATTTGAAAAAGAGATTGGCTCCAAAGAATGGGAAGATTCCTCAAAATGATGAATCCAAAGAA…	1059	Gh_A01G0770	Gh_D01G0792	GOBAR_AA04704.t	GOBAR_DD07030.t	A01	D01	TRUE
Gorai.002G107200	ATGGGTCATGGCTCTAAAGTCATCCTCTCTAGTCATTTGGGACGCCCAAAGGGTGTCACTCCCAAGTACAGTTTGAAGCCTCTTGTGCCAAGGTTATCTGAACTCCTTGAAGTCGAGGTTAAAATGGCGAATGATTGTATTGGTGAAGAAGTTGAGAAAATGGTGGCTGCATTACCAGATGGCGGTGTATTGCTGCTTGAGAATGTGAGGTTCTACAAGGAGGAAGAGAAGAATGATCCTGAATTCGCAAAGAAGCTAGCTTCTCTCGCTGATCTCTATGTTAATGATGCATTTGGCACTGCGCACAGAGCCCATGCTTCCACAGAGGGAGTGGCTAAGTACTTAAAGCCTTCTGTTGCTGGTTTTCTTATGCAGAAGGAACTCGATTATCTTGTTGGA…	1050	Gh_A01G0774	Gh_D01G0799	GOBAR_AA29277.t	GOBAR_DD09320.t	A01	D01	TRUE
Gorai.002G108300	ATGAGGTCTAAGATGATGGGTTGTAGAGAGGAACATCAGAGTACTCATGGTTCAGTGCTGGGTGGGAAGCCTAACCATTGTGTTATTTATCCACCAAAGTCTAGCATTGTTGCTGAGGAATTGGAAAGAAGAAACAATGACTGGTTTGTTAGGACCAAAGTTGCAAGTGATTTAATGGTGCAGGTTGGAGATTTTAGCTTTCACTTACACAAGCTTGCTATGGTTTCGAAAAGTGGGTATTTGAATAGACTTGTATTTGCAAAAAGAAGTGAGGGACATGGACACAATGGAGGCAGCCTCAAGATTGTGTTGGATGACCTTCCTGGTGGAACCAACACCTTTGAATCAATTGTCAACTTCTGCTATGGATTTAAGGTGGATGTAACAGCTACCTCCATT…	1701	Gh_A01G0782	Gh_D01G0808	GOBAR_AA04456.t	GOBAR_DD14715.t	A01	D01	TRUE
Gorai.002G108400	ATGGAGGCTGCCAGAACTGTTAAGGACGTTTCCCCTCATGACTTCGTCAAGGCTTACGCCGCCCATCTCAAGCGTTCCGGCAAGATCGAGCTTCCTTCATGGACTGATATTGTGAAGACTGGTAAACTCAAGGAACTTCCTCCCTACGATCCAGATTGGTACTATATCAGAGCTGCTTCCATGGCAAGGAAGATATACTTGAGGGGAGGTCTTGGTGTTGGTGCCTTTAGGAGGATTTATGGAGGGGCTAAGAGAAATGGAAGTCGCCCTCGCCATTTCTGCAAGAGTAGTGGATCTGTTGCCCGTCACATTCTTCAGCAATTGCAGAATGTGAACATCATTGATATTGATCCTAAAGGTGGAAGGAGAATCACATCAAACGGTCAGCGTGATCTGGAC…	432	Gh_A01G0783	Gh_D01G0809	GOBAR_AA04455.t	GOBAR_DD14714.t	A01	D01	TRUE
Gorai.002G109600	ATGGCTTTCTGGGGAACTGAAGTGAAACCTGGGAAACCCTTCACTCATGCTCCTCTCAATGGAAGGCTTCATCTATCTCAGGCGACATTAGGAATGGGTGATGGAATAAAGAAAAGCATAGTTCAATGTAATGTGGGAAATAAGATGCCTGTATTTCTATGCTGTTTGTTTCCTGATAAGGCTGAGTGTTGTCAACTCAATTTGGAATTTGAGGAGTCTGATGAAGTCGTTTTTTCTGTTATTGGCCCTCGAACTGTTCATCTTACTGGTTACTATCTGTCCTCTTCTTCCCTTAATCATCATAATGATGAATCAGAATCATATGGGGAGGATATTGCTGGGACAGAAACAGAAAGATCCGAGAATGGTGAAGAAAGTGAATATGGTGGTAGTTTTATT…	1683	NA	Gh_D01G0818	NA	GOBAR_DD13914.t	NA	D01	At_NA
Gorai.002G110400	ATGAATAAAACTGCGTTTTCTATGCCTCCAAATCTAAACCCAGATCAAGCCAGCCCAGACTGGATGAACAAAGGTGACAATGCATGGCAACTCACAGCAGCTACTCTTGTTGGTCTTCAAAGCATTCCAGGGCTTCTTATCCTTTATGGAGGGTCAGTGAAGAAGAAATGGGCAGTAAATTCAGCTTTCATGGTGCTTTATGCTTTTGCCTGTGTTATTTTGTGTTGGGCGGTTTGGGGTTACAGATTTTCGTTCGGTGATAAGATGATTCCATTTTGGGGAAAACCCAACTTTGCGTTGGATGGGCACTATCTAATGGAGCAAACGTTTCTAGGGAAATTCCCCAACGCGACAATGGTGTATTTCCAGGGCGTTTTCGCTGCTATAACTTTGGTTCTG…	1413	Gh_A01G0798	Gh_D01G0826	GOBAR_AA04276.t	GOBAR_DD13906.t	A01	D01	TRUE
Gorai.002G110800	ATGAAGTACGTGCTGGTTACAGGAGGTGTAGTGAGCGGCCTTGGGAAAGGGGTAACTGCCAGTAGCATCGGCCTTCTTCTCAAATCATGCGGCCTTCGTGTCACTTCCATTAAGATTGATCCTTATCTTAACACCGATGCCGGTACAATGTCTCCTTTTGAGCATGGAGAGGTGTTTGTCCTTGATGATGGCGGCGAGGTGGACCTCGACCTTGGAAACTATGAGCGCTTTCTAGACATCACATTAACGCGTGAGAATAATATAACAACGGGAAAGATTTATCAGTCTGTTATTGACAAGGAGAGAAAGGGAGATTATCTTGGCAAGACTGTGCAGGTTGTTCCTCACATTACAGATGAAATCCAAGAGTGGATAGAACGTGCTGCAATGATACCAGTC…	1812	Gh_A01G0802	Gh_D01G0830	GOBAR_AA26602.t	GOBAR_DD26896.t	A01	D01	TRUE
Gorai.002G110900	ATGCCCCTCTTCATCTCCGACGATGAGCTGTCGCGGCTCTCCAATGATGCCGCAGCAGTGGCGGAGAGGGCCGATGCCTTCATAAGGGAGCTATACGGAGAGCTGGAGACGGCGAAGGCCAAGGCCGATGCCAACGCCATCACTGCCGAGCAAAACTGCTCACTTCTCGAGCAGAAGTTCCTCTCCATCTCTGGGGAGTTGTCGGACCTCCAGTCTCAAAACGCACAGCTTCAATCTTCTCTGGATGAGAGACACGCCGACCTCGCCCAGGCTCAGGCTCAGAAGCATCAACTCCAAATCCAAACCATTGGAAAAGATGGAGAGATTGAGAGGTTAACGACGGAGGTGTCGGAGCTACATAAGTCGAAGAGGCAGTTGCTTGAGATGATTGAACAGAAA…	6261	Gh_A01G0803	Gh_D01G0831	GOBAR_AA18245.t	GOBAR_DD26894.t	A01	D01	TRUE
Gorai.002G111100	ATGTGTACCTCTAAAGCTAAGGTGACCACAGGCACTACTCATGTTGAAATAACACCACCTGCTGTCGCCCGGATCAATGGCCGTCCTGTCCTTCAGCCTACTTGTAATCGTGTTCCTAGCCTTGATCGTCGTAATTCCTTGAAAAAAATACCACCCATCTCTCCTCCACCACCTGCATCACTACCATTTACGCCGTCAGCCACCAGTACTACAACTGTTGCCAATGGTAGCAGGGCTAGGGCCTCACTCACACTGCCTTTATCGCCAAGCTCAAAGTTCACCACCAAGCGAGGGAGTGATCCCAATGCGTTGAACTCAAGTTCTGAAAAGGTTGCCATTCCCAGAAACACCACAAAAACCTTGGATAGGAAGAAATCCAAAAGTTTCAAAGAGGGTATG…	1221	Gh_A01G0805	Gh_D01G0833	GOBAR_AA21378.t	GOBAR_DD28737.t	A01	D01	TRUE
Gorai.002G111500	ATGGGTTCCGAGCAGAACAGGTTCCCTCAGCAAGAACGGCAGAAGAGATGGGGAGGATGCTGGGGGGCGTTTTCCTGTTTTGGTGGTACACAGAAAGGTGGAAAGCGTATTGTACCTGCATCTCGTATGCCTGAGGGCAATGCATCAGCCACCCAGCCTAATAATGGTACTCAGGCTGTTGCTGGGTTGACCAACCAAGCTACTACGTTAGCTCCATCTCTTCTAGCACCACCTTCTTCTCCAGCGTCATTTACAAATTCTGCACTCCCTTCAACAGCTCAATCACCAAGTTGCTTCTTGTCATTATCGGCTAACTCACCTGGAGGACCATCATCCACAATGTTTGCCACTGGACCATATGCCCATGAGACACAACTAGTTTCTCCTCCTGTTTTCTCA…	1440	Gh_A01G0808	Gh_D01G2365	GOBAR_AA21380.t	GOBAR_DD35452.t	A01	D01	TRUE
Gorai.002G111600	ATGGCAACATCGTCAAGTTCATCGGTGATGTCCGCAATCCTTGTCCCTCATAACCGATGGGACTCTTCCATTTCCAGAGGCCGGAGAAGCTTAGTTAGGGTTAACATTCCTGTTCCCGCCGCTTCTGTTCCTTTGGCCCGTTTCCATCCAACCGCTGCTGCTGCCCGGTGGCTAGGTGATCTTAGAGATGGAAATTCTATTGAGTTGGCATACCATAATAGAAATAATAATAGTATGAGGCAGATGAAGCTGAAGAAGAAGAAGAAGAGCGATGCTCCCAAAGCATGGAAATGGAGTACCTCTGTCTCACACTCACAGCAGTTAAAGAAGTGGATCCCATGCTGTTCCTCCCTTAGCCGCAACTGCTACGGCGAGACAACCCCCTTTCCTCTCCCAAAA…	3864	Gh_A01G0809	Gh_D01G2366	GOBAR_AA21381.t	GOBAR_DD35453.t	A01	D01	TRUE
Gorai.002G111700	ATGGAGAGGTTAGTAGCAGCGGTGCTGGCAGCAGGTGTTCTGCAGGTATTGGTAGCAACCGCCGACGATCATTATCTGCTCTCTCGTATTGCTTTCGGATCTTGTGCCAACCAAAGTGCTCCTCAGCCCATCTGGGACGCCATCAACAAGTTTGATCCCCAAGTATTCATATGGCTGGGTGACAACATATATGGAGACATTAGACGTCCTTTCATCTTTCTGGGAAAGGAAAGGACGATTGGTCCCTGGCAGAATGCTCCCAGATTCATTCCTTCATCTTCCTCCAAAATGCTTTCCAGATACAACTCGGCTAAGAACGTTCCCGGTTATTTACGTCTCCGCGCCAAAGCCAAGGTCGTTGGTACCTGGGATGATCATGATTATGGACTCAATGATGCT…	1338	Gh_A01G2069	Gh_D01G0836	GOBAR_AA18592.t	GOBAR_DD32710.t	A01	D01	TRUE
Gorai.002G112400	ATGGAAGATACCGAAATGTTGGAACAGCAGCTGCCTGAGGCTTCCCAAGTTAACCTTGTTGATACTGCTGTCCAAGAGCAACAGTCCTCACCCCCCACTAAGGATCAAAATGCCAATGAAACAATTGCTGATACAACTTCAACCTTGCCCACTGATGTTAACATGACTGATAATCCTCCTATGCCCGTTAAACCTGATAACATATCTTCCAATGGTGCTAATACCGATCCTTCTGATGCTCCTCCTGCTGAACCACTGGAGCAGAAAGTCAATGGAGATGCTACTCCCCTTCGCTCTCTTGCGCCTGAATCTGGACCCGAGAAGGTGGAGAAATCAAAGAGTTGGTTGCTTGATCCTGAGATGGGGGAGGCTGATGAAGCTGGAACACCAGAGGAGCGA…	1278	Gh_A01G0814	Gh_D01G0841	GOBAR_AA18597.t	GOBAR_DD17573.t	A01	D01	TRUE
Gorai.002G112800	ATGCACTTGAGCGAAAATGAAGGCATCGAAGGCAACACCTTCGTGGTCACCGGTGGTCTGGGCTTCGTCGGCTCTGCCCTTTGCTTGGAGCTCATCCGCAGAGGTGCTCGCCAAGTTCGCTCCTTTGACCTCCGCCATCATTCCCCTTGGTCCCTCCAACTGACCAACCACGGCGTCCGCTGCCTCCAAGGCGATCTTACCTCGAAGAAAGATGTTGAAAATGCTCTTCGTGGTGCCAATTGCGTTTTTCACCTGGCTTCCTACGGCATGTCAGGGAAAGAAATGCTTCAGTTCTCTCGTGTTGACCAGGTGAATATCAATGGAACCTGCCATGTCTTGGAGGCTTGCCTTGAATTTGGGATCACTAGGCTTGTTTATGTCAGCACATATAATGTTGTG…	1443	Gh_A01G0817	Gh_D01G0844	GOBAR_AA38065.t	NA	A01	D01	TRUE
Gorai.002G113400	ATGAGGGGTGCTGCTTTTGTAGCCATTGCTGCTACAATTGGTAACTTTTTGCAGGGATGGGATAATGCTACCATTGCTGGAGCAATTGTGTACATTAAGAATGACCTCAATCTAGGAACTAGCGTTGAAGGTCTAGTGGTGGCTATGTCACTGATAGGAGCAACAGCTATTACAACATGCTCAGGGGCTATATCAGATTGGATTGGTCGGCGTCCAATGCTGATAATGTCTTCAATGCTTTATTTTGTCAGTGGTTTGGTAATGTTGTGGTCACCTAATGTCTATATTTTGTGCCTAGCCAGGCTATTAGATGGATTTGGAATTGGTTTAGCCGTGACTCTTGTCCCAGTCTATATATCTGAGACTGCCCCATCTGAGATAAGGGGATTGTTAAATACG…	2220	Gh_A01G0820	Gh_D01G0848	GOBAR_AA15084.t	NA	A01	D01	TRUE
Gorai.002G113600	ATGGGGATTTCGAGGTTTGTTTTGCTCGTGTTTACGATCTCAATGCTGGCATCCCCGGCACTCTCCGATCTGGTTCTCTCCAAAGTCGATCGACGTATTTATTTGACATCCCACATTGTTCGAATTTCTTCAACTTTAGAGGTGGAGAATGCAGGTCCAGAGACTGTGTCTAAGGTTTTGTTGGCTTTTCCTGACCTTCAAGCCCAAAACTTGGCATATTTGATGGCTTCCCCGCATGAAGCCAAAGCGAAAGTCAAAGTCTCTGTTGTTTCTTTCCCTATTGATGTCGTCAAACCAGAAGATATGCCTCCTGGTGTAACATTCTATTCGGTATCATTGCCACAGGGATTAACCGTGGGCGCTAGCTTCACTTTTGATGTTTTGGCTGTATTTACCCAG…	1836	Gh_A01G0822	Gh_D01G0850	GOBAR_AA18999.t	GOBAR_DD13762.t	A01	D01	TRUE
Gorai.002G113900	ATGACTACCCTTTCAAATTCTTTGGTTTTATCGACAAATCCTCCCCTTCAACTATTTTCTGGTTCTCATGGGAGTGCCAGCTCCACCAACTTGGCATTCAATTCTGGTCATTTAAGGAAACTGCATATTTCTACCTCTAGAAGGCCTCTCACTGTTCAAGCTTCATACAGTGATGGCGAAAGGTCAAGCAGTGCTAATGCCTTTGTTGGAGGTTTTGTTTTGGGAGGGCTCGTGGTTGGTGCACTTGGTTGTGTATTTGCCCCTCAGATCAGCAAGGCACTAGCTGTAGCTGATAGTAAGGACCTTATGAAGAGACTGCCTAAATTCATATATGATGAAGAAAAAGCTTTGGAGAAAACTCGGAAGGTACTGACTGAGAAGATTGCTCAGCTGAACGCT…	489	Gh_A01G0825	Gh_D01G0853	GOBAR_AA19002.t	GOBAR_DD13765.t	A01	D01	TRUE
Gorai.002G114000	ATGGCAACAAACGCTGCTTTAGCTCCTTCAAGAATCCCTGCCAACACCAGGCTTCCATCTAAGACCACTCACTCTTTCCCCACTCAATGCCCTTCCAAGAGACTGGAAGTGACTGAATTCTCTGGACTTCGATCCAGCTCATGCGTCACCTTTGCCAAGAATGTTAGAGATGCTTCCTTTTTCGACGTGCTGGCTGCCCAACTTAGTCCCAAGGGTGTAGGGGTACCATCAACATCTGTTAGGGGAGAAACAGTTGCCAAACTGAAGGTTGCAATCAATGGATTTGGACGCATTGGCAGGAACTTCCTCCGATGCTGGCATGGCAGGAAGGACTCACCCCTCGAGGTTGTTGTTGTAAATGACAGTGGTGGTGTCAAGAATGCTTCACACTTGCTGAAA…	1365	Gh_A01G0826	Gh_D01G0854	GOBAR_AA19003.t	GOBAR_DD13766.t	A01	D01	TRUE
Gorai.002G114100	ATGAGGCGATCTCGGATTTTCCTTTTGCTGTTAGCCATCTTATTTTCTCCGTCTATACGCGGCTTCTTCTGCTCTCAGATCTCGCAAACTGCTCTTTCCAATCGTTTCCTGCCGCCCCCTCCTCCTGACGATGGATTAGCAGTGGTAGTTACTCTGGATGGAACAATGCATTTAGTGGACAGAGGATCAAGGAAAGTTCATTGGTCGTTTGCATCGGGCAGGCCTATTTATTCATCTTATCAGGCCTTCCTTGACCAGGACAATGATAAGCTTAATGCATCTGGACCCAACAGTGATTTGTATGTTGATTGTGGGGATGATTTGCAACTCTATGTTCATAGCAGGAGCCATGGAAAACAGAAAAAACTTGAACTGAGCGCTGAAGAATATGTTAGAAGA…	2649	Gh_A01G0827	Gh_D01G0855	GOBAR_AA28961.t	GOBAR_DD13767.t	A01	D01	TRUE
Gorai.002G114200	ATGGCTCTTCATCTCTTCCACCTCCTCCTCTTCCTCCTTCTCAGCCCATTATCTTATGTCTCTAGCGTTGGCATTAACTATGGCACTCTAGGAAACAACCTGCCTTCTCCAAAGAAAGTTGCTCAGCTCCTCCAATCTACGCTCATTGATAAAGTTAAAATCTATGACACCAACCCTGATATCCTTGAAGCCTTTTCCAACACCGGAATTGACCTTATTGTTGCCGTTGAAAACTACCACGTCGCCAACATTAGCAAGGACGCAGCCGCAGCCGACGACTGGTTTGCCACTCGTGTGCAACCCTTCATCCCCGCCACTTCCATCGTAGCCGTTTGTGTAGGCAATGAATATTTGACCTCCGATGATAATTTGGACCCTGATGCACTGGTCCAAGCCATG…	1371	Gh_A01G0828	Gh_D01G0856	GOBAR_AA28961.t	NA	A01	D01	TRUE
Gorai.002G114600	ATGGCTGGGAGCTGGGACGGAAGTTACGACCCTGGCAGTCAGTCAGATGATAGCCATCATTTTGAGAGACTGCACATAGAGCCCCTTTATGATGCATTTGTTTGCCCTTTGACTAAGCAAGTTATGCGTGACCCTGTGACGTTAGAAAATGGCCAAACATTTGAACGTGAAGCAATTGAAAAATGGTTCAAGGAATGCAGGGAAAGTGGAAGGAGGCTGGTTTGCCCATTGACCCAAAAAGAACTGAAAAGTGCGGATCTAAACCCGAGTATCGCTTTGCGGAACACCATTGAAGAGTGGACTACTAGGAATGAAGCAGCCCAGCTTGATATGGCTCGTAGATCATTAAATATGAACAGTTCAGAAGATGATGTTCTGCTGTCTCTGAGGTTTATCCAG…	2442	Gh_A01G0832	Gh_D01G0860	NA	GOBAR_DD13771.t	A01	D01	TRUE
Gorai.002G114900	ATGGGGTCTACCCTGGAAGCAAAGAGTTTGAGAAAGGCGGTGGTGCCACCAACGCTCCTAGAGAACCCATCTCCTGGAAACCTCCAGTCAACTCGCCTTGCCCTCCATGTGAATGAGGATTCCTCCTCTTGCTGGGTTTACATTGCATCCGGATGCAACATCTACAGACTTCAAATTCCGCTGGAAGATTCTTGGCTTAGCACAGGGAAAGAAGGCCTCCTTATTCCGGAGACAAAAGAGGTTATAGAATCTTCGTTACTTAAACGGTGCCCTCATCGTTCAGAAATCCAAAGTATTGTACTTACTGAAATAGAAAGCACTGGTTACTTAGTATTGGCAAGTGTGGATGCTTATGGTCATCTTATTGTCTCTAAACTGGATGCCAGTGGTAAAGATGTT…	1077	Gh_A01G0835	Gh_D01G0863	GOBAR_AA19171.t	GOBAR_DD13775.t	A01	D01	TRUE
Gorai.002G115700	ATGGACTTCTCTCGCCGAAGAACTGGATTTCTTTTATCCATTGCTTTGTTTCAGGTTTTATTAATTGTACAAGTGGCCGTTGCACAGACGAGCAATGATGAGCGAAGGCAGAGACATTCTGAAGGATATTGTGCAATGTATGACATTTGTGGAGAGCGAAGTGATGGCAAAGTAGTGAACTGTCCTTATGGTTCTCCAGCAGTAAAGCCTGATGAGTTACTTTCGTCAAAGATTCAAAGTTTGTGCCCCACAATTACTGGAAACGTTTGTTGTACAAAAGCTCAATTTGACACACTACGGAGTCAAGTCCAGCAGGCAATTCCTTTTCTTGTAGGCTGTCCAGCTTGCTTGAGAAACTTTTTGAATCTGTTCTGTGAGCTCACATGCTCCCCAAATCAA…	3864	Gh_A01G0843	Gh_D01G0871	GOBAR_AA25755.t	GOBAR_DD08703.t	A01	D01	TRUE
Gorai.002G115800	ATGGAAGATACCATTTTCTCACAAGGCACCATGCTGGGTGGACTACCAGATTCAGCAATGGATTTCGACTACATGGACGAATTGTTGTTAGATGGATGCTGGTTAGAGACAACACAGGGATCTGATTTCCTTAATCCTACTCTACCCTTTTCAAATAATTTCTTTGATCCTGCATTTACATGGCCTACTTCGGAGTCTAACGCGGGTGATTTGGGCGGTGGCCTCTCTCACCAAGGAGAGAACCAAAGATCATTGTTGTCTGGAAATTCACATTGGAATGAAGCTCAAGGTGAAAGTTTGGTCAGTCCTCATTTTAGCCAAAGTCACAGTCTAGATAGTGATTGTGTAACTGACGGTTCTGAGCCGAATCGAAGATGGTGGATTGGACCTAGAGTGAAT…	2778	Gh_A01G0844	Gh_D01G0872	GOBAR_AA39136.t	GOBAR_DD08702.t	A01	D01	TRUE
Gorai.002G115900	ATGGATCCCTACAAGCACCGTCCATCAAGTGCTTTCAATTCACCATTCTGGACTACCAATTCTGGCGCTCCAGTTTGGAATAACAATTCATCACTCACTGTTGGACCCAGAGGTCCAATTCTGCTTGAGGACTATCATCTGGTGGAAAAGCTTGCCAATTTTGACAGGGAGCGGATTCCAGAACGTGTTGTCCATGCTAGGGGAGCAAGCGCAAAGGGTTTCTTCGAGGTTACCCATGACATTTCTCACCTTACATGTGCTGATTTTCTGCGAGCACCTGGAGTTCAAACCCCTGTTATCGTGCGATTTTCAACCGTCATCCATGAGCGTGGAAGCCCTGAAACCCTCAGGGATCCTCGTGGTTTTGCAGTGAAGTTCTACACCCGGGAGGGTAATTTT…	1479	Gh_A01G0845	Gh_D01G0873	GOBAR_AA22711.t	GOBAR_DD08701.t	A01	D01	TRUE
Gorai.002G116600	ATGGTGATGGATGTTGGAGAAAGAGACGGAGATGGCGAAGATGGAGGCTGGGAGAATATTGGGGAAGATAATGGGACGAAATCACCCACCGATTTGGTGGATGAAACGGTGAGTATGATTGAGTACGTGGCTCGATTTGGGGATTACCGAAGAGCCCAAAGGAAAGAATGTTACAATCTGGCTAGGCGCATGAAGATTCTGTTACCTTTCTTCGATGAGATTCGGCACCATGGTTCCCCCATCAGCCACAATTGCGTCGCTTCTTTGTCTAGGTTGAAGAAAGCAATCCGTTTGGCAATGAAACTATTGAAAACTTGCAATGAGGGTAGCAAGATCCACCTGGCATTGGAGAGTGAGGCTATAATGATCAAATTTCATAATGCTTACGTAAAGTTAACC…	1938	Gh_A01G0847	Gh_D01G0880	GOBAR_AA22714.t	GOBAR_DD08691.t	A01	D01	TRUE
Gorai.002G117000	ATGGGTGGTTCATTTCTTCTCTTCTCTTACCTCCTCTCCGTTTTTGCTTCTTTGCCAAGTTTCACTGTCGTTAAAGCCGATTCTGATCTCACTCGACCTTCTTTTACTCCCATCAACCGGGATCTCTACCATTCCAGTGATGATTTGATTGAACAAATAAAGTCTTTGGTCCATCGACACCCTGACAAACTCACTGTAGAAACAATTAAAGCCGGAAACAAAGGGTACACATCGGAGATAACTGTTGTTACTTATTGCCAGAGTAGGAAAGAGACTGATGACAAATCCAAGTTCCGGATCCTTCTTAGTTTTGGGCAGCATGGACGGGAGCTTATTACATCTGAACTGGCATTGCGGATCTTGTCAATCTTAAGCGAAGAGCAGTTTCTACCCAAAATG…	1293	Gh_A01G0851	Gh_D01G0884	GOBAR_AA19914.t	GOBAR_DD08687.t	A01	D01	TRUE
Gorai.002G117100	ATGCTTTTGCTGCCGCCCACCCTCCCCGTGCGATTCCCTTCCATCCAACTATCTTCACCGATCATTCGCCTCCACTTCAGCCACCACACATCCCTCTGCACGTCTGCCGCCGCCGCCGAAACCTCCATCACTCTCTCATTTGATAAAGAGAGAGATAGAGACAGGTACGGTGATGAAAATGACGACGAAAACGATGTTCTTTCTCTTCACAAGCGCCGTTACGACTTCACTCCGTTACTCAATTACCTCTCCCGCTCCAACTCGGCGTCTGACTTGGACTCCGACTCTGCCTCGCCCACTTCACTCGACCCTATTGAATTCCAGTTGGCCGAGTCATATCGCGCAGTACCTGCTCCACTCTGGCACTCCCTATTGAAATCTCTATGTGCCTCTTCTTCT…	2106	Gh_A01G0852	Gh_D01G0885	GOBAR_AA19916.t	GOBAR_DD11196.t	A01	D01	TRUE
Gorai.002G117400	ATGGGAGGATCTCGAGCTCAAGTCAATAAGCCTCACAAAACCCGTTTCTCCTCTAAATCTTCTAGGAACATTCATAAAATCTCTCAAAAAGATAAGAACCGGATTGCAAAATCGAACCGTAATGTAACGCAGGGAGCTCGAGCTGCTCGGCTTCAGCGAAGCAAGATGCTACGAGAGCAGAAGAAGGAAGCTCTTTTGAAAGAAAAAAGCGCTTCAAGTGGATCAGCCAGCCCTCCCCGTGTCATTCTTCTTTTCCCTCTTTCCGCATCCGTGAATGTAAGTTCACTTGCTGAAGACATTTTGAGATTGCTTTCAGCAGATGTTAGCAGAGCTCTTTCATCAACAGTAGCTTCTTCAGAGTACAAACTGCGAGCAACAGTACTGCATGCTCCTCATGGG…	2391	Gh_A01G0853	Gh_D01G0886	GOBAR_AA19924.t	GOBAR_DD11193.t	A01	D01	TRUE
Gorai.002G118000	ATGAGGATTCCTCTGCGCTCAATCGCAGACACCTTATGTAGATTCAAATCGGGTGAACTTGAACGTGGACGAGGAAATTTTATCAGAAGATTGGAATTATGTAGAAGTGTTGCAACTATTAATGGTAATGTGTTTTTGGGATATGGAGGAGAGCCATTAACAAAGTCCATTCAAGTGCAAATTGTTGATGCCCTTCGCTTAGGTGAGAGAAGTAGAGCTTCTAGCCTGCTTTTAGACTTTGGTAACGGAAACCAGTCTTTAAAAGCCAATGACTTCGTTTACATTCTTAACTACTGTGCAAGGTCACCGGATCCTTTGTTCGTTATGGAAACATGGAGATTAATGGAGGAGAAGGAGATTGACTTGAATAATACATGCTATTTGCTTATGGTCCGAGCT…	2454	Gh_A01G0856	Gh_D01G0890	GOBAR_AA19919.t	GOBAR_DD11188.t	A01	D01	TRUE
Gorai.002G118800	ATGGCTAACTCTCTGCTCTCTTCTAACTTCTTTGGTACTCAACTTTTACTGTCTCCTCCAACACCAAAAACTACAAGAAAGTTGCAGGTTACTCAATCCATCCTCAACAAGAAACCCAACTCTAGCCACAGTGTTAAAACCCTCCAATCTCATGCCACTATTGCTGCCTTACTCTTCTCTTCCGTAGCTCCGCAAGCACTCGCCGTTGACAACGCCCCACCCACTCCCCCACCTGTAATTGAAGCCCAGCCTACGAAGCCAAGCCCTTCGAACCAGTCGCCCTTCTCCCAAAACCTCCTCTTAACTGCTCCCAAGCCTCAATCTCAATCCTCCGATCTTCCGGAGGGAAGCCAATGGAGGTACAGCGAATTCTTGAACGCAGTCAAGAAGGGGAAAGTG…	2100	Gh_A01G0864	Gh_D01G0898	GOBAR_AA26464.t	GOBAR_DD11177.t	A01	D01	TRUE
Gorai.002G119700	ATGGAAGACGGCAAATCCTCAAGCCAATCTGCCGGAAAACCAATTCGATGCAAAGCTGCAATTTGTCGCGAAGCAGGGGAGCCTCTAGTGATAGAGGAAATCATGGTGGCTCCTCCGTGTCCCTACGAAGTTCGAATCCGAATTATTTGCACCTCGCTCTGTTACAGCGACATTACATTTTGGAAATTGACGGTGCCTCCTGCTTGTGTCCCCAGAATTCTTGGTCACGAGGCCGTCGGGGTGGTGGAGAGTGTGGGTGAGAATGTAAACGAGGTAGCACCAGGAGATGTTGTCATTCCAACTTTTTTGTCAGAATGTGGAGAATGTGAAGATTGCTGTTCAAAAAGGAGTAATTTATGTTCAAAATTCCCATTCAAGATCCATCCTTGGATGCCTAGA…	1167	Gh_A01G0872	Gh_D01G0907	GOBAR_AA03583.t	GOBAR_DD11058.t	A01	D01	TRUE
Gorai.002G120100	ATGATTTCACGCGCATGCCACGCGCTCCTTTTTAATCTTCCTTACACTACGCGCCTTCTCGGAAACCTCGCTCCCAATCTAATAGTAAAAGTCTCAGCTCCACGGAAGAGTCGCCATTGCCTCAACCCTTTCTTTTCGACTGCTAGTCTCATGGGTTCAGTTTCTGCGTTGAAAGAGCCTTTAGAGTATCCAATTCCTCGCAGAGACGACTCTGTCGTTGACGATTACCATGGCGTTAAGATTGCTGACCCTTATCGATGGCTTGAAGACCCAGATGCTGAGGAAGTAAAGGATTTTGTTCAGAAACAGGTAAAATTAACCGAATCGGTGCTTCAGCAGTGCGAAGCAAAAGATAAGCTTCGCGAGAAAATCACCAAGCTTTTCGATCACCCACGTTAT…	2346	Gh_A01G0874	Gh_D01G0910	GOBAR_AA09058.t	GOBAR_DD11062.t	A01	D01	TRUE
Gorai.002G120200	ATGGGTTCTCTCGGTTTCTTTGAGGAACCCTTTGGCCCTTTGAAGTATCCAAAAGCTCGCAGGGACGAGTCAGTAGTTGATGATTATCATGGTTTTAAAGTGGCTGACCCTTATCGATGGCTCGAAGATTGTGATGCTGAAGAAGTAAAGGAGTTTGTGAAGAAACAGGTTGCTCTGACAGAGTCAGTGCTTGAAAAGTGCGAAACAAGGGGTAAACTTCACAACAAAATCACCAATCTCTTCGACCATCCGCGCTACACCGTGCCCTTTAAGCGAGGCAATAAATATTTTTACTTCCATAACACCGGTCTCCAAGCACAAAACGTCCTTTACATGCAGGTTGGTTTAGAGGGAAAACCAGAAGTTTTGCTTGACCCCAACACCCTCAGTGAGGATGGA…	2205	Gh_A01G0875	Gh_D01G0911	GOBAR_AA09059.t	GOBAR_DD11063.t	A01	D01	TRUE
Gorai.002G120800	ATGGGGGAAGATGTTTCGGATCCTGTTGTATTTTTGCATGGCGACCTTGATTTGAAAATCATCGAAGCTCGATGTTTGCCAAACATGGATTTAATGGCGGAGCGTCTCCGTCGATGTTTCACGGTGTTCGACGTGTGCAAAGCCCCGTGTACTAGAGGAAAGAAGAAGAACCACCGCCACCATAATATCATCACCAGCGACCCTTACGTAACGGTTTGCCTAGCCGGTGCTACGGTGGCGCGCACGCGCGTGATTTCGAATTCCCAAAACCCGATTTGGAACGAGCGCTTCAAACTAGCCCTCGCCCACCCCACATCTCAAATCGAGTTTCACGTTAAGGATAATGACTTGTTCGGCGCTGATTTAATCGGAGTCGCAACGGTGCCTGCGGTTAAGGTT…	2562	Gh_A01G0880	Gh_D01G0915	GOBAR_AA16149.t	GOBAR_DD11069.t	A01	D01	TRUE
Gorai.002G121100	ATGGGTGCTGAAAAGAATTTCATTGACATGGAGGAGGGAACTCTGGAGATCGGAATGGAGTATAGAACTGTGTCCGGTGTTGCTGGACCATTGGTCATTCTTGACAAAGTTAAGGGTCCAAAGTATCAGGAGATTGTCAATATTCGTTTGGGTGATGGAACAACTCGACGAGGTCAAGTCTTGGAAGTTGATGGAGAGAAAGCAGTTGTGCAGGTTTTTGAAGGAACATCTGGAATTGACAACAAATACACAACTGTGCAATTTACAGGAGAGGTTTTGAAAACTCCTGTGTCATTAGATATGCTAGGGCGCATATTTAATGGCTCTGGAAAACCCATTGATAATGGACCTCCTATTTTGCCCGAGGCATACCTAGATATTTCTGGGAGTTCCATCAAT…	1461	Gh_A01G0882	Gh_D01G0918	GOBAR_AA12836.t	GOBAR_DD12058.t	A01	D01	TRUE
Gorai.002G121600	ATGGATCGTTACCAGAGGGTGGAGAAGCCGAAAGCAGAGACACCCATTGACGAGAATGAGATTCGGATTACCAGTCAAGGAAGGATGCGTAGTTATATCACTTATGCCATGACTCTGCTCCAGGAGAAGGGATCGACTCAAGTAGTTTTTAAGGCAATGGGAAGGGCCATTAACAAGACTGTGACCATTGTGGAGTTAATTAAGAGAAGAATCGTTGGTTTACATCAGATTACATCAATTGGATCCATGGATATAACAGATATGTGGGAGCCGCTGGAGGAAGGACTTCTTCCATTGGAGACCACCAGGCATGTGTCAATGATCACTATAACCCTTTCGAAAATAGAATTGAATACGTCCTCTGTTGGGTACCAGCCCCCATTACCAGCTGATCAGGTG…	759	Gh_A01G0884	Gh_D01G0922	GOBAR_AA27481.t	GOBAR_DD12063.t	A01	D01	TRUE
Gorai.002G121800	GAAAACTTGTGTCCAGGGAAAAAGATGATCCGCTTCACCAAGATAACATCAGGGAGATCAGAGATGAGGCGTGGAAGTAACTTGAGTGACAAGACAAATGTTAATGAAGAATACAAGGAAGCTTTTAGAACCAAGTCTTATGTGGAAATGTGGAGTCAAGTTCATGGGCAGTTTAATCAAATTACTAGCTTTGATACACTCCCTTCAACGTCATCGATTCCTGGTCATCAAATAAACCTGTCGGAGTACCTGCTTAAACCAAGGCAAGAAACACTAGATAAAATAGAGAGCTTGAATGTTCATCACCTTCTTCTAGACTATTTCGATGCTGGCTTGGAAGCTTGTAATTTGTGTGAACTACTCCTTCGAAGCATCCATCAAACGCGCGTATATTATCAA…	1128	Gh_A01G0886	Gh_D01G0924	GOBAR_AA27483.t	GOBAR_DD31468.t	A01	D01	TRUE
Gorai.002G123300	ATGTCTCTCGATGGCTTCCCTCCATTCATTTCAGCTCAGCTCCATTATCTCATCAATCACTTTCCCGACAAAATCAAGGTTGAGCAAGTGTTGTCTGGTGGAAAAACCTACACCGGGGGCCTAGATCGATTTACATTGCTTATTCCATATTGCTTAGACTATATTAAATGGGATATTATATACAATGCGGAGTTCCCGTTGGCTCCACCGGATATAATATTTGGAACTGAAGATGAAGATTTTCACCCATTACACATGACTGGCCGTGTAGGAGAGGGGGACTTGAAGTTTCGGAACATTTTGTCTGATTGGAACTATAAAGACCCGACAAGGCTACTAGCTTTAATTCAGGAATTGAGGGACCGGTATATGGCCTACCAGAAGAAACGTGTTGGAGAA…	1140	Gh_A01G0899	Gh_D01G0938	NA	GOBAR_DD10085.t	A01	D01	TRUE
Gorai.002G123500	ATGTGTCCACTACGCATCAATGGCTCTCCAAATGGAAACGTCAAAACGTTGGGGTCAGCCGGAACCATATTCGAGGCTGAAGATTCCGATATCCTCCTGAGGATTATGGAAAGACCCAGAGCGATAAATGTATCCTTTGAAGAAAGGCTTTCCAATGAACTTTTGAGTAACCACTTTGAATGCCTGTCTCCACATGGTAGAAGGTCAGGGTTTAACTCCCCTAGATCATATACAAGCTTTGAGGCACACGCCATGGTAGGTGAGGCATGGGAGAATATGAAGCGCTCCATTGTTTACTATCGTAGACAACCTGTTGGAACTGTTGCTGCAATGGACCATTCTGTTGAAGAACTCAATTATGATCAGGTTTTTGTTAGAGATTTTGTTCCAAGTGCTTTG…	1653	Gh_A01G0901	Gh_D01G0940	GOBAR_AA37146.t	GOBAR_DD10083.t	A01	D01	TRUE
Gorai.002G124100	ATGGACCGCCGTTGGCCTTGGAAGAAAAAATCATCTGATAAAGCTGATAAAGATGCTGCTGCTGCTGCCGCCGAAGCAGATGCTGCCGCTGCTGCTTTAGCTTCAGCTGCATCTCAAAATGATCAGAATACTTACAAAAAACCCAAGTATGTTCAAATTTCCATGGAATCATATTCACATCTCACTGGTTTGGAGAATCAAGTGAAAATATATGAGGAACAAGTCCAGACATTGGAGGATGAGATTAAGGACTTGAATGAAAAGCTCTCTGCAGCCAATTCAGAGATTAGTGGCAAGGAAGACCTGGTGAAACAGCACACTAAAGTTGCAGAAGAAGCAGTCTCGGGTTGGGAAAAGGCTGAAGCAGAGGCCTTGGCCTTGAAAAATCATCTGGAATCT…	3282	Gh_A01G0907	Gh_D01G0948	GOBAR_AA30977.t	GOBAR_DD27583.t	A01	D01	TRUE
Gorai.002G124600	ATGGGAGCATCTTCTTCGACGGAGCAGCCGGCATCGGCGGAGCAACGGGAGTTGGAAAACATCGCCGCTTCCACGGGAGCTCTTCCTTTGCTTCAAAAATCCTTCCCAAACCTCTCCGACCCTCAAACCAACGCAATCTCCGTCCAAACACTTCAGCAATGTTTTCATTTATGTTACGAAGACCCAGTTTGCGAATCACAGCAAAAGCCAGAGTCTTTCCCTAGGTTGTTGGATCACTTGGGATCATCGATTGTAGACTTATTTTTCTTGTCTGAAAAAGGTGGCATAAATTGGTTAGGGTTTCTAGGTGGTTACGTGAAGTGCTGTGGGAGAATGTCTACATCAATGTCTCTTAATATATTGTTGAGAATATTTGCTATGGCAGTGAAAAAGTTGGGG…	1617	Gh_A01G0910	Gh_D01G0953	GOBAR_AA02077.t	GOBAR_DD03705.t	A01	D01	TRUE
Gorai.002G124700	ATGCGAGGACTGCACAAATCCAAAAGGGTTACTTGGGCACCGGATGTTAACCTTTGTCAGATAAGGCTCTTTCTATCAGAGGAATCACCTTTACAAGTTGGGTTGGGAGCTCAAGATCACCTCCAAGCAAAAACGTCTTCTATATCACATTTAAATGGGGCAACTGTGGATGACTTTCTGCCTCCTGGCTTTGAAGGATCTCGTTCTACAGATCAAATGCAGATTAACTTGACAGAAATCCTTGTCGTCAAATGGAGATGTCCTCTCAGATTTGTATTGGACTTGAATTGGCAAGTGGTTGCCGGAGAGGAAAGTAAAGAGGCAGATGTTCAAAACCAAAGAGAACTGAGAGTGCTTGAGGCTGTTTATCCACGCCCATCTGCAATTCCTACAAATCCT…	1269	Gh_A01G0911	Gh_D01G0954	GOBAR_AA02078.t	GOBAR_DD03706.t	A01	D01	TRUE
Gorai.002G124900	ATGGATGATGGTGGGCATCGTGAAAATGGAAGACTTAAAGCAGATCAGTATAGAACAGCTCAGGGCCAGTGGCTGATGCATCAGCCATCAATGAAGCAGATAATGGCCATTATGGCTGAACGAGACGCAGCTATTCAAGAAAGGAATTTAGCACTTTCTGAGAAGAAGGCAGCTATTGCTGAGAGAGATATGGCATTCTTGCAGCGAGATGCAGCGATTGCTGAGCGAAATAATGCTATAGCAGAACGTGATAATGCCATAGCAAATCTGCAGTATCGAGAGAACTCCTTGGCATCTGGCAATATATCCTCTTGTCCTCCAGGGTTCCATATCTCACGTGGAGTGAAGCACATGCAACATCCACAGCAGCACGTTCACCATCTGCCCCACATTAGTGAA…	1011	Gh_A01G0913	Gh_D01G0961	GOBAR_AA02083.t	GOBAR_DD34825.t	A01	D01	TRUE
Gorai.002G125300	ATGGGGGCTTTGGCTCCAGTCCTTTCCACTTGGATACCTGAAGATGACCTTCTTTTGAAGAACGCTATTGAGGCTGGTGCTTCTTTGGAATCTCTTGCTAAGGGTGCAGTGCAGTTCTCTAGGAAATTCACCGTTAGAGAACTGCAAGATCGATGGCATTCTCTCCTTTATGATCCAGTTGTTTCCGAGGAGGCTTCTTCTCGCATAATCGAGTTTGAGCGTTCTGCTTCTTCCTTGTCTTTGAAATTTGGCAGAACAGGAAATTCAAAAGATAACAAAAGTTTGGGTGGAAAGAGAAAGTCTGAGAGTGTCCGTAGCTGTTACTATGCATTGCGCAAAAGAATTTGCAATGAGCCTTTTAACACGATGGACCTGAGTTTCCTTATCGCACCTAATGAT…	2634	Gh_A01G0916	Gh_D01G0958	GOBAR_AA25163.t	GOBAR_DD25650.t	A01	D01	TRUE
Gorai.002G125700	ATGGGAGGGGGAACGCATCGTCCGACGATGGATCTGCTGCGATCGGAGCCAATGCAGTTGGTGCAACTCATAATCCCGATTGAATCAGCTCATCGTTCCATTTCTTATCTCGGTGATCTCGGCTTCTTTCAATTCAAAGACCTTAATTCAGAGAAGAGCCCTTTCCAGAGAACGTATGCTACACAGATCAAGAGATGCGGGGAAATGGCACGCAAGCTACGTTTCTTCAAGGAACAGATGGTGAAGGCTGGTTTATCACCCTCGACTAGATCTGCAATGAGTGATGATGTTGATTTAGATAACTTAGAGGTGAAACTTGGAGAGCTTGAAGCTGAATTGATGGAGATGAATGCAAATCATGAGAAGTTGCAACATAGTTACAATGAACTAATAGAATAT…	2457	Gh_A01G0920	Gh_D01G0962	GOBAR_AA02638.t	GOBAR_DD35284.t	A01	D01	TRUE
Gorai.002G127000	ATGGCTGAAAAGAGCAAGGTTTTGATCATCGGAGGAACTGGATACCTGGGAAAGTTCATTGTGGAAGCCAGTGCAAAAGAGGGTCATCCCACTTTCGTTTTTGTAAGGGAGTCCACCGTCTCCGACCCTGTTAAGGGAAAACTTATCGACAACTTCAAGAACTTAGGGGTCCATTTGTTGTTAGGGGATATGTACGACCATGAGAGTTTGGTCAAGGCAATAAAGCAAGTTGATGTGGTGATTTCGGTTGTGGGTCAAATGCAGTTAGCAGATCAAGTTAAGATCATTGCTGCTATTAAAGAAGCTGGGAATGTCAAGAGATTTTTCCCATCGGAATTTGGAATGGACGTGGACAAGAACAATGCGGTTGAGCCAGCAAAATCGACATTCGCAATCAAG…	927	Gh_A01G0933	Gh_D01G0977	GOBAR_AA22443.t	GOBAR_DD09138.t	A01	D01	TRUE
Gorai.002G127700	ATGGAAGCTCAAAGAAATGCGTTATCAATATTCTTGTTAGCTGTAATCTTGTTCTTGATCCAGTGCGTGGTAGCTCAGAAAGCTCGGTTAAGTTCTCCAATCGAACGGCGGGCATTGCTGGATCTCCGCGCATCTTTAGGTCTCCGAGGCAAAGATTGGCCCATCAAGTCCGACCCCTGCTCGTCGTGGCTCGGTATCGAATGTCGGAACGGCTCCGTCTCCAAAATCAGTGTTTCCGGTTTAAAAAGAACCAGACTTGGACGACTCAGTCCCAAGTTCAATGTTGATTCTTTGGTTAATTTGACCCGGTTAGTTTCCTTCAATGCCTCTGGGTTCCCGCTTCCCGGGTCAATACCGGATTGGTTCGGAAACCGGTTGGCTAATCTCGAGGTTCTTGAT…	2709	Gh_A01G0939	Gh_D01G0986	GOBAR_AA29303.t	GOBAR_DD35623.t	A01	D01	TRUE
Gorai.002G127900	ATGGTTTATTATTTTATACACTACAACACGACCGTTAAAACGATTCGTTTACTTGCTAGTTTATCAGCCATGCCGCCACCAATGCTCCGCCTTATCTCTAGCACCTCCGTGTCCACCGTGGCTGGCCTCCCGCCGATCCTTACGAAACCTCCCATTTCAAATCAAAGCCTTTCCATCAACCCCAGTGAAGAGAATCGACAGAAAGTGCTCCGCCTTATCTCTCGCAGAGACGCTGCTTTTCTCTCCTTAATCTCCCTCTTTCCTTCCCTACTCCATACCCCTCATGCTTCTGCCTTCTCCATTGGAATTTCAGGACCAAAGGATTGGCTTAAAGAGCAAAAGAGGAAGTCTTCGAAATTCCTATTGGCCCCAATCGATGCTTCTCGACAAAGCCTTCAC…	822	Gh_A01G0941	Gh_D01G0988	GOBAR_AA29301.t	GOBAR_DD35627.t	A01	D01	TRUE
Gorai.002G128000	ATGACCCCTTCCTCACTTTCCACCCGCCTCACCCTCTTCGCTCTCCTCTCCGCTACTACCTTTTACTTTCTTTACAAATCCCGCCGCCGCTGCCTAAAACCCCTCAAACATCTCCCTCTAAACCCTAACCCTAGACCAGGTAAGCTCTTCTTCCTCACCCAAACCGGAACATCCAAAGCCCTAGCTCAACGCCTCCTTGACCTCCTCTCCTCCAAGAATAACATTCCTTTCGACCTCGTTGATCCCCACACCTACGAACCGGAGGATCTCCCTAAGGAATCCCTAATCATTATCATCGCTTCCACCTGGGAAGATGGAAATCCTCCCCAAAATTCTAAATTCTTCGTCAATTGGCTCGCCGATATCAGCACTGATTTTCGCGCCGGGAATTTGCTGCTT…	1917	Gh_A01G0942	Gh_D01G0989	GOBAR_AA29300.t	GOBAR_DD35628.t	A01	D01	TRUE
Gorai.002G128400	ATGGCTTCGACCTCTCTAATCTGCGATACCCAGCCATGGAAGGACTTGAAGGCTCATACTGAGGATATCAAGAAAACTCATCTTCGTGATTTGATGAACGACAAAGAACGATGCGAATCGATGATGGTTGAGTTTGATGGAATGTTTTTGGACTACTCAAGGCAATGCGCCACTCTTGAGACCATAGATAAGCTCTATAAATTAGCAGAGGCTGCTTCTCTCAAACAACAAATTAACCGAATGTATAGTGGCGAGCATATAAATAGCACAGAAAATAGGTCAGTGCTTCATGTAGCTCTTCGAGCACCAAGGGATGCTGTTATAAACAGTGATGGAAAGAATGTGGTGCCAGATGTTTGGAATGTTTTGGATAAGATCAAGGATTTTTCAGAGAAAGTT…	1755	Gh_A01G0944	Gh_D01G0991	GOBAR_AA31979.t	GOBAR_DD22520.t	A01	D01	TRUE
Gorai.002G128500	ATGGCTCATACCTCTGCTTCCGATTCCCGCCGCCACCTCACCGTCAACCCTCACCATCCGATCTCCAAAGATGTTCAAGGATCTGACAATCCTATTCCGCTTTCACCACAATGGCTTCTTTCAAAGCCAGGGGAGAATAAGCCTGGAATGGGAACTATGGAAAATCATCCTGTGCCATATCCTGCTCATGGAGGTCGCTCTGAAGTCATTAAGCCATCAGGAAATGGCGAGGGGATGCATGGTACCCCAAAAAAGGATGTTTTTAGGCCATCCTTACTTGATATGGAAACTGGCCGTCGAGACCGCTGGCGTGATGAAGAACGAGATACTCATTCAGCTCTGCGCAAAGATCACTGGAGGGATGGAGATAAAGAGCTCAGTGATAACCGCAGGATGGAT…	5013	Gh_A01G0945	Gh_D01G0992	GOBAR_AA14657.t	GOBAR_DD22519.t	A01	D01	TRUE
Gorai.002G128600	ATGGCTCATACCTCTGCTTCCGATTCCCGCCGCCTCCTCACCGTCAACCCTCCCCATCCGATCTCCAAAGATGTTCAAGGATCTGACAATCCTATTCCGCTTTCACCACAATGGCTTCTTTCAAAGCCAGGGGAGAATAAGCCCGAAATAGGAACTATGGAAAATCATTCTGTGCCATATCCTTCTCATGGAGGTCACTCTGAAGTCATGAAGCCGTCTGGAAATGGCGAGGGGATTCATGATACCCCAAAGAAGGATGTCTTTAGGCCATCCTTACTTGATATGGAAACTGGCCGCCGAGACCGCTGGCGTGATGAAGAACGAGATACCCATTCATCTCTGCGCAAAGATCACTGGAGGGATGGAGATAAAGAGCTCAGTGACACCCGCAGGGTTGAT…	5397	Gh_A01G0946	Gh_D01G0993	GOBAR_AA14657.t	GOBAR_DD25877.t	A01	D01	TRUE
Gorai.002G128800	ATGGACAGCGACGAGGATTTAGAGCTAGTTTCCCCTTCCGACTACACATCTTCTCCTATTCAAGACAGAAAGTTTAAACGATTGAAGAAGCTGAAAACGGTTTCCGAGAATCCATCCCATTTTGAGGCCCTTGATTTGGATTCACCGGACGCCCAAGTTGTTGAGGAGCCGAAATTGGGATCTGGGATTGGGTCTGACTCCGGGTTCCATGGTTTTGACGAGGGAAATGAATTGAGTTTTGGATTCGATGAGTTGGGTGTTGATGGAAATGGGTCGGGTTCAGTAGCTAAACGGGTGCTGGATTTTGATTCAATGACCGAGGAAGTTGATGGGACCGGTAAAGATCAGAACAAAAAGATGGAAACTAGGGATTTGGAACAGAAGCCAGACGAGAAGCAG…	2226	Gh_A01G0948	Gh_D01G0995	GOBAR_AA01352.t	GOBAR_DD25879.t	A01	D01	TRUE
Gorai.002G128900	ATGGAGAGTGCATTAGCAAACGCCTTGGCGATCGTAGACCAGAGGCAAAAAATGGAGCAATACAAACACATTTTATCAACTGTTTTCTCGTCTAACGACATAGTTCAAGCCAAGAAATTCATTGATCATATGTTATCGGACGATGTCCCGCTGATGGTTTCGAGGCAGCTTTTACAAACTTTCGCACATGAATTAGGGAGACTGAAGCCAGATGCTCAAAAGGCAATTTCCCATTATACACTTGATCAGATTCAGCCTCGTGTCGTTTCATTCGAAGAACAGGTATTGTTTATTAGAGAGAAACTTGCTGAGTTGTATGAATCTGAGCAGCAGTGGTCAAAAGCAGCGCAGATACTAAGTGGGATTGATTTAGATTCTGGAATGAGGGTTATTGATGAC…	1194	Gh_A01G0949	Gh_D01G0996	GOBAR_AA01351.t	GOBAR_DD12651.t	A01	D01	TRUE
Gorai.002G129100	ATGGACTATCCTGGAAATTCGCAAGATATGGCTGTGCCACCAGTTGAAGGTGTTGCAGGGGGAGGGACAGCATATGGATGGAATGATGGTGGTTTAAATGTTTCAAATCCACTCAAGGGCTCAATTGACCCCGCAGAAGTTCCAACTGCTGATTTAGTACATGTGTGGTGCCTCCCAAGCACAGCAAATGTTGGACCACAAGAAGTGCCTAGAAATTTAGAGCCTGTAAACCTTCTGGCAGCTAGAAATGAGAGGGAAAGCGTTCAATTAGCTATCCGTCCAAAAGTCTCTTGGAGTGGTTCTAGTGTGGCTGGAGTTGTGCAGGTTCAATGCTGTGATTTATGCTCGGCATCTGGTGATCGGTTGATTGTTGGCCAATCATTAAAATTGCGACGTGTG…	1959	Gh_A01G0950	Gh_D01G0998	GOBAR_AA01350.t	GOBAR_DD25881.t	A01	D01	TRUE
Gorai.002G129400	ATGGACTCCAACTCAGATTTCGATGATGTCTTTGGTGGTCCACCAAGGAGGTCATCAGTTCAAGAGACACGATACAGTTTTTGTGAAAACATGGAATCATCATCTGGTTTTAGGACAAGTGATGAAACAGTGGTGGCACCAAGGGATTCATGGTCTGGTTTAAGCGAAAAGCCGGTGTTTGGTGAAGAAGGGATGATGATGAATCGAAGAAGATACTCCAAAAACGACTTCTTTGGTGATATTTTTGGAGGGAGTCAATCTTTGACTTCTTCTCCAAGAAAGTATGAGATGAAGGACCCTTTTGCACCTGTTTCACATTTAATGAGTCCTTGTAGGCCTTTGCCACCAAAGGCTGAACCTTTTGCCACTTCTGCTCCTCCTCAATTCAGCCTTCCTGCT…	1890	Gh_A01G0953	Gh_D01G1001	GOBAR_AA01344.t	GOBAR_DD07914.t	A01	D01	TRUE
Gorai.002G129500	ATGGAATTTGAATCGAAGAAGAAATGGAAATCAGTGTTGCCACGTCTTTTCAAAAACAAATCAGCTTCTCGTTGTTTTTTCCCGAAGGTGAAGCCAGCTACTTTCAGTCCGAGTTGTACTCCAGTATATCTCAATGTATATGACCTAACACCCATGAATGGCTATATTTACTGGGCGGGCCTTGGTATCTTTCATTCCGGTGTCGAAGTTTATGGTGTGGAATATGCATTTGGAGCTCATGACTACCCAACAAGTGGTGTTTTCGAGGTTGAACCACGACAGTGCCCGGGATTCAAGTTTAAGAAATCAATATTCATTGGAACCACATCATTGGACCCACACCAAGTAAGGGATTTTGTGGAGCGCTACTCGGAAAGGTACAATGGTGATACGTATCAC…	717	Gh_A01G0954	Gh_D01G1000	GOBAR_AA01343.t	GOBAR_DD07915.t	A01	D01	TRUE
Gorai.002G129600	ATGGGATCCGAACTGAAGGATCTTAATTCTAAACCCGCCAAGACCCAACAGCCCGACCCCAACGACGACGATGCCTCCGCCAAAGACGACCGCCCCCTCCTTAAATCCACCGCATCATCCGCCGCAGAAGATATCCAGGAGCTCGAGAAGAAATTCGCCGCCTTTGTCCGCAATGACGTGTACGGTTCCCTGGGATGCGGAAAGCTCCCATTGAAAGAGAAACTCCTTCTGGGGATCGCCCTCGTCACGCTTCTCCCTCTACGTCTCCTTTTGGTAATGTCTATTTTGGTCCTGTATTACTTGATTTGTAAAATTTTTACGCTATGCTCGGCCCCGAATCTGGAGGAAGAGCAGGAAGATTACGCACACTTGGGTGGATGTAGGCGAGCTGTGATTCTC…	1176	Gh_A01G0955	Gh_D01G0999	GOBAR_AA01342.t	GOBAR_DD07916.t	A01	D01	TRUE
Gorai.002G130700	ATGGCGTTAAACGAAATGTTCGTCGGAGAAATCGTAACGGAACTTCTTAAGCAGTTAAATGCTATCTCACACAAATCCTGCTTCTGCAAATCTAGTGCGGACAATCTCATCACAAGCATCCAAGAACTCCTTCCCATTATCGAAGAACTCAAATACTCCGGAGTCGAACTCCCTGCTTTCCGTCAATCTCAACTCAACCGTTTTTCAGAGACCTTACGTGGCGGCATCGAATTGGCCCGCAAAGTCCTGGAATCTGGCCGATGGAACGTCTACAAAAACCTACAGCTGGTAAGGAAGATGGAGAAGCTTGAGAAACAAGTGGCGAGGTTCATTAGCGGGCCGATGCAGGCCCATCTCTTAGCCGACGTGCATCATATGAGGTTCGAAACGATGGAACGG…	2442	Gh_A01G0964	Gh_D01G1013	GOBAR_AA28935.t	GOBAR_DD01162.t	A01	D01	TRUE
Gorai.002G131100	ATGCTTGTGGCTGCTATAATGGATATTGTTACATCCAATTGCGAGTGTGTAGAAAAGGAATCTTTTAAGCCTTGGCTACCGGGAAATGCAGAAATGAGAGATATTGCTGCAGCTGTTCAAGTTATTGAAGAAGGTGACATGCATTTAGACGAGGGAGAGAGAAATGATGATGATGATGATGGTGGAAGAGGGATGAAAGGGATTGGAATTAAAATTCTTGAAGGGACGACTGCTATAGGGCTGTCTAGAACAACTGAGCAAAATATGACATTAGATCATTCAAATGATACCCCATCAGAATTAGATAGGGATACTCCGAGAACACTTGCATTGATGAATAAGCATGGTAGTTCAGTGGAACAAGCCAATTTGTCAGCTGCTGTTGTTCCTGGTCTTTGG…	2841	Gh_A01G0967	Gh_D01G1017	GOBAR_AA26291.t	GOBAR_DD01158.t	A01	D01	TRUE
Gorai.002G131200	ATGGCTAGAGAAGGCAGAGGAGCCAAATGGGGTGGTCATGGTTTGGGTTCAGGTTCAGGTTCGGGTCAGTGCTCCTATAAAAGGATCACTGTAATTGTTTGCTCCGTTAACATTGTTATTGCTCTCTATGTTCTTCATTCTCTCTATTCTTCTCTCTACATTTATTCCAACAAAGATCATGATGTTGCAATGCATACATCAGATCATATTAAACAAATGGAAGAATCAGTTAGGATTCGAAGAGCCAGTGAACCTATAGAGCTTGTTAAATTGGTAAAACGATTGAAGCATGGATTTTCGAGTGAAGAATCAATGGCTGAAGCTGAACTGCCCCAAGCAGTTAAGAATAAGATAACTGATGAGATACTGCAAAGATTGAGAAGCTTGAGACCAAATGCC…	1020	Gh_A01G0968	Gh_D01G1018	GOBAR_AA08579.t	GOBAR_DD19052.t	A01	D01	TRUE
Gorai.002G131500	ATGTGGGGATTTGGGGGGAGATATTATTGGGGGAGAAAGGAAAGCGTGGAAAGAAGGAAAAATGGTGGAGGTATAGTTGTAGTGTTCGCTTGGATGTCCAGTCAAGATAAGCACTTGAAGAACTATGTTCAACTTTACGCTTCTTTGGGTTGGGATTCTCTCGTTTGCCATTCAGAATTCTTAAACATGTTCTTCCCAGATAAGGCTGCAGCTTTAGCTCTTCATCTTCTTAAAGAACTTGTTCAGGAGCTAAAGATTAGGCCATGCCCTGTGGTCTTTGCATCTTTTTCCGGTGGCCCTAAGGCCTGTATGTACAAGGTTCTTCAGATGATCGAGGGATTGTGTGAAGTGCAAGTAAATCCAGATGATCTCCAACTGCTGAAGGAGTGCTTTTCGGGC…	1236	Gh_A01G0970	Gh_D01G1021	GOBAR_AA12636.t	GOBAR_DD01156.t	A01	D01	TRUE
Gorai.002G132300	ATGCTTACTTCACTTTGCTTCGTCTTTATCTTCATCTTTGTCTTCTCCCCTTTCGCAACCCCTACCTTATTGTTCCAGGGTTTCAACTGGGAATCATCCAACAAGGCTGGTGGATGGTACAACTTTCTCCAGAGTTCTGTTTCCGATATTTCTAACGCCGGTGTTACTCATGTTTGGCTCCCACCACCCTCCCAGTCAGCCGCTCCCCAGGGATACTTGCCAGGAAGGCTATATGATCTTGATGCATCAAAGTATGGATCTCAGGCTGAATTGAAGTCATTAATCGATGCTTTCCATCAAAAGGGAGTCAAATGTGTAGCTGACATCGTCATAAATCATAGAACAGCCGAGAGGCAAGATAACAGGGGTATATATTGCCTCTTCGAAGGTGGAACTTCG…	1248	Gh_A01G0979	Gh_D01G1030	GOBAR_AA12633.t	GOBAR_DD01146.t	A01	D01	TRUE
Gorai.002G132800	ATGGAAAGAAAGCAGGAGAGTCGGTCGCGGGCTAAAAGTCCCGCCAGGACTGCATCACCAATGTCCAACTTACTGCGCCGTCGGAGGAAGAATTACAGCCACCATCCCGAGCCCTTTTTCTTTAGGTCTGGGGGCCTCAGGCCGGCCGAAGCTTTGTCGCCGTTGAAAGAAGGTCCTGATCCTGATGGAACGGACGCTGAAAATTCCAGGATGGAAGGTAGGTGGGCTCAGTGGATGAAAGGTCAGCTGGCACGAGGAGGCCCTTCCGTTTCGACCTCAACCTGTAAACGCTCCGATCTGAGGTTGTTGCTTGGAGTCTTGGGTGCACCGCTCGCGCCAGTGCACGTTAGCGCTTTGGACTCTTTCTCTCACCTCACCATTAAAGACACCCCAATTGAA…	1329	Gh_A01G0986	Gh_D01G1035	GOBAR_AA14913.t	GOBAR_DD01149.t	A01	D01	TRUE
Gorai.002G132900	ATGGCTCGAACTTGGCTTCACCTAACTTCCTCCATTATTGTCTGTGCCCTGATCTGCTTCAATTTCTTCACCGTCGACGCAAAAGATCATCATCCACGGCCGATGCTCCTTCCTCTGCAACTGACCTCACGCAATCATTCCCAGCAGCGCCACTTGGACAATATCCGCCGTCATCTGCAGCAATCGGGACTCTCTTCTTCCACTCCAAACGCTCGCATGAGACTTTATGATGATCTCCTCTCCAACGGTTATTATACTACTCGGTTATGGATTGGAACGCCACCTCAGGAATTTGCTCTTATCGTCGACACCGGAAGTACTGTAACTTACGTTCCTTGCTCCAGTTGTGCGCATTGCGGCAAGCATCAGGATCCAAGGTTCCAACCAGATTTGTCTAGC…	1908	Gh_A01G0987	Gh_D01G1036	GOBAR_AA14912.t	GOBAR_DD35348.t	A01	D01	TRUE
Gorai.002G133500	ATGGCTTTCAACTCTCCATTTGTTATCGATTCTCTTTATTGTTCAGAAGACACAGGAGAAGACCACTTTGTTGAAGAAAGTTGTTTCAATAAATCAAACCCATTTCCAATCTTGTTAGAGCAGGACTTGTTGTGGGAAGATGATGAACTTTCCTCCTTACTTTCAAAGGAAGAGCAAAGTCAAATGTACAATTGCCTTCAAACCAATGGGAAACTAGCTGTGGCTCGCTTTAATGCTGTGGATTGGATGTTGAAAGTCACTGCTCACCATTCCTTCTCTGCTCTCACTGCTGTTCTTGCTGTCAATTATCTCGATAGATTCTTGTTTAGCCTCCCTTTCCAAACTGACAAACCATGGATGACTCAACTAGGTGCTGTTGCTTGTCTTTCTCTAGCAGCC…	1062	Gh_A01G0991	Gh_D01G1042	GOBAR_AA27130.t	GOBAR_DD01139.t	A01	D01	TRUE
Gorai.002G134900	ATGGCGCAGATTCAGGTTCAGCATCAGGCGCCGGTTTCCGGTCCAAATGGCGTGGCCCCGGGAGCTGCCGGAGGAGCGCAATTCATGCTTACGTCTCTCTATGTCGGGGATCTTGATGTTACCGTTACCGATGAGCAGCTTTACCAACTGTTTAGCCAGGTGGCTCCGGTCGCATCAGTAAGGGTTTGCCGGGACTTGGCGAGCGGCCGCTCTCTTGGTTATGGCTATGTCAATTATAACAACCTTCGCGATGCGGCTAGGGCAATGGATCTACTGAATTTCACACCGCTGAATAATAAGCCTATCCGAGTCATGTATTCTCAGCGTGATCCTAGTCTTCGTAAGACTGGTACCGCAAACATATTTATCAAGAATCTAGACAAGTCTATTGACCACAAA…	1959	Gh_A01G0999	Gh_D01G1056	GOBAR_AA38929.t	GOBAR_DD10660.t	A01	D01	TRUE
Gorai.002G136000	ATGGCGACTAGGACTGCATCATCATCTTCACCATCCAAGCCAGCGGGAAGACAACTTGGGGAACTCCTTCAACAACAACAAGAACCTTTCATCTTAGAGATTTACCTTTCAGAAAGAGGGTCTTTGAGAAACAACAAGTCCATTGGCTGCCATGGAAATTCAGGCAAGTTTTTAAGGATCAACAAGAAGGGTATTCCCAACTTCCCTAAACTACTTAAAGTTGTAGTATGTAACAAGTTGTTTGCAATTAAAGGGTCAAAAGCCAAGAATTCTGCAGATACATTTTCCACCGCTAGCAGCACAACAGTGTATAGTTCATGCTCAGATACTGACATAGATGAGCCGCCTATGTTGAAACTCTACAATGAAAGGGAAAAGAAGGATGTTGCAGATTCAAAG…	777	Gh_A01G1009	Gh_D01G1069	NA	GOBAR_DD03383.t	A01	D01	TRUE
Gorai.002G136800	ATGGCGGATTCATACGTGCTGGGATGGATCCTGTGTTCCGTGATGGCCCTGGTTGCGCTATGCGGTGTCGTTTTGAGAAGGCAGAAATGGAAGGGGATTTCCATGAGAACTGAGCCCATGAAGACCGTCCTAACGAGGAACGGAGAATGCGGATCTGCTGACGCCAGCCACGCTGATATCATCATCGTTGGAGCTGGCGTTGCTGGTTCCGCCCTCGCTCACACTCTCGGCAAAGATGGACGTCGAGTGCAAGTGATTGAAAGAGACTTGAGTGAACCTGACCGTATTGTTGGGGAATTGCTACAACCAGGGGGATATCTCAAGTTAATCGAGTTGGGACTTGAAGATTGTGTAGAGGAAATTGATGCTCAGCAAGTATTTGGTTATGCTCTTTTCAAG…	1572	Gh_A01G1018	Gh_D01G1075	GOBAR_AA22289.t	GOBAR_DD03386.t	A01	D01	TRUE
Gorai.002G137600	ATGCCTTCCATCCGTCGGACTCTCTCACCGGCATTTCACGGCCGTTCCACCCAGAACGGCGCTGCCGGGTTCTCCTCTTCTCCCTCTAATAAGCTTTTACATAAACATTTCCCCTCTTCTGCTTCCTCAACGCTCCTCAATTTAGTTTACCGCCGAGGGTGGCGCCGGTCTTTTTGCCGCTGTCTCTTCTTTTTTCTAATAGGGTTGCTTTTCGGAATTACTCCGTTTGGCCAAATGGATACCGATATCCGACCCAAGGATTTCGCTTCTCCCGACCTCAGACCGCCACATGTCCACCTCCAATCCGACGATCCCATTTTTTCTTATGTTGCATTGGGCGTTAATACGCAATTGGAACAACACAACGAAGTTACGGATTCAATCGAGCCGTTAAAGCAG…	1158	Gh_A01G1031	Gh_D01G1084	GOBAR_AA31187.t	GOBAR_DD36623.t	A01	D01	TRUE
Gorai.002G137800	ATGGCGATTTCTTCGACTTTTTCCGCTGCTAAATTGGATAGTTTGTTGATGAAATATTGTTCATCGTCTTCGGCTTCTTTTTCTGGGGCTTATTTTCGGTATCAACAACAAATGAAGGTCTTTCCCAGGCCTAATCATGGAAATAAAGGTATGGTTTCGAGGAATGGGGGAGTTAGATGTGAAGCTGCTGAATTCAACGCCGCTTTGAGACCCCAAAAAATCGATCTTTCTAAGGCTTCTGCACTGTCAGCTCTTCAACAACTCAAGACATCTGCAGCTGACAGATATACCAAGGAAAGGAGCAGCATTGTTGTCATAGGGCTCAGTGTTCACACTGCACCCGTGGAGATGCGTGAGAAACTCGCCATCCCAGAAGCAGAAATGCCACGAGCCATCGGA…	1656	Gh_A01G1033	Gh_D01G1086	GOBAR_AA31185.t	GOBAR_DD19768.t	A01	D01	TRUE
Gorai.002G138100	ATGGCAATTGCTTCGGAAGAAACCACCCGCATATGCAATCACTGTGACAGGGCCATACCTTCTTCTAACATTGATTTGCATTATGCTCATTGCTCCCGTAATTTAGAAAGATGTAAAGTTTGTGGTGATATGATTCCCAAAAAGCATGCAGAGGAACATTTCTTAAACACCCATGCTCCGGTGGCGTGTTCACTGTGCAGTGAGACAATGGAACGTGAAATTCTGGCTATTCATAAAGGTGAAATTTGCCCCCAGAGGATTGTTACTTGTGATTTTTGTGAATTTCCATTGCCCGCCATTGATCTGGCTGAGCATCAGGAAGTATGTGGGAACCGGACGGAACTGTGTCATCTGTGTAACAGATACGTTAGACTGAGAGAAAGATATAACCACGAAAGT…	600	Gh_A01G1038	Gh_D01G1090	GOBAR_AA17147.t	GOBAR_DD00156.t	A01	D01	TRUE
Gorai.002G138200	ATGCCATCTCAGGGAGTGAAGTTATATGTCCAAGATAAACATGTGGTCTTGGATAATGGTATACTGCAGGTCACAATATCTAATCCAGATGGCATTGTCACTGCTATTCAATATAATGGCATTGACAATTTGCTTGCTGTTGAAAACCAGGAAGCTGATAGAGGGTATTGGGACCTCGTCTGGAATCTAGCAGGAAGCAAAGGAACAAAGGGTAAATTTGATAGGATTGAAGCAACAAGTTTTGAAGTAATAGTGGAAAATGAGGATCAAGTGGAGCTCTCATTTAGTAGAACATGGGATCCTTCCCTTGAAGGCAAAATCGTTCCCTTGAACATCGAGAAGAGGTTTATAATGCTTCGTAATTCCTCAGGATTCTACACCTATGCAATTTACGAGCAC…	1935	Gh_A01G1040	Gh_D01G1089	GOBAR_AA20333.t	GOBAR_DD00155.t	A01	D01	TRUE
Gorai.002G138900	ATGAGTTCGCGCTCGGGTTTGGTGAGTTTTGTTGAGTCTGTATTGGGAATGTCGTTGGGGGGTTCGGTGACGGATTCTATGCTAATGATAGCAACAACGTCGTTGGCGGTGATTCTGGTGTTCTTGATTTTTCTCTGGAAAAATTTAGTCTCTCAACGAAGCCCTGATGTTAAGCTTTTGGTTGCTTCTAAGCCTGTTTCACTCAAGGTTGATGAAGATGATGACGCCCTTGTCGCTTCCGGTAAAAAAAAAGTCACCATTTTTTACGGCACCCAGACGGGAACCGCTGAGGGATTTGCTAAGGCTTTGGCTGAAGAGATCAAGGCAAGATATGAGAAAGCAGCAGTCAAAGCTGTTGACCTGGATGATTATGCTGTTGATGATGAAGAGTATGAAGAG…	2082	Gh_A01G1048	Gh_D01G1092	GOBAR_AA31020.t	GOBAR_DD00148.t	A01	D01	TRUE
Gorai.002G139000	ATGATTCAAAATACCAAGAAACAGAAAAAGGGTTCAATTAGTGAGGAAGATATCTCTACTCTTTTACAAAGGTATACAGCAACTACTGTTTTGGCACTGTTACAAGAAGTGGCGCAATTTCCTGGTGTAAAGTTGGATTGGAATGCTTTAGTCAAGAAGACTTCTACTGGCATTTCGAATGCGAGAGAGTACCAGATGTTGTGGCGCCATTTGGCCTACAGAGACGTTTTGCTTGAAAAATTGGAAGATGGGGCTGATCCCTTGGATGATGACAGCGACTTAGAATATGAATTGGAACCTTGCCCTTCTGTTAGTAGTGAAACTTCAGCAGAGGCTGCTGCATGTGTGAAGGTACTGATTGCTTCTGGTTTGCCAAATGACTCAAGTCTTGCAAATAGC…	2013	Gh_A01G1050	Gh_D01G1094	GOBAR_AA12288.t	GOBAR_DD00146.t	A01	D01	TRUE
Gorai.002G139300	ATGGAATCCTTACGTTCTTCTTCTTTGCAAACACCATTTTTTTTCTCCCAATCGACTGTCCTCTCCAACAAATCCGTGTCTAACCCAAGAACCATATCCCCATTGATGCATCGAGCCAAGTCAAGGTTCGAACCATTGCGGTGCACCACGAGTCACTCATCTGAAACAGAAGCAAAACCAAAGGAGACAAAGCTTTGGGGTGGGAGATTCGAAGATAGTGTGACTGATATCGTTGAGAAGTTTACTGAGTCTATCTCGTTTGATAAACAGTTGTATAAGCATGATATTATGGGAAGTAAAGCCCATGCTTCTATGCTTGCTGAACAGGGTTTGATTAGCTTTAGTGATAGGGATAGTATTTTGAAAGGTCTAGATGAAATAGAGAGACGCATTGAAGCT…	1578	Gh_A01G1055	Gh_D01G1099	NA	GOBAR_DD00140.t	A01	D01	TRUE
Gorai.002G141900	ATGAAAAGAATGAAAAAGGGCGGCCACGGCTATGGAAGAAAGGACAATTCATTCCCAAAAATGGGGGATCCAAGTCACCTCGAGAAAATGGGCAGGGAGCTGAAATGCCCCATTTGCTTGAGTCTTTTGAACTCCGCCGTTTCGCTCACTTGCAACCATGTCTTCTGCAATGTCTGTATTTTGAAATCAATGAAATCGGGTTCCGATTGTCCCGTCTGTAAAGTACCCTGCCGGCGTCGAGAGGTTCGTCCAGCCCCTCACATGGATAACTTGGTTAGCATCTACAAAAGCATGGAAGTTGCTTCAGGTTTCAATATATTTGTCACTCAGGACGCGCCTCTGGACACTTCAGCAGATTCTGGAAAGCGAGTTAAAAATGATCTCAATTGTTGTGAAAGA…	3066	Gh_A01G1063	Gh_D01G1125	GOBAR_AA01710.t	GOBAR_DD10896.t	A01	D01	TRUE
Gorai.002G142000	ATGGGCTGTGCTGCTTCAAGGATCGAGAGAGAAGGGAGGGTGCAGGTTTGTAAGGAGCGGAAGAAGCTTATGAAACAATTGGTGGGATATAGAGGAGAATTTGCAGATGCCCAGTTGGCATATTTGAGGGCATTGAAGAATACTGGTGTAACCCTGAGGCAGTTTACTGAGTCCGACTCATTAGAACTTGAAAATACCTCTCATTGCTTGACATTGCCTCCCTCTCCACCTTCCCCGTTACCTCCTCCTCCTCCGCCACCACCTTCTTTTAGTCCTGATCCAAGAAAGGCCGGTGAAAATGGTATTATCGAAGCTGCCCAAGATGAAAGCACAAAGATTAATCAGGATGAGTGTTCTACCCCACCACCTCCTACTGCAAGCTCTTCATGGACCTATTGG…	1959	Gh_A01G1062	Gh_D01G1126	GOBAR_AA01711.t	GOBAR_DD10895.t	A01	D01	TRUE
Gorai.002G143300	ATGTTGTCTAAAAATGATCCAATTGAATCGATTTCGAATTCGATTCAATTTGTAAAAGAAGCATTTTTACCTCTTGAATTGGGTATTAAGAAAGCTGCAAAAGATGTCGAAAGTTGTTTCGGGGTGTCGAATGATAAAGGAAAGCTTGTTGAATTGGTTCCTCAATTGAATGTTAGTGATAGGAATGATAAGGTTCAAATATTTGGTATGAAGAAGAGTAATGGTAATTTTGGTAGTATTCTTAATAATGGGCAATGTTGTCTTGGTAGTGAAGAGAGAAAGAAAGGGACGTCTGTTAAAGTTCCGATCAAGGCTTTTATAGGAATGTTTTCGCCGGGAAATGGCAAGAACAACGAGAAGGTTGAGGCGGTTAGGAAAGGATTGAAAGAAAAGGATGTG…	2508	Gh_A01G1098	Gh_D01G1135	GOBAR_AA20247.t	GOBAR_DD19664.t	A01	D01	TRUE
Gorai.002G143500	ATGGGTTCTCAACAAGCTATGGAAGCATTCAAAGTATATCGTGTCCTTCTTAAAGCAGTGAAAAACCACATTGGAAAAGAAGAGTATAAAAAGCATTTTAGCCAGTATATAGCAGAGCAATTTAGGAAAAACAGTCAACTTTCAGACCCTTCTTTAGTTGCTCAAAGAATTAAGCTTGCCAATGATTATACTTATTTGCTTAACAGTGTGCATCATCACAAGGACTTATTGTTCTCATACAACATAGCGGTTGATAGGTCAGATGAAATGAAAAGATTACTTGGAAAATCAGCTGCAAGTGTTGGTCTCAAGCTTCCTGAGGTTTATCAGCCTTGA	336	Gh_A01G1096	Gh_D01G1138	GOBAR_AA20249.t	GOBAR_DD19666.t	A01	D01	TRUE
Gorai.002G143900	ATGACAGATTTTCAAGCTTTACAGCAAAAACCAGACTCCTCAAATGATGCCACGGCTGAATTTGAAAGGGGTTTGGAGGAATTAATGAGAGGGCATTTAGATGATTGTATGTCATTTGCATCATGTAGTTCTAATAGGAATCCTGATGATGAAGATGATGAGGGTGATCAGCTTATTAGGAGGAGAAGAAGGTCCGATCTCGAAGGCGATGATTTGGCTGAATCCTCTGCCGCTAGAAGGCGGCATTCTAGGATTTTGAGTAGGTGGGCTGCTAGGCAGGCTCAGGAAATGATAACCACGATTGAGAGGAGGAATAGGGAGTCTGAATTGATGGCTTTAGCTGGTTTACATACTGTTTCGACGCTCGACTCTTCGTTCTTGCGAGAGTCACCCTCGGCT…	2592	Gh_A01G2083	Gh_D01G1140	GOBAR_AA18189.t	GOBAR_DD10292.t	A01	D01	TRUE
Gorai.002G144700	ATGTTGGTAAAACAGGCGAGGCGGGGCTTCCAAAATACCTTGCTGTGGGATCCACCCCCCAAAATCCACAACCGGATACGCTTTGTTAGCCTTGTACCTCTCTCGCTTTGTCCTGCTCCCACCTTACTATATTTTCTTTCCCAAAGGCTCCTACTTTTTATAAATTTCTTCTTCAACCGTTCCAAAACCCAGCAAAATTTTAAATATCTAAAACTAAAAATATCTTTCATTTCTTCTTCAATGGAAGGTGAAGCAGGTGGGTCCGTCTCGTGTGGGTCATGGATCCGTCGACCCGAAAACGTCAATTGGGTTGTCTTGGCCCGGATAATGACCCGACCCACTTCTTCTTCTTCTTCAGTTATTGAGATTTTCCCTTTTGATCCCAACACCACTTCTCTC…	1416	Gh_A01G2081	Gh_D01G1145	GOBAR_AA31303.t	GOBAR_DD10297.t	A01	D01	TRUE
Gorai.002G144900	ATGGCTGCATCGAGGCCGTCCCGATCGGTCTCCGCCAGAGACATTTCTATCGGTTGCGAAAGGTTGGACGGTGCTGGTAGTTGGGACACCCTTGAATGGACCAAAATTGAGCCAGTTACGAGGTCGGTTTCACATGCCAATTTCGAGTTTTTGCTTGAAGCTGAGCGAGTTCTAGATGAGGGCCATGGTGTTGTTCTTGTTAATACCGATGAGGCTGGAACCTTGTTTGTTACCAACTTTCGTCTTCTCTTTCTCAGTGACGGGACCAGAAATATTGTTCCACTAGGTACCATTCCACTGGCAACAATTGAGAAATTCAACAAAATGGTAGTGAAGATTCAATCAACTTCACGCAATACTAACAAGTCTTCATCACGCCGTCTTCTTCAGATCATCGGA…	2541	Gh_A01G2079	Gh_D01G1147	GOBAR_AA04322.t	GOBAR_DD10299.t	A01	D01	TRUE
Gorai.002G145400	ATGTCTCAGACTGTTGTTCTCAAGGTTGGCATGTCATGCGAGGGATGTGTCGGAGCCGTGAAGAGAGTTTTAGGAAAAATGGAAGGTGTGGAATCATATGAAGTAGATTTAAAAGAGCAGAAAGTGACTGTGAAGGGACAAGTCCAGCCTGATGCGGTACTTCAGACCGTGTCGAAGACAGGAAAAAAGACTACCTTCTGGGATGCTTAA	210	Gh_A01G1069	Gh_D01G1151	GOBAR_AA17010.t	GOBAR_DD14118.t	A01	D01	TRUE
Gorai.002G145500	ATGGGAACTTCGGAGGCTGTTCTGCACGTTTTATCGGGGGCTGTCCCTCAGTTTTTAAGTAGTGATATGTGTTCTAGCAATTCGGATTTAGTTTTCTATTCTAAATGCCACATTAAGTCTGTGAAGAAAAAAGGGTCAAGGCGTTTGCCGTCCTTGAAGTGTTCGAGTATGTCGGGATGTCAAATAGGAAGCTATAGGTGTAAGCGACTAGGTGGTGGTTTGCATGGGAATACGGCAATTGACAGATTGACACTTCTTAGATGCAAATGCCAGCAAGCTGAAAGTGTAAGTGGAGTAGATACAGGCGAAGGAAATGGGGCGTGGTTTGTGGATAATGCAAAGAAATTGAATCTTAATGGTTCGATGAACTCGGAAGACATTCTGGAGTTCAAGACTGTT…	1977	Gh_A01G1070	Gh_D01G1152	GOBAR_AA17011.t	GOBAR_DD14119.t	A01	D01	TRUE
Gorai.002G146300	ATGGCGGACGCGTTTTGTTCGGACTGCAAGCGGAACACAGAGGTCGTTTTCGACCATTCCGCCGGCGACACCGTCTGTTCGGAGTGCGGCTTGGTCTTAGAGTCGCATTCTATCGATGAGACATCGGAGTGGAGAACCTTCGCCAACGAGTCCGGCGATAATGATCCCGTCCGTGTCGGCGGTCCCACCAATCCGCTTTTGGCGGATGGCGGTTTATCCACCGTTATCGCTAAGCCTAACGGTGCTTCCGGGGAGTTCCTCTCATCCTCGCTGGGTCGGTGGCAGAATCGTGGGTCGAATCCGGATCGGGGGTTGATTCTCGCTTTTAAGACTATTGCTACAATGTCTGATAGGTTGGGTCTTGTCGCGACCATCAAGGATCGAGCCAATGAGATATAT…	939	Gh_A01G1077	Gh_D01G1163	GOBAR_AA04352.t	GOBAR_DD17654.t	A01	D01	TRUE
Gorai.002G148000	ATGGCGGTTTCAGTGCCGGTAATCGACGTGGATGATGATCCGAAAGCCCTCAAAATGGACGGTCAAGATCAACACAAGAAGGGTACGAAGCGAAGGAGAACGTCATGGTATTCAGAGAACTTGAGCGGTGAACAAAGAGAGGCCCAGATCAAGGGATTGAAGCAAGAAATGGAGGGGCTTTTTGGGTTTTACAAAGAAATGATGGAGCAGAAATCGGGTCTCGGGATGGGGTACGACATGGGGTTGGTTGAGTCCGGTTGTTCACTAAATTCAGTGGTTGCGATTCTGATGGAGGAGAGCGACTTGCCGCTGTCGAAATTGTTGGAGGCAATTCATGGGAAGGTTAAGGACAGAATGGGAAATGTGAGTTTGGCCGCGGTGAAAAGCGCTGTGCTGCTT…	2526	NA	Gh_D13G2527	GOBAR_AA35488.t	GOBAR_DD33715.t	NA	D13	At_NA
Gorai.002G148100	ATGTTTTATTCACAGTTCATATTGGCGAAGAAAGGTCCGTTGGGGACAATATGGATTGCAGCACATCTGGAGAGGAAGCTCCGAAAGAATCAGGTGGCCGATACTGATATCGGTGTCTCTGTTGACTCTATTCTATTTCCTGAAGTACCGATTGCACTACGATTGTCCAGTCATCTTCTTCTTGGAGTAGTGAGGATATATTCCCGAAAGGTGAATTACCTTTTTGATGATTGCAGCGAAGCGTTGCTTAAGATAAAGCAGGCATTTCGCTCCACTGCAGTTGATTTACCACCAGAAGAATCGACTGCGCCCTACCATTCAATCACTTTGCCCGAGACTTTTGATCTTGATGACTTTGAGCTGCCCGGCAATGAGATTTTTCAGGGTAACTATGTTGAT…	3582	Gh_A13G2255	Gh_D13G2526	GOBAR_AA28122.t	GOBAR_DD09940.t	A13	D13	TRUE
Gorai.002G148600	ATGTCGTCTTTTGATGACGATGGCTACTTAGGCTACGACCCTCGCCTCGCTTCCCACCAGTTCCAGTCCTTCGACGCCCACTCGGTTAAGGACTCAGTAGCTGATTCCCCTCCGATGTTCTCCTACGGTACCGGAGATGATGTCTTCTCATCTCAATCAATACCTGAAACACCTCCGATCTACAGTGGCGGTGGTGGAAACTCTGCTTTCTCATCGGAGCAGAACGAAAAAGGATTGAACGGAGAGTTCGGAGGATCGGATGGACCAATCTTGCCACCGCCTGCTGAGATGGGGCCAGAAGAAGGCTCTGCTTTGAGAGAGTGGCGCAGGCAAAACGTGATTCGACTGGAGGAGAAGGAAAAGAAAGAGAAGGAGACGTTGGAGCAAATAATAAAGGAA…	822	Gh_A13G2257	Gh_D13G2518	GOBAR_AA12864.t	GOBAR_DD25983.t	A13	D13	TRUE
Gorai.002G149400	ATGTCTTCTACTTTCAGCGGCGATGAAACGGCTCCCTTCTTCGGCTTCCTCGGCGCCGCCGCCGCTCTCGTCTTCTCCTGTATGGGAGCTGCATATGGGACGGCTAAGAGCGGTGTGGGTGTGGCTTCAATGGGTGTGATGAGGCCTGAGTTGGTGATGAAATCCATTGTTCCAGTTGTTATGGCTGGTGTTTTGGGTATTTATGGGTTGATTATTGCTGTTATTATTAGTACTGGCATCAATCCAAAGGCCAAATCGTATTATCTTTTTGATGGCTATGCTCATCTTTCCTCTGGTCTTGCTTGTGGACTTGCTGGGCTTTCAGCTGGAATGGCAATTGGAATTGTTGGTGATGCTGGTGTCAGAGCTAATGCACAGCAGCCAAAACTTTTTGTTGGA…	498	Gh_A13G2207	Gh_D13G2512	GOBAR_AA08432.t	GOBAR_DD30132.t	A13	D13	TRUE
Gorai.002G149900	ATGTATGTGGTTAAGAGAGACGGGAGGCAAGAGGCGGTCCATTTTGACAAGATTACCGCGAGGTTGAAGAAGCTCAGCTATGGTCTTAGCATTGACCACTGCGATCCGGTGCTCGTCGCTCAGAAGGTTTGCGCTGGTGTTTACAAAGGGGTTACTACTAGCCAGCTTGATGAATTGGCTGCTGAAACTGCCGCTGCTATGACCGCTAACCACCCCGATTATGCTTCCTTGGCAGCCAGGATTGTTGTTTCGAATTTGCATAAAAATACTAAGAAATCATTCTCCGAGACGATCAAGATCATGTACAATCATTTCAATGAGAGATCTGGACTGAAGGCTCCTTTGATTGCTGATGATGTTTATGAGATCATCATGGAGAATGCTGCTCGGTTGGATAGT…	2424	Gh_A11G3163	Gh_D11G2238	GOBAR_AA16272.t	GOBAR_DD26315.t	A11	D11	TRUE
Gorai.002G150000	ATGAGAGGATTGAAGTTACCGTTGAGCCAAACCCAAAGGGTAAGACTTCAAAGGGCATTCGAAAAGCTTCAGTCTCTATCTGCTATGGCCAATTCCGACGCTTCCGTTACCGTCGCCGATACTATTCCTGTCAACTACGAAGACGCTTTTCTCAAGGGACATGGAACAACGGACCTCAACGGCGAATTGGTGGCAACTGTGTGCGGCGTTGTGGAGCGCGTCAACAAACTGGTCTACGTACGCTCCTTACGCGCTAGGTACAAGCCAGAGGTTGGGGATGTCGTAGTGGGACGTGTAGTCGAGGTTGCTCAAAAGCGGTGGAGATTAGAAATTAATTTTAGCCAAGATGCGGTTTTAATGCTTTCTTCAATGAACATGCCTGATGGTATTCAGAGACGG…	966	Gh_A11G3197	Gh_D11G2237	GOBAR_AA26554.t	GOBAR_DD24326.t	A11	D11	TRUE
Gorai.002G150300	ATGGACACTGGAGGCCGACTCATTGCTGGTTCTCACAACAGAAATGAATTTGTTTTGATAAACGCAGATGAAAATGCAAGAATAAAGTCTGTGAAAGAATTGAGTGGGCAAACGTGTCAGATCTGTGGGGATGAGATTGAGATTACAGTGGATGGGGAGCCCTTTGTTGCCTGCAACGAATGTGCTTTCCCTGTGTGCAGACCCTGCTATGAGTATGAGAGAAGAGAAGGAAACCAAGCTTGCCCGCAGTGCAAAACCAGATATAAACGAATCAAAGGCAGTCCTAGGGTTGAAGGTGATGAGGAAGAAGATGACATAGATGACCTGGACAATGAGTTCGACTATGATGCTTTGGATCCTCAACAAGTTGCTGAGGCTATGCTCGGTGGGCACCTTAAC…	3288	Gh_A11G3209	Gh_D11G2235	GOBAR_AA22611.t	GOBAR_DD13415.t	A11	D11	TRUE
Gorai.002G151000	ATGCAGATACCTAGATGGCGAAACGTATTTCTACTGAAGAATTCATTGGTTCCACCTTTCTTATCTTCAAAAGCAACGGCTACTGTTGCAACAACCCACGTCGCTTCGTTTCATTCTACGCCTATTACCTGTGAAAAATGGAAGAGCAAATGGGATTTTGAGGAAAGAAGAACACAACAACCAACTAAGAATCACATAAGATATACAGTACATCAAAAGCGTGCTGACACAAAGAGTGCTCTAAAAAACCTTCTCTATAATAGTGGTTGCTCAAATGTTTCATTCCAGGATGAAGTTCGAACATGGAAATTTGATGGGGCGGAAGGCTGGGATTCAGATGGTTCTGATAAGAAGCGGTGGTCAAGGTATTCTGGACGACATGCTGGGAAATCTAACCGC…	846	Gh_A11G3206	Gh_D11G3438	GOBAR_AA37624.t	GOBAR_DD16992.t	A11	D11	TRUE
Gorai.002G152600	ATGGCTGACAACCATTACTCTAATTTCTTCTCAGGCTGGTTCAAGTTCAACCCTCTTGATCAACATTATCCATCTCCAATTCATCCTCTACAAAAGCCTAATCCCCATCCCCAAAACTCCCATAAAAACGGAACCAACAATCTTAACCCTTTTCTCCATTATCGAACCACCTATTCATCACCCCCTCCTTCCCCACCTGTTAGAGAAGCCTTACCATTGTTAAGCTTAAGTCCAACAAGGCATTACAAAGACGAAGACGGTGTATACCAAGATCAAGATCAAGAGCAACACTCATGCACTGCCATGGATGTAAATGGTGAAGATGATGATGAAACTGTTACTGTTACTGTTGCACTTCATATAGGGTTACCAAGCGCTAGTGCTTCAGAGTTAGCTTCA…	1008	Gh_A01G1108	Gh_D01G1184	GOBAR_AA26219.t	GOBAR_DD02372.t	A01	D01	TRUE
Gorai.002G153600	ATGGGGAATAGCTGTGCCAAATCAGCCGCAACGGAGGAAGATGAAAATGAAGATAACAAACAAGATGGTAATGAAGGTGAAGCTAAAGATCCGGGTCAGTCTGAAAGTAAAGAACCGGAGGAATCCGGATCGGTTCGGAAACAACCTCCGGAAGAAATGAAGATTGTTAGGGAAGAAGACAAAACAGGGAAGGAACAAGAATCAAAATCCACTGAAAAAGCCGCTGAAATGACCCAAAGGCAACAATCAAAATCTCACCCTCAAAGACTTAACTCCAAGCCCTCCCAACTTGCAGGATTTAACAAGGAAGGGTCCAAAACCGGGAATAAAACCCGAAAAGCTCATAATGTGAAGAGGCAATCATGTGCAGGGTTGCAGGTTGGCTCTGTCTTGCAAACC…	1776	Gh_A01G1119	Gh_D01G1194	GOBAR_AA00421.t	GOBAR_DD02385.t	A01	D01	TRUE
Gorai.002G154600	ATGATGGAGGCATCGCCAAGTACGGGTCCTCCTGCAAGTACAGATGCACCTGCAACTATGGATCCACCTGCAACTACGGATCCACCTACAACAACTGATCCGCCTACAAGTACAGAGCCACCTGCAGGTGATGTAGAAAATGTACCTGAAAAGATCAAAGATGCAAAAGAGGCAGGTCCTGCATTTCACTGTGATCTTTGTGATGCAGAACTGCTTTTCAAGATAACTCAAGCACTCCTCCCAGGGTTAGCAACGGCTTGTGTTGACAATACAACCGGTGGTGTTTTCAGGTCCCCGGGTTCAGTTGCTGCAGACTTAAGAAAAGAAATGGTGGAGTATCTTACACAAAGAACTGAAACTTATGTGGCTGAATCTGTTGTCTTGGAAGGTGGTCCAGAG…	1680	Gh_A01G1128	Gh_D01G1204	NA	GOBAR_DD04786.t	A01	D01	TRUE
Gorai.002G155600	ATGGCTCCTGGAGGCAGTGCTTGCAAAGAAGTTGAATCTTATCCTGCCGTTGCGGATTACGCCATTGCTACAACAAAACCCGAGAGTAATTCTATGACGACAAAAAGTTCTTTTGGTTTTGTTGGAAAACATGGAATTCAGTCCAACAATGGTGTTTATGAGCTCCTTGAATGTCCTGTATGCAAAAACTTGATGTACCCGCCAATTCACCAGTGCCCAAATGGACACACTTTGTGTTTGAATTGCAAGAATAGAGTGCACAACTGTTGTCCGTCATGCCAGTATGATCTCGGAAATATAAGGTGTTTAGCTTTGGAGAGATTTGCGGAATCCTTGGAACTCCCTTGTAAATATCATAGCCTAGGTTGCCATGAAATTCTCCCATATTACAGCAAGCTT…	921	Gh_A01G1613	Gh_D01G1216	GOBAR_AA23690.t	GOBAR_DD06229.t	A01	D01	TRUE
Gorai.002G155700	ATGTCGTGCTGCGGAGGTGCGGAGGAGGAGCTCGACGGTCCACCAACGAACCAATATCAAACCCCACCTAGAGCAGGAAGTCAAATTGGTGGTCCTGGGAGTGGAAGAGGAAGAGGAGAGCCAAGGGGTGGGGGAGCGGCAAAAAGTGGGGATCCTCAAAAAGTGCTACCAATTGAAATACCAGCCATTCCCTTAGATGAGTTAAACAATATGACTGATAACTTTGGAACTAAGTCTTTGATTGGTGAAGGTTCTTATGGCCGGGTTTTCTATGGAACATTAAGTGATGGTCAGCCTGCTGCTATCAAGAAACTCGACACCAGTTCTTCACCTGAACCCGATTCTGACTTCGGTTCTCAGTTGTCAGTGGTTTCAAGACTTAAACATGAGCATTTCGTG…	1107	Gh_A01G1133	Gh_D01G1217	GOBAR_AA30544.t	GOBAR_DD17193.t	A01	D01	TRUE
Gorai.002G156200	ATGGAGTCGCCAACAGATGCAGAATTTGTCAACTTTGGGAAATCTATCATCGTACCTAGTGTTCAAGAGTTAGCTAAGGACCCCATCGCCAAAATCCCACCTAGATATCTCCGCCCTCTTCAAGAACAACCTCACTCCATCTCACCCAATCATCACCTTCCTTCTGTCCCCATCATCGATCTTCAGAAACTTGCTGCTGGGGATTTCGTTGACTCTGAACTTCAAAGACTGCACTCTGCTTGTAAGAAATGGGGGTTCTTCCAGGTAGTGAACCATAGTGTTAGTATATCATTGTTGGAGGATTTCAAGTTGGAGATTGAAAATTTCTTCAAACTACCTCATGAAGATAAGAAGCTTCTTTGGCAAAAACCAGATAACCATGAAGGGTTTGGTCAATTG…	1119	Gh_A01G2090	Gh_D01G1223	GOBAR_AA33503.t	GOBAR_DD07321.t	A01	D01	TRUE
Gorai.002G156800	ATGGCCGACCCCATCGAACCATCAACGTCATCGAGCGACCCGAATTCGATTCCAATACCGACCGCTATCCTACACCCGCGACGCGAGCCTTTCGAGCACGGTCTCCTAACAATCCAGAAGCTCATATTCAACGATCCCGTCCAAGCATTAACCCCTCTAAAGCAAAAATTCGCATCCCCCTCAACTCAACGAGTCGACTCGGCGGCCCTCGCTGAGTTGCTACAGATCTCATTCGACCATTCGCGTCTCGTCCTTGAAACTCTCGCTTCTGTCCTCCACTCGGAATCCGACCCGCTCGTAACCGCCCTGCCGGATGATGTCGACTCCATTGGTGCCGATTTGCGTGATCTGATCCTGTTTTTGTATATTCAATCGTATAAGAGGCTTTTGCCGCGCTCG…	1749	Gh_A04G1348	Gh_D01G1231	GOBAR_AA14458.t	GOBAR_DD04079.t	A04	D01	FALSE
Gorai.002G156900	ATGGCGGCCAAAAGGAAGACCCCCGTCAAGTCCCGAAACCCAGATCTCATTCGTGGCGTCGGAAAGTATTCCAGGTCTAAGATGTACCACAAGCGTGGGCTTTGGGCAATCAAGGCCAAAAACGGCGGAGTTTTCCCCCGCCATGACCCCAAACCTAAGGCCCCCGCCGCCGCCGCCGAGAAACCCCCCAAGTTTTACCCTGCTGAGGATGTCAAGAAGCCCCTTCTCAACAAGCGCAAGCCTAAGCCCACCAAGCTCAGAGCAAGCATTACGCCTGGGACGGTGCTGATTTTGTTGGCTGGTAGATTTATGGGGAAGAGAGTTGTTTTCTTAAAGCAACTTCCTTCTGGGCTTCTTTTGGTTACTGGACCGTTCAAGATTAATGGCGTTCCTTTAAGG…	705	Gh_A01G2096	Gh_D01G1232	GOBAR_AA16408.t	GOBAR_DD01555.t	A01	D01	TRUE
Gorai.002G157200	ATGTCCGGTGTGGCTCGAGCCTCCGCTTGCCCCACGTCGCCGCATCCTCCTCCTTCTATGACTGCCGTCTCCGCACCAGCACCGTCGGCTCCTTCGATTGTTCCGCCGATACGCCGCCACCTGGCTTTCGCCTCGATGAAGCCGCCATTTGTTCATCCGGATGATTATCATAGATTTTCCTCTAATAATAGTAACAATAATTTAACCACCGGTAACAATACTCGTGGAATCATCGCCGATCAAGAAGTTGAAGCGATTGTTGTGAGATCTCCAAAATTAAAAAGGAAGAGTACAACTGTGAACAAGGAAGTTGAATCTAGCCAATGGACAACCAGTCCAAGAGTTACCAGCACAGCCAATAGTCCGTTCCAGACACCTGTCTCTGCTAAAGGAGGAAGG…	1506	Gh_A01G2098	Gh_D01G1236	GOBAR_AA16410.t	GOBAR_DD01553.t	A01	D01	TRUE
Gorai.002G157800	ATGAAGAGCGGTGACCATGCAGCCATTGATGTCCCAGCTGAGTCAAGCGCCGCAGTGAAAGGCAAAGCGCCTCTCATCGCATCTCAAAGGGAGGAAAAGAGAGGGCTCAACAGGGGATTTGGCATTGCCGACTTCCTCCTGAGACTCGGAGCCATAATTTCAACGATCGCGGCGGCTGCCACCATGGGAACCAGCGATGAAACTCTTCCTTTATTTACTCAGTTCTTCCAGTTCGAAGCTAGTTTTGACGATCTCCCCACATTCCTGTATTTCGTCATTGCAATGGCATTAGTTGGCGGCTATCTCCTCCTTTCGCTCCCTTTCTCCATAGTTACTATTGTTCGTCCTATTGCAGTTGCACCCAGACTCTTATTGTTCATATTGGACACTGTGACATTG…	606	Gh_A01G2100	Gh_D01G1241	GOBAR_AA00199.t	GOBAR_DD06708.t	A01	D01	TRUE
Gorai.002G158600	ATGGTATCATCTTGTTTCATAGATTATGTGTTGTCATTTGCAATTTATTTCACATGGATTTGTTTGAATTATACCCAAAATATTGCAGGGATATTCACAAAGACACTATTGGTCTTGTTTGTGGGAGCTTTGGCATGGGCTTATCAGGCCATTCAGCCGCCGCCGCCCAAGACTTGTGGCTCTCCTGATGGTCCACCCATCACCGCGTCTAGAATAAAGCTCAGGGATGGACGGCACTTGGCCTACAAAGAGCATGGCGTTCCACTAGGGGCAGCAAAGTATAAAATCGTCAAAGTCCATGGATTTGATTCTTGTAGGCTTGATGCTGTTCCTCTGTCCCCGGAACTCGTTGAAAGGTTAGGGATCTATTTTGTGTCTTTCGACAGACCAGGTTACGGA…	1116	Gh_A01G1145	Gh_D01G1249	GOBAR_AA26336.t	GOBAR_DD06702.t	A01	D01	TRUE
Gorai.002G158900	ATGGAAATAATTGAAAGTCAAGCAGCTGTTTCGAATTTCGACCTCCAGTCAAAGTCTCCGTTTTATAACATTTCCTCCACCGACATTACGAACGTCGGCTTACTTGGGGAATCCGAATTTGTATCTGTGGATAGTCCGAACCAAGCTAGCGAATCGGATTTCCCGACGGTGGTTAATGGTGGTGGTTTGAAAATGCTGCTGGAGCCGTTATCCGACGGCCGAGATTCTCCGGGTTCGAATCAGACGCGCGGTGGCGGTTCTTCTCATTCCAACGCTGCCGTTAAGGTCCAGAAGGTGTATAGGAGTTACCGGACACGGCGTAGGTTAGCAGACTCCGCTGTTGTCGCTGAAGAACTCTGGTGGCTGGCTTTAAACTATGCAAGGCTTAATCACAGCACA…	1614	Gh_A01G1148	Gh_D01G1252	GOBAR_AA05504.t	GOBAR_DD33150.t	A01	D01	TRUE
Gorai.002G159100	ATGATGGCTCGGAAGCATTTGCACGAGTTACTTCAAGAGGATCAAGAGCCATTCCTTTTGAAGAATTACATTGCTGATAGGCGTTGTCAACTCAAGAAATCACCACCTAAAACTCATCTTCAACTCCATAAACCAAAACCCATCTCTCAAAACTTCAATTTTCCTTTAAATTTCTGCAAAAAAGCTTGCCTTTTCTCTTTCCATGACTCACCAGACTTGAACAAATCTCCTTTGTTTCAACCTATAACCCCCAACACCAAAAACACCAATGGCACTGCTTTTGGGTTATTTGGTTCCATTCTAAAGAGGCTAACTCATCGTACCAAAAACCCAAAGCCTGAAACAGCTACAAAAGGATCAAAAGTTTCAGTGAAGGACATTTTGAGGTGGGATTCAACT…	1308	Gh_A01G1150	Gh_D01G1256	GOBAR_AA10268.t	GOBAR_DD09948.t	A01	D01	TRUE
Gorai.002G159900	ATGGAAATGCCCGGACGAAGATCTAATTACTCTCTCCTTAGCCAGTATCCCGACGACCAGTACACCGTGTCCATATCAGGAGCTCCGCCTCCCTATTGCGATTCACTTTCAAGCGAAGCCACCAGTAATAAGAACAAAGTGAAATCAGAGAGAGGTTTAACTGATTGGGATCAGAGTCTCAGTCAGAACCAAAACCAGAACCAGCTACAAGTTAATCGAATCTGTGGCGGCGGCGGGGGAGGGAATACTTTTGCTTCGTCGATCAGTCTTCAACGGCAATCGAGTGGAAGTAGCTTTGGTGAGAGCTCTTTATCGGGAGATTATTATGTGCCGACCTTTTCTACGACGGCCGCCAACGAGAGTGATGGGTTCGTTTATGGTCACGGCGGGAGCTGTGAG…	2580	Gh_A01G1158	Gh_D01G1262	GOBAR_AA32232.t	GOBAR_DD01863.t	A01	D01	TRUE
Gorai.002G160300	ATGGCGACCAAAGGGTTCGTTTTGTATCTGCTGTCCGGTTTTTCGATAGCAGTTCTCTCTGTTTTGTTCATCCAAAAAAGCAACAACGACGACATGAACCAAAGCTCAAATCTCTTAGAGTCCCCATATAATTTATCCACCACTGAAAAAGTTTGGCCTGCATTGGAGTTGAACTGGAGGCTTGTAATGGCGACGGTGATAGGGTTTCTAGGATCAGCATGTGGTACGGTGGGCGGCGTTGGCGGCGGCGGCATTTTTGTTCCAATGCTTACCTTGATTGTTGGATTTGATACCAAATCTGCCGCTGCTATTTCCAAATGCATGATCATGGGGGCATCAGCATCGTCAGTTTGGTATAATCTTAGAGTGCCGCATCCCACAAAGGAAGTGCCAATCATT…	1383	Gh_A01G1160	Gh_D04G1023	GOBAR_AA05569.t	GOBAR_DD01883.t	A01	D04	FALSE
Gorai.002G161300	ATGGAAGGTGAGGAATTCGCAGTGGGTTGCTTCCTTTCAATTAAGACAACTTTGGGCGACGAATTTGAAGGTCAAATTATCAGTTTCGACCGCCTCTCCAACATCCTCGTACTTCAGGAGGGTTTGGAATCAGGACCCAGAAGGAACATACGGCTGCTGAAGGCTAATTACATTAAAGAGTTCTCTTTGTTGCGCCAAGATGAAGATCCTCTTGATGTTAAGAAATGTTTTTTAGACCTTACTAGCCTTCAAGCAAGAGAAGATTCTGCTATTAGGCAAGCTGAGGCCGATTCAGAGAGGTTTGGGGTTGGAGTTACCAGTGAGGCACAGACTCTTTTTGATGCTTTGTCTAAAACCGGAGCTATTTGCTTTTTAACTGCTTTCCTCCCCCACCAAAAG…	633	Gh_A01G1155	Gh_D01G1271	GOBAR_AA28352.t	GOBAR_DD28694.t	A01	D01	TRUE
Gorai.002G161900	ATGTCTCCGCTTTCTTCTTCGCTACTGAATCCGCGCCTCAGTTTTTCGCTAAAACCTCTCTTCCTTTTCTCTCAATCATCTTTCGCACCTCGGAAATTTCAAATCCCCAGGCAATTTGTCTCCGCTAAACGTAAAACCTTCTCTGCCTTAGCTTCGGAGCAGTCATCCGCAACCGACAATGGTGGCAGGAGCGGCGGAGGAGGAAGGTCCGGCGCTCTATCTCCGTCTCCAGTGGTGGAGGAGGTTCAGAGGATCGACGTGAATCCACCTAAAGGGACTCGAGACTTCCCCCCTGAAGATATGCGACTCCGTACTTGGCTATTTAACCATTTCAGAGAGGTTTCGCGGTTGTTTGGATTCGAAGAGGTTGATTATCCTGTGCTAGAATCAGAGGTTCTG…	1515	Gh_A01G1173	Gh_D01G1279	NA	GOBAR_DD06160.t	A01	D01	TRUE
Gorai.002G162300	ATGAGAGGAGTTATTAGATCCCATTTTTTGCATTTTCTTCTTTTTTTTTTAAGTTCCTTTCCTTCTTCAAGGTCTTTGGATGGGGATGATTACAGTGAAACACAAAACCCTGCCGTCCTCCCTGGTGTAACGGACCTCATCCACAAACGGCTTTCGAATCTTACTACATTGCTAATCAAAGATATTGGTAGTGATTTGAGCTTCTGCATAAAGAATGCGCAAGAGGATTTGGATGGAGCATTTAATTTTTCAAAAAATATGGATTTTGTGACTAATTGTATCAAGAAAACAAAAGGAGATGTCACCCTGAGACTATGTACAGCAGCAGAGATAAAATTTTATTTCGATAGTTTATTTTCAAAGGGGGCCAAAACTGGTTACGTAAAAGTTAACAAGAAC…	3246	Gh_A01G2113	Gh_D01G2372	GOBAR_AA15254.t	GOBAR_DD36805.t	A01	D01	TRUE
Gorai.002G162600	ATGGACTCGTCTACGCCTATCCCTTCGTTGCACTTGGCCATGGCGGCGTTACTCGGAGCTTCATTAATGGCCGTATCCGCATTTTATATCCACAAACGCAGTGTCGACCAGGTCATCGATCGGCTTATCGAGATCCGCCGCGAATGTGTGCCGCAGGCAAGGCGGCCTCGAAGTCGCCTTGTCTCCGATGAAGACGAAGAGGATGAAGAAGTGGATTACGAACAAGATAATAGACGACTAGAAATAGAAGAAGTGGATCAGTGCCTCGACCAAAAATCGAGCGCGTCTAAATCTTTTGATGAGAAAATGGAGGTGTCGAGGAGTTCTCGCATTTCCAGTTCGATGCCTAACGTGGCTTTGCGCAATGAGTGGTTCGAGGAGGATGCTAAATTTGATCAG…	2715	Gh_A01G1161	NA	GOBAR_AA15079.t	GOBAR_DD20119.t	A01	NA	Dt_NA
Gorai.002G163600	ATGGGAGTAAAGGTTGCCCCCCTGCAATTTATTGTCTTAGTTGCTTCTTTTGCAGTCCCGCTTGTGGCTTCTGACACTGCCTCTAATGGATGGACTGCACCTTCTACCAATTCTTCCAAGTATAAGGGTAATGAAGAATGCCCTTCGGGATGGGTTCTTGCTCCAAATAAAACTAAGTGCTTTGGGTACAATGAAAGTTTGGAATCATGGGATGAATCCGATATCCATTGTAAACGATATCATGGACACTTAGCTGCCCTAACATCATTTGAAGAACTAAACTTTGCACAACATCTGTGTGGCCAAAGTGTCAATGGTTGCTGGGTTGGAGGAAGAGTTAGCAATTCGACTATCAGTTCTGGTTGGAAGTGGTCTGATAATACATCGGTCTGGAATGAA…	1653	Gh_A01G1166	Gh_D01G1295	GOBAR_AA14682.t	GOBAR_DD11289.t	A01	D01	TRUE
Gorai.002G164700	ATGGATCTGGAGACTGGTGTTTATCAAAACTTTGCTAAGAAGGAATCATGGAGAACGGTATTGATTTTGGCATACCAAAGCCTTGGAGTAGTCTATGGGGATTTAAGCACTTCCCCCCTATATGTTTACAAAAGCACATTTGAGGAAGATATTCAACACTCGGAGACAAATGAAGAAATCTATGGGGTTTTGTCTTTTGTTTTCTGGACTCTCACTTTGGTGCCTTTGCTCAAATATGTGTTTATAGTACTTAGAGCTGATGATAATGGTGAAGGAGGGACTTTTGCCTTGTACTCCTTGCTGTGTCGACACGCCCGAGTCAACTCACTGCCCAATTGCCAATTGGCAGATGAAGAGCTGATTGAGTACAAGAAGGATAGTATCGGTTTGGCACCACAA…	2340	Gh_A01G1172	Gh_D01G1309	GOBAR_AA06343.t	GOBAR_DD13189.t	A01	D01	TRUE
Gorai.002G165100	ATGGAAGGAGTGAAATTGGATAGATGGGGTTATGAAGTTAAAACCTCTTCCGATTCTTGCATATCTGTAATCAACGCTTACTATCACCAGGTGCTTTCCTATGGAAGAAATAGGAAAGTGATCTTAGAAGCTCCTGTTCTTGACAAAGACTGCGTTTTAGCCAACATTTTGGCCGCCCATTTTCTCTCTTCCTCTGACCCTTCAAAGGCTCCTTCACTCATAGAAGCTGCCAAGGCTGGAATTGAGCAAGCCTCGTCTTATGAGAAAGCCGTTTTTGAAGCTGTCAATTATTTGATTTCTCAGAACAGAGATGATGATGTTGCCGTGGAGTTACACTCTAAGCTCTTGAGAGATTTTCCAAGAGATCTTCTTTCATTGAAGAGGGCACAAATACTATGC…	1416	Gh_A01G1179	Gh_D01G1316	GOBAR_AA05009.t	NA	A01	D01	TRUE
Gorai.002G167200	ATGCCTCAGTTCATCAATCTTCAGATTATCATTAATGATCAACATGCTTTCTTCCTTCATGAGAATATTATATCAGCTTTCTCAGGAAGGTTGAAGAAGATCATTAGGAAACAAAAGAGAAAAACACAGATTGAAAATTACGTTATAGAGCTCAATGATTTCCCTGGAGGACCAGATGGGTTTGAGCAAGTTGCAAGGTTCTGTTATAGCTATGGTGGAGTTGAAATCACAGTTTCCAATGTACCTCTCTTTTATTGCTGTGCATTTTTTCTTGGCATGACTGAGAAAACATCAGCCAACAATCTCTTGAGACAAACAGATAAGTTCCTTGAAGGGATGTTTGATTGGTCTTGGACTGATTTAATCATGAGCCTAAGGAGTTGTGAGCCATTCTTTTCA…	1608	Gh_A01G1208	Gh_D01G1371	GOBAR_AA12226.t	NA	A01	D01	TRUE
Gorai.002G167900	ATGGTAGCGGCTACGCCACAACAACAACAGCAACAGCAGAAGCAGGCGGCGGTGGCGACGACAACGGTGACGGTGGCCGGGGCTACAAAACCATCGGCTGAAGAAGAGGCTTTGAAGAGGAATACAGATTGCGTTTACTTTCTTGCTTCCCCTTTAACCTGCAAAAAGGGAAGTGAATGTGAGTATCGTCATAGTGAATATGCCCGGGTTAACCCAAGGGATTGTTATTTCTGGTTGAATGGAAATTGCTTGAACCCAAAATGTGGATTTCGACATCCTCCCCTTGATGGTTTGTTGGGAACTCAAGCAACAACTCCGACTGGTTCTTCTAAGCCTTCTTCGCACACAGCAGTAACTACAGCACCTGCTAGTCATATGCCTTACAACCAGGGTGCTTCT…	2229	Gh_A01G2119	Gh_D01G1363	GOBAR_AA23972.t	GOBAR_DD30687.t	A01	D01	TRUE
Gorai.002G168400	ATGGTAACAGCTGCAATATTTAGAGCTGCTGCTACGGTGATGCTGCTGGTTTTGAGCTTCAGCGCATGCCAAGCACAGCTTTCTTCTACGTTTTATGGTGACACATGCCCCAATGCACTCGGTACCATTCGCACATCCATCAGATCCGCCATTGCAAGAGAACGTAGGATGGCTGCATCTCTTATTCGGCTTCATTTCCATGATTGCTTTGTTCAGGGTTGTGATGCTTCAATCTTACTGGACAATTCCCCTTCCATCACAAGCGAGAAGTTCGTAACTCAAAATAATAACTCTGTAAGAGGCTTTGAAGTTATAGATGAGGCTAAATCTGCAGTTGAAAACGTATGCCCTGGGGTTGTATCTTGTGCCGACATCCTTGCCGTCGCTGCCAGGGATGCC…	969	NA	Gh_D01G1359	NA	GOBAR_DD34285.t	NA	D01	At_NA
Gorai.002G169200	ATGCCTGCTTCTTCAATGGAGTTTCCAGTTCTCACGGGTTCTCATGTAGTTTCTCGCATTTCCTTATTGACCCGTTTCTCTTCGAAGCCTGTTTTCTTCAATTCATTCTTTGGTCCCAAAAGTTTGTGTTGTAAAAGATTGTGTTATAACCCTACGTCTGTTGTTAAAATTTCGATGAGTATGGAGAAACAGTCTAGCTCTTTAAATGGGTACGGCCAAAACATGGAGCGGAACAGTGGGGTGCTCGAAGTGATTGCCATTGGTAGTAGGAAAGATGCTCTACTTGAATTTTGCTTGGACTCGCCTTTCCAGTCGTCTTCTTTGAGATTTTGGAATGTTCTCATGAAAGACTCATCAAATGTGCAGTTACATCAAAGGTTCCTAGGAAAAGATCTTACA…	2343	Gh_A01G2115	Gh_D01G1352	GOBAR_AA22483.t	GOBAR_DD05697.t	A01	D01	TRUE
Gorai.002G169600	ATGGAAATGAAGGGTTCATCGAAGAAGATGATAGCAACAGAGGCAGAAATGGTGGAGAACAAGGCCCGCATCCCATACAGAGACGAATGCGCCCACCTTCTCTTCAAGTGCGAGTACGAGCTCGTCAGGGAGAGGATGCTGCAGATGCAGAAGATCCATGAAGAAGAGGCCAAGTTGAAACAGTCTGGGAAACAAGCCGGATCCATCCCTCTCATTCCCAAAACTGCTAATGCTTAA	237	Gh_A01G1189	Gh_D01G1348	GOBAR_AA35965.t	GOBAR_DD05694.t	A01	D01	TRUE
[truncated: 6,262 more rows]
