# Supplementary material for: Identification of genes related to salt stress tolerance using intron-length polymorphic markers, association mapping and virus-induced gene silencing in cotton
Source: Sci Rep. 2017 Apr 3;7:528. doi: 10.1038/s41598-017-00617-7 (PMC5428780; doi:10.1038/s41598-017-00617-7)
Supplement: Supplementary file 3 — Dataset 2 [file 41598_2017_617_MOESM3_ESM.xls]

## Sheet: Sheet1
Dataset S2 Functional annotation and classification for 7070 unigenes*.
Gene ID							Symbol	Description
Gorai.001G000800	PF04752	PTHR12192	KOG3182			AT4G31290.1		ChaC-like family protein
Gorai.001G000900	PF00069,PF07714	PTHR11295	KOG0594	2.7.11.22	K02087	AT3G48750.1	CDC2,CDC2A,CDC2AAT,CDK2,CDKA1,CDKA;1	cell division control 2
Gorai.001G001100	PF05185	PTHR10738	KOG0822	2.1.1.125	K02516	AT4G31120.1	ATPRMT5,PRMT5,SKB1	SHK1 binding protein 1
Gorai.001G001600						AT4G31430.1
Gorai.001G002200	PF10533,PF03106					AT4G31550.1	ATWRKY11,WRKY11	WRKY DNA-binding protein 11
Gorai.001G002300			KOG4674			AT4G31570.1
Gorai.001G002700	PF00520,PF07885,PF00027,PF00023,PF11834	PTHR10217	KOG0498			AT2G26650.1	AKT1,ATAKT1,KT1	K+ transporter 1
Gorai.001G003600	PF06075					AT4G13370.1		Plant protein of unknown function (DUF936)
Gorai.001G004300	PF00171	PTHR11699	KOG2450	1.2.1.68	K12355	AT3G24503.1	ALDH1A,ALDH2C4,REF1	aldehyde dehydrogenase 2C4
Gorai.001G005800	PF04367					AT2G20120.1	COV1	Protein of unknown function (DUF502)
Gorai.001G005900						AT5G42710.1
Gorai.001G006500	PF03638	PTHR12446	KOG1171			AT4G29000.1		Tesmin/TSO1-like CXC domain-containing protein
Gorai.001G007100	PF07992	PTHR11938	KOG1800	1.18.1.2	K00528	AT4G32360.1		Pyridine nucleotide-disulphide oxidoreductase family protein
Gorai.001G007600	PF00481,PF00027,PF00069,PF07714	PTHR13832	KOG0614	2.7.11.11	K04345	AT2G20050.1		protein serine/threonine phosphatases;protein kinases;catalytics;cAMP-dependent protein kinase regulators;ATP binding;protein serine/threonine phosphatases
Gorai.001G008200	PF05664					AT2G20010.2		Protein of unknown function (DUF810)
Gorai.001G008400	PF00270,PF00271	PTHR10967	KOG0332			AT3G53110.1	LOS4	P-loop containing nucleoside triphosphate hydrolases superfamily protein
Gorai.001G009000	PF00999		KOG1650			AT3G44900.1	ATCHX4,CHX4	cation/H+ exchanger 4
Gorai.001G009300	PF00612	PTHR13140:SF37				AT3G16490.1	IQD26	IQ-domain 26
Gorai.001G009400	PF01095			3.1.1.11	K01051	AT5G19730.1		Pectin lyase-like superfamily protein
Gorai.001G009700	PF00069,PF07714	PTHR22986	KOG0581			AT5G56580.1	ANQ1,ATMKK6,MKK6	MAP kinase kinase 6
Gorai.001G010300	PF03357	PTHR22761	KOG1656		K12194	AT2G19830.1	SNF7.2,VPS32	SNF7 family protein
Gorai.001G010700	PF00155	PTHR11751	KOG0256	4.4.1.14	K01762	AT4G26200.1	ACS7,ATACS7	1-amino-cyclopropane-1-carboxylate synthase 7
Gorai.001G011000	PF03096,PF00561	PTHR11034	KOG2931			AT5G56750.1	NDL1	N-MYC downregulated-like 1
Gorai.001G011300	PF12265,PF00400	PTHR22850	KOG0302			AT2G19540.1		Transducin family protein / WD-40 repeat family protein
Gorai.001G011600	PF01301,PF02449	PTHR23421	KOG0496	3.2.1.23	K01190	AT4G26140.1	BGAL12	beta-galactosidase 12
Gorai.001G011700						AT3G60310.1
Gorai.001G012000	PF00069,PF07714	PTHR23258	KOG1187			AT5G56890.1		Protein kinase superfamily protein
Gorai.001G013000	PF00249,PF00538	PTHR11467				AT1G72740.2		Homeodomain-like/winged-helix DNA-binding family protein
Gorai.001G013100	PF03062	PTHR10408	KOG0380	2.3.1.20,2.3.1.75,2.3.1.76	K11155	AT2G19450.1	ABX45,AS11,ATDGAT,DGAT1,RDS1,TAG1	membrane bound O-acyl transferase (MBOAT) family protein
Gorai.001G013400						AT2G19390.1
Gorai.001G014000	PF00400	PTHR22841	KOG0265		K12602	AT4G29830.1	VIP3	Transducin/WD40 repeat-like superfamily protein
Gorai.001G014700	PF07650,PF00189	PTHR11760	KOG3181		K02985	AT5G35530.1		Ribosomal protein S3 family protein
Gorai.001G015200	PF00249	PTHR10641	KOG0048			AT5G35550.1	ATMYB123,ATTT2,MYB123,TT2	Duplicated homeodomain-like superfamily protein
Gorai.001G016000	PF00092	PTHR10338				AT1G19110.1		inter-alpha-trypsin inhibitor heavy chain-related
Gorai.001G016100	PF01423	PTHR15588	KOG1782			AT3G14080.1		Small nuclear ribonucleoprotein family protein
Gorai.001G016600	PF00076	PTHR10432	KOG0148			AT1G17370.1	UBP1B	oligouridylate binding protein 1B
Gorai.001G017100	PF08161	PTHR21576	KOG1248			AT2G34357.1		ARM repeat superfamily protein
Gorai.001G017800	PF02383	PTHR11200	KOG1888			AT3G43220.1		Phosphoinositide phosphatase family protein
Gorai.001G017900	PF00010	PTHR10014				AT5G58010.1	LRL3	LJRHL1-like 3
Gorai.001G018100	PF01363,PF00118,PF01504	PTHR23086	KOG0230			AT3G14270.1	FAB1B	phosphatidylinositol-4-phosphate 5-kinase family protein
Gorai.001G018200	PF04043,PF01095					AT5G20860.1		Plant invertase/pectin methylesterase inhibitor superfamily
Gorai.001G018400	PF06941					AT4G33140.1		Haloacid dehalogenase-like hydrolase (HAD) superfamily protein
Gorai.001G018700	PF01369,PF09324	PTHR10663	KOG0929		K13462	AT3G43300.1	ATMIN7,BEN1	HOPM interactor 7
Gorai.001G019200	PF00533	PTHR13561				AT2G26270.1
Gorai.001G019500	PF07714,PF00069	PTHR23258	KOG1187			AT2G26290.1	ARSK1	root-specific kinase 1
Gorai.001G019800	PF08263,PF00560,PF00069,PF07714	PTHR23258	KOG1187			AT2G26330.1	ER,QRP1	Leucine-rich receptor-like protein kinase family protein
Gorai.001G020200	PF00646	PTHR23125	KOG1947			AT4G33210.1	SLOMO	F-box family protein
Gorai.001G020700	PF04757,PF00097	PTHR23350	KOG0317		K13346	AT2G26350.1	ATPEX10,PEX10	peroxin 10
Gorai.001G020900	PF00924		KOG4629			AT5G12080.1	ATMSL10,MSL10	mechanosensitive channel of small conductance-like 10
Gorai.001G021100	PF00795	PTHR23088	KOG0806	3.5.1.3	K13566	AT5G12040.1		Nitrilase/cyanide hydratase and apolipoprotein N-acyltransferase family protein
Gorai.001G022400						AT4G33050.3	EDA39	calmodulin-binding family protein
Gorai.001G022800	PF07714,PF00069	PTHR23257	KOG0192	2.7.11.25	K04424	AT5G11850.1		Protein kinase superfamily protein
Gorai.001G023300	PF00400	PTHR11871	KOG1354			AT1G17720.2	ATB BETA	Protein phosphatase 2A, regulatory subunit PR55
Gorai.001G023500	PF01058	PTHR11995	KOG1687	1.6.5.3,1.6.99.3	K03940	AT5G11770.1		NADH-ubiquinone oxidoreductase 20 kDa subunit, mitochondrial
Gorai.001G023700	PF01650	PTHR12000	KOG1348	3.4.22.34	K01369	AT4G32940.1	GAMMA-VPE,GAMMAVPE	gamma vacuolar processing enzyme
Gorai.001G024100					K12125	AT2G25930.1	ELF3,PYK20	hydroxyproline-rich glycoprotein family protein
Gorai.001G024700						AT1G76480.2
Gorai.001G025800	PF03386					AT5G25940.1		early nodulin-related
Gorai.001G025900	PF04928,PF01909,PF04926	PTHR10682	KOG2245	2.7.7.19	K14376	AT2G25850.4	PAPS2	poly(A) polymerase 2
Gorai.001G026000	PF08263,PF00560,PF00069,PF07714	PTHR23258	KOG1187			AT5G25930.1		Protein kinase family protein with leucine-rich repeat domain
Gorai.001G026100	PF02190	PTHR14255	KOG1400		K11793	AT2G25740.1		ATP-dependent protease La (LON) domain protein
Gorai.001G026200	PF00390,PF03949	PTHR23406	KOG1257	1.1.1.40	K00029	AT5G25880.1	ATNADP-ME3,NADP-ME3	NADP-malic enzyme 3
Gorai.001G026700	PF08263,PF00560,PF00069,PF07714	PTHR23258	KOG1187			AT2G25790.1		Leucine-rich receptor-like protein kinase family protein
Gorai.001G027600						AT5G11530.1	EMF1	embryonic flower 1 (EMF1)
Gorai.001G028000	PF00155	PTHR11879	KOG1411			AT5G11520.1	ASP3,YLS4	aspartate aminotransferase 3
Gorai.001G028100	PF00155	PTHR11879	KOG1411	2.6.1.1	K00813	AT5G11520.1	ASP3,YLS4	aspartate aminotransferase 3
Gorai.001G028600	PF05670	PTHR13049	KOG3272			AT5G11500.1
Gorai.001G028700	PF01925	PTHR14255				AT2G25737.1		Sulfite exporter TauE/SafE family protein
Gorai.001G030400	PF00704	PTHR11177	KOG2806	3.2.1.14	K01183	AT4G19810.1		Glycosyl hydrolase family protein with chitinase insertion domain
Gorai.001G030700	PF06364					AT2G24290.1		Protein of unknown function (DUF1068)
Gorai.001G031400	PF05182					AT5G58040.1	ATFIP1[V],ATFIPS5,FIP1[V],FIPS5	homolog of yeast FIP1 [V]
Gorai.001G032400	PF04086,PF02881,PF00448	PTHR11564	KOG0781		K13431	AT4G30600.1		signal recognition particle receptor alpha subunit family protein
Gorai.001G033000	PF03969	PTHR12169	KOG2383			AT2G25530.1		AFG1-like ATPase family protein
Gorai.001G033700						AT3G11760.1
Gorai.001G034900	PF01842					AT5G25320.1		ACT-like superfamily protein
Gorai.001G035500						AT5G25265.1
Gorai.001G035900	PF08626	PTHR21512	KOG1953			AT5G11040.1	AtTRS120,TRS120	TRS120
Gorai.001G036400	PF00069,PF07714	PTHR23258	KOG1187			AT2G25220.1		Protein kinase superfamily protein
Gorai.001G037100	PF02815	PTHR10050	KOG3358			AT2G25110.1	AtSDF2,ATSDL,SDF2	stromal cell-derived factor 2-like protein precursor
Gorai.001G037500	PF04494,PF00400	PTHR19879	KOG0263		K03130	AT5G25150.1	TAF5	TBP-associated factor 5
Gorai.001G037900	PF04563,PF04561,PF04565,PF04566,PF04567,PF00562,PF04560	PTHR20856	KOG0214			AT3G23780.1	DMS2,DRD2,NRPD2,NRPD2A,NRPE2	nuclear RNA polymerase D2A
Gorai.001G038000	PF00378	PTHR11941	KOG1684	3.1.2.4	K05605	AT4G31810.1		ATP-dependent caseinolytic (Clp) protease/crotonase family protein
Gorai.001G038100	PF08371	PTHR10185	KOG3603
Gorai.001G038200	PF00651,PF03000					AT4G31820.1	ENP,MAB4,NPY1	Phototropic-responsive NPH3 family protein
Gorai.001G038400	PF00481	PTHR13832	KOG0697	3.1.3.16	K01090	AT4G31860.1		Protein phosphatase 2C family protein
Gorai.001G038900						AT2G24970.1
Gorai.001G039100	PF06925,PF04101	PTHR21015		2.4.1.46	K03715	AT4G31780.2	MGD1,MGDA	monogalactosyl diacylglycerol synthase 1
Gorai.001G039800	PF03540	PTHR21242			K03134	AT4G31720.1	STG1,TAF10,TAFII15	TBP-associated factor II 15
Gorai.001G040700	PF00642	PTHR12547				AT3G19360.1		Zinc finger (CCCH-type) family protein
Gorai.001G041100	PF10156					AT5G20170.1		RNA polymerase II transcription mediators
Gorai.001G041400	PF01636,PF01633	PTHR22603	KOG4720			AT2G26830.1	emb1187	Protein kinase superfamily protein
Gorai.001G041700						AT1G67170.1
Gorai.001G042000	PF11894		KOG1835		K14310	AT5G51200.1		Protein of unknown function (DUF3414)
Gorai.001G042100	PF03105	PTHR10783	KOG1161			AT2G26660.1	ATSPX2,SPX2	SPX domain gene 2
Gorai.001G043000						AT4G02530.1		chloroplast thylakoid lumen protein
Gorai.001G043200						AT3G13690.1		Protein kinase protein with adenine nucleotide alpha hydrolases-like domain
Gorai.001G043400						AT3G33530.1		Transducin family protein / WD-40 repeat family protein
Gorai.001G043700	PF07576,PF02148	PTHR10420	KOG0804			AT2G42160.1	BRIZ1	zinc finger (ubiquitin-hydrolase) domain-containing protein
Gorai.001G044200	PF00069,PF07714	PTHR23258	KOG1187			AT3G01300.1		Protein kinase superfamily protein
Gorai.001G044700	PF03552	PTHR13301:SF1		2.4.1.12	K10999	AT5G17420.1	ATCESA7,CESA7,IRX3,MUR10	Cellulose synthase family protein
Gorai.001G044800	PF05198,PF00707	PTHR10938			K02520	AT4G30690.1		Translation initiation factor 3 protein
Gorai.001G045200	PF04862					AT5G11420.1		Protein of unknown function, DUF642
Gorai.001G045600	PF10513	PTHR12663				AT4G32620.1		Enhancer of polycomb-like transcription factor protein
Gorai.001G045700	PF01603	PTHR10257	KOG2085		K11584	AT5G25510.1		Protein phosphatase 2A regulatory B subunit family protein
Gorai.001G045800	PF01433	PTHR15137	KOG1932		K03128	AT1G73960.1	TAF2	TBP-associated factor 2
Gorai.001G046200	PF00338	PTHR11700	KOG0900		K02969	AT3G47370.1		Ribosomal protein S10p/S20e family protein
Gorai.001G047000	PF00999	PTHR16254	KOG1650			AT5G51710.2	ATKEA5,KEA5	K+ efflux antiporter 5
Gorai.001G047700	PF06522					AT3G48140.1		B12D protein
Gorai.001G048000	PF00436		KOG1653		K03111	AT3G18580.1		Nucleic acid-binding, OB-fold-like protein
Gorai.001G049000	PF00230	PTHR19139	KOG0223		K09873	AT3G47440.1	TIP5;1	tonoplast intrinsic protein 5;1
Gorai.001G049600	PF00827	PTHR11847	KOG1678		K02877	AT4G16720.1		Ribosomal protein L23/L15e family protein
Gorai.001G049700	PF05132	PTHR13408	KOG3122			AT5G09380.1		RNA polymerase III RPC4
Gorai.001G050100	PF08240,PF00107	PTHR11695	KOG1197	1.6.5.5	K00344	AT5G61510.1		GroES-like zinc-binding alcohol dehydrogenase family protein
Gorai.001G050300	PF00582,PF00069,PF07714,PF04564	PTHR23258	KOG1187			AT4G25160.1		U-box domain-containing protein kinase family protein
Gorai.001G050900	PF12397,PF08146	PTHR13457	KOG1837		K14550	AT3G06530.1		ARM repeat superfamily protein
Gorai.001G051000	PF00365	PTHR13697	KOG2440	2.7.1.11	K00850	AT5G61580.1	PFK4	phosphofructokinase 4
Gorai.001G051500	PF09733	PTHR22597	KOG2350			AT5G51230.1	AtEMF2,CYR1,EMF2,VEF2	VEFS-Box of polycomb protein
Gorai.001G051600	PF02475,PF10672,PF05175,PF01170,PF06325,PF03602	PTHR18895				AT1G54310.2		S-adenosyl-L-methionine-dependent methyltransferases superfamily protein
Gorai.001G052000	PF01426,PF00385,PF00145	PTHR10629		2.1.1.37	K00558	AT1G69770.1	CMT3	chromomethylase 3
Gorai.001G053000	PF02861,PF00004,PF07724,PF07728,PF10431	PTHR11638	KOG1051			AT5G51070.1	CLPD,ERD1,SAG15	Clp ATPase
Gorai.001G053100	PF00498,PF06087,PF08797	PTHR12415	KOG2031			AT5G07400.1		forkhead-associated domain-containing protein / FHA domain-containing protein
Gorai.001G053300	PF08414,PF01794,PF08022,PF08030	PTHR11972	KOG0039			AT5G51060.1	ATRBOHC,RBOHC,RHD2	NADPH/respiratory burst oxidase protein D
Gorai.001G053700	PF03937	PTHR12469	KOG3326			AT5G51040.1
Gorai.001G054000						AT5G61865.1
Gorai.001G054100	PF00400	PTHR22850	KOG0265			AT5G50970.1		transducin family protein / WD-40 repeat family protein
Gorai.001G054400	PF05175,PF08242,PF08241,PF07109	PTHR18895	KOG1270	2.1.1.11	K03428	AT4G25080.1	CHLM	magnesium-protoporphyrin IX methyltransferase
Gorai.001G054500		PTHR12860	KOG2460		K03107	AT5G61970.1		signal recognition particle-related / SRP-related
Gorai.001G055300	PF00069,PF07714	PTHR11295	KOG0600			AT5G50860.1		Protein kinase superfamily protein
Gorai.001G055800	PF00202	PTHR11986	KOG1401	5.4.3.8	K01845	AT3G48730.1	GSA2	glutamate-1-semialdehyde 2,1-aminomutase 2
Gorai.001G056700	PF08585	PTHR14790				AT5G63540.1	ATRMI1,BLAP75,RMI1	Domain of unknown function (DUF1767)
Gorai.001G057200	PF00005,PF01061,PF08370	PTHR19241	KOG0065			AT1G15520.1	ABCG40,ATABCG40,ATPDR12,PDR12	pleiotropic drug resistance 12
Gorai.001G058100	PF00571,PF00564	PTHR11911				AT5G50530.1		CBS / octicosapeptide/Phox/Bemp1 (PB1) domains-containing protein
Gorai.001G058200	PF04185			3.1.4.3	K01114	AT3G48610.1	NPC6	non-specific phospholipase C6
Gorai.001G059100	PF08238,PF01753	PTHR13244				AT1G67340.1		HCP-like superfamily protein with MYND-type zinc finger
Gorai.001G059200	PF00571	PTHR13780	KOG1764			AT3G48530.1	KING1	SNF1-related protein kinase regulatory subunit gamma 1
Gorai.001G059400	PF00498,PF05496,PF00004	PTHR23074	KOG0737			AT4G02480.1		AAA-type ATPase family protein
Gorai.001G059700				5.5.1.9	K08246	AT5G50375.1	CPI1	cyclopropyl isomerase
Gorai.001G059900	PF00764	PTHR11587	KOG1706	6.3.4.5	K01940	AT4G24830.1		arginosuccinate synthase family
Gorai.001G060200	PF08156,PF08060,PF01798	PTHR10894	KOG2573		K14564	AT1G56110.1	NOP56	homolog of nucleolar protein NOP56
Gorai.001G061900	PF02375,PF02373	PTHR10694				AT3G48430.1	REF6	relative of early flowering 6
Gorai.001G062000	PF02847	PTHR12626	KOG0403			AT5G63190.1		MA3 domain-containing protein
Gorai.001G062100	PF01535	PTHR10483				AT5G50280.1	EMB1006	Pentatricopeptide repeat (PPR) superfamily protein
Gorai.001G062200	PF00004,PF12169	PTHR11669	KOG0989			AT4G24790.1		AAA-type ATPase family protein
Gorai.001G062700	PF00561,PF00326,PF01738	PTHR12277	KOG1552			AT4G24760.1		alpha/beta-Hydrolases superfamily protein
Gorai.001G063100	PF00076	PTHR10432	KOG0131			AT4G24770.1	ATRBP31,ATRBP33,CP31,RBP31	31-kDa RNA binding protein
Gorai.001G063800	PF00069,PF07714	PTHR11295	KOG0671	2.7.12.1	K08287	AT4G24740.1	AFC2,AME1,FC2	FUS3-complementing gene 2
Gorai.001G064000	PF02657,PF02445			2.5.1.72	K03517	AT5G50210.1	OLD5,QS,SUFE3	quinolinate synthase
Gorai.001G064700	PF00808	PTHR11064	KOG0871			AT5G23090.4	NF-YB13	nuclear factor Y, subunit B13
Gorai.001G065100	PF00581					AT5G23060.1	CaS	calcium sensing receptor
Gorai.001G065800	PF01248	PTHR23105	KOG3167		K11129	AT5G08180.1		Ribosomal protein L7Ae/L30e/S12e/Gadd45 family protein
Gorai.001G065900	PF04371			3.5.3.12	K10536	AT5G08170.1	ATAIH,EMB1873	porphyromonas-type peptidyl-arginine deiminase family protein
Gorai.001G066000	PF00069,PF07714	PTHR22967	KOG2345			AT5G08160.1	ATPK3,PK3	serine/threonine protein kinase 3
Gorai.001G066400	PF00628	PTHR15242				AT3G05670.1		RING/U-box protein
Gorai.001G068600	PF01564	PTHR11558	KOG1562			AT1G23820.1	SPDS1	spermidine synthase 1
Gorai.001G070000						AT1G48580.1
Gorai.001G071200	PF00171	PTHR11699	KOG2450	1.2.1.8	K00130	AT1G74920.1	ALDH10A8	aldehyde dehydrogenase 10A8
Gorai.001G071800	PF03141,PF08241					AT1G26850.1		S-adenosyl-L-methionine-dependent methyltransferases superfamily protein
Gorai.001G072500	PF00639	PTHR10657	KOG3258	5.2.1.8	K09579	AT1G26550.1		FKBP-like peptidyl-prolyl cis-trans isomerase family protein
Gorai.001G072600	PF03254			2.4.1.-	K13681	AT2G03220.1	ATFT1,ATFUT1,FT1,MUR2	fucosyltransferase 1
Gorai.001G073500	PF01145	PTHR10264	KOG2620			AT5G62740.1	ATHIR1,HIR1	SPFH/Band 7/PHB domain-containing membrane-associated protein family
Gorai.001G074000	PF08263,PF00560,PF00069,PF07714	PTHR23258	KOG1187			AT5G62710.1		Leucine-rich repeat protein kinase family protein
Gorai.001G074100	PF09429	PTHR13361	KOG4672			AT5G62640.1	ELF5	proline-rich family protein
Gorai.001G074500						AT3G47510.1
Gorai.001G075000	PF00249	PTHR10641	KOG0048			AT1G68320.1	AtMYB62,BW62B,BW62C,MYB62	myb domain protein 62
Gorai.001G076000	PF00400	PTHR22840	KOG0640		K14406	AT5G60940.1		Transducin/WD40 repeat-like superfamily protein
Gorai.001G076600		PTHR21726				AT1G74160.1
Gorai.001G076800	PF06549					AT5G08050.1		Protein of unknown function (DUF1118)
Gorai.001G077200						AT5G61040.1
Gorai.001G077300	PF00702	PTHR10000	KOG1615	3.1.3.3	K01079	AT1G18640.2	PSP	3-phosphoserine phosphatase
Gorai.001G077500	PF10160		KOG4536			AT3G05010.1		Protein of unknown function, transmembrane-40
Gorai.001G077600	PF02861,PF00004,PF07724,PF00158,PF07728,PF10431	PTHR11638	KOG1051			AT1G74310.1	ATHSP101,HOT1,HSP101	heat shock protein 101
Gorai.001G078000	PF00560	PTHR23258				AT5G61240.1		Leucine-rich repeat (LRR) family protein
Gorai.001G078100	PF05739	PTHR19305	KOG3065		K08509	AT5G61210.1	ATSNAP33,ATSNAP33B,SNAP33,SNP33	soluble N-ethylmaleimide-sensitive factor adaptor protein 33
Gorai.001G078200	PF12171	PTHR23067				AT5G61190.1		putative endonuclease or glycosyl hydrolase with C2H2-type zinc finger domain
Gorai.001G078600	PF00333,PF03719	PTHR13718	KOG0877		K02981	AT1G58983.1		Ribosomal protein S5 family protein
Gorai.001G079100	PF00097,PF02190	PTHR23327	KOG4159			AT1G18660.1		zinc finger (C3HC4-type RING finger) family protein
Gorai.001G079800	PF03810,PF08389	PTHR12363	KOG2081			AT5G62600.1		ARM repeat superfamily protein
Gorai.001G080000	PF10497,PF02791					AT5G38690.1		Zinc-finger domain of monoamine-oxidase A repressor R1 protein
Gorai.001G081200	PF04116	PTHR11863	KOG0872	1.14.21.6	K00227	AT3G02580.1	BUL1,DWF7,STE1	sterol 1
Gorai.001G082000						AT1G67170.1
Gorai.001G082300	PF01370,PF05368,PF01073	PTHR10366	KOG1502			AT5G14700.1		NAD(P)-binding Rossmann-fold superfamily protein
Gorai.001G082700	PF02765		KOG4757			AT5G06310.1	AtPOT1b	Nucleic acid-binding, OB-fold-like protein
Gorai.001G082900						AT5G16550.1
Gorai.001G083600	PF02798,PF00043	PTHR11260	KOG0867	2.5.1.18	K00799	AT5G17220.1	ATGSTF12,GST26,GSTF12,TT19	glutathione S-transferase phi 12
Gorai.001G083800	PF01965,PF00117	PTHR11019	KOG2764			AT3G02720.1		Class I glutamine amidotransferase-like superfamily protein
Gorai.001G083900	PF05063	PTHR13107	KOG2097			AT4G09980.1	EMB1691	Methyltransferase MT-A70 family protein
Gorai.001G084600	PF06325,PF05175,PF08242,PF08241	PTHR12843	KOG1271			AT1G66680.1	AR401	S-adenosyl-L-methionine-dependent methyltransferases superfamily protein
Gorai.001G085500						AT5G38060.1
Gorai.001G086700	PF05804,PF00514	PTHR23315				AT3G03440.1		ARM repeat superfamily protein
Gorai.001G086800	PF00010					AT5G37800.1	ATRSL1,RSL1	RHD SIX-LIKE 1
Gorai.001G087000	PF00294	PTHR10584	KOG2855	2.7.1.4	K00847	AT1G66430.1		pfkB-like carbohydrate kinase family protein
Gorai.001G088300	PF04683		KOG1308			AT5G16620.1	ATTIC40,PDE120,TIC40	hydroxyproline-rich glycoprotein family protein
Gorai.001G092500	PF06454					AT3G59090.1
Gorai.001G093100			KOG0978			AT2G32240.1
Gorai.001G093300	PF01529	PTHR22883	KOG1311			AT4G15080.1		DHHC-type zinc finger family protein
Gorai.001G093500	PF02535	PTHR11040	KOG1558			AT1G05300.1	ZIP5	zinc transporter 5 precursor
Gorai.001G094400						AT4G20720.1		dentin sialophosphoprotein-related
Gorai.001G094500	PF06364					AT1G05070.1		Protein of unknown function (DUF1068)
Gorai.001G094600	PF05786	PTHR13108	KOG2328		K06676	AT2G32590.1
Gorai.001G095200	PF11976,PF00240	PTHR10562	KOG1769		K12160	AT5G55160.1	ATSUMO2,SUM2,SUMO 2,SUMO2	small ubiquitin-like modifier 2
Gorai.001G095400						AT2G32970.2
Gorai.001G095800	PF08059,PF00789	PTHR23333	KOG2086			AT4G15410.1	PUX5	serine/threonine protein phosphatase 2A 55 kDa regulatory subunit B prime gamma
Gorai.001G096700	PF00072,PF00249	PTHR23283				AT2G25180.1	ARR12,RR12	response regulator 12
Gorai.001G097300		PTHR12553				AT2G04530.1	CPZ,TRZ2	Metallo-hydrolase/oxidoreductase superfamily protein
Gorai.001G097400	PF02969,PF07571	PTHR10221	KOG2549		K03131	AT1G04950.1	ATTAF6,TAF6,TAFII59	TATA BOX ASSOCIATED FACTOR II 59
Gorai.001G097600	PF00566	PTHR22957	KOG2058			AT3G07890.1		Ypt/Rab-GAP domain of gyp1p superfamily protein
Gorai.001G097700	PF00651	PTHR23230	KOG0511			AT2G04740.1		ankyrin repeat family protein
Gorai.001G097800	PF00307	PTHR19961	KOG0046			AT5G35700.1	FIM2	fimbrin-like protein 2
Gorai.001G098100	PF00295					AT5G48140.1		Pectin lyase-like superfamily protein
Gorai.001G099100	PF07647,PF00536					AT3G07760.1		Sterile alpha motif (SAM) domain-containing protein
Gorai.001G102700	PF01764					AT3G07400.1		lipase class 3 family protein
Gorai.001G102900	PF01655	PTHR23413	KOG0878		K02912	AT4G18100.1		Ribosomal protein L32e
Gorai.001G103400	PF00254,PF00515,PF07719	PTHR10516	KOG0543	5.2.1.8	K01802	AT3G25230.1	ATFKBP62,FKBP62,ROF1	rotamase FKBP 1
Gorai.001G103700	PF08240,PF00107	PTHR11695	KOG1198			AT4G13010.1		Oxidoreductase, zinc-binding dehydrogenase family protein
Gorai.001G104300	PF00134	PTHR10026	KOG0794			AT5G48630.1		Cyclin family protein
Gorai.001G104500	PF00067	PTHR19383	KOG0156			AT3G25180.1	CYP82G1	cytochrome P450, family 82, subfamily G, polypeptide 1
Gorai.001G105100	PF00847					AT4G13040.1		Integrase-type DNA-binding superfamily protein
Gorai.001G105200	PF02466					AT3G25120.1		Mitochondrial import inner membrane translocase subunit Tim17/Tim22/Tim23 family protein
Gorai.001G105300	PF00076	PTHR12603	KOG2068	6.3.2.19	K10643	AT3G45630.1		RNA binding (RRM/RBD/RNP motifs) family protein
Gorai.001G105700						AT1G07860.1
Gorai.001G105900						AT5G60050.1		BTB/POZ domain-containing protein
Gorai.001G108600						AT2G28780.1
Gorai.001G109500	PF04564,PF00514,PF05804	PTHR22849				AT3G46510.1	ATPUB13,PUB13	plant U-box 13
Gorai.001G109900	PF00400	PTHR23284	KOG0771		K14003	AT2G01470.1	ATSEC12,STL2P	SEC12P-like 2 protein
Gorai.001G110600	PF01535	PTHR10483				AT1G07590.1		Tetratricopeptide repeat (TPR)-like superfamily protein
Gorai.001G115400		PTHR23083:SF19				AT2G29670.1		Tetratricopeptide repeat (TPR)-like superfamily protein
Gorai.001G115500	PF04715,PF00425	PTHR11236	KOG1223	4.1.3.27	K01657	AT2G29690.1	ASA2,ATHANSYNAB	anthranilate synthase 2
Gorai.001G116000	PF00005,PF01061,PF08370	PTHR19241	KOG0065			AT2G29940.1	ATPDR3,PDR3	pleiotropic drug resistance 3
Gorai.001G116200	PF05686	PTHR12203	KOG2458			AT1G07220.1		Arabidopsis thaliana protein of unknown function (DUF821)
Gorai.001G116600	PF07992,PF00070	PTHR22915	KOG2495	1.6.99.3	K03885	AT2G29990.1	NDA2	alternative NAD(P)H dehydrogenase 2
Gorai.001G117200	PF00355,PF08417	PTHR21266		1.14.12.20	K13071	AT3G44880.1	ACD1,LLS1,PAO	Pheophorbide a oxygenase family protein with Rieske [2Fe-2S] domain
Gorai.001G117500	PF00628	PTHR22664				AT2G27980.1		Acyl-CoA N-acyltransferase with RING/FYVE/PHD-type zinc finger domain
Gorai.001G117600		PTHR12183	KOG4172			AT2G27950.1		Ring/U-Box superfamily protein
Gorai.001G118100	PF00348	PTHR12001	KOG0776			AT2G34630.2	GPPS,GPS1	geranyl diphosphate synthase 1
Gorai.001G118300	PF05577	PTHR11010	KOG2183			AT5G22860.1		Serine carboxypeptidase S28 family protein
Gorai.001G118500	PF00026	PTHR13683	KOG1339	2.7.1.-	K00924	AT5G22850.1		Eukaryotic aspartyl protease family protein
Gorai.001G119100	PF03479					AT2G45850.1		AT hook motif DNA-binding family protein
Gorai.001G119500	PF02493	PTHR10091				AT5G22640.1	emb1211	MORN (Membrane Occupation and Recognition Nexus) repeat-containing protein
Gorai.001G119800	PF00860	PTHR11119	KOG1292			AT2G27810.1	ATNAT12,NAT12	nucleobase-ascorbate transporter 12
Gorai.001G120300	PF04949	PTHR21470				AT2G27740.1		Family of unknown function (DUF662)
Gorai.001G120400	PF03468					AT3G22430.1
Gorai.001G120700	PF00400,PF00160	PTHR11071	KOG0882	5.2.1.8	K12736	AT3G44600.1	CYP71	cyclophilin71
Gorai.001G120800	PF00428	PTHR21141	KOG3449		K02943	AT3G44590.1		60S acidic ribosomal protein family
Gorai.001G122900	PF06258					AT5G22350.1	ELM1	Protein of unknown function (DUF1022)
Gorai.001G123400	PF00795	PTHR23088	KOG0805	3.5.5.1,3.5.5.4	K13035	AT5G22300.1	AtNIT4,NIT4	nitrilase 4
Gorai.001G123900	PF02319	PTHR12081	KOG2577			AT5G22220.2	ATE2FB,E2F1,E2FB	E2F transcription factor 1
Gorai.001G124600	PF05291	PTHR12821	KOG3871			AT1G31660.1
Gorai.001G124800	PF00069,PF07714	PTHR22986	KOG0589	2.7.11.1	K08857	AT3G44200.1	ATNEK6,IBO1,NEK6	NIMA (never in mitosis, gene A)-related 6
Gorai.001G125300	PF11744,PF04632					AT1G08440.1		Aluminium activated malate transporter family protein
Gorai.001G126900	PF08450,PF03088	PTHR10426	KOG1520			AT1G08470.1	SSL3	strictosidine synthase-like 3
Gorai.001G127100	PF00917,PF00443,PF12436	PTHR10420	KOG1863	3.1.2.15	K11838	AT5G06600.1	UBP12	ubiquitin-specific protease 12
Gorai.001G128400	PF00450	PTHR11802	KOG1282			AT3G63470.1	scpl40	serine carboxypeptidase-like 40
Gorai.001G130700	PF00009,PF03144,PF03143	PTHR23115	KOG0052	3.6.5.3	K03231	AT1G07930.1		GTP binding Elongation factor Tu family protein
Gorai.001G132200	PF00069,PF07714,PF03822	PTHR22982	KOG0583			AT2G26980.4	CIPK3,SnRK3.17	CBL-interacting protein kinase 3
Gorai.001G132600	PF08079,PF00327	PTHR11524	KOG3184		K02937	AT3G13580.1		Ribosomal protein L30/L7 family protein
Gorai.001G133000	PF00288	PTHR20861		2.7.1.148	K00919	AT2G26930.1	ATCDPMEK,CDPMEK,ISPE,PDE277	4-(cytidine 5\'-phospho)-2-C-methyl-D-erithritol kinase
Gorai.001G134600	PF04258	PTHR12174	KOG2443	3.4.23.-	K09595	AT2G03120.1	ATSPP,SPP	signal peptide peptidase
Gorai.001G134900	PF00067	PTHR19383	KOG0156			AT5G07990.1	CYP75B1,D501,TT7	Cytochrome P450 superfamily protein
Gorai.001G135000	PF00069,PF07714,PF00036	PTHR22982	KOG0032	2.7.1.-	K00924	AT5G12180.1	CPK17	calcium-dependent protein kinase 17
Gorai.001G135900	PF00106,PF08659	PTHR19410	KOG1208			AT4G27760.1	FEY,FEY3	NAD(P)-binding Rossmann-fold superfamily protein
Gorai.001G136000	PF04227	PTHR10584				AT1G50510.1		indigoidine synthase A family protein
Gorai.001G136900	PF01118,PF03435,PF01370,PF00106,PF05368	PTHR12286				AT1G50450.1		Saccharopine dehydrogenase
Gorai.001G137100	PF00642,PF00076	PTHR10432				AT3G21100.2		RNA-binding (RRM/RBD/RNP motifs) family protein
Gorai.001G137600	PF11891					AT5G12470.1		Protein of unknown function (DUF3411)
Gorai.001G137900	PF03460,PF01077		KOG0560	1.8.7.1	K00392	AT5G04590.1	SIR	sulfite reductase
Gorai.001G138000	PF00069,PF07714,PF00036	PTHR22982	KOG0032	2.7.11.1	K13412	AT5G19450.1	CDPK19,CPK8	calcium-dependent protein kinase 19
Gorai.001G139100	PF00076	PTHR10432	KOG0148			AT5G19350.1		RNA-binding (RRM/RBD/RNP motifs) family protein
Gorai.001G139200	PF04187,PF11891					AT2G40400.1		Protein of unknown function (DUF399 and DUF3411)
Gorai.001G140300	PF07944				K09955	AT5G12950.1		Putative glycosyl hydrolase of unknown function (DUF1680)
Gorai.001G140600
Gorai.001G140800	PF01190					AT4G02270.1	RHS13	root hair specific 13
Gorai.001G141400	PF00307,PF00225	PTHR16012	KOG0239			AT2G47500.1		P-loop nucleoside triphosphate hydrolases superfamily protein with CH (Calponin Homology) domain
Gorai.001G144500	PF00574	PTHR10381	KOG0840	3.4.21.92	K01358	AT1G02560.1	CLPP5,NCLPP1,NCLPP5	nuclear encoded CLP protease 5
Gorai.001G144800	PF09459					AT3G62370.1		heme binding
Gorai.001G145000						AT3G62330.1		Zinc knuckle (CCHC-type) family protein
Gorai.001G145200	PF00501	PTHR11968	KOG1256	6.2.1.3	K01897	AT2G47240.1	CER8,LACS1	AMP-dependent synthetase and ligase family protein
Gorai.001G145600	PF07281					AT4G01935.1
Gorai.001G146200	PF00481	PTHR13832	KOG0698			AT3G62260.1		Protein phosphatase 2C family protein
Gorai.001G146400	PF00106,PF08659	PTHR19410	KOG0725			AT2G47140.1		NAD(P)-binding Rossmann-fold superfamily protein
Gorai.001G146600	PF11722,PF05253,PF05206	PTHR12998	KOG2811			AT4G01880.1		methyltransferases
Gorai.001G147400	PF00069,PF07714	PTHR23258	KOG1187			AT3G62220.1		Protein kinase superfamily protein
Gorai.001G147900	PF03106					AT4G01720.1	AtWRKY47,WRKY47	WRKY family transcription factor
Gorai.001G148800	PF06240,PF03364					AT4G01650.1		Polyketide cyclase / dehydrase and lipid transport protein
Gorai.001G149300	PF00483	PTHR22572	KOG1322			AT1G27680.1	APL2	ADPGLC-PPase large subunit
Gorai.001G149800	PF04427	PTHR22734	KOG2780			AT4G01560.1	MEE49	Ribosomal RNA processing Brix domain protein
Gorai.001G150400	PF04851,PF00270,PF00271,PF03368,PF02170,PF00636,PF00035	PTHR14950	KOG0701	3.1.26.-	K11592	AT1G01040.1	ASU1,ATDCL1,CAF,DCL1,EMB60,EMB76,SIN1,SUS1	dicer-like 1
Gorai.001G151000	PF00069,PF07714,PF03822	PTHR22982	KOG0583			AT1G01140.1	CIPK9,PKS6,SnRK3.12	CBL-interacting protein kinase 9
Gorai.001G151300	PF01529	PTHR22883	KOG1315			AT4G00840.1		DHHC-type zinc finger family protein
Gorai.001G153200	PF04061	PTHR12665	KOG3319			AT1G01230.1		ORMDL family protein
Gorai.001G153500	PF01243	PTHR10851	KOG4558			AT2G46580.1		Pyridoxamine 5\'-phosphate oxidase family protein
Gorai.001G153600	PF07719,PF00515	PTHR19959	KOG1840			AT4G10840.1		Tetratricopeptide repeat (TPR)-like superfamily protein
Gorai.001G153700						AT2G46550.1
Gorai.001G153900	PF02362,PF06507,PF02309					AT2G46530.1	ARF11	auxin response factor 11
Gorai.001G154100	PF00190,PF07883					AT5G39110.1		RmlC-like cupins superfamily protein
Gorai.001G154800	PF00350,PF01031,PF02212	PTHR11566	KOG0446			AT3G61760.1	ADL1B,DL1B	DYNAMIN-like 1B
Gorai.001G155400		PTHR23092	KOG1906			AT3G61690.1		nucleotidyltransferases
Gorai.001G155600	PF00125	PTHR11426	KOG1745		K11253	AT1G01370.1	CENH3,HTR12	Histone superfamily protein
Gorai.001G156300	PF11331					AT2G46380.1		Protein of unknown function (DUF3133)
Gorai.001G157400	PF03168					AT1G01470.1	LEA14,LSR3	Late embryogenesis abundant protein
Gorai.001G158300	PF00281,PF00673	PTHR11994	KOG0398		K02931	AT4G01310.1		Ribosomal L5P family protein
Gorai.001G158500	PF00069,PF07714	PTHR23258	KOG1187			AT4G01330.1		Protein kinase superfamily protein
Gorai.001G159200	PF07064	PTHR22746	KOG2006			AT5G28350.1		Quinoprotein amine dehydrogenase, beta chain-like; RIC1-like guanyl-nucleotide exchange factor
Gorai.001G160900
Gorai.001G168400	PF01388	PTHR15348:SF3				AT2G46040.1		ARID/BRIGHT DNA-binding domain;ELM2 domain protein
Gorai.001G168700	PF08880,PF00176,PF00271,PF00439	PTHR10799	KOG0386			AT2G46020.2	ATBRM,BRM,CHA2,CHR2	transcription regulatory protein SNF2, putative
Gorai.001G168900	PF07690,PF00083	PTHR11662	KOG2532			AT4G00370.1	ANTR2,PHT4;4	Major facilitator superfamily protein
Gorai.001G169100	PF02225,PF04258	PTHR12174	KOG2442			AT1G01650.1	ATSPPL4,SPPL4	SIGNAL PEPTIDE PEPTIDASE-LIKE 4
Gorai.001G169200	PF00582,PF00069,PF07714,PF04564	PTHR23258	KOG1187			AT2G45910.1		U-box domain-containing protein kinase family protein
Gorai.001G170100	PF07287					AT1G01770.1
Gorai.001G170700	PF00390,PF03949	PTHR23406	KOG1257	1.1.1.39	K00028	AT4G00570.1	NAD-ME2	NAD-dependent malic enzyme 2
Gorai.001G170900
Gorai.001G171000	PF00046,PF01852	PTHR19418	KOG0484		K09338	AT4G00730.1	AHDP,ANL2	Homeobox-leucine zipper family protein / lipid-binding START domain-containing protein
Gorai.001G171500	PF03141					AT4G00750.1		S-adenosyl-L-methionine-dependent methyltransferases superfamily protein
Gorai.001G172400	PF01985					AT4G31010.1		RNA-binding CRS1 / YhbY (CRM) domain-containing protein
Gorai.001G172700	PF02374,PF01656	PTHR10803	KOG2825	3.6.3.16	K01551	AT1G01910.1		P-loop containing nucleoside triphosphate hydrolases superfamily protein
Gorai.001G173700	PF08659,PF00106,PF01370,PF05368,PF01073,PF07993	PTHR10366	KOG1502			AT2G45400.1	BEN1	NAD(P)-binding Rossmann-fold superfamily protein
Gorai.001G173900	PF08659,PF01370,PF02719,PF01073,PF07993	PTHR10366	KOG1502			AT2G45400.1	BEN1	NAD(P)-binding Rossmann-fold superfamily protein
Gorai.001G174100	PF01529	PTHR22883	KOG1315			AT3G60800.1		DHHC-type zinc finger family protein
Gorai.001G174200	PF08069,PF00312	PTHR11885	KOG0400		K02953	AT4G00100.1	ATRPS13A,PFL2,RPS13,RPS13A	ribosomal protein S13A
Gorai.001G174400	PF00275	PTHR21090	KOG0692	2.5.1.19	K00800	AT2G45300.1		RNA 3\'-terminal phosphate cyclase/enolpyruvate transferase, alpha/beta
Gorai.001G174700	PF12352	PTHR21094	KOG3208		K08495	AT2G45200.1	ATGOS12,GOS12	golgi snare 12
Gorai.001G175600						AT2G45060.1		Uncharacterised conserved protein UCP022280
Gorai.001G176200	PF00009,PF03144,PF03764,PF00679	PTHR23115	KOG0465	3.6.5.3	K02355	AT1G45332.1		Translation elongation factor EFG/EF2 protein
Gorai.001G177100	PF00249	PTHR10641	KOG0048		K09422	AT3G23250.1	ATMYB15,ATY19,MYB15	myb domain protein 15
Gorai.001G177700		PTHR12383	KOG1568			AT2G31140.1		Peptidase S24/S26A/S26B/S26C family protein
Gorai.001G178600	PF02375,PF02373,PF02928	PTHR10694				AT2G38950.1		Transcription factor jumonji (jmj) family protein / zinc finger (C5HC2 type) family protein
Gorai.001G178900	PF03141,PF08241					AT1G04430.1		S-adenosyl-L-methionine-dependent methyltransferases superfamily protein
Gorai.001G179100	PF07933	PTHR12847	KOG2500			AT1G03900.1	ATNAP4,NAP4	non-intrinsic ABC protein 4
Gorai.001G179600	PF08616	PTHR14095	KOG2562		K11583	AT5G44090.1		Calcium-binding EF-hand family protein
Gorai.001G179800	PF01494,PF00732,PF00890,PF05199	PTHR11552	KOG1238			AT4G28570.1		Long-chain fatty alcohol dehydrogenase family protein
Gorai.001G181700						AT2G20390.1
Gorai.001G182000	PF03070	PTHR20858				AT5G32470.1		Haem oxygenase-like, multi-helical
Gorai.001G182400	PF00664,PF00005	PTHR19242	KOG0054			AT1G04120.1	ABCC5,ATABCC5,ATMRP5,MRP5	multidrug resistance-associated protein 5
Gorai.001G182800	PF00400	PTHR22874	KOG0266			AT1G04140.2		Transducin family protein / WD-40 repeat family protein
Gorai.001G183500	PF04863,PF04864,PF00155	PTHR11751	KOG0257			AT1G34060.1		Pyridoxal phosphate (PLP)-dependent transferases superfamily protein
Gorai.001G184100						AT1G56233.1		Protein of unknown function (PD694200)
Gorai.001G184300	PF02362					AT3G24650.1	ABI3,SIS10	AP2/B3-like transcriptional factor family protein
Gorai.001G184400	PF08263,PF00560,PF00069,PF07714	PTHR23258	KOG1187			AT5G48940.1		Leucine-rich repeat transmembrane protein kinase family protein
Gorai.001G185100	PF00564,PF07714,PF00069	PTHR23257	KOG0192			AT3G24715.1		Protein kinase superfamily protein with octicosapeptide/Phox/Bem1p domain
Gorai.001G185200	PF00108,PF02803	PTHR18919	KOG1389			AT2G33150.1	KAT2,PED1,PKT3	peroxisomal 3-ketoacyl-CoA thiolase 3
Gorai.001G186200	PF08701,PF02421,PF01926	PTHR11089	KOG2484		K14538	AT3G07050.1		GTP-binding family protein
Gorai.001G186700	PF00572	PTHR11545	KOG3204		K02872	AT5G48760.1		Ribosomal protein L13 family protein
Gorai.001G186800	PF11721,PF00560,PF07714,PF00069	PTHR23258	KOG1187			AT5G48740.1		Leucine-rich repeat protein kinase family protein
Gorai.001G187100	PF07529					AT3G24870.1		Helicase/SANT-associated, DNA binding protein
Gorai.001G188000	PF04113	PTHR12959	KOG2407		K05292	AT3G07140.1		GPI transamidase component Gpi16 subunit family protein
Gorai.001G188300	PF00847					AT4G13040.3		Integrase-type DNA-binding superfamily protein
Gorai.001G188500	PF01501			2.4.1.43	K13648	AT3G25140.1	GAUT8,QUA1	Nucleotide-diphospho-sugar transferases superfamily protein
Gorai.001G189600	PF03016	PTHR11062	KOG1021			AT3G07620.1		Exostosin family protein
Gorai.001G190700	PF05804,PF00514	PTHR23315				AT4G12710.1		ARM repeat superfamily protein
Gorai.001G191000	PF00218	PTHR22854	KOG4201	4.1.1.48	K01609	AT5G48220.1		Aldolase-type TIM barrel family protein
Gorai.001G192000	PF00504	PTHR21649			K08913	AT2G05100.1	LHCB2,LHCB2.1	photosystem II light harvesting complex gene 2.1
Gorai.001G193000	PF10536					AT2G04865.1		Aminotransferase-like, plant mobile domain family protein
Gorai.001G193700	PF07973,PF00587,PF03129	PTHR11451	KOG1637	6.1.1.3	K01868	AT2G04842.1	EMB2761	threonyl-tRNA synthetase, putative / threonine--tRNA ligase, putative
Gorai.001G193800	PF00295			3.2.1.67	K01213	AT3G07820.1		Pectin lyase-like superfamily protein
Gorai.001G195000	PF06248	PTHR12205	KOG2163		K11578	AT2G32900.1	ATZW10	centromere/kinetochore protein, putative (ZW10)
Gorai.001G195400	PF04083,PF00561	PTHR11005	KOG2624			AT5G14180.1	MPL1	Myzus persicae-induced lipase 1
Gorai.001G195600	PF00642	PTHR12620	KOG1677			AT1G04990.1		Zinc finger C-x8-C-x5-C-x3-H type family protein
Gorai.001G196500	PF03214			2.4.1.-,5.4.99.-	K13379	AT3G02230.1	ATRGP1,RGP1	reversibly glycosylated polypeptide 1
Gorai.001G197100	PF00111,PF10588,PF00384,PF09326	PTHR11615	KOG2282	1.6.5.3,1.6.99.3	K03934	AT5G37510.2	CI76,EMB1467	NADH-ubiquinone dehydrogenase, mitochondrial, putative
Gorai.001G197600	PF01738,PF02230	PTHR17630	KOG3043	3.1.1.45	K01061	AT2G32520.1		alpha/beta-Hydrolases superfamily protein
Gorai.001G197700	PF02681					AT3G21610.1		Acid phosphatase/vanadium-dependent haloperoxidase-related protein
Gorai.001G198100	PF08263,PF00560,PF00069,PF07714	PTHR23258	KOG1187			AT1G48480.1	RKL1	receptor-like kinase 1
Gorai.001G199400		PTHR11216	KOG0998			AT1G21630.1		Calcium-binding EF hand family protein
Gorai.001G199700	PF00773	PTHR23355	KOG2102	3.1.13.-	K12585	AT2G17510.1	EMB2763	ribonuclease II family protein
Gorai.001G199800	PF00069,PF07714	PTHR23257	KOG0192			AT5G58520.1		Protein kinase superfamily protein
Gorai.001G200600			KOG0978			AT1G67230.1	LINC1	little nuclei1
Gorai.001G201800	PF12338,PF00101			4.1.1.39	K01602	AT5G38430.1		Ribulose bisphosphate carboxylase (small chain) family protein
Gorai.001G203800	PF01619	PTHR13914	KOG0186	1.5.99.8	K00318	AT5G38710.1		Methylenetetrahydrofolate reductase family protein
Gorai.001G204300	PF00111,PF10588,PF00384,PF09326	PTHR11615	KOG2282	1.6.5.3,1.6.99.3	K03934	AT5G37510.1	CI76,EMB1467	NADH-ubiquinone dehydrogenase, mitochondrial, putative
Gorai.001G205700	PF01501			2.4.1.43	K13648	AT3G02350.1	GAUT9	galacturonosyltransferase 9
Gorai.001G206000	PF01490,PF03222	PTHR22950	KOG1305			AT3G30390.1		Transmembrane amino acid transporter family protein
Gorai.001G206200	PF00498	PTHR23308	KOG1881			AT5G38840.1		SMAD/FHA domain-containing protein
Gorai.001G206500	PF00569	PTHR21725				AT3G02260.1	ASA1,BIG,CRM1,DOC1,LPR1,TIR3,UMB1	auxin transport protein (BIG)
Gorai.001G207700	PF02005	PTHR10631	KOG1253	2.1.1.32	K00555	AT5G15810.1		N2,N2-dimethylguanosine tRNA methyltransferase
Gorai.001G208000	PF03214			2.4.1.-,5.4.99.-	K13379	AT3G02230.1	ATRGP1,RGP1	reversibly glycosylated polypeptide 1
Gorai.001G208200	PF00067	PTHR19383	KOG0157	1.14.-.-	K12640	AT3G30180.1	BR6OX2,CYP85A2	brassinosteroid-6-oxidase 2
Gorai.001G211000						AT1G06660.1
Gorai.001G211400	PF01775	PTHR10052	KOG0829		K02882	AT2G34480.1		Ribosomal protein L18ae/LX family protein
Gorai.001G211500	PF04841,PF04840	PTHR12811	KOG2280			AT2G38020.1	EMB258,MAN,VCL1	vacuoleless1 (VCL1)
Gorai.001G212400	PF00400,PF08149	PTHR14085	KOG1272			AT3G10530.1		Transducin/WD40 repeat-like superfamily protein
Gorai.001G212500	PF03171	PTHR10209	KOG0143			AT1G14130.1		2-oxoglutarate (2OG) and Fe(II)-dependent oxygenase superfamily protein
Gorai.001G212600		PTHR21551				AT3G22270.1		Topoisomerase II-associated protein PAT1
Gorai.001G212800	PF02338	PTHR12419				AT3G22260.1		Cysteine proteinases superfamily protein
Gorai.001G213800	PF00067	PTHR19383	KOG0157			AT4G15110.1	CYP97B3	cytochrome P450, family 97, subfamily B, polypeptide 3
Gorai.001G215600	PF03152	PTHR12555	KOG1816			AT4G15420.1		Ubiquitin fusion degradation UFD1 family protein
Gorai.001G216200	PF05834				K14606	AT2G32640.1		Lycopene beta/epsilon cyclase protein
Gorai.001G216600	PF00892	PTHR22911	KOG4510			AT2G05755.1		Nodulin MtN21 /EamA-like transporter family protein
Gorai.001G216700						AT2G32980.1
Gorai.001G216800	PF11976,PF00240	PTHR10562	KOG1769		K12160	AT5G55160.2	ATSUMO2,SUM2,SUMO 2,SUMO2	small ubiquitin-like modifier 2
Gorai.001G216900	PF00332,PF07983					AT2G05790.1		O-Glycosyl hydrolases family 17 protein
Gorai.001G217700	PF04083,PF00561	PTHR11005	KOG2624			AT5G14180.1	MPL1	Myzus persicae-induced lipase 1
Gorai.001G218300	PF00782	PTHR10159	KOG1716			AT2G04550.1	DSPTP1E,IBR5	indole-3-butyric acid response 5
Gorai.001G218800	PF00566	PTHR22957	KOG2058			AT3G07890.1		Ypt/Rab-GAP domain of gyp1p superfamily protein
Gorai.001G218900	PF00307	PTHR19961	KOG0046			AT5G35700.1	FIM2	fimbrin-like protein 2
Gorai.001G219100	PF02115	PTHR10980	KOG3205		K12462	AT3G07880.1	SCN1	Immunoglobulin E-set superfamily protein
Gorai.001G220300	PF04526	PTHR23130	KOG4293			AT5G35735.1		Auxin-responsive family protein
Gorai.001G220400	PF00651,PF03000					AT5G48130.1		Phototropic-responsive NPH3 family protein
Gorai.001G220600	PF02518,PF00183	PTHR11528	KOG0019			AT3G07770.1	AtHsp90-6,AtHsp90.6,Hsp89.1	HEAT SHOCK PROTEIN 89.1
Gorai.001G222700	PF00067	PTHR19383	KOG0156			AT4G39950.1	CYP79B2	cytochrome P450, family 79, subfamily B, polypeptide 2
Gorai.001G223100						AT2G04360.1
Gorai.001G223800	PF00643,PF06203					AT3G07650.1	COL9	CONSTANS-like 9
Gorai.001G224400	PF00025,PF00071,PF08477,PF04670,PF00009	PTHR11708	KOG0098		K07976	AT4G17170.1	AT-RAB2,ATRAB-B1B,ATRAB2A,ATRABB1C,RAB-B1B,RAB2A,RABB1C	RAB GTPase homolog B1C
Gorai.001G224500	PF00483	PTHR22572	KOG1322	2.7.7.27	K00975	AT5G48300.1	ADG1,APS1	ADP glucose pyrophosphorylase 1
Gorai.001G225300						AT5G48310.1
Gorai.001G225800						AT4G12760.1
Gorai.001G226100	PF00445	PTHR11240	KOG1642	3.1.27.1	K01166	AT2G39780.1	RNS2	ribonuclease 2
Gorai.001G227000	PF07899					AT5G48385.1		FRIGIDA-like protein
Gorai.001G228100	PF01477,PF00305	PTHR11771				AT3G22400.1	LOX5	PLAT/LH2 domain-containing lipoxygenase family protein
Gorai.001G228400	PF01758	PTHR10361	KOG2718			AT3G25410.1		Sodium Bile acid symporter family
Gorai.001G229300	PF04526,PF03188	PTHR23130	KOG4293			AT3G25290.1		Auxin-responsive family protein
Gorai.001G230100	PF00254	PTHR10516	KOG0549	5.2.1.8	K09569	AT3G25220.1	FKBP15-1	FK506-binding protein 15 kD-1
Gorai.001G231200	PF07897					AT3G29575.1	AFP3	ABI five binding protein 3
Gorai.001G231500	PF00498					AT3G07220.1		SMAD/FHA domain-containing protein
Gorai.001G232700	PF10510	PTHR21072	KOG2459			AT3G07180.1		GPI transamidase component PIG-S-related
Gorai.001G233200	PF00400					AT1G19485.1		Transducin/WD40 repeat-like superfamily protein
Gorai.001G233800	PF07529					AT3G24870.1		Helicase/SANT-associated, DNA binding protein
Gorai.001G234000	PF00651,PF03000					AT5G48800.1		Phototropic-responsive NPH3 family protein
Gorai.001G234100	PF08513,PF00400	PTHR22847	KOG0266			AT2G32700.6	LUH	LEUNIG_homolog
Gorai.001G234200	PF00294	PTHR10584	KOG2855	2.7.1.4	K00847	AT4G10260.1		pfkB-like carbohydrate kinase family protein
Gorai.001G234600						AT4G13220.1
Gorai.001G234700	PF05673,PF00004,PF07724	PTHR23073	KOG0726		K03062	AT4G29040.1	RPT2a	regulatory particle AAA-ATPase 2A
Gorai.001G235000						AT5G16950.1
Gorai.001G235400	PF02985,PF12348	PTHR21567				AT2G20190.1	ATCLASP,CLASP	CLIP-associated protein
Gorai.001G236300	PF00294	PTHR10584	KOG2855			AT4G28706.3		pfkB-like carbohydrate kinase family protein
Gorai.001G237100	PF02141	PTHR15288				AT2G20320.1		DENN (AEX-3) domain-containing protein
Gorai.001G237200	PF00400	PTHR16017	KOG0772			AT2G20330.1		Transducin/WD40 repeat-like superfamily protein
Gorai.001G237900	PF03517	PTHR21399	KOG3238		K05019	AT5G62290.2		nucleotide-sensitive chloride conductance regulator (ICln) family protein
Gorai.001G238100	PF03552	PTHR13301:SF1		2.4.1.12	K10999	AT5G44030.1	CESA4,IRX5,NWS2	cellulose synthase A4
Gorai.001G238200	PF05023,PF09328		KOG0632			AT5G44070.1	ARA8,ATPCS1,CAD1,PCS1	phytochelatin synthase 1 (PCS1)
Gorai.001G238400	PF00533	PTHR14955	KOG4362	6.3.2.19	K10683	AT1G04020.1	ATBARD1,BARD1,ROW1	breast cancer associated RING 1
Gorai.001G239200	PF08323,PF00534	PTHR12526				AT3G01180.1	AtSS2,SS2	starch synthase 2
Gorai.001G240000	PF01053,PF01212,PF00266	PTHR11808	KOG0053	2.5.1.48	K01739	AT3G01120.1	ATCYS1,CGS,CGS1,MTO1	Pyridoxal phosphate (PLP)-dependent transferases superfamily protein
Gorai.001G240900	PF05008,PF12352	PTHR21230	KOG1666		K08493	AT5G39510.1	ATVTI11,ATVTI1A,SGR4,VTI11,VTI1A,ZIG,ZIG1	Vesicle transport v-SNARE family protein
Gorai.001G241100	PF07059					AT3G29180.1		Protein of unknown function (DUF1336)
Gorai.001G241600	PF11961,PF05003					AT1G34320.1		Protein of unknown function (DUF668)
Gorai.001G241800	PF05641,PF03735					AT4G32440.1		Plant Tudor-like RNA-binding protein
Gorai.001G242600	PF01257	PTHR10371	KOG3196	1.6.5.3,1.6.99.3	K03943	AT4G02580.1		NADH-ubiquinone oxidoreductase 24 kDa subunit, putative
Gorai.001G243000	PF00646	PTHR23125	KOG1947			AT3G54650.1	FBL17	RNI-like superfamily protein
Gorai.001G243400	PF01501			2.4.1.43	K13648	AT1G06780.1	GAUT6	galacturonosyltransferase 6
Gorai.001G243800	PF07716,PF00170					AT4G38900.2		Basic-leucine zipper (bZIP) transcription factor family protein
Gorai.001G247100	PF03208	PTHR19317	KOG4050			AT5G02040.1	PRA1.A1	prenylated RAB acceptor 1.A1
Gorai.001G247400	PF02771,PF02770,PF00441	PTHR10909	KOG0138			AT3G51840.1	ACX4,ATG6,ATSCX	acyl-CoA oxidase 4
Gorai.001G247600						AT3G59910.1		Ankyrin repeat family protein
Gorai.001G247900	PF00582					AT3G53990.1		Adenine nucleotide alpha hydrolases-like superfamily protein
Gorai.001G248200						AT5G03040.1	iqd2	IQ-domain 2
Gorai.001G248400	PF00573	PTHR19431	KOG1475		K02930	AT3G09630.1		Ribosomal protein L4/L1 family
Gorai.001G249100	PF04571,PF08235	PTHR12181	KOG2116			AT3G09560.1	ATPAH1,PAH1	Lipin family protein
Gorai.001G249500	PF02207	PTHR21497	KOG1139			AT5G02310.1	PRT6	proteolysis 6
Gorai.001G250700	PF03092,PF07690	PTHR10074				AT1G64890.1		Major facilitator superfamily protein
Gorai.001G251700	PF03195				K13945	AT3G58190.1	ASL16,LBD29	lateral organ boundaries-domain 29
Gorai.001G252100	PF08839		KOG4762			AT2G31270.1	ATCDT1A,CDT1,CDT1A	homolog of yeast CDT1 A
Gorai.001G253900	PF00790,PF03127	PTHR13856	KOG1087			AT1G06210.1		ENTH/VHS/GAT family protein
Gorai.001G254100	PF04564,PF00514,PF05804	PTHR23315				AT3G54790.1		ARM repeat superfamily protein
Gorai.001G254400	PF07933	PTHR12847	KOG2500			AT1G03900.1	ATNAP4,NAP4	non-intrinsic ABC protein 4
Gorai.001G254500		PTHR12847	KOG2355		K12608	AT1G03905.1		P-loop containing nucleoside triphosphate hydrolases superfamily protein
Gorai.001G254800	PF03357	PTHR10476	KOG3230			AT1G03950.1	VPS2.3	vacuolar protein sorting-associated protein 2.3
Gorai.001G256100	PF00664,PF00005	PTHR19242	KOG0055			AT3G28860.1	ABCB19,ATABCB19,ATMDR1,ATMDR11,ATPGP19,MDR1,MDR11,PGP19	ATP binding cassette subfamily B19
Gorai.001G256400	PF01959					AT3G28760.1
Gorai.001G256600	PF04601					AT3G28630.1		Protein of unknown function (DUF569)
Gorai.001G256900	PF00847					AT3G54320.1	ASML1,ATWRI1,WRI,WRI1	Integrase-type DNA-binding superfamily protein
Gorai.001G258300						AT3G28370.1
Gorai.001G258400	PF00664,PF00005,PF06414	PTHR19242	KOG0055			AT3G28345.1		ABC transporter family protein
Gorai.001G258500	PF00664,PF00005,PF09818	PTHR19242	KOG0055			AT3G28345.1		ABC transporter family protein
Gorai.001G258600	PF01074,PF09261,PF07748	PTHR11607	KOG1958	3.2.1.114	K01231	AT5G14950.1	ATGMII,GMII	golgi alpha-mannosidase II
Gorai.001G258700	PF00483	PTHR22572	KOG1460			AT1G74910.1		ADP-glucose pyrophosphorylase family protein
Gorai.001G259000		PTHR13343	KOG3374			AT2G04690.1		Pyridoxamine 5\'-phosphate oxidase family protein
Gorai.001G259100	PF02943					AT2G04700.1		ferredoxin thioredoxin reductase catalytic beta chain family protein
Gorai.001G259200	PF01428	PTHR14677				AT3G28210.1	PMZ,SAP12	zinc finger (AN1-like) family protein
Gorai.001G259600	PF01663,PF00884,PF04987	PTHR12250	KOG2124			AT3G01380.1		transferases;sulfuric ester hydrolases;catalytics;transferases
Gorai.001G261100	PF00171	PTHR11699	KOG2450	1.2.1.3	K00128	AT3G48000.1	ALDH2,ALDH2A,ALDH2B4	aldehyde dehydrogenase 2B4
Gorai.001G261200	PF00160	PTHR11071	KOG0881			AT3G01480.1	ATCYP38,CYP38	cyclophilin 38
Gorai.001G261300	PF07714,PF00069	PTHR23257	KOG0192			AT3G01490.1		Protein kinase superfamily protein
Gorai.001G261900	PF08240,PF00107	PTHR11695	KOG1198			AT1G23740.1		Oxidoreductase, zinc-binding dehydrogenase family protein
Gorai.001G262200	PF00890,PF02910	PTHR11632	KOG2403	1.4.3.16	K00278	AT5G14760.1	AO	L-aspartate oxidase
Gorai.001G262500	PF00782	PTHR10343				AT3G01510.1	LSF1	like SEX4 1
Gorai.001G262700	PF00122	PTHR11939	KOG0206			AT3G27870.1		ATPase E1-E2 type family protein / haloacid dehalogenase-like hydrolase family protein
Gorai.001G262800	PF10178		KOG4828		K11877	AT5G14710.1
Gorai.001G263500	PF00397,PF00270,PF04851,PF00271	PTHR10967	KOG0331			AT5G14610.2		DEAD box RNA helicase family protein
Gorai.001G263900	PF00076	PTHR10432	KOG0149			AT2G46780.1		RNA-binding (RRM/RBD/RNP motifs) family protein
Gorai.001G264200	PF01903					AT1G50170.1	ATSIRB,SIRB	sirohydrochlorin ferrochelatase B
Gorai.001G264300	PF02485					AT5G14550.1		Core-2/I-branching beta-1,6-N-acetylglucosaminyltransferase family protein
Gorai.001G264400	PF00076	PTHR14398				AT3G27700.1		zinc finger (CCCH-type) family protein / RNA recognition motif (RRM)-containing protein
Gorai.001G264600	PF00400	PTHR22852	KOG0321			AT3G27640.1		Transducin/WD40 repeat-like superfamily protein
Gorai.001G264700	PF06732,PF00533	PTHR12221	KOG2481			AT5G14520.1		pescadillo-related
Gorai.001G266400	PF07039	PTHR21539	KOG3038			AT3G27460.1		SGF29 tudor-like domain
Gorai.001G267500		PTHR11921	KOG3049	1.3.5.1	K00235	AT5G40650.1	SDH2-2	succinate dehydrogenase 2-2
Gorai.001G267800	PF02071	PTHR13768	KOG1586			AT3G56190.1	ALPHA-SNAP2,ASNAP	alpha-soluble NSF attachment protein 2
Gorai.001G268200	PF01603	PTHR10257	KOG2085			AT3G26020.1		Protein phosphatase 2A regulatory B subunit family protein
Gorai.001G268500	PF00044,PF02800	PTHR10836	KOG0657	1.2.1.12	K00134	AT1G13440.1	GAPC-2,GAPC2	glyceraldehyde-3-phosphate dehydrogenase C2
Gorai.001G269200	PF00560,PF07714,PF00069	PTHR23258	KOG1187			AT5G14210.1		Leucine-rich repeat protein kinase family protein
Gorai.001G269300						AT3G01810.1
Gorai.001G270100	PF00485,PF00156	PTHR10285	KOG4203	2.7.1.48	K00876	AT5G40870.1	ATUK/UPRT1,UK/UPRT1,UKL1	uridine kinase/uracil phosphoribosyltransferase 1
Gorai.001G270200	PF00654,PF00571	PTHR11689	KOG0474			AT3G27170.1	ATCLC-B,CLC-B	chloride channel B
Gorai.001G271600	PF00584	PTHR12309	KOG3498		K07342	AT5G50460.1		secE/sec61-gamma protein transport protein
Gorai.001G271700		PTHR21354	KOG4173			AT5G14140.1		zinc ion binding;nucleic acid binding;zinc ion binding
Gorai.001G273900	PF05753	PTHR12861	KOG3317			AT5G14030.1		translocon-associated protein beta (TRAPB) family protein
Gorai.001G274700						AT3G26950.1
Gorai.001G275200	PF00022	PTHR11937	KOG0677			AT3G27000.1	ARP2,ATARP2,WRM	actin related protein 2
Gorai.001G275500	PF00106,PF08659	PTHR19410	KOG0725			AT3G26760.1		NAD(P)-binding Rossmann-fold superfamily protein
Gorai.001G275600	PF00010					AT3G26744.1	ATICE1,ICE1,SCRM	basic helix-loop-helix (bHLH) DNA-binding superfamily protein
Gorai.001G275700	PF00696,PF01842	PTHR21499	KOG0456	2.7.2.4	K00928	AT5G14060.1	CARAB-AK-LYS	Aspartate kinase family protein
Gorai.002G001200	PF01734	PTHR12406	KOG3773			AT1G33270.1		Acyl transferase/acyl hydrolase/lysophospholipase superfamily protein
Gorai.002G001500	PF00022	PTHR11937	KOG0676		K10355	AT5G09810.1	ACT7	actin 7
Gorai.002G002900	PF12265,PF00400	PTHR22850	KOG0264		K10752	AT2G16780.1	MSI02,MSI2,NFC02,NFC2	Transducin family protein / WD-40 repeat family protein
Gorai.002G003200	PF00632	PTHR11254	KOG0170			AT4G38600.1	KAK,UPL3	HEAT repeat ;HECT-domain (ubiquitin-transferase)
Gorai.002G004300	PF00018,PF07653	PTHR10661	KOG1118			AT4G34660.1		SH3 domain-containing protein
Gorai.002G004400	PF00494	PTHR11626	KOG1459	2.5.1.21	K00801	AT4G34640.1	ERG9,SQS1	squalene synthase 1
Gorai.002G004600	PF00225	PTHR16012	KOG0242			AT4G39050.1		Kinesin motor family protein
Gorai.002G004800	PF01496	PTHR11629	KOG2189			AT4G39080.1	VHA-A3	vacuolar proton ATPase A3
Gorai.002G006800	PF03171	PTHR10209	KOG0143			AT3G19000.1		2-oxoglutarate (2OG) and Fe(II)-dependent oxygenase superfamily protein
Gorai.002G007100		PTHR22895	KOG4199			AT4G33945.1		ARM repeat superfamily protein
Gorai.002G007700	PF00106,PF08659,PF08240,PF00107	PTHR11695	KOG4169			AT1G49670.1	NQR	ARP protein (REF)
Gorai.002G007800	PF00106,PF08659,PF08240,PF00107	PTHR11695	KOG4169			AT1G49670.1	NQR	ARP protein (REF)
Gorai.002G008000	PF08617	PTHR15840	KOG4066			AT4G34412.1
Gorai.002G008100	PF08553		KOG2395			AT3G19240.1		Vacuolar import/degradation, Vid27-related protein
Gorai.002G008200	PF00852	PTHR11929	KOG2619			AT3G19280.1	ATFUT11,FUCT1,FUCTA,FUT11	fucosyltransferase 11
Gorai.002G008300						AT4G33980.1
Gorai.002G009400	PF05216	PTHR12841	KOG3012			AT2G15240.1		UNC-50 family protein
Gorai.002G009500	PF00849	PTHR10436	KOG1919			AT3G19440.1		Pseudouridine synthase family protein
Gorai.002G010300	PF02225	PTHR22765				AT2G14740.1	ATVSR3,BP80-2;2,VSR2;2,VSR3	vaculolar sorting receptor 3
Gorai.002G010900	PF01544	PTHR13890	KOG2662			AT3G19640.1	MGT4,MRS2-3	magnesium transporter 4
Gorai.002G011200	PF11865,PF02259,PF08771,PF00454,PF02260	PTHR11139	KOG0891		K07203	AT1G50030.1	TOR	target of rapamycin
Gorai.002G011900	PF06728	PTHR13121	KOG2552			AT1G63110.1		GPI transamidase subunit PIG-U
Gorai.002G012500	PF00244	PTHR18860	KOG0841			AT1G78300.1	14-3-3OMEGA,GF14 OMEGA,GRF2	general regulatory factor 2
Gorai.002G012800	PF00806	PTHR12537	KOG2049			AT1G78160.1	APUM7,PUM7	pumilio 7
Gorai.002G014600	PF00749	PTHR10119	KOG1149	6.1.1.17	K01885	AT5G64050.1	ATERS,ERS,OVA3	glutamate tRNA synthetase
Gorai.002G014700	PF00368	PTHR10572	KOG2480	1.1.1.34	K00021	AT1G76490.1	HMG1,HMGR1	hydroxy methylglutaryl CoA reductase 1
Gorai.002G014900	PF00400,PF08662	PTHR19845	KOG0267			AT5G08390.1		Transducin/WD40 repeat-like superfamily protein
Gorai.002G015300	PF01170	PTHR13370	KOG2671			AT3G26410.1		methyltransferases;nucleic acid binding
Gorai.002G016000	PF00069,PF07714	PTHR22986	KOG0198			AT3G13530.1	MAP3KE1,MAPKKK7	mitogen-activated protein kinase kinase kinase 7
Gorai.002G016800	PF00249	PTHR10641	KOG0048			AT1G06180.1	ATMYB13,ATMYBLFGN,MYB13	myb domain protein 13
Gorai.002G017100	PF05131,PF00637	PTHR23323	KOG2034			AT1G12470.1		zinc ion binding
Gorai.002G017200	PF02485	PTHR19297	KOG0799			AT1G03520.1		Core-2/I-branching beta-1,6-N-acetylglucosaminyltransferase family protein
Gorai.002G017800	PF04727	PTHR12771	KOG2998			AT1G03620.1		ELMO/CED-12 family protein
Gorai.002G020200	PF01851	PTHR10943	KOG2005		K03028	AT2G20580.1	ATRPN1A,RPN1A	26S proteasome regulatory subunit S2 1A
Gorai.002G020500	PF00226,PF01556	PTHR11821	KOG0714			AT2G20560.1		DNAJ heat shock family protein
Gorai.002G020800	PF11789,PF04564	PTHR22849				AT1G68940.1		Armadillo/beta-catenin-like repeat family protein
Gorai.002G021000						AT5G13390.1	NEF1	no exine formation 1
Gorai.002G021300	PF02921,PF00355	PTHR10134	KOG1671	1.10.2.2	K00411	AT5G13430.1		Ubiquinol-cytochrome C reductase iron-sulfur subunit
Gorai.002G021600						AT2G33550.1		Homeodomain-like superfamily protein
Gorai.002G021700	PF03114,PF00169,PF01412,PF00023	PTHR23180	KOG0521			AT5G13300.1	AGD3,SFC,VAN3	ARF GTPase-activating protein
Gorai.002G022000						AT1G28070.1
Gorai.002G022300	PF00643,PF06203					AT2G33500.1		B-box type zinc finger protein with CCT domain
Gorai.002G022800	PF00069,PF07714	PTHR23258	KOG1187	2.7.11.1	K13430	AT5G13160.1	PBS1	Protein kinase superfamily protein
Gorai.002G023100	PF01842	PTHR13734:SF1				AT1G69040.2	ACR4	ACT domain repeat 4
Gorai.002G023400	PF07728,PF00004,PF01434	PTHR23076	KOG0731	3.4.24.-	K03798	AT2G30950.1	FTSH2,VAR2	FtsH extracellular protease family
Gorai.002G023500	PF06472,PF05992,PF00437,PF00005	PTHR11384	KOG0060			AT1G54350.1		ABC transporter family protein
Gorai.002G024200	PF00903	PTHR10374	KOG2944			AT2G32090.1		Lactoylglutathione lyase / glyoxalase I family protein
Gorai.002G024400	PF00515,PF07719	PTHR22904	KOG2449			AT1G04190.1		Tetratricopeptide repeat (TPR)-like superfamily protein
Gorai.002G024600	PF12481,PF12504	PTHR11772				AT5G43830.1		Aluminium induced protein with YGL and LRDR motifs
Gorai.002G024700		PTHR19308	KOG2761			AT4G14500.1		Polyketide cyclase/dehydrase and lipid transport superfamily protein
Gorai.002G024900	PF00917	PTHR10420				AT1G04300.1		TRAF-like superfamily protein
Gorai.002G025400	PF00248	PTHR11732	KOG1575			AT1G04420.1		NAD(P)-linked oxidoreductase superfamily protein
Gorai.002G025600	PF00415,PF01363,PF08381	PTHR22870	KOG1427			AT3G23270.1		Regulator of chromosome condensation (RCC1) family with FYVE zinc finger domain
Gorai.002G025900	PF05664					AT2G33420.1		Protein of unknown function (DUF810)
Gorai.002G026800	PF00097	PTHR23012	KOG1609			AT3G06330.1		RING/U-box superfamily protein
Gorai.002G026900	PF00069,PF07714	PTHR23258	KOG1187			AT5G18610.1		Protein kinase superfamily protein
Gorai.002G027000	PF00642	PTHR12620	KOG1677			AT5G18550.1		Zinc finger C-x8-C-x5-C-x3-H type family protein
Gorai.002G028500	PF00009,PF03144,PF09173	PTHR23115	KOG0466		K03242	AT1G04170.1	EIF2 GAMMA	eukaryotic translation initiation factor 2 gamma subunit
Gorai.002G028600	PF01557	PTHR11820	KOG1535			AT4G15940.1		Fumarylacetoacetate (FAA) hydrolase family
Gorai.002G028800	PF00614	PTHR18896		3.1.4.4	K01115	AT3G16785.1	PLD ZETA 1,PLDP1,PLDZ1,PLDZETA1	phospholipase D P1
Gorai.002G029000	PF03893,PF01764	PTHR21493	KOG2088			AT4G16070.1		Mono-/di-acylglycerol lipase, N-terminal;Lipase, class 3
Gorai.002G029200	PF00072,PF00249	PTHR23283				AT3G16857.2	ARR1,RR1	response regulator 1
Gorai.002G029800	PF01749,PF00514,PF02985	PTHR23316	KOG0166			AT3G06720.1	AIMP ALPHA,AT-IMP,ATKAP ALPHA,IMPA-1,IMPA1	importin alpha isoform 1
Gorai.002G030100	PF12617
Gorai.002G030200	PF00549,PF00285	PTHR23118	KOG1254	2.3.3.8	K01648	AT5G49460.1	ACLB-2	ATP citrate lyase subunit B 2
Gorai.002G030800	PF02996	PTHR12409	KOG3313			AT5G49510.1	PFD3	prefoldin 3
Gorai.002G030900	PF10509,PF00288,PF08544	PTHR10457	KOG0631			AT3G06580.1	GAL1,GALK	Mevalonate/galactokinase family protein
Gorai.002G031600	PF05641					AT3G06520.1		agenet domain-containing protein
Gorai.002G032100	PF10436,PF02518	PTHR11947	KOG0787			AT3G06483.1	ATPDHK,PDK	pyruvate dehydrogenase kinase
Gorai.002G032700	PF00226	PTHR11821	KOG0720			AT1G79030.1		Chaperone DnaJ-domain superfamily protein
Gorai.002G033000	PF00154,PF08423,PF06745	PTHR22942	KOG1433			AT1G79050.1		recA DNA recombination family protein
Gorai.002G036100	PF03870	PTHR10917	KOG3400		K03016	AT3G59600.1	NRPB8B,NRPD8B,NRPE8B	RNA polymerase Rpb8
Gorai.002G036300						AT5G45030.1		Trypsin family protein
Gorai.002G036600	PF00009,PF03144,PF03764,PF00679	PTHR23115	KOG0469	3.6.5.3	K03234	AT1G56070.1	LOS1	Ribosomal protein S5/Elongation factor G/III/V family protein
Gorai.002G036700	PF02365					AT3G12910.1		NAC (No Apical Meristem) domain transcriptional regulator superfamily protein
Gorai.002G036900	PF03171	PTHR10209	KOG0143			AT3G12900.1		2-oxoglutarate (2OG) and Fe(II)-dependent oxygenase superfamily protein
Gorai.002G037000	PF03171	PTHR10209	KOG0143			AT3G12900.1		2-oxoglutarate (2OG) and Fe(II)-dependent oxygenase superfamily protein
Gorai.002G037100	PF03171	PTHR10209	KOG0143			AT3G12900.1		2-oxoglutarate (2OG) and Fe(II)-dependent oxygenase superfamily protein
Gorai.002G037200	PF08245,PF02875	PTHR23135
Gorai.002G038000	PF01070,PF03060,PF00478	PTHR10578	KOG0538			AT3G14420.1		Aldolase-type TIM barrel family protein
Gorai.002G038300	PF01590,PF00512,PF02518,PF00072	PTHR23283	KOG0519	2.7.13.-	K14509	AT1G66340.1	AtETR1,EIN1,ETR,ETR1	Signal transduction histidine kinase, hybrid-type, ethylene sensor
Gorai.002G042800	PF00168	PTHR16122				AT1G53590.1	NTMC2T6.1,NTMC2TYPE6.1	Calcium-dependent lipid-binding (CaLB domain) family protein
Gorai.002G043100	PF00753	PTHR11935	KOG0814			AT1G53580.1	ETHE1,GLX2-3,GLY3	glyoxalase II 3
Gorai.002G043400	PF00067	PTHR19383	KOG0157			AT3G14690.1	CYP72A15	cytochrome P450, family 72, subfamily A, polypeptide 15
Gorai.002G043600	PF00067	PTHR19383	KOG0157			AT3G14690.1	CYP72A15	cytochrome P450, family 72, subfamily A, polypeptide 15
Gorai.002G045300	PF00069,PF07714,PF06293	PTHR11295	KOG0660			AT3G14720.1	ATMPK19,MPK19	MAP kinase 19
Gorai.002G045800	PF01758	PTHR10361	KOG2718		K03453	AT1G78560.1		Sodium Bile acid symporter family
Gorai.002G046000						AT3G14750.1
Gorai.002G046400	PF00982,PF02358	PTHR10788	KOG1050	2.4.1.15	K00697	AT1G78580.1	ATTPS1,TPS1	trehalose-6-phosphate synthase
Gorai.002G047000	PF01513	PTHR20275	KOG4180			AT1G78590.1	ATNADK-3,NADK3	NAD(H) kinase 3
Gorai.002G047300	PF00924		KOG4629			AT1G78610.1	MSL6	mechanosensitive channel of small conductance-like 6
Gorai.002G048100	PF03005					AT1G78710.1	TBL42	TRICHOME BIREFRINGENCE-LIKE 42
Gorai.002G051000	PF09507	PTHR17598			K03504	AT1G78650.1	POLD3	DNA-directed DNA polymerases
Gorai.002G051200	PF07722,PF00117	PTHR11315	KOG1559	3.4.19.9	K01307	AT1G78680.1	ATGGH2,GGH2	gamma-glutamyl hydrolase 2
Gorai.002G052500	PF01363,PF04366	PTHR15629	KOG1843			AT1G29800.2		RING/FYVE/PHD-type zinc finger family protein
Gorai.002G053200	PF01676,PF10143			4.1.1.-	K01618	AT3G30841.1		Cofactor-independent phosphoglycerate mutase
Gorai.002G053300						AT3G14830.1
Gorai.002G054300	PF01167	PTHR16517	KOG2502			AT1G53320.1	AtTLP7,TLP7	tubby like protein 7
Gorai.002G054400	PF08523,PF01381	PTHR10245	KOG3398		K03627	AT2G42680.1	ATMBF1A,MBF1A	multiprotein bridging factor 1A
Gorai.002G054700		PTHR12472				AT3G14910.1
Gorai.002G055400	PF00316	PTHR11556	KOG1458	3.1.3.11	K03841	AT1G43670.1		Inositol monophosphatase family protein
Gorai.002G056000			KOG4827			AT1G65270.1
Gorai.002G056600	PF00561	PTHR10992	KOG1454			AT1G15490.1		alpha/beta-Hydrolases superfamily protein
Gorai.002G057200	PF12146	PTHR11614	KOG1455			AT1G52760.1	LysoPL2	lysophospholipase 2
Gorai.002G057500						AT3G15550.1
Gorai.002G057900	PF05496,PF00004,PF09336	PTHR23074	KOG0738	3.6.4.3	K07767	AT1G80350.1	AAA1,ATKTN1,BOT1,ERH3,FRA2,FRC2,FTR,KTN1,LUE1	P-loop containing nucleoside triphosphate hydrolases superfamily protein
Gorai.002G058100	PF03171	PTHR10209	KOG0143			AT1G52820.1		2-oxoglutarate (2OG) and Fe(II)-dependent oxygenase superfamily protein
Gorai.002G058400	PF00534	PTHR12526	KOG0853			AT3G15940.1		UDP-Glycosyltransferase superfamily protein
Gorai.002G059100	PF00916,PF01740	PTHR11814	KOG0236			AT3G15990.1	SULTR3;4	sulfate transporter 3;4
Gorai.002G059400						AT1G52343.1
Gorai.002G059500	PF00025,PF00071,PF08477,PF04670	PTHR11708	KOG0092			AT4G19640.1	ARA-7,ARA7,ATRAB-F2B,ATRAB5B,ATRABF2B,RAB-F2B,RABF2B	Ras-related small GTP-binding family protein
Gorai.002G059900	PF00225	PTHR16012	KOG0246			AT3G16060.1		ATP binding microtubule motor family protein
Gorai.002G060100	PF02194,PF00787,PF08628	PTHR22999	KOG2527			AT1G15240.2		Phox-associated domain;Phox-like;Sorting nexin, C-terminal
Gorai.002G061400	PF00311			4.1.1.31	K01595	AT3G14940.1	ATPPC3,PPC3	phosphoenolpyruvate carboxylase 3
Gorai.002G064100	PF04431,PF00544			4.2.2.2	K01728	AT5G15110.1		Pectate lyase family protein
Gorai.002G064400	PF00437,PF00004,PF07728	PTHR20953				AT1G73170.1		P-loop containing nucleoside triphosphate hydrolases superfamily protein
Gorai.002G065000	PF04209	PTHR11056	KOG1417			AT5G54080.1	HGO	homogentisate 1,2-dioxygenase
Gorai.002G066100	PF08240,PF00107	PTHR11695	KOG1198			AT3G15090.1		GroES-like zinc-binding alcohol dehydrogenase family protein
Gorai.002G066300	PF00289,PF02786,PF02787,PF08443,PF02222,PF07478,PF02142	PTHR11405	KOG0370	6.3.5.5	K01955	AT1G29900.1	CARB	carbamoyl phosphate synthetase B
Gorai.002G066500						AT3G15115.1
Gorai.002G066800	PF00004	PTHR23069	KOG0732			AT3G15120.1		P-loop containing nucleoside triphosphate hydrolases superfamily protein
Gorai.002G066900	PF00929	PTHR23044	KOG0542			AT3G15140.1		Polynucleotidyl transferase, ribonuclease H-like superfamily protein
Gorai.002G067000	PF11789	PTHR21330	KOG2979			AT3G15150.1	ATMMS21,HPY2,MMS21	RING/U-box superfamily protein
Gorai.002G067800						AT5G53930.1
Gorai.002G067900	PF00069,PF07714	PTHR22986	KOG0201			AT3G15220.1		Protein kinase superfamily protein
Gorai.002G068600	PF02737,PF00725	PTHR23309	KOG2304	1.1.1.157	K00074	AT3G15290.1		3-hydroxyacyl-CoA dehydrogenase family protein
Gorai.002G068900	PF00450	PTHR11802	KOG1282			AT1G43780.1	scpl44	serine carboxypeptidase-like 44
Gorai.002G069000	PF00450	PTHR11802	KOG1282			AT1G43780.1	scpl44	serine carboxypeptidase-like 44
Gorai.002G069500	PF00350	PTHR11566	KOG0446			AT1G53140.1	DRP5A	Dynamin related protein 5A
Gorai.002G069900	PF04765	PTHR12956				AT1G53040.1		Protein of unknown function (DUF616)
Gorai.002G071000	PF01909,PF03828	PTHR23092	KOG1906			AT5G53770.1		Nucleotidyltransferase family protein
Gorai.002G071700	PF01535	PTHR10483				AT4G21705.1		Tetratricopeptide repeat (TPR)-like superfamily protein
Gorai.002G072700	PF12481,PF12504	PTHR11772				AT4G27450.1		Aluminium induced protein with YGL and LRDR motifs
Gorai.002G073300	PF06749					AT4G27435.1		Protein of unknown function (DUF1218)
Gorai.002G073400						AT4G27430.1	CIP7	COP1-interacting protein 7
Gorai.002G074000	PF11817,PF12584	PTHR13251	KOG1931			AT5G54440.1	AtTRS130,CLUB	CLUB
Gorai.002G074400	PF00459	PTHR20854	KOG1528	3.1.3.7	K01082	AT5G54390.1	AHL,ATAHL,HL	HAL2-like
Gorai.002G075600	PF06838,PF01053
Gorai.002G077200	PF00249	PTHR10641	KOG0048			AT4G21440.1	ATM4,ATMYB102,MYB102	MYB-like 102
Gorai.002G077500	PF08744					AT4G27330.1	NZZ,SPL	sporocyteless (SPL)
Gorai.002G078000	PF01453,PF00954,PF08276,PF00069,PF07714,PF11883	PTHR23258	KOG1187			AT4G21380.1	ARK3,RK3	receptor kinase 3
Gorai.002G078200	PF01453,PF00954,PF08276,PF07714,PF00069,PF11883	PTHR23258	KOG1187			AT4G27300.1		S-locus lectin protein kinase family protein
Gorai.002G079300	PF00400	PTHR19852	KOG0266			AT5G54520.1		Transducin/WD40 repeat-like superfamily protein
Gorai.002G080000	PF03291,PF08241,PF08242	PTHR12189	KOG1975			AT3G20650.1		mRNA capping enzyme family protein
Gorai.002G080800	PF00467	PTHR12903	KOG1708			AT5G54600.1		Translation protein SH3-like family protein
Gorai.002G081400						AT5G54630.1		zinc finger protein-related
Gorai.002G081700	PF00225	PTHR16012	KOG0239		K10405	AT5G54670.1	ATK3,KATC	kinesin 3
Gorai.002G081900	PF00010	PTHR23042				AT5G54680.1	bHLH105,ILR3	basic helix-loop-helix (bHLH) DNA-binding superfamily protein
Gorai.002G082300		PTHR22774	KOG2955			AT3G20720.2
Gorai.002G082600	PF01535	PTHR10483				AT4G04790.1		Tetratricopeptide repeat (TPR)-like superfamily protein
Gorai.002G083500	PF09756	PTHR13270	KOG3054			AT4G27120.1
Gorai.002G083700	PF01946,PF01266,PF00890,PF07992	PTHR10742	KOG2960		K03146	AT5G54770.1	THI1,THI4,TZ	thiazole biosynthetic enzyme, chloroplast (ARA6) (THI1) (THI4)
Gorai.002G084200	PF01012,PF00766	PTHR10909	KOG3954		K03522	AT1G50940.1	ETFALPHA	electron transfer flavoprotein alpha
Gorai.002G084800						AT3G15160.1
Gorai.002G085600	PF08212,PF00061	PTHR10612:SF2	KOG4824			AT3G47860.1	CHL	chloroplastic lipocalin
Gorai.002G087600	PF04157	PTHR12806	KOG3341		K12188	AT4G27040.1	VPS22	EAP30/Vps36 family protein
Gorai.002G088800	PF00069,PF07714,PF00036	PTHR22982	KOG0032	2.7.11.1	K13412	AT3G20410.1	CPK9	calmodulin-domain protein kinase 9
Gorai.002G089700	PF01762	PTHR11214	KOG2288			AT4G26940.1		Galactosyltransferase family protein
Gorai.002G089900	PF00249	PTHR10641	KOG0048		K09422	AT4G26930.1	AtMYB97,MYB97	myb domain protein 97
Gorai.002G090300		PTHR21422	KOG2390			AT5G55060.1
Gorai.002G091100	PF00026,PF03489,PF05184	PTHR13683	KOG1339	3.4.23.40	K08245	AT1G62290.1		Saposin-like aspartyl protease family protein
Gorai.002G091400	PF03635	PTHR13673	KOG3682			AT1G50730.1
Gorai.002G092000	PF04577	PTHR20961	KOG4698			AT2G41640.1		Glycosyltransferase family 61 protein
Gorai.002G093000	PF12056					AT3G20300.1		Protein of unknown function (DUF3537)
Gorai.002G093200	PF00350,PF00009	PTHR11216	KOG1954			AT3G20290.1	ATEHD1,EHD1	EPS15 homology domain 1
Gorai.002G093800	PF03999	PTHR19321	KOG4302			AT5G55230.1	ATMAP65-1,MAP65-1	microtubule-associated proteins 65-1
Gorai.002G094900	PF03009	PTHR23344	KOG2258			AT5G55480.1	SVL1	SHV3-like 1
Gorai.002G095100	PF02678,PF05726	PTHR13903			K06911	AT1G50590.1		RmlC-like cupins superfamily protein
Gorai.002G095200			KOG4698	2.4.2.38	K03714	AT5G55500.1	ATXYLT,XYLT	beta-1,2-xylosyltransferase
Gorai.002G095300	PF01201	PTHR10394	KOG3283		K02995	AT5G59240.1		Ribosomal protein S8e family protein
Gorai.002G095600	PF02466	PTHR14110	KOG1652			AT4G26670.1		Mitochondrial import inner membrane translocase subunit Tim17/Tim22/Tim23 family protein
Gorai.002G096100	PF00069,PF07714	PTHR13902	KOG0198			AT5G55560.1		Protein kinase superfamily protein
Gorai.002G096200	PF03106					AT4G26640.2	AtWRKY20,WRKY20	WRKY family transcription factor family protein
Gorai.002G096600	PF00076	PTHR10432				AT2G05160.1		CCCH-type zinc fingerfamily protein with RNA-binding domain
Gorai.002G098500	PF00338	PTHR11700	KOG0900			AT3G13120.1		Ribosomal protein S10p/S20e family protein
Gorai.002G098800						AT5G55610.1
Gorai.002G099000	PF03031	PTHR12210	KOG2832			AT1G55900.1	emb1860,TIM50	Haloacid dehalogenase-like hydrolase (HAD) superfamily protein
Gorai.002G100700	PF04857	PTHR15092	KOG1990	3.1.13.4	K01148	AT1G55870.1	AHG2,ATPARN	Polynucleotidyl transferase, ribonuclease H-like superfamily protein
Gorai.002G100900	PF06012,PF06025,PF00627,PF00632	PTHR11254	KOG0939			AT1G55860.2	UPL1	ubiquitin-protein ligase 1
Gorai.002G101400	PF03552					AT1G55850.1	ATCSLE1,CSLE1	cellulose synthase like E1
Gorai.002G102700	PF00348	PTHR11525	KOG0711	2.5.1.1,2.5.1.10	K00787	AT5G47770.1	FPS1	farnesyl diphosphate synthase 1
Gorai.002G103100	PF00254	PTHR10516	KOG0544			AT4G26555.1		FKBP-like peptidyl-prolyl cis-trans isomerase family protein
Gorai.002G103700	PF00651	PTHR23230				AT1G55760.1		BTB/POZ domain-containing protein
Gorai.002G104300	PF04760,PF00009,PF00071,PF03144,PF11987	PTHR23115	KOG1145		K02519	AT1G17220.1	FUG1	Translation initiation factor 2, small GTP-binding protein
Gorai.002G105800	PF00560,PF11721,PF07714,PF00069	PTHR23258	KOG1187			AT1G56130.1		Leucine-rich repeat transmembrane protein kinase
Gorai.002G105900	PF01663	PTHR23071	KOG2126			AT5G17250.1		Alkaline-phosphatase-like family protein
Gorai.002G106300	PF00249	PTHR10641	KOG0048		K09422	AT1G79180.1	ATMYB63,MYB63	myb domain protein 63
Gorai.002G107200	PF00162	PTHR11406	KOG1367	2.7.2.3	K00927	AT1G79550.1	PGK	phosphoglycerate kinase
Gorai.002G108300	PF00651,PF03000					AT5G64330.1	JK218,NPH3,RPT3	Phototropic-responsive NPH3 family protein
Gorai.002G108400	PF01090	PTHR11710	KOG3411		K02966	AT5G61170.1		Ribosomal protein S19e family protein
Gorai.002G109600	PF00254	PTHR10516	KOG0552			AT3G12340.1		FKBP-like peptidyl-prolyl cis-trans isomerase family protein
Gorai.002G110400	PF00909	PTHR11730	KOG0682			AT2G38290.1	AMT2,AMT2;1,ATAMT2	ammonium transporter 2
Gorai.002G110800	PF06418,PF00117,PF07722	PTHR11550	KOG2387	6.3.4.2	K01937	AT3G12670.1	emb2742	CTP synthase family protein
Gorai.002G110900	PF07926		KOG4674		K09291	AT1G79280.1	AtTPR,NUA	nuclear pore anchor
Gorai.002G111100	PF03352			3.2.2.20	K01246	AT3G12710.1		DNA glycosylase superfamily protein
Gorai.002G111500						AT1G76660.1
Gorai.002G111600	PF00675,PF05193	PTHR11851	KOG0959			AT5G42390.1		Insulinase (Peptidase family M16) family protein
Gorai.002G111700	PF09423			3.1.3.1	K01113	AT5G42370.1		Calcineurin-like metallo-phosphoesterase superfamily protein
Gorai.002G112400	PF01388	PTHR13964	KOG2744			AT1G76510.1		ARID/BRIGHT DNA-binding domain-containing protein
Gorai.002G112800	PF00106,PF04321,PF01073,PF01370,PF02719,PF07993	PTHR10366	KOG1430			AT2G33630.1		NAD(P)-binding Rossmann-fold superfamily protein
Gorai.002G113400	PF00083,PF07690	PTHR11600	KOG0569			AT4G35300.1	TMT2	tonoplast monosaccharide transporter2
Gorai.002G113600	PF04597	PTHR21049	KOG2291			AT1G76400.1		Ribophorin I
Gorai.002G113900						AT1G42960.1
Gorai.002G114000	PF00044,PF02800,PF02672	PTHR10836	KOG0657	1.2.1.13	K05298	AT1G42970.1	GAPB	glyceraldehyde-3-phosphate dehydrogenase B subunit
Gorai.002G114100	PF07714,PF00069,PF06479	PTHR13954	KOG1027			AT5G24360.1	ATIRE1-1,IRE1-1	inositol requiring 1-1
Gorai.002G114200	PF00332,PF07983					AT4G26830.1		O-Glycosyl hydrolases family 17 protein
Gorai.002G114600	PF04564,PF11789,PF10508,PF02985	PTHR22849	KOG4224			AT1G76390.1		ARM repeat superfamily protein
Gorai.002G114900
Gorai.002G115700	PF02460,PF12349	PTHR10796	KOG1933		K12385	AT4G38350.1		Patched family protein
Gorai.002G115800	PF02042,PF00564					AT1G76350.1		Plant regulator RWP-RK family protein
Gorai.002G115900	PF00199,PF06628	PTHR11465	KOG0047	1.11.1.6	K03781	AT4G35090.1	CAT2	catalase 2
Gorai.002G116600	PF04564,PF04826,PF05804,PF00514	PTHR22849				AT5G42340.1	PUB15	Plant U-Box 15
Gorai.002G117000	PF00246	PTHR11705	KOG2650			AT5G42320.1		Zn-dependent exopeptidases superfamily protein
Gorai.002G117100	PF01535	PTHR10483				AT5G42310.1		Pentatricopeptide repeat (PPR-like) superfamily protein
Gorai.002G117400	PF08142,PF04950	PTHR12858	KOG1980			AT1G42440.1
Gorai.002G118000	PF01535	PTHR10483				AT1G76280.3		Tetratricopeptide repeat (TPR)-like superfamily protein
Gorai.002G118800	PF00004,PF01434	PTHR23076	KOG0731	3.4.24.-	K03798	AT5G42270.1	FTSH5,VAR1	FtsH extracellular protease family
Gorai.002G119700	PF08240,PF00107	PTHR11695	KOG0022	1.1.1.1,1.1.1.284	K00121	AT5G42250.1		Zinc-binding alcohol dehydrogenase family protein
Gorai.002G120100	PF02897,PF00326	PTHR11757	KOG2237	3.4.21.26	K01322	AT1G76140.1		Prolyl oligopeptidase family protein
Gorai.002G120200	PF02897,PF00326	PTHR11757	KOG2237	3.4.21.26	K01322	AT1G76140.1		Prolyl oligopeptidase family protein
Gorai.002G120800	PF00168,PF00614,PF12357	PTHR18896	KOG1329			AT4G35790.1	ATPLDDELTA,PLDDELTA	phospholipase D delta
Gorai.002G121100	PF02874,PF00006,PF00306	PTHR15184	KOG1351	3.6.3.14	K02147	AT4G38510.5		ATPase, V1 complex, subunit B protein
Gorai.002G121600	PF01918	PTHR13516	KOG2567			AT1G76010.1		Alba DNA/RNA-binding protein
Gorai.002G121800	PF05055					AT1G20180.1		Protein of unknown function (DUF677)
Gorai.002G123300	PF06113				K12173	AT5G42470.1
Gorai.002G123500	PF04853,PF06202					AT4G34860.1		Plant neutral invertase family protein
Gorai.002G124100	PF05911					AT1G19835.1		Plant protein of unknown function (DUF869)
Gorai.002G124600	PF07534	PTHR23354	KOG4636			AT5G39590.1		TLD-domain containing nucleolar protein
Gorai.002G124700						AT1G19860.1		Zinc finger C-x8-C-x5-C-x3-H type family protein
Gorai.002G124900	PF06217					AT5G42520.2	ATBPC6,BBR/BPC6,BPC6	basic pentacysteine 6
Gorai.002G125300	PF00498	PTHR13233				AT3G54350.1	emb1967	Forkhead-associated (FHA) domain-containing protein
Gorai.002G125700	PF01496	PTHR11629	KOG2189			AT4G39080.1	VHA-A3	vacuolar proton ATPase A3
Gorai.002G127000	PF05368,PF01370,PF01073	PTHR10366		1.3.1.-	K00224	AT1G75280.1		NmrA-like negative transcriptional regulator family protein
Gorai.002G127700	PF00560,PF00069,PF07714	PTHR23258	KOG1187			AT2G16250.1		Leucine-rich repeat protein kinase family protein
Gorai.002G127900						AT5G42765.1
Gorai.002G128000	PF00258,PF04055,PF08608	PTHR13930	KOG1160			AT1G75200.1		flavodoxin family protein / radical SAM domain-containing protein
Gorai.002G128400	PF00342	PTHR11469	KOG2446	5.3.1.9	K01810	AT5G42740.1		Sugar isomerase (SIS) family protein
Gorai.002G128500	PF02213	PTHR14445				AT5G42950.1		GYF domain-containing protein
Gorai.002G128600	PF02213	PTHR14445				AT5G42950.1		GYF domain-containing protein
Gorai.002G128800						AT1G75150.1
Gorai.002G128900	PF01399	PTHR10855	KOG1497			AT5G42970.1	ATS4,COP14,COP8,CSN4,EMB134,FUS4,FUS8	Proteasome component (PCI) domain protein
Gorai.002G129100						AT1G45150.1
Gorai.002G129400		PTHR23172	KOG0431			AT1G75100.1	JAC1	J-domain protein required for chloroplast accumulation response 1
Gorai.002G129500	PF05903	PTHR12378	KOG0324			AT1G47740.1		PPPDE putative thiol peptidase family protein
Gorai.002G129600	PF01553	PTHR23063	KOG4666			AT1G80950.1		Phospholipid/glycerol acyltransferase family protein
Gorai.002G130700	PF05659,PF00931,PF00560	PTHR23155	KOG4658			AT4G33300.1	ADR1-L1	ADR1-like 1
Gorai.002G131100		PTHR22731	KOG2029			AT4G34310.1		alpha/beta-Hydrolases superfamily protein
Gorai.002G131200						AT4G33380.1
Gorai.002G131500	PF05705	PTHR12265	KOG2521			AT5G44250.1		Protein of unknown function DUF829, transmembrane 53
Gorai.002G132300	PF00128,PF07821	PTHR10357	KOG0471	3.2.1.1	K01176	AT4G25000.1	AMY1,ATAMY1	alpha-amylase-like
Gorai.002G132800	PF04788					AT3G19540.1		Protein of unknown function (DUF620)
Gorai.002G132900	PF00026	PTHR13683	KOG1339			AT5G43100.1		Eukaryotic aspartyl protease family protein
Gorai.002G133500	PF00134,PF02984	PTHR10177	KOG0656			AT4G34160.1	CYCD3,CYCD3;1	CYCLIN D3;1
Gorai.002G134900	PF00076,PF00658	PTHR10432	KOG0123			AT4G34110.1	ATPAB2,PAB2,PABP2	poly(A) binding protein 2
Gorai.002G136000
Gorai.002G136800	PF01946,PF01494,PF01134,PF08491	PTHR13789	KOG1298	1.14.99.7	K00511	AT1G58440.1	SQE1,XF1	FAD/NAD(P)-binding oxidoreductase family protein
Gorai.002G137600	PF03360	PTHR10896	KOG1476			AT1G27600.1	I9H,IRX9-L	Nucleotide-diphospho-sugar transferases superfamily protein
Gorai.002G137800	PF05201,PF01488,PF02423,PF03446,PF03807,PF00745			1.2.1.70	K02492	AT1G58290.1	HEMA1	Glutamyl-tRNA reductase family protein
Gorai.002G138100	PF02176	PTHR16295				AT1G09920.1		TRAF-type zinc finger-related
Gorai.002G138200	PF06045					AT1G09890.1		Rhamnogalacturonate lyase family protein
Gorai.002G138900	PF00258,PF00667,PF00175	PTHR19384	KOG1158			AT4G24520.1	AR1,ATR1	P450 reductase 1
Gorai.002G139000	PF00249	PTHR10641				AT1G09710.1		Homeodomain-like superfamily protein
Gorai.002G139300	PF00206	PTHR11444	KOG1316	4.3.2.1	K01755	AT5G10920.1		L-Aspartase-like family protein
Gorai.002G141900	PF00097,PF00533	PTHR13982	KOG4362			AT4G21070.1	ATBRCA1,BRCA1	breast cancer susceptibility1
Gorai.002G142000	PF04783,PF04782	PTHR21450				AT2G34670.2		Protein of unknown function (DUF630 and DUF632)
Gorai.002G143300	PF00153	PTHR11896	KOG0768			AT2G35800.1		mitochondrial substrate carrier family protein
Gorai.002G143500	PF05347					AT5G51960.1
Gorai.002G143900		PTHR12183	KOG4172			AT5G04460.1		RING/U-box superfamily protein
Gorai.002G144700	PF00400	PTHR23284	KOG0771			AT3G52190.1	PHF1	phosphate transporter traffic facilitator1
Gorai.002G144900	PF02893,PF06602	PTHR10807	KOG4471			AT3G10550.1		Myotubularin-like phosphatases II superfamily
Gorai.002G145400	PF00403	PTHR22814	KOG1603			AT1G66240.1	ATATX1,ATX1	homolog of anti-oxidant 1
Gorai.002G145500	PF04853					AT5G22510.1	At-A/N-InvE,INV-E	alkaline/neutral invertase
Gorai.002G146300	PF08271,PF00382	PTHR11618	KOG1597		K03124	AT3G10330.1		Cyclin-like family protein
Gorai.002G148000	PF12253	PTHR15272	KOG4364			AT1G65470.1	FAS1,NFB2	chromatin assembly factor-1 (FASCIATA1) (FAS1)
Gorai.002G148100	PF04825,PF04824	PTHR12585	KOG1213			AT5G16270.1	ATRAD21.3,SYN4	sister chromatid cohesion 1 protein 4
Gorai.002G148600	PF01086	PTHR10639	KOG4031			AT2G40060.1		Clathrin light chain protein
Gorai.002G149400	PF00137	PTHR10263	KOG0232	3.6.3.14	K02155	AT1G19910.1	ATVHA-C2,AVA-2PE,AVA-P2	ATPase, F0/V0 complex, subunit C protein
Gorai.002G149900	PF03477,PF00317,PF02867	PTHR11573	KOG1112	1.17.4.1	K10807	AT2G21790.1	ATRNR1,CLS8,R1,RNR1	ribonucleotide reductase 1
Gorai.002G150000		PTHR21321	KOG3013		K03679	AT1G03360.1	ATRRP4,RRP4	ribosomal RNA processing 4
Gorai.002G150300	PF03552	PTHR13301:SF1		2.4.1.12	K10999	AT5G64740.1	CESA6,E112,IXR2,PRC1	cellulose synthase 6
Gorai.002G151000	PF00226	PTHR11821				AT2G18465.1		Chaperone DnaJ-domain superfamily protein
Gorai.002G152600		PTHR11389	KOG2462			AT3G57670.1	NTT,WIP2	C2H2-type zinc finger family protein
Gorai.002G153600	PF00069,PF07714,PF00036	PTHR22982	KOG0032			AT3G10660.1	ATCPK2,CPK2	calmodulin-domain protein kinase cdpk isoform 2
Gorai.002G154600	PF02176	PTHR10131			K12501	AT3G11950.1		TRAF-like superfamily protein
Gorai.002G155600	PF03145	PTHR10315	KOG3002	6.3.2.19	K04506	AT3G58040.1	SINAT2	seven in absentia of Arabidopsis 2
Gorai.002G155700	PF00069,PF07714	PTHR23258	KOG1187			AT2G41970.1		Protein kinase superfamily protein
Gorai.002G156200	PF03171	PTHR10209	KOG0143			AT1G17020.1	ATSRG1,SRG1	senescence-related gene 1
Gorai.002G156800	PF07986	PTHR16052	KOG4416			AT3G57890.1		Tubulin binding cofactor C domain-containing protein
Gorai.002G156900	PF03868,PF01159	PTHR10715	KOG1694			AT1G74050.1		Ribosomal protein L6 family protein
Gorai.002G157200	PF02319	PTHR12081	KOG2577			AT2G36010.1	ATE2FA,E2F3	E2F transcription factor 3
Gorai.002G157800	PF04535	PTHR11615				AT3G11550.1		Uncharacterised protein family (UPF0497)
Gorai.002G158600	PF00561	PTHR10992	KOG1454			AT3G48410.1		alpha/beta-Hydrolases superfamily protein
Gorai.002G158900						AT3G52870.1		IQ calmodulin-binding motif family protein
Gorai.002G159100						AT5G03670.1
Gorai.002G159900	PF07714,PF00069	PTHR23257	KOG0192			AT5G03730.1	AtCTR1,CTR1,SIS1	Protein kinase superfamily protein
Gorai.002G160300	PF01925	PTHR14255				AT2G36630.1		Sulfite exporter TauE/SafE family protein
Gorai.002G161300	PF09793	PTHR13542	KOG4401			AT1G24050.1		RNA-processing, Lsm domain
Gorai.002G161900	PF00587,PF01409,PF03129	PTHR11476	KOG1936	6.1.1.21	K01892	AT3G46100.1	ATHRS1,HRS1	Histidyl-tRNA synthetase 1
Gorai.002G162300	PF00005	PTHR19241	KOG0061			AT2G37010.1	ATNAP12,NAP12	non-intrinsic ABC protein 12
Gorai.002G162600	PF00962	PTHR11359	KOG1096			AT2G38280.1	ATAMPD,FAC1	AMP deaminase, putative / myoadenylate deaminase, putative
Gorai.002G163600	PF00059,PF00069,PF07714	PTHR23258	KOG1187			AT1G52310.1		protein kinase family protein / C-type lectin domain-containing protein
Gorai.002G164700	PF02705					AT1G70300.1	KUP6	K+ uptake permease 6
Gorai.002G165100			KOG2610			AT1G27150.1		Tetratricopeptide repeat (TPR)-like superfamily protein
Gorai.002G167200	PF03000					AT3G19850.1		Phototropic-responsive NPH3 family protein
Gorai.002G167900	PF00642	PTHR13119:SF6	KOG4791			AT2G02160.1		CCCH-type zinc finger family protein
Gorai.002G168400	PF00141			1.11.1.7	K00430	AT1G14550.1		Peroxidase superfamily protein
Gorai.002G169200	PF02493	PTHR23084				AT1G75010.1	ARC3	GTP binding
Gorai.002G169600	PF05676	PTHR20900:SF3	KOG3468			AT2G02050.1		NADH-ubiquinone oxidoreductase B18 subunit, putative
Gorai.002G169800	PF00854	PTHR11654	KOG1237			AT2G02040.1	ATPTR2,ATPTR2-B,NTR1,PTR2,PTR2-B	peptide transporter 2
Gorai.002G169900	PF00282	PTHR11999	KOG1383	4.1.1.15	K01580	AT2G02010.1	GAD4	glutamate decarboxylase 4
Gorai.002G170500	PF02990	PTHR10766	KOG1277			AT2G01970.1		Endomembrane protein 70 protein family
Gorai.002G171100		PTHR11389				AT2G01940.1	ATIDD15,SGR5	C2H2-like zinc finger protein
Gorai.002G171700	PF00350,PF01031,PF02212	PTHR11566	KOG0446			AT1G14830.1	ADL1C,ADL5,DL1C,DRP1C	DYNAMIN-like 1C
Gorai.002G172000	PF03331					AT1G24880.1		UDP-3-O-acyl N-acetylglycosamine deacetylase family protein
Gorai.002G172300	PF02985,PF11916	PTHR16023	KOG0212			AT2G01690.1		ARM repeat superfamily protein
Gorai.002G172700	PF00641	PTHR23238	KOG4198			AT1G70650.1		Ran BP2/NZF zinc finger-like superfamily protein
Gorai.002G173400	PF09409,PF00789	PTHR23153	KOG2699		K14011	AT2G01650.1	PUX2	plant UBX domain-containing protein 2
Gorai.002G173700	PF06200,PF09425	PTHR23418:SF2				AT3G17860.1	JAI3,JAZ3,TIFY6B	jasmonate-zim-domain protein 3
Gorai.002G174100	PF00332,PF07983					AT2G01630.1		O-Glycosyl hydrolases family 17 protein
Gorai.002G175700	PF00759	PTHR22298				AT1G70710.1	ATGH9B1,CEL1,GH9B1	glycosyl hydrolase 9B1
Gorai.002G176200	PF02878,PF02879,PF02880,PF00408	PTHR22573	KOG0625	5.4.2.2	K01835	AT1G70730.3		Phosphoglucomutase/phosphomannomutase family protein
Gorai.002G176500	PF04576					AT1G70750.1		Protein of unknown function, DUF593
Gorai.002G176700	PF05804,PF00514	PTHR23315				AT1G23180.1		ARM repeat superfamily protein
Gorai.002G177600	PF00407,PF10604					AT1G70830.3	MLP28	MLP-like protein 28
Gorai.002G178600	PF00916,PF01740	PTHR11814	KOG0236			AT1G23090.1	AST91,SULTR3;3	sulfate transporter 91
Gorai.002G179900	PF02749,PF01729		KOG3008	2.4.2.19	K00767	AT2G01350.1	QPT	quinolinate phoshoribosyltransferase
Gorai.002G180100						AT2G01340.1	At17.1
Gorai.002G180200	PF04564,PF05804,PF00514	PTHR22849				AT1G23030.1		ARM repeat superfamily protein
Gorai.002G181200	PF00097,PF12428	PTHR23012	KOG1609			AT2G01275.1		RING/FYVE/PHD zinc finger superfamily protein
Gorai.002G181300	PF00282,PF00266	PTHR11999	KOG1383	4.1.2.27	K01634	AT1G27980.1	ATDPL1,DPL1	dihydrosphingosine phosphate lyase
Gorai.002G183300	PF04359					AT1G27385.1
Gorai.002G183900	PF03031	PTHR12210	KOG1605			AT5G11860.1	SSP5	SCP1-like small phosphatase 5
Gorai.002G184100	PF03016	PTHR11062	KOG1021			AT1G67410.1		Exostosin family protein
Gorai.002G184300	PF00023	PTHR18958	KOG4412			AT5G14230.1
Gorai.002G184400						AT5G43230.1
Gorai.002G184700	PF04564,PF05804	PTHR22849				AT1G24330.1		ARM repeat superfamily protein
Gorai.002G186100	PF01209,PF01135,PF01170,PF08241,PF08242	PTHR10108	KOG1540	2.1.1.-	K06127	AT1G23360.1	MENG	S-adenosyl-L-methionine-dependent methyltransferases superfamily protein
Gorai.002G186500	PF00664,PF00005	PTHR19242	KOG0058			AT1G70610.1	ATTAP1,TAP1	transporter associated with antigen processing protein 1
Gorai.002G186600						AT3G26580.1		Tetratricopeptide repeat (TPR)-like superfamily protein
Gorai.002G186900	PF02727,PF02728,PF01179	PTHR10638	KOG1186	1.4.3.21	K00276	AT2G42490.1		Copper amine oxidase family protein
Gorai.002G188300					K13150	AT1G13030.1		sphere organelles protein-related
Gorai.002G189400	PF00022	PTHR11937	KOG0678			AT1G13180.1	ARP3,ATARP3,DIS1	Actin-like ATPase superfamily protein
Gorai.002G189700	PF00118	PTHR11353	KOG0357			AT1G24510.1		TCP-1/cpn60 chaperonin family protein
Gorai.002G189900	PF00544					AT1G67750.1		Pectate lyase family protein
Gorai.002G190600			KOG4282			AT1G13450.1		Homeodomain-like superfamily protein
Gorai.002G191300	PF00406,PF05191	PTHR23359	KOG3078	2.7.4.3	K00939	AT5G63400.1	ADK1	adenylate kinase 1
Gorai.002G191400	PF00237	PTHR11593	KOG3353			AT1G67430.1		Ribosomal protein L22p/L17e family protein
Gorai.002G191800	PF03200	PTHR10412	KOG2161	3.2.1.106	K01228	AT1G67490.1	GCS1,KNF	glucosidase 1
Gorai.002G191900						AT3G01860.1
Gorai.002G192400	PF00227	PTHR11599	KOG0175	3.4.25.1	K02737	AT3G26340.1		N-terminal nucleophile aminohydrolases (Ntn hydrolases) superfamily protein
Gorai.002G192700	PF10441					AT4G30150.1
Gorai.002G192900	PF00121	PTHR21139	KOG1643	5.3.1.1	K01803	AT2G21170.1	PDTPI,TIM	triosephosphate isomerase
Gorai.002G195700	PF06813	PTHR21576				AT4G34950.1		Major facilitator superfamily protein
Gorai.002G195800	PF04515	PTHR12385	KOG1362			AT4G38640.1		Plasma-membrane choline transporter family protein
Gorai.002G197200	PF01301,PF02449,PF02140	PTHR23421	KOG0496			AT2G16730.1	BGAL13	glycosyl hydrolase family 35 protein
Gorai.002G197400	PF09329	PTHR13454			K10736	AT2G20980.1	MCM10	minichromosome maintenance 10
Gorai.002G198600	PF00389,PF02826,PF03446	PTHR10996	KOG0069			AT1G68010.1	ATHPR1,HPR	hydroxypyruvate reductase
Gorai.002G199000	PF08231	PTHR13264	KOG2609		K12868	AT2G16860.1		GCIP-interacting family protein
Gorai.002G199400	PF01494,PF05834,PF00890	PTHR13789	KOG2614			AT4G38540.1		FAD/NAD(P)-binding oxidoreductase family protein
Gorai.002G199900	PF11833					AT2G20920.1		Protein of unknown function (DUF3353)
Gorai.002G200200	PF06963		KOG2601			AT5G03570.1	ATIREG2,FPN2,IREG2	iron regulated 2
Gorai.002G200500	PF03810,PF02985	PTHR10527	KOG2023			AT2G16950.2	ATTRN1,TRN1	transportin 1
Gorai.002G201100	PF00924		KOG4629			AT1G78610.1	MSL6	mechanosensitive channel of small conductance-like 6
Gorai.002G201200	PF01842,PF07714,PF00069	PTHR23257	KOG0192			AT4G38470.1		ACT-like protein tyrosine kinase family protein
Gorai.002G201300	PF00348	PTHR12001	KOG0776	2.5.1.1,2.5.1.10,2.5.1.29	K13789	AT4G38460.1	GGR	geranylgeranyl reductase
Gorai.002G201600	PF08621,PF08620	PTHR21483	KOG4732			AT4G38440.1
Gorai.002G202000	PF03759					AT4G38430.1	ATROPGEF1,ROPGEF1	rho guanyl-nucleotide exchange factor 1
Gorai.002G202400	PF03168					AT2G41990.1
Gorai.002G203200	PF03330,PF01357					AT3G45970.1	ATEXLA1,ATEXPL1,ATHEXP BETA 2.1,EXLA1,EXPL1	expansin-like A1
Gorai.002G205400	PF04783,PF04782	PTHR21450				AT4G35240.1		Protein of unknown function (DUF630 and DUF632)
Gorai.002G205800	PF03619	PTHR23423	KOG2641			AT4G38360.2	LAZ1	Protein of unknown function (DUF300)
Gorai.002G206100	PF00134,PF02984	PTHR10177	KOG0653			AT1G76310.1	CYCB2;4	CYCLIN B2;4
Gorai.002G206200	PF04564,PF11789,PF04826,PF00514,PF05804	PTHR23315				AT5G42340.1	PUB15	Plant U-Box 15
Gorai.002G206400	PF11976,PF00240,PF00627	PTHR10677	KOG0010			AT2G17200.1	DSK2	ubiquitin family protein
Gorai.002G207100	PF00646,PF01167	PTHR16517	KOG2502			AT1G25280.1	AtTLP10,TLP10	tubby like protein 10
Gorai.002G207200	PF00892					AT1G25270.1		nodulin MtN21 /EamA-like transporter family protein
Gorai.002G207300	PF00022	PTHR11937	KOG0676		K10355	AT5G09810.1	ACT7	actin 7
Gorai.002G207600	PF03106					AT1G68150.1	ATWRKY9,WRKY9	WRKY DNA-binding protein 9
Gorai.002G207700						AT1G36990.1
Gorai.002G208300	PF01196	PTHR14413	KOG3280		K02879	AT5G09770.1		Ribosomal protein L17 family protein
Gorai.002G208500	PF09282	PTHR22959	KOG4325		K14294	AT1G11400.1	PYM	partner of Y14-MAGO
Gorai.002G208600	PF06814	PTHR21229	KOG2568			AT2G01070.1		Lung seven transmembrane receptor family protein
Gorai.002G209300	PF04755					AT3G26070.1		Plastid-lipid associated protein PAP / fibrillin family protein
Gorai.002G209500	PF04842					AT1G71240.2		Plant protein of unknown function (DUF639)
Gorai.002G211300	PF00719	PTHR10286	KOG1626	3.6.1.1	K01507	AT5G09650.1	AtPPa6,PPa6	pyrophosphorylase 6
Gorai.002G211400	PF00023,PF01529	PTHR22883	KOG0509			AT2G14255.1		Ankyrin repeat family protein with DHHC zinc finger domain
Gorai.002G211800	PF02403,PF00587	PTHR11778	KOG2509	6.1.1.11	K01875	AT5G27470.1		seryl-tRNA synthetase / serine--tRNA ligase
Gorai.002G213400	PF06219					AT3G19680.1		Protein of unknown function (DUF1005)
Gorai.002G213700	PF04784	PTHR23054				AT5G66600.1		Protein of unknown function, DUF547
Gorai.002G214500	PF00454,PF02260	PTHR11139			K08873	AT1G50030.2	TOR	target of rapamycin
Gorai.002G215800	PF01106	PTHR11178	KOG2358			AT5G49940.1	ATCNFU2,NFU2	NIFU-like protein 2
Gorai.002G216200	PF00561	PTHR10794	KOG1838			AT5G49950.1		alpha/beta-Hydrolases superfamily protein
Gorai.002G216900	PF01416	PTHR11142	KOG4393	5.4.99.12	K06173	AT1G09800.1		Pseudouridine synthase family protein
Gorai.002G217000	PF08263,PF00560,PF07714,PF00069	PTHR23258	KOG1187			AT5G65700.1	BAM1	Leucine-rich receptor-like protein kinase family protein
Gorai.002G217300						AT1G09812.1
Gorai.002G219400	PF00289,PF02786,PF02222,PF02655,PF07478,PF02785,PF00364,PF08326,PF01039	PTHR18866	KOG0368	6.3.4.14,6.4.1.2	K11262	AT1G36160.1	ACC1,AT-ACC1,EMB22,GK,PAS3	acetyl-CoA carboxylase 1
Gorai.002G219900	PF00226	PTHR11821	KOG0715			AT1G77930.1		Chaperone DnaJ-domain superfamily protein
Gorai.002G220700	PF00174,PF03404,PF00173,PF00970,PF00175	PTHR19370	KOG0535	1.7.1.1	K00360	AT1G37130.1	ATNR2,B29,CHL3,NIA2,NIA2-1,NR,NR2	nitrate reductase 2
Gorai.002G221500						AT1G44770.1
Gorai.002G221700	PF01476	PTHR23354:SF4				AT1G21880.2	LYM1	lysm domain GPI-anchored protein 1 precursor
Gorai.002G222100						AT4G08330.1
Gorai.002G222200	PF00504					AT1G44575.1	NPQ4,PSBS	Chlorophyll A-B binding family protein
Gorai.002G222600	PF00085	PTHR18929	KOG0190	5.3.4.1	K09580	AT1G21750.1	ATPDI5,ATPDIL1-1,PDI5,PDIL1-1	PDI-like 1-1
Gorai.002G223600	PF03145	PTHR10315	KOG3002	6.3.2.19	K04506	AT3G58040.1	SINAT2	seven in absentia of Arabidopsis 2
Gorai.002G223800	PF03005					AT5G06700.1	TBR	Plant protein of unknown function (DUF828)
Gorai.002G224200	PF01545	PTHR11562	KOG1484			AT3G12100.1		Cation efflux family protein
Gorai.002G224900	PF00642,PF00013	PTHR10288				AT5G06770.1		KH domain-containing protein / zinc finger (CCCH type) family protein
Gorai.002G225000	PF00581		KOG1530			AT2G42220.1		Rhodanese/Cell cycle control phosphatase superfamily protein
Gorai.002G225100	PF02466	PTHR14110	KOG3225			AT2G42210.2	ATOEP16-3,OEP16-3	Mitochondrial import inner membrane translocase subunit Tim17/Tim22/Tim23 family protein
Gorai.002G225700	PF02915			1.14.13.81	K04035	AT3G56940.1	ACSF,CHL27,CRD1	dicarboxylate diiron protein, putative (Crd1)
Gorai.002G225800	PF06964					AT3G10740.1	ARAF,ARAF1,ASD1,ATASD1	alpha-L-arabinofuranosidase 1
Gorai.002G226100	PF01926	PTHR11089	KOG2485			AT2G41670.1		P-loop containing nucleoside triphosphate hydrolases superfamily protein
Gorai.002G226700	PF00651,PF11900,PF00023	PTHR18958	KOG4214			AT2G41370.1	BOP2	Ankyrin repeat family protein / BTB/POZ domain-containing protein
Gorai.002G227600	PF00756,PF00326,PF01738	PTHR10061	KOG3101	3.1.2.12	K01070	AT2G41530.1	ATSFGH,SFGH	S-formylglutathione hydrolase
Gorai.002G228500	PF09752	PTHR13617	KOG1551			AT3G12150.1
Gorai.002G228600	PF00067	PTHR19383	KOG0156			AT5G06900.1	CYP93D1	cytochrome P450, family 93, subfamily D, polypeptide 1
Gorai.002G228800	PF00067	PTHR19383	KOG0156			AT2G42250.1	CYP712A1	cytochrome P450, family 712, subfamily A, polypeptide 1
Gorai.002G228900	PF00010					AT2G42280.1		basic helix-loop-helix (bHLH) DNA-binding superfamily protein
Gorai.002G229100	PF00010	PTHR10014				AT3G57800.2		basic helix-loop-helix (bHLH) DNA-binding superfamily protein
Gorai.002G229400	PF00069,PF07714	PTHR22986	KOG0589			AT3G20860.1	ATNEK5,NEK5	NIMA-related kinase 5
Gorai.002G229800	PF00595,PF03572	PTHR19964				AT3G57680.1		Peptidase S41 family protein
Gorai.002G229900	PF00400	PTHR19842	KOG0315			AT3G18140.1		Transducin/WD40 repeat-like superfamily protein
Gorai.002G230000	PF01553	PTHR10983	KOG1505			AT3G57650.1	LPAT2	lysophosphatidyl acyltransferase 2
Gorai.002G230200						AT3G57570.1		ARM repeat superfamily protein
Gorai.002G230300	PF01554	PTHR11206	KOG1347			AT1G51340.2		MATE efflux family protein
Gorai.002G230400	PF01428	PTHR14677	KOG3183			AT2G41835.1		zinc finger (C2H2 type, AN1-like) family protein
Gorai.002G231300	PF00282	PTHR11999	KOG0629	4.1.1.22	K01590	AT1G43710.1	emb1075	Pyridoxal phosphate (PLP)-dependent transferases superfamily protein
Gorai.002G231800	PF01157	PTHR20981	KOG1732		K02889	AT1G09690.1		Translation protein SH3-like family protein
Gorai.002G232200	PF00270,PF00271	PTHR10967	KOG0335	3.6.4.13	K11594	AT2G42520.1		P-loop containing nucleoside triphosphate hydrolases superfamily protein
Gorai.002G233200	PF04576					AT5G06560.1		Protein of unknown function, DUF593
Gorai.002G233300		PTHR12972				AT3G54750.3
Gorai.002G233800						AT2G35900.1
Gorai.002G233900	PF00226,PF07743		KOG3192		K04082	AT5G06410.1		DNAJ heat shock N-terminal domain-containing protein
Gorai.002G234100						AT3G11760.1
Gorai.002G234600	PF01397,PF03936					AT5G23960.1	ATTPS21,TPS21	terpene synthase 21
Gorai.002G234900	PF07526,PF05920,PF00046	PTHR11850	KOG0773			AT2G35940.1	BLH1,EDA29	BEL1-like homeodomain 1
Gorai.002G235300	PF08263,PF00560,PF07714,PF00069	PTHR23258	KOG1187			AT2G01820.1		Leucine-rich repeat protein kinase family protein
Gorai.002G235400	PF11571	PTHR13130				AT3G09180.1
Gorai.002G238200	PF00515,PF08238,PF07719	PTHR23083	KOG4626			AT3G11540.1	SPY	Tetratricopeptide repeat (TPR)-like superfamily protein
Gorai.002G238800	PF00225	PTHR16012	KOG0243		K10398	AT2G36200.1		P-loop containing nucleoside triphosphate hydrolases superfamily protein
Gorai.002G239100	PF01648	PTHR12215	KOG0945	2.7.8.-	K06133	AT3G11470.1		4\'-phosphopantetheinyl transferase superfamily
Gorai.002G240100	PF00400,PF04762	PTHR19920	KOG0645			AT2G26060.1	emb1345	Transducin/WD40 repeat-like superfamily protein
Gorai.002G240500	PF07716,PF00170	PTHR22952			K14432	AT2G36270.1	ABI5,GIA1	Basic-leucine zipper (bZIP) transcription factor family protein
Gorai.002G241000	PF00657	PTHR22835:SF27				AT5G03610.1		GDSL-like Lipase/Acylhydrolase superfamily protein
Gorai.002G241300	PF07992,PF00070	PTHR22912	KOG1336	1.6.5.4	K08232	AT3G52880.1	ATMDAR1,MDAR1	monodehydroascorbate reductase 1
Gorai.002G241400	PF02922,PF00128,PF02806	PTHR10357	KOG0470	2.4.1.18	K00700	AT5G03650.1	SBE2.2	starch branching enzyme 2.2
Gorai.002G241600						AT5G03670.1
Gorai.002G242100	PF00274	PTHR11627	KOG1557	4.1.2.13	K01623	AT2G36460.1		Aldolase superfamily protein
Gorai.002G242700	PF01222,PF06966	PTHR21257	KOG1435	1.3.1.70	K00222	AT3G52940.1	ELL1,FK,HYD2	Ergosterol biosynthesis ERG4/ERG24 family
Gorai.002G243100	PF03952,PF00113,PF07476	PTHR11902	KOG2670	4.2.1.11	K01689	AT2G36530.1	ENO2,LOS2	Enolase
Gorai.002G243700	PF00224,PF02887	PTHR11817	KOG2323	2.7.1.40	K00873	AT3G52990.1		Pyruvate kinase family protein
Gorai.002G243800	PF00224,PF02887	PTHR11817	KOG2323	2.7.1.40	K00873	AT3G52990.1		Pyruvate kinase family protein
Gorai.002G244400	PF00069,PF07714	PTHR11295	KOG1290	2.7.1.-	K00924	AT3G53030.1	SRPK4	ser/arg-rich protein kinase 4
Gorai.002G245100	PF00657	PTHR22835:SF27				AT5G03820.1		GDSL-like Lipase/Acylhydrolase family protein
Gorai.002G245200	PF00254	PTHR10516	KOG0552			AT3G10060.1		FKBP-like peptidyl-prolyl cis-trans isomerase family protein
Gorai.002G245500	PF00628	PTHR13793				AT2G36720.1		Acyl-CoA N-acyltransferase with RING/FYVE/PHD-type zinc finger domain
Gorai.002G245700	PF00023	PTHR18958	KOG0512			AT3G09890.1		Ankyrin repeat family protein
Gorai.002G245900	PF00230	PTHR19139	KOG0223		K09873	AT2G36830.1	GAMMA-TIP,GAMMA-TIP1,TIP1;1	gamma tonoplast intrinsic protein
Gorai.002G246100	PF00194	PTHR18952	KOG0382			AT1G08080.1	ACA7,ATACA7	alpha carbonic anhydrase 7
Gorai.002G246500						AT2G36885.1
Gorai.002G246800	PF00664,PF00005	PTHR19242	KOG0055			AT2G36910.1	ABCB1,ATPGP1,PGP1	ATP binding cassette subfamily B1
Gorai.002G247800	PF00249					AT2G37025.1	TRFL8	TRF-like 8
Gorai.002G248200	PF00520,PF00027	PTHR10217	KOG0498			AT2G28260.1	ATCNGC15,CNGC15	cyclic nucleotide-gated channel 15
Gorai.002G248600	PF00097	PTHR23012	KOG1609			AT3G09760.1		RING/U-box superfamily protein
Gorai.002G248700	PF07719,PF00226	PTHR11821	KOG0550			AT5G03160.1	ATP58IPK,P58IPK	homolog of mamallian P58IPK
Gorai.002G249600	PF00009,PF03144,PF03143	PTHR23115	KOG0052	3.6.5.3	K03231	AT1G07940.1		GTP binding Elongation factor Tu family protein
Gorai.002G250300						AT3G53320.1
Gorai.002G251600	PF00573	PTHR19431	KOG1475		K02930	AT3G09630.1		Ribosomal protein L4/L1 family
Gorai.002G252500	PF00076,PF00098	PTHR10548	KOG0107			AT2G37340.1	ATRSZ33,RSZ33	arginine/serine-rich zinc knuckle-containing protein 33
Gorai.002G252900	PF00690,PF00122,PF00702,PF08282,PF00689	PTHR11939	KOG0202	3.6.3.8	K01537	AT1G07810.1	ACA3,ATECA1,ECA1	ER-type Ca2+-ATPase 1
Gorai.002G253500	PF12552	PTHR21726				AT3G53540.1
Gorai.002G254100	PF00125	PTHR23430	KOG1756			AT5G02560.1	HTA12	histone H2A 12
Gorai.002G254200	PF00076	PTHR10432				AT2G37510.1		RNA-binding (RRM/RBD/RNP motifs) family protein
Gorai.002G254400						AT2G37520.1		Acyl-CoA N-acyltransferase with RING/FYVE/PHD-type zinc finger domain
Gorai.002G255000	PF01412	PTHR23180	KOG0704		K12492	AT2G37550.1	AGD7,ASP1	ARF-GAP domain 7
Gorai.002G255100	PF00999		KOG1650			AT3G53720.1	ATCHX20,CHX20	cation/H+ exchanger 20
Gorai.002G255500	PF11566,PF08577	PTHR13266	KOG4761		K06700	AT3G53970.1		proteasome inhibitor-related
Gorai.002G256200	PF00696	PTHR11063	KOG4165	1.2.1.41,2.7.2.11	K12657	AT3G55610.1	P5CS2	delta 1-pyrroline-5-carboxylate synthase 2
Gorai.002G257000	PF01529	PTHR22883	KOG1315			AT3G09320.1		DHHC-type zinc finger family protein
Gorai.002G257200	PF06480,PF00004,PF01434	PTHR23076	KOG0731	3.4.24.-	K08956	AT1G07510.1	ftsh10	FTSH protease 10
Gorai.002G257600	PF02207	PTHR21497	KOG1139			AT5G02310.1	PRT6	proteolysis 6
Gorai.002G258200
Gorai.002G258500	PF00012,PF06723	PTHR19375	KOG0100		K03283	AT5G02500.1	AT-HSC70-1,HSC70,HSC70-1,HSP70-1	heat shock cognate protein 70-1
Gorai.002G260400	PF04734	PTHR12670	KOG2232			AT2G38010.1		Neutral/alkaline non-lysosomal ceramidase
Gorai.002G261600	PF00249	PTHR12374	KOG0724			AT2G38090.1		Duplicated homeodomain-like superfamily protein
Gorai.002G261700	PF00534	PTHR12526	KOG1111	2.4.1.-	K06119	AT5G01220.1	SQD2	sulfoquinovosyldiacylglycerol 2
Gorai.002G261900	PF04934	PTHR13104				AT3G21350.1	MED6	RNA polymerase transcriptional regulation mediator-related
Gorai.002G262000	PF01398	PTHR10540	KOG1556		K03038	AT5G05780.1	AE3,ATHMOV34,RPN8A	RP non-ATPase subunit 8A
Gorai.002G263000	PF03141,PF08241	PTHR10108				AT5G04060.1		S-adenosyl-L-methionine-dependent methyltransferases superfamily protein
Gorai.002G263300	PF11935,PF12295	PTHR15245	KOG1895		K06100	AT5G01400.1	ESP4	HEAT repeat-containing protein
Gorai.002G263500		PTHR12183	KOG4172			AT5G01450.1		RING/U-box superfamily protein
Gorai.002G263700	PF00153	PTHR11896	KOG0752			AT3G51870.1		Mitochondrial substrate carrier family protein
Gorai.002G264300	PF03031,PF00035	PTHR11207				AT5G01270.2	ATCPL2,CPL2	carboxyl-terminal domain (ctd) phosphatase-like 2
Gorai.002G265500		PTHR23083				AT3G51770.2	ATEOL1,ETO1	tetratricopeptide repeat (TPR)-containing protein
Gorai.002G265700						AT3G08880.1
Gorai.002G265900						AT5G01590.1
Gorai.002G266400						AT3G08780.1
Gorai.002G267000		PTHR12902				AT2G38440.1	ATSCAR2,DIS3,ITB1,SCAR2,WAVE4	SCAR homolog 2
Gorai.002G267700	PF00133,PF09334,PF08264	PTHR11946	KOG0434	6.1.1.5	K01870	AT4G10320.1		tRNA synthetase class I (I, L, M and V) family protein
Gorai.002G268300	PF05028	PTHR12837	KOG2064			AT2G31870.2	TEJ	Poly (ADP-ribose) glycohydrolase (PARG)
Gorai.002G268400	PF00996	PTHR11787	KOG1439			AT3G59920.1	ATGDI2,GDI2	RAB GDP dissociation inhibitor 2
Gorai.003G001000	PF00784,PF09379,PF00373,PF00225	PTHR16012	KOG0239			AT5G65930.2	KCBP,PKCBP,ZWI	kinesin-like calmodulin-binding protein (ZWICHEL)
Gorai.003G001300	PF07714,PF00069,PF06479	PTHR13954	KOG1027			AT2G17520.1	ATIRE1-2,IRE1-2,IRE1A	Endoribonuclease/protein kinase IRE1-like
Gorai.003G001400	PF01094,PF00497,PF00060	PTHR18966	KOG1052		K05387	AT3G51480.1	ATGLR3.6,GLR3.6	glutamate receptor 3.6
Gorai.003G001800	PF00069,PF07714	PTHR11295	KOG0671			AT4G35500.1		Protein kinase superfamily protein
Gorai.003G002100	PF10181	PTHR15231:SF1	KOG4551		K03858	AT4G35530.1		phosphatidylinositolglycan-related
Gorai.003G002300						AT2G17550.1
Gorai.003G002400	PF08596	PTHR22847	KOG1983			AT4G35560.1		Transducin/WD40 repeat-like superfamily protein
Gorai.003G002700	PF02383	PTHR11200	KOG1889			AT3G51460.1	RHD4	Phosphoinositide phosphatase family protein
Gorai.003G003300	PF00501	PTHR11968	KOG1176			AT2G17650.1		AMP-dependent synthetase and ligase family protein
Gorai.003G004500	PF00657	PTHR22835:SF27				AT5G33370.1		GDSL-like Lipase/Acylhydrolase superfamily protein
Gorai.003G005100	PF01842,PF07714,PF00069	PTHR23257	KOG0192			AT4G35780.1		ACT-like protein tyrosine kinase family protein
Gorai.003G005300	PF00023	PTHR18958	KOG0502			AT5G66055.1	AKRP,EMB16,EMB2036	ankyrin repeat protein
Gorai.003G005700	PF04997,PF00623,PF04983,PF05000,PF04998,PF04992,PF04990,PF05001	PTHR19376	KOG0260	2.7.7.6	K03006	AT4G35800.1	NRPB1,RNA_POL_II_LS,RNA_POL_II_LSRNA_POL_II_LS,RPB1	RNA polymerase II large subunit
Gorai.003G006100	PF00097	PTHR22764	KOG1493			AT4G35840.1		RING/U-box superfamily protein
Gorai.003G006300	PF04783,PF04782	PTHR21450				AT1G77500.1		Protein of unknown function (DUF630 and DUF632)
Gorai.003G006600	PF00141					AT5G42180.1		Peroxidase superfamily protein
Gorai.003G006700	PF00582					AT5G66090.1
Gorai.003G006800	PF05383	PTHR22792	KOG2590			AT4G35890.1		winged-helix DNA-binding transcription factor family protein
Gorai.003G006900	PF05383	PTHR22792	KOG2590			AT4G35890.1		winged-helix DNA-binding transcription factor family protein
Gorai.003G007300	PF03931,PF01466	PTHR11165	KOG1724		K03094	AT5G42190.1	ASK2,SKP1B	E3 ubiquitin ligase SCF complex subunit SKP1/ASK1 family protein
Gorai.003G008200	PF00141					AT4G35000.1	APX3	ascorbate peroxidase 3
Gorai.003G008300	PF10584,PF00227	PTHR11599	KOG0183	3.4.25.1	K02731	AT5G66140.1	PAD2	proteasome alpha subunit D2
Gorai.003G008400	PF02743,PF00512,PF02518,PF00072	PTHR23283	KOG0519			AT2G17820.1	AHK1,ATHK1,HK1	histidine kinase 1
Gorai.003G009100	PF10294,PF05175	PTHR13539	KOG3201			AT4G35987.1		S-adenosyl-L-methionine-dependent methyltransferases superfamily protein
Gorai.003G010000	PF00400	PTHR19861	KOG1446			AT5G66240.2		Transducin/WD40 repeat-like superfamily protein
Gorai.003G010300						AT2G17990.1
Gorai.003G010900	PF00137	PTHR10263	KOG0232	3.6.3.14	K02155	AT1G19910.1	ATVHA-C2,AVA-2PE,AVA-P2	ATPase, F0/V0 complex, subunit C protein
Gorai.003G011300	PF03676	PTHR13465	KOG2819			AT3G51130.1
Gorai.003G012000	PF00398,PF01170,PF02353,PF01209,PF06325,PF02475,PF02390,PF05175,PF08241	PTHR11727	KOG0820	2.1.1.183	K14191	AT5G66360.2		Ribosomal RNA adenine dimethylase family protein
Gorai.003G012600	PF00534	PTHR12526	KOG0853			AT1G75420.1		UDP-Glycosyltransferase superfamily protein
Gorai.003G013500		PTHR22572				AT1G19580.1	GAMMA CA1	gamma carbonic anhydrase 1
Gorai.003G013700	PF10424	PTHR11669	KOG2035			AT5G27740.1	EMB161,EMB251,EMB2775,RFC3	ATPase family associated with various cellular activities (AAA)
Gorai.003G014000	PF04564,PF05804	PTHR22849				AT4G36550.1		ARM repeat superfamily protein
Gorai.003G014700	PF01946,PF01266,PF07992,PF00890	PTHR10668	KOG4254			AT5G49555.1		FAD/NAD(P)-binding oxidoreductase family protein
Gorai.003G014800	PF01946,PF01266,PF07992,PF00890,PF01593	PTHR10668	KOG4254			AT5G49555.1		FAD/NAD(P)-binding oxidoreductase family protein
Gorai.003G015300	PF03765,PF00650	PTHR10174	KOG1470			AT4G36640.1		Sec14p-like phosphatidylinositol transfer family protein
Gorai.003G015500	PF00890,PF02910	PTHR11632	KOG2403	1.3.5.1	K00234	AT5G66760.1	SDH1-1	succinate dehydrogenase 1-1
Gorai.003G016300		PTHR11389				AT5G66730.1		C2H2-like zinc finger protein
Gorai.003G016700	PF00258,PF03358,PF02525		KOG3135			AT4G36750.1		Quinone reductase family protein
Gorai.003G017600	PF04678	PTHR13462	KOG2966			AT2G23790.1		Protein of unknown function (DUF607)
Gorai.003G018300						AT2G23755.1
Gorai.003G018700	PF05033,PF00856	PTHR22884	KOG1082			AT2G23740.2		nucleic acid binding;sequence-specific DNA binding transcription factors;zinc ion binding
Gorai.003G018800	PF05033,PF00856	PTHR22884	KOG1082			AT2G23740.2		nucleic acid binding;sequence-specific DNA binding transcription factors;zinc ion binding
Gorai.003G019800	PF00503	PTHR10218	KOG0082			AT2G23460.1	ATXLG1,XLG1	extra-large G-protein 1
Gorai.003G022900		PTHR12864	KOG2659			AT5G66810.1
Gorai.003G026000	PF00571	PTHR11911				AT4G36910.1	CDCP2,LEJ2	Cystathionine beta-synthase (CBS) family protein
Gorai.003G026800	PF03360	PTHR10896	KOG1476			AT5G67230.1	I14H,IRX14-L	Nucleotide-diphospho-sugar transferases superfamily protein
Gorai.003G027100	PF00134,PF02984	PTHR10177	KOG0656			AT5G67260.1	CYCD3;2	CYCLIN D3;2
Gorai.003G027200	PF00307,PF11971,PF03271	PTHR10623	KOG3000			AT5G67270.1	ATEB1C,ATEB1H1,EB1C	end binding protein 1C
Gorai.003G027300	PF08263,PF00560,PF00069,PF07714	PTHR23258	KOG1187			AT4G37250.1		Leucine-rich repeat protein kinase family protein
Gorai.003G027800	PF01566	PTHR11706	KOG1291			AT2G23150.1	ATNRAMP3,NRAMP3	natural resistance-associated macrophage protein 3
Gorai.003G028800	PF04419					AT2G23090.1		Uncharacterised protein family SERF
Gorai.003G029500	PF00651,PF03000					AT2G14820.1	NPY2	Phototropic-responsive NPH3 family protein
Gorai.003G030500	PF04616	PTHR22925				AT3G49880.1		glycosyl hydrolase family protein 43
Gorai.003G030700	PF00025,PF09439,PF08477,PF00071,PF04670,PF00009	PTHR11711	KOG0075			AT3G49870.1	ARLA1C,ATARLA1C	ADP-ribosylation factor-like A1C
Gorai.003G031000	PF00076	PTHR14089	KOG0153		K12872	AT1G07360.1		CCCH-type zinc fingerfamily protein with RNA-binding domain
Gorai.003G031300	PF03006	PTHR20855	KOG0748			AT4G37680.1	HHP4	heptahelical protein 4
Gorai.003G031700	PF03909					AT3G49800.1		BSD domain-containing protein
Gorai.003G033000	PF00155	PTHR11751	KOG0256	4.4.1.14	K01762	AT4G37770.1	ACS8	1-amino-cyclopropane-1-carboxylate synthase 8
Gorai.003G033100						AT5G65770.1	LINC4	little nuclei4
Gorai.003G033300	PF05577,PF00561	PTHR11010	KOG2183	3.4.16.2	K01285	AT5G65760.1		Serine carboxypeptidase S28 family protein
Gorai.003G033400	PF00046,PF02183	PTHR19418	KOG0483			AT4G37790.1	HAT22	Homeobox-leucine zipper protein family
Gorai.003G034200	PF08263,PF00560,PF00069,PF07714	PTHR23258	KOG1187			AT5G65710.1	HSL2	HAESA-like 2
Gorai.003G034400	PF08263,PF00560,PF07714,PF00069	PTHR23258	KOG1187			AT5G65700.1	BAM1	Leucine-rich receptor-like protein kinase family protein
Gorai.003G034500	PF08263,PF00560,PF07714,PF00069	PTHR23258	KOG1187			AT5G65700.1	BAM1	Leucine-rich receptor-like protein kinase family protein
Gorai.003G034800	PF00083,PF07690,PF03137	PTHR10074	KOG1330			AT2G22730.1		Major facilitator superfamily protein
Gorai.003G034900	PF08323	PTHR12526				AT5G65685.1		UDP-Glycosyltransferase superfamily protein
Gorai.003G035200	PF01293			4.1.1.49	K01610	AT4G37870.1	PCK1,PEPCK	phosphoenolpyruvate carboxykinase 1
Gorai.003G035300	PF01207	PTHR11082		1.-.-.-	K05543	AT3G49640.1		Aldolase-type TIM barrel family protein
Gorai.003G035700	PF02309					AT5G65670.2	IAA9	indole-3-acetic acid inducible 9
Gorai.003G036500	PF08240,PF00107	PTHR11695	KOG0023			AT4G37990.1	ATCAD8,CAD-B2,ELI3,ELI3-2	elicitor-activated gene 3-2
Gorai.003G037200	PF07714,PF00069,PF04564	PTHR23258	KOG1187			AT5G65500.1		U-box domain-containing protein kinase family protein
Gorai.003G038100	PF04783,PF04782	PTHR21450				AT4G39790.1		Protein of unknown function (DUF630 and DUF632)
Gorai.003G038600	PF02630	PTHR12151	KOG2792		K07152	AT4G39740.1		Thioredoxin superfamily protein
Gorai.003G040400			KOG3264			AT2G22370.1
Gorai.003G040800	PF00076	PTHR23365	KOG4209		K14396	AT5G10350.1		RNA-binding (RRM/RBD/RNP motifs) family protein
Gorai.003G041000	PF01189	PTHR22808	KOG2198			AT2G22400.1		S-adenosyl-L-methionine-dependent methyltransferases superfamily protein
Gorai.003G041100	PF01092	PTHR11502	KOG1646		K02991	AT5G10360.1	EMB3010,RPS6B	Ribosomal protein S6e
Gorai.003G041300	PF00125	PTHR11426	KOG1745		K11253	AT4G40030.2		Histone superfamily protein
Gorai.003G041500	PF00046,PF02183	PTHR19418	KOG0483		K09338	AT2G22430.1	ATHB6,HB6	homeobox protein 6
Gorai.003G041600	PF00270,PF00271,PF04408,PF07717,PF01485	PTHR18934	KOG0922			AT4G01020.1		helicase domain-containing protein / IBR domain-containing protein / zinc finger protein-related
Gorai.003G041800	PF00010					AT1G72210.1		basic helix-loop-helix (bHLH) DNA-binding superfamily protein
Gorai.003G042900						AT4G38100.1
Gorai.003G043300	PF01753,PF00443	PTHR10420	KOG1865			AT5G65450.1	UBP17	ubiquitin-specific protease 17
Gorai.003G043600	PF03372	PTHR11200	KOG0565			AT5G65090.1	BST1,DER4,MRH3	DNAse I-like superfamily protein
Gorai.003G043700	PF00106,PF01370,PF08659,PF02719,PF01073,PF07993	PTHR10366	KOG1502			AT2G02400.1		NAD(P)-binding Rossmann-fold superfamily protein
Gorai.003G044700	PF07994,PF01658	PTHR11510	KOG0693			AT2G22240.1	ATIPS2,ATMIPS2,MIPS2	myo-inositol-1-phosphate synthase 2
Gorai.003G045300	PF00403	PTHR22814	KOG1603			AT4G39700.1		Heavy metal transport/detoxification superfamily protein
Gorai.003G046500						AT5G64930.1	CPR5,HYS1	CPR5 protein, putative
Gorai.003G047000	PF00504	PTHR14154:SF1				AT2G21970.1	2014-09-02	stress enhanced protein 2
Gorai.003G047200						AT2G21960.1
Gorai.003G047500	PF05627					AT5G09960.1
Gorai.003G047600	PF00005	PTHR19211	KOG0927			AT5G64840.1	ATGCN5,GCN5	general control non-repressible 5
Gorai.003G048000	PF07137					AT2G21860.1		violaxanthin de-epoxidase-related
Gorai.003G048300	PF03151	PTHR11132	KOG1441			AT4G09810.1		Nucleotide-sugar transporter family protein
Gorai.003G048900	PF03477,PF00317,PF02867	PTHR11573	KOG1112	1.17.4.1	K10807	AT2G21790.1	ATRNR1,CLS8,R1,RNR1	ribonucleotide reductase 1
Gorai.003G049300	PF03552	PTHR13301:SF1		2.4.1.12	K10999	AT5G64740.1	CESA6,E112,IXR2,PRC1	cellulose synthase 6
Gorai.003G049600	PF08240,PF00107	PTHR11695	KOG0023	1.1.1.195	K00083	AT4G39330.1	ATCAD9,CAD9	cinnamyl alcohol dehydrogenase 9
Gorai.003G051200	PF00301					AT5G17170.1	ENH1	rubredoxin family protein
Gorai.003G051400	PF06749					AT5G17210.1		Protein of unknown function (DUF1218)
Gorai.003G051600						AT1G05205.1
Gorai.003G051900	PF03810,PF08389,PF08767	PTHR11223	KOG2020		K14290	AT5G17020.1	ATCRM1,ATXPO1,HIT2,XPO1,XPO1A	exportin 1A
Gorai.003G052200	PF03552					AT3G03050.1	ATCSLD3,CSLD3,KJK	cellulose synthase-like D3
Gorai.003G053200	PF05739	PTHR19957	KOG0811		K08488	AT5G16830.1	ATPEP12,ATSYP21,PEP12,PEP12P,SYP21	syntaxin of plants 21
Gorai.003G053300	PF00447	PTHR10015	KOG0627			AT5G16820.1	ATHSF3,ATHSFA1B,HSF3,HSFA1B	heat shock factor 3
Gorai.003G054000	PF05615	PTHR14854	KOG3215		K13176	AT3G02950.1	AtTHO7,THO7	Tho complex subunit 7/Mft1p
Gorai.003G056300	PF03224,PF11698	PTHR10698	KOG2759	3.6.3.14	K02144	AT3G42050.1		vacuolar ATP synthase subunit H family protein
Gorai.003G057600	PF12537,PF12430	PTHR15948	KOG2417			AT1G64990.1	GTG1	GPCR-type G protein 1
Gorai.003G057900	PF07034	PTHR12748	KOG2538		K02605	AT5G16690.1	ATORC3,ORC3	origin recognition complex subunit 3
Gorai.003G058700	PF02263,PF05879		KOG2203			AT3G13870.1	RHD3	Root hair defective 3 GTP-binding protein (RHD3)
Gorai.003G059100	PF00251,PF08244		KOG0228	3.2.1.26	K01193	AT3G13790.1	ATBFRUCT1,ATCWINV1	Glycosyl hydrolases family 32 protein
Gorai.003G059700	PF00614,PF12357	PTHR18896	KOG1329	3.1.4.4	K01115	AT1G55180.1	PLDALPHA4,PLDEPSILON	phospholipase D alpha 4
Gorai.003G060000		PTHR11871	KOG1354		K04354	AT1G17720.2	ATB BETA	Protein phosphatase 2A, regulatory subunit PR55
Gorai.003G061800	PF00390,PF03949	PTHR23406	KOG1257	1.1.1.40	K00029	AT1G79750.1	ATNADP-ME4,NADP-ME4	NADP-malic enzyme 4
Gorai.003G062100	PF01061,PF08370,PF00005	PTHR19241	KOG0065			AT1G59870.1	ABCG36,ATABCG36,ATPDR8,PDR8,PEN3	ABC-2 and Plant PDR ABC-type transporter family protein
Gorai.003G062900	PF00320	PTHR22949:SF3	KOG1601			AT4G32890.1	GATA9	GATA transcription factor 9
Gorai.003G063100	PF05172	PTHR21527	KOG4285		K14313	AT3G16310.1		mitotic phosphoprotein N\' end (MPPN) family protein
Gorai.003G063300	PF04535	PTHR11615:SF7				AT3G16300.1		Uncharacterised protein family (UPF0497)
Gorai.003G064000	PF00230	PTHR19139	KOG0223		K09873	AT3G16240.1	AQP1,ATTIP2;1,DELTA-TIP,DELTA-TIP1,TIP2;1	delta tonoplast integral protein
Gorai.003G064100	PF00013,PF10469		KOG2814			AT3G16230.2		Predicted eukaryotic LigT
Gorai.003G065300	PF07714,PF00069	PTHR23258	KOG1187			AT1G52290.1		Protein kinase superfamily protein
Gorai.003G065400	PF00400	PTHR14221	KOG0283			AT5G24320.1		Transducin/WD40 repeat-like superfamily protein
Gorai.003G065900		PTHR18958:SF119				AT3G18670.1		Ankyrin repeat family protein
Gorai.003G066300	PF03917,PF03199	PTHR11130	KOG0021	6.3.2.3	K01920	AT5G27380.1	GSH2,GSHB	glutathione synthetase 2
Gorai.003G066700	PF05479				K02701	AT5G64040.1	PSAN	photosystem I reaction center subunit PSI-N, chloroplast, putative / PSI-N, putative (PSAN)
Gorai.003G066800	PF05673,PF00004,PF07724	PTHR23073	KOG0726		K03062	AT4G29040.1	RPT2a	regulatory particle AAA-ATPase 2A
Gorai.003G067300	PF00400	PTHR15271	KOG1009		K10751	AT5G64630.2	FAS2,MUB3.9,NFB01,NFB1	Transducin/WD40 repeat-like superfamily protein
Gorai.003G068300	PF00118	PTHR11353	KOG0361			AT3G11830.1		TCP-1/cpn60 chaperonin family protein
Gorai.003G069300	PF01535	PTHR10483				AT4G21190.1	emb1417	Pentatricopeptide repeat (PPR) superfamily protein
Gorai.003G069500	PF04969,PF05002	PTHR22904	KOG1309			AT4G11260.1	ATSGT1B,EDM1,ETA3,RPR1,SGT1B	phosphatase-related
Gorai.003G069600	PF07714,PF00069	PTHR13902	KOG0584			AT3G18750.1	ATWNK6,WNK6,ZIK5	with no lysine (K) kinase 6
Gorai.003G069700	PF00988,PF00117	PTHR11405	KOG0026	6.3.5.5	K01956	AT3G27740.1	CARA	carbamoyl phosphate synthetase A
Gorai.003G070400						AT5G52870.1
Gorai.003G070500	PF04781,PF04780,PF00443	PTHR22975				AT3G47890.1		Ubiquitin carboxyl-terminal hydrolase-related protein
Gorai.003G071000	PF06813	PTHR21576				AT1G74780.1		Nodulin-like / Major Facilitator Superfamily protein
Gorai.003G071400	PF00069,PF07714,PF00433	PTHR22985	KOG0598			AT3G08720.1	ATPK19,ATPK2,ATS6K2,S6K2	serine/threonine protein kinase 2
Gorai.003G071900	PF02985		KOG1105			AT5G62580.1		ARM repeat superfamily protein
Gorai.003G072900	PF04096	PTHR23198	KOG0845		K14297	AT1G10390.1		Nucleoporin autopeptidase
Gorai.003G073300	PF02365					AT4G35580.2	NTL9	NAC transcription factor-like 9
Gorai.003G074300	PF02042,PF00564					AT1G64530.1		Plant regulator RWP-RK family protein
Gorai.003G074600	PF00012,PF06723	PTHR19375	KOG0100		K09490	AT5G42020.1	BIP,BIP2	Heat shock protein 70 (Hsp 70) family protein
Gorai.003G075300	PF00400	PTHR14221	KOG0283			AT1G64610.1		Transducin/WD40 repeat-like superfamily protein
Gorai.003G075800	PF00789	PTHR23322	KOG1363			AT4G10790.1		UBX domain-containing protein
Gorai.003G076500						AT5G41960.1
Gorai.003G076700	PF03169					AT4G24120.1	ATYSL1,YSL1	YELLOW STRIPE like 1
Gorai.003G076800	PF06552	PTHR23083:SF20				AT5G41950.1		Tetratricopeptide repeat (TPR)-like superfamily protein
Gorai.003G077300	PF00759	PTHR22298				AT1G02800.1	ATCEL2,CEL2	cellulase 2
Gorai.003G078500	PF07738,PF06588	PTHR12953	KOG1396			AT4G23950.1		Galactose-binding protein
Gorai.003G078800	PF00106,PF04321,PF08659,PF01370,PF02719,PF01073,PF07993	PTHR10366	KOG1371			AT4G10960.1	UGE5	UDP-D-glucose/UDP-D-galactose 4-epimerase 5
Gorai.003G080300	PF02096	PTHR12428	KOG1239			AT5G62050.1	ATOXA1,OXA1,OXA1AT	homolog of yeast oxidase assembly 1 (OXA1)
Gorai.003G080500	PF00501	PTHR11968	KOG1256	6.2.1.3	K01897	AT4G23850.1	LACS4	AMP-dependent synthetase and ligase family protein
Gorai.003G080800	PF00759,PF09478	PTHR22298				AT1G64390.1	AtGH9C2,GH9C2	glycosyl hydrolase 9C2
Gorai.003G081500	PF03005					AT4G11090.1	TBL23	TRICHOME BIREFRINGENCE-LIKE 23
Gorai.003G081600	PF11331					AT2G46380.1		Protein of unknown function (DUF3133)
Gorai.003G081700		PTHR23160	KOG0978			AT1G64330.1		myosin heavy chain-related
Gorai.003G082000						AT3G23980.1	BLI,KOS1	BLISTER
Gorai.003G082500	PF00179,PF05773	PTHR11621	KOG0417	6.3.2.19	K06689	AT5G53300.1	UBC10	ubiquitin-conjugating enzyme 10
Gorai.003G083900	PF07714,PF00069	PTHR23258	KOG1187			AT1G26970.1		Protein kinase superfamily protein
Gorai.003G084200	PF02517					AT5G60750.1		CAAX amino terminal protease family protein
Gorai.003G085100	PF08414,PF01794,PF08022,PF08030	PTHR11972	KOG0039	1.11.1.-,1.6.3.-	K13447	AT1G64060.1	ATRBOH F,ATRBOHF,RBOH F,RBOHAP108,RBOHF	respiratory burst oxidase protein F
Gorai.003G085400	PF00400	PTHR22844				AT4G11270.1		Transducin/WD40 repeat-like superfamily protein
Gorai.003G085800	PF02542			4.6.1.12	K01770	AT1G63970.1	ISPF,MECPS	isoprenoid F
Gorai.003G085900	PF00155	PTHR11751	KOG0256	4.4.1.14	K01762	AT4G11280.1	ACS6,ATACS6	1-aminocyclopropane-1-carboxylic acid (acc) synthase 6
Gorai.003G086100	PF03194	PTHR12375	KOG0796			AT5G17440.1		LUC7 related protein
Gorai.003G086500	PF01088	PTHR10589	KOG2778	3.4.19.12	K05610	AT1G65650.1	UCH2	Peptidase C12, ubiquitin carboxyl-terminal hydrolase 1
Gorai.003G087000						AT3G56750.1
Gorai.003G087400	PF02330		KOG2536			AT2G41600.5		Mitochondrial glycoprotein family protein
Gorai.003G087900	PF00076	PTHR15608	KOG1548		K13093	AT5G16260.1	ELF9	RNA binding (RRM/RBD/RNP motifs) family protein
Gorai.003G088100	PF00232,PF00150	PTHR10353	KOG0626			AT5G36890.1	BGLU42	beta glucosidase 42
Gorai.003G088300						AT2G43945.1
Gorai.003G088400	PF04483					AT1G65420.1	NPQ7	Protein of unknown function (DUF565)
Gorai.003G091100	PF07992,PF00890,PF00070,PF00085,PF00462	PTHR22912	KOG0404	1.8.1.9	K00384	AT2G41680.1	NTRC	NADPH-dependent thioredoxin reductase C
Gorai.003G091500	PF00847				K09285	AT2G41710.1		Integrase-type DNA-binding superfamily protein
Gorai.003G091700	PF00447	PTHR10015				AT2G41690.1	AT-HSFB3,HSFB3	heat shock transcription factor B3
Gorai.003G092600	PF03552	PTHR13301:SF1				AT5G05170.1	ATCESA3,ATH-B,CESA3,CEV1,IXR1	Cellulose synthase family protein
Gorai.003G092700	PF00504	PTHR21649			K14172	AT1G76570.1		Chlorophyll A-B binding family protein
Gorai.003G093900	PF03405			1.14.19.2	K03921	AT1G43800.1		Plant stearoyl-acyl-carrier-protein desaturase family protein
Gorai.003G094300	PF00690,PF00122,PF00702	PTHR11939	KOG0205	3.6.3.6	K01535	AT5G62670.1	AHA11,HA11	H(+)-ATPase 11
Gorai.003G094800	PF04431,PF00544			4.2.2.2	K01728	AT3G01270.1		Pectate lyase family protein
Gorai.003G095000	PF00171	PTHR11699	KOG2451	1.5.1.12	K00294	AT5G62530.1	ALDH12A1,ATP5CDH,P5CDH	aldehyde dehydrogenase 12A1
Gorai.003G096900	PF06221	PTHR12963	KOG2845			AT3G47610.1		transcription regulators;zinc ion binding
Gorai.003G097200	PF11523					AT5G62440.1		Protein of unknown function (DUF3223)
Gorai.003G097600	PF01494,PF07992,PF01134	PTHR10617		1.3.1.83	K10960	AT1G74470.1		Pyridine nucleotide-disulphide oxidoreductase family protein
Gorai.003G097900	PF00249	PTHR10641	KOG0048			AT5G61420.2	AtMYB28,HAG1,MYB28,PMG1	myb domain protein 28
Gorai.003G098300	PF00072,PF06203	PTHR23283			K12127	AT5G61380.1	APRR1,AtTOC1,PRR1,TOC1	CCT motif -containing response regulator protein
Gorai.003G099200	PF00333,PF03719	PTHR13718	KOG0877		K02981	AT1G58983.1		Ribosomal protein S5 family protein
Gorai.003G099300	PF05904					AT1G69360.1		Plant protein of unknown function (DUF863)
Gorai.003G100200	PF00176,PF00271,PF01844	PTHR10799	KOG1000			AT5G07810.1		SNF2 domain-containing protein / helicase domain-containing protein / HNH endonuclease domain-containing protein
Gorai.003G100800	PF02330		KOG2536			AT4G32605.1		Mitochondrial glycoprotein family protein
Gorai.003G101100	PF00850	PTHR10625	KOG1342	3.5.1.98	K11407	AT5G61060.1	ATHDA5,HDA05,HDA5	histone deacetylase 5
Gorai.003G101500	PF04057,PF01336,PF02721,PF08646	PTHR23273	KOG0851		K07466	AT5G08020.1	ATRPA70B,RPA70B	RPA70-kDa subunit B
Gorai.003G101900			KOG0106			AT3G26850.1		histone-lysine N-methyltransferases
Gorai.003G102900	PF00153	PTHR11896	KOG0749			AT5G17400.1	ER-ANT1	endoplasmic reticulum-adenine nucleotide transporter 1
Gorai.003G103900	PF00400,PF08662,PF12341	PTHR19932	KOG1274		K11274	AT3G42660.1		transducin family protein / WD-40 repeat family protein
Gorai.003G105100	PF03952,PF00113	PTHR11902	KOG2670	4.2.1.11	K01689	AT1G74030.1	ENO1	enolase 1
Gorai.003G105200	PF11833					AT5G23040.1	CDF1	Protein of unknown function (DUF3353)
Gorai.003G105400	PF05018	PTHR12458	KOG3213			AT3G12300.1
Gorai.003G106300	PF07713,PF01805	PTHR13384	KOG2138		K13123	AT5G23080.1	TGH	SWAP (Suppressor-of-White-APricot)/surp domain-containing protein
Gorai.003G107300	PF00069,PF07714	PTHR11295	KOG0671	2.7.12.1	K08287	AT4G24740.1	AFC2,AME1,FC2	FUS3-complementing gene 2
Gorai.003G107500	PF05691					AT3G57520.1	AtSIP2,SIP2	seed imbibition 2
Gorai.003G107900						AT3G01680.1
Gorai.003G108500	PF05221,PF00670,PF02826	PTHR23420	KOG1370			AT4G13940.1	ATSAHH1,EMB1395,HOG1,MEE58,SAHH1	S-adenosyl-L-homocysteine hydrolase
Gorai.003G108800	PF02847	PTHR12626	KOG0403			AT5G63190.1		MA3 domain-containing protein
Gorai.003G109000	PF02364		KOG0916	2.4.1.-	K11000	AT2G36850.1	ATGSL08,ATGSL8,CHOR,GSL08,GSL8	glucan synthase-like 8
Gorai.003G109300	PF10602,PF01399	PTHR14145	KOG0687		K03037	AT4G24820.1		26S proteasome, regulatory subunit Rpn7;Proteasome component (PCI) domain
Gorai.003G109400	PF00439	PTHR22880				AT5G63320.1	NPX1	nuclear protein X1
Gorai.003G109900	PF00860	PTHR11119	KOG1292			AT5G62890.1		Xanthine/uracil permease family protein
Gorai.003G110100	PF00850	PTHR10625	KOG1342	3.5.1.98	K06067	AT5G63110.1	ATHDA6,AXE1,HDA6,RPD3B,RTS1,SIL1	histone deacetylase 6
Gorai.003G110200	PF03871,PF01191	PTHR10535	KOG3218			AT3G22320.1	ATRPABC24.3,NRPB5,NRPD5,RPB5A	Eukaryotic rpb5 RNA polymerase subunit family protein
Gorai.003G110500	PF01095					AT1G69940.1	ATPPME1,PPME1	Pectin lyase-like superfamily protein
Gorai.003G110600	PF00076	PTHR23365	KOG4209			AT5G51120.1	ATPABN1,PABN1	polyadenylate-binding protein 1
Gorai.003G110800	PF02812,PF00208	PTHR11606	KOG2250	1.4.1.3	K00261	AT5G07440.1	GDH2	glutamate dehydrogenase 2
Gorai.003G111000	PF02466	PTHR12459	KOG1398			AT5G51150.1		Mitochondrial import inner membrane translocase subunit Tim17/Tim22/Tim23 family protein
Gorai.003G112000	PF09733	PTHR22597	KOG2350			AT5G51230.1	AtEMF2,CYR1,EMF2,VEF2	VEFS-Box of polycomb protein
Gorai.003G112300	PF05057	PTHR12482	KOG4372			AT5G51180.1		alpha/beta-Hydrolases superfamily protein
Gorai.003G112700	PF00249	PTHR10641	KOG0048			AT3G60460.1	DUO1	myb-like HTH transcriptional regulator family protein
Gorai.003G112900	PF00155	PTHR13693	KOG1359	2.3.1.47	K00652	AT5G04620.2	ATBIOF,BIOF	biotin F
Gorai.003G113100						AT5G61450.1		P-loop containing nucleoside triphosphate hydrolases superfamily protein
Gorai.003G113300	PF04749					AT5G51400.1		PLAC8 family protein
Gorai.003G113400	PF02463,PF06470	PTHR18937	KOG0933		K06674	AT5G62410.1	ATCAP-E1,ATSMC4,SMC2,TTN3	structural maintenance of chromosomes 2
Gorai.003G115100	PF00004,PF07724	PTHR23077	KOG0744			AT4G24710.1		P-loop containing nucleoside triphosphate hydrolases superfamily protein
Gorai.003G116300	PF00010					AT3G26744.1	ATICE1,ICE1,SCRM	basic helix-loop-helix (bHLH) DNA-binding superfamily protein
Gorai.003G116900	PF00168,PF07002	PTHR10857	KOG1327			AT5G61910.4		DCD (Development and Cell Death) domain protein
Gorai.003G117400	PF00106,PF08659,PF01370	PTHR19410	KOG1208			AT5G51030.1		NAD(P)-binding Rossmann-fold superfamily protein
Gorai.003G117500	PF00153	PTHR11896	KOG0036			AT5G51050.1		Mitochondrial substrate carrier family protein
Gorai.003G117700	PF00565,PF00567	PTHR12302	KOG2039			AT5G07350.1	AtTudor1,TSN1,Tudor1	TUDOR-SN protein 1
Gorai.003G118000	PF07899					AT4G00650.1	FLA,FRI	FRIGIDA-like protein
Gorai.003G118300		PTHR13199	KOG2306			AT5G41110.1
Gorai.003G118400	PF00069,PF07714	PTHR11295	KOG0600			AT5G50860.1		Protein kinase superfamily protein
Gorai.003G119600	PF00753,PF07521	PTHR11203	KOG1137			AT5G63420.1	emb2746	RNA-metabolising metallo-beta-lactamase family protein
Gorai.003G119900	PF00646					AT5G63520.1
Gorai.003G120100	PF00646,PF10442					AT5G63520.1
Gorai.003G120400	PF00571,PF00564	PTHR11911				AT5G50530.1		CBS / octicosapeptide/Phox/Bemp1 (PB1) domains-containing protein
Gorai.003G120700	PF00149	PTHR22953	KOG1378			AT5G50400.1	ATPAP27,PAP27	purple acid phosphatase 27
Gorai.003G121000	PF07258					AT2G27110.3	FRS3	FAR1-related sequence 3
Gorai.003G121100	PF00149	PTHR22953	KOG1378			AT5G50400.1	ATPAP27,PAP27	purple acid phosphatase 27
Gorai.003G121200	PF02594	PTHR13420	KOG3276		K09131	AT5G63440.2		Protein of unknown function (DUF167)
Gorai.003G121600	PF02042					AT5G53040.1		RWP-RK domain-containing protein
Gorai.003G123400	PF00466,PF00428	PTHR21141	KOG0815			AT3G09200.1		Ribosomal protein L10 family protein
Gorai.003G123600		PTHR23083:SF19				AT2G29670.1		Tetratricopeptide repeat (TPR)-like superfamily protein
Gorai.003G123800	PF07690	PTHR11662	KOG2532			AT2G29650.1	ANTR1,PHT4;1	phosphate transporter 4;1
Gorai.003G124400	PF06480,PF00004,PF01434	PTHR23076	KOG0731	3.4.24.-	K03798	AT3G47060.1	ftsh7	FTSH protease 7
Gorai.003G125100	PF00270,PF00271,PF08148	PTHR11752	KOG0947	3.6.4.-	K12599	AT3G46960.1		RNA helicase, ATP-dependent, SK12/DOB1 protein
Gorai.003G125200						AT4G37300.1	MEE59	maternal effect embryo arrest 59
Gorai.003G125300	PF00705,PF04139,PF02747	PTHR11352	KOG1636		K04802	AT2G29570.1	ATPCNA2,PCNA2	proliferating cell nuclear antigen 2
Gorai.003G125600	PF05056					AT5G01120.1		Protein of unknown function (DUF674)
Gorai.003G126600	PF07714,PF00069	PTHR23258	KOG1187			AT5G59010.1		Protein kinase protein with tetratricopeptide repeat domain
Gorai.003G128400			KOG3707			AT1G35220.1
Gorai.003G129000	PF00083,PF07690	PTHR11600	KOG0254			AT5G59250.1		Major facilitator superfamily protein
Gorai.003G130300						AT5G59460.1		scarecrow-like transcription factor 11 (SCL11)
Gorai.003G130900	PF01694	PTHR22936	KOG2289			AT2G29050.1	ATRBL1,RBL1	RHOMBOID-like 1
Gorai.003G131200	PF00106,PF08659	PTHR19410	KOG1014			AT1G67730.1	ATKCR1,KCR1,YBR159	beta-ketoacyl reductase 1
Gorai.003G131500	PF00121	PTHR21139	KOG1643	5.3.1.1	K01803	AT3G55440.1	ATCTIMC,CYTOTPI,TPI	triosephosphate isomerase
Gorai.003G132200	PF00481	PTHR13832				AT1G07630.1	PLL5	pol-like 5
Gorai.003G132300	PF01417	PTHR12276				AT3G46540.1		ENTH/VHS family protein
Gorai.003G132700	PF00023	PTHR18958	KOG4412			AT2G28840.1	XBAT31	XB3 ortholog 1 in Arabidopsis thaliana
Gorai.003G133100	PF04564,PF00514,PF05804	PTHR22849				AT3G46510.1	ATPUB13,PUB13	plant U-box 13
Gorai.003G133400	PF00012,PF06723	PTHR19375	KOG0100		K03283	AT5G02500.1	AT-HSC70-1,HSC70,HSC70-1,HSP70-1	heat shock cognate protein 70-1
Gorai.003G134000	PF02096	PTHR12428	KOG1239		K03217	AT2G28800.1	ALB3	63 kDa inner membrane family protein
Gorai.003G135000	PF01842					AT2G39570.1		ACT domain-containing protein
Gorai.003G136100	PF00410	PTHR11758	KOG1754		K02957	AT1G07770.1	RPS15A	ribosomal protein S15A
Gorai.003G136900	PF00926,PF00925	PTHR21327	KOG1284	3.5.4.25,4.1.99.12	K14652	AT5G59750.1		DHBP synthase RibB-like alpha/beta domain;GTP cyclohydrolase II
Gorai.003G137000	PF08449,PF00892,PF03151	PTHR10778	KOG1581			AT5G59740.1		UDP-N-acetylglucosamine (UAA) transporter family
Gorai.003G137600	PF00023	PTHR18958	KOG4412			AT1G07710.1		Ankyrin repeat family protein
Gorai.003G137900	PF00690,PF00122,PF00702,PF08282,PF00689	PTHR11939	KOG0202	3.6.3.8	K01537	AT1G07810.1	ACA3,ATECA1,ECA1	ER-type Ca2+-ATPase 1
Gorai.003G138600	PF00225	PTHR16012	KOG0243			AT3G45850.1		P-loop containing nucleoside triphosphate hydrolases superfamily protein
Gorai.003G139300	PF00989,PF08447,PF00069,PF07714	PTHR22985	KOG0610	2.7.11.1	K08282	AT3G45780.1	JK224,NPH1,PHOT1,RPT1	phototropin 1
Gorai.003G139600	PF08240,PF00107	PTHR11695	KOG0025	1.3.1.38	K07512	AT3G45770.1		Polyketide synthase, enoylreductase family protein
Gorai.003G139900	PF00069,PF07714,PF06293	PTHR11295	KOG0660	2.7.11.24	K04371	AT3G45640.1	ATMAPK3,ATMPK3,MPK3	mitogen-activated protein kinase 3
Gorai.003G140800	PF05383	PTHR22792	KOG2590			AT5G21160.1		LA RNA-binding protein
Gorai.003G141000	PF00642,PF00076,PF05958,PF02390,PF05175	PTHR11061	KOG2187			AT2G28450.1		zinc finger (CCCH-type) family protein
Gorai.003G141100	PF00097	PTHR23012	KOG1609			AT5G60580.1		RING/U-box superfamily protein
Gorai.003G141300	PF00085	PTHR18929	KOG0190	5.3.4.1	K09580	AT5G60640.1	ATPDI2,ATPDIL1-4,PDI2,PDIL1-4	PDI-like 1-4
Gorai.003G142200	PF00046,PF01852,PF08670	PTHR19418	KOG0483		K09338	AT5G60690.1	IFL,IFL1,REV	Homeobox-leucine zipper family protein / lipid-binding START domain-containing protein
Gorai.003G142400	PF04499	PTHR12634	KOG2073			AT3G45190.1		SIT4 phosphatase-associated family protein
Gorai.003G142500	PF02362,PF06507,PF02309					AT2G28350.1	ARF10	auxin response factor 10
Gorai.003G142600	PF00320	PTHR10071	KOG1601			AT1G08010.1	GATA11	GATA transcription factor 11
Gorai.003G142800	PF00169,PF01852,PF07059	PTHR12659				AT2G28320.1		Pleckstrin homology (PH) and lipid-binding START domains-containing protein
Gorai.003G143100	PF00535					AT5G60700.1		glycosyltransferase family protein 2
Gorai.003G143400	PF00069,PF07714	PTHR23258	KOG1187			AT2G28250.1	NCRK	Protein kinase superfamily protein
Gorai.003G145400	PF00450	PTHR11802	KOG1282	3.4.16.5	K13289	AT3G45010.1	scpl48	serine carboxypeptidase-like 48
Gorai.003G145600						AT2G31490.1
Gorai.003G146900	PF00686,PF01591,PF00300	PTHR10606	KOG0234	2.7.1.105,3.1.3.46	K01103	AT1G07110.1	ATF2KP,F2KP,FKFBP	fructose-2,6-bisphosphatase
Gorai.003G148100	PF00240,PF00560	PTHR23155				AT2G30105.1
Gorai.003G148600	PF00899,PF10585,PF02134,PF09358	PTHR10953	KOG2012	6.3.2.19	K03178	AT2G30110.1	ATUBA1,MOS5,UBA1	ubiquitin-activating enzyme 1
Gorai.003G149000	PF03227	PTHR13234	KOG3160			AT1G07080.1		Thioredoxin superfamily protein
Gorai.003G149700	PF00153	PTHR11896	KOG0760		K03454	AT1G07030.1		Mitochondrial substrate carrier family protein
Gorai.003G150000	PF00698	PTHR10982	KOG2926	2.3.1.39	K00645	AT2G30200.1		catalytics;transferases;[acyl-carrier-protein] S-malonyltransferases;binding
Gorai.003G150100	PF04438	PTHR13093	KOG3362		K11663	AT5G37055.1	ATSWC6,SEF	HIT-type Zinc finger family protein
Gorai.003G150300	PF00787,PF09325	PTHR10555	KOG2273			AT5G58440.1	SNX2a	sorting nexin 2A
Gorai.003G150800		PTHR23125				AT5G01720.1		RNI-like superfamily protein
Gorai.003G151000	PF10274,PF11793,PF00097	PTHR12389	KOG0803			AT5G58410.1		HEAT/U-box domain-containing protein
Gorai.003G151400	PF01416	PTHR11142	KOG2553			AT2G30320.1		Pseudouridine synthase family protein
Gorai.003G151600	PF06320	PTHR13073	KOG3390			AT2G30330.1		GCN5L1 family protein
Gorai.003G151700	PF00141			1.11.1.7	K00430	AT5G05340.1		Peroxidase superfamily protein
Gorai.003G152700	PF02362,PF07496	PTHR23336:SF1				AT2G30470.1	HSI2,VAL1	high-level expression of sugar-inducible gene 2
Gorai.003G153100	PF00664,PF00005	PTHR19242	KOG0057		K05663	AT5G58270.1	ATATM3,ATM3,STA1	ABC transporter of the mitochondrion 3
Gorai.003G153900	PF07797					AT1G55340.1		Protein of unknown function (DUF1639)
Gorai.003G154100	PF05922,PF00082	PTHR10795				AT4G26330.1	ATSBT3.18,UNE17	Subtilisin-like serine endopeptidase family protein
Gorai.003G154600	PF04845	PTHR12611	KOG3074			AT2G32080.1	PUR ALPHA-1	purin-rich alpha 1
Gorai.003G154700	PF00153	PTHR11896	KOG0759			AT5G19760.1		Mitochondrial substrate carrier family protein
Gorai.003G155700	PF00069,PF07714	PTHR11295	KOG0660	2.7.11.24	K04371	AT4G01370.1	ATMPK4,MPK4	MAP kinase 4
Gorai.003G156200	PF01762,PF02434	PTHR11214	KOG2288			AT5G53340.1		Galactosyltransferase family protein
Gorai.003G156900	PF04851,PF00271	PTHR11274	KOG1123	3.6.4.12	K10843	AT5G41370.1	ATXPB1,XPB1	homolog of xeroderma pigmentosum complementation group B 1
Gorai.003G157000	PF01602,PF02985,PF02883,PF09066	PTHR11134	KOG1061		K12392	AT4G23460.1		Adaptin family protein
Gorai.003G157800	PF00201	PTHR11926	KOG1192			AT2G43820.1	ATSAGT1,GT,SAGT1,SGT1,UGT74F2	UDP-glucosyltransferase 74F2
Gorai.003G158200	PF02225,PF04258	PTHR12174	KOG2442			AT1G63690.1	ATSPPL2,SPPL2	SIGNAL PEPTIDE PEPTIDASE-LIKE 2
Gorai.003G158300	PF01225,PF08245,PF02875	PTHR23135				AT1G63680.1	ATMURE,MURE,PDE316	acid-amino acid ligases;ligases;ATP binding;ATP binding;ligases
Gorai.003G158400	PF00117,PF07722,PF00733,PF00958	PTHR11922	KOG1622	6.3.5.2	K01951	AT1G63660.1		GMP synthase (glutamine-hydrolyzing), putative / glutamine amidotransferase, putative
Gorai.003G159400	PF00091,PF03953	PTHR11588	KOG1375		K07375	AT5G23860.1	TUB8	tubulin beta 8
Gorai.003G159600	PF08263,PF00560,PF07714,PF00069	PTHR23258	KOG1187			AT1G63430.1		Leucine-rich repeat protein kinase family protein
Gorai.003G160000						AT1G63300.1		Myosin heavy chain-related protein
Gorai.003G160900	PF05664					AT4G11670.1		Protein of unknown function (DUF810)
Gorai.003G161000	PF00097	PTHR13644				AT4G11680.1		Zinc finger, C3HC4 type (RING finger) family protein
Gorai.003G161100	PF05496,PF01078,PF00004,PF01443,PF08542	PTHR11669	KOG0991		K10755	AT1G63160.1	RFC2	replication factor C 2
Gorai.003G161200	PF01694	PTHR22936	KOG2289			AT1G63120.1	ATRBL2,RBL2	RHOMBOID-like 2
Gorai.003G161400	PF05641					AT1G09320.1		agenet domain-containing protein
Gorai.003G162000	PF00612					AT4G23060.1	IQD22	IQ-domain 22
Gorai.003G162100	PF00989,PF08448,PF08447,PF07714,PF00069	PTHR23257	KOG0192			AT4G23050.2		PAS domain-containing protein tyrosine kinase family protein
Gorai.003G162200	PF00067	PTHR19383	KOG0157			AT1G12740.1	CYP87A2	cytochrome P450, family 87, subfamily A, polypeptide 2
Gorai.003G162300	PF00067	PTHR19383	KOG0157			AT1G12740.1	CYP87A2	cytochrome P450, family 87, subfamily A, polypeptide 2
Gorai.003G162800	PF00638	PTHR13118	KOG2724			AT4G11790.1		Pleckstrin homology (PH) domain superfamily protein
Gorai.003G162900	PF03105,PF07690	PTHR10074	KOG2325			AT4G22990.2		Major Facilitator Superfamily with SPX (SYG1/Pho81/XPR1) domain-containing protein
Gorai.003G163300	PF04321,PF01370,PF02719	PTHR10366	KOG1429	1.1.1.-,5.1.3.-	K12451	AT1G63000.1	NRS/ER,UER1	nucleotide-rhamnose synthase/epimerase-reductase
Gorai.003G165800	PF00067	PTHR19383	KOG0156			AT4G12320.1	CYP706A6	cytochrome P450, family 706, subfamily A, polypeptide 6
Gorai.003G166300	PF00561	PTHR15913	KOG1454			AT4G12230.1		alpha/beta-Hydrolases superfamily protein
Gorai.003G166600	PF00472	PTHR11075	KOG3429			AT1G62850.2		Class I peptide chain release factor
Gorai.003G166700	PF10248					AT4G22740.1		glycine-rich protein
Gorai.003G167100	PF03479					AT4G12080.1	AHL1,ATAHL1	AT-hook motif nuclear-localized protein 1
Gorai.003G170900	PF00635	PTHR10809	KOG0439			AT2G45140.1	PVA12	plant VAP homolog 12
Gorai.003G171200	PF00226,PF11875	PTHR11821	KOG0718			AT2G35720.1	OWL1	DNAJ heat shock N-terminal domain-containing protein
Gorai.003G171700		PTHR13402	KOG1913			AT5G47490.1		RGPR-related
Gorai.003G175300	PF00249					AT5G47390.1		myb-like transcription factor family protein
Gorai.003G175400						AT2G39810.1	HOS1	ubiquitin-protein ligases
Gorai.003G177800						AT3G01680.1
Gorai.003G178000						AT3G01680.1
Gorai.003G179400		PTHR14493	KOG1100			AT1G32740.1		SBP (S-ribonuclease binding protein) family protein
Gorai.003G179500	PF09416,PF04851	PTHR10887	KOG1802	3.6.4.-	K14326	AT5G47010.1	ATUPF1,LBA1,UPF1	RNA helicase, putative
Gorai.003G180500	PF00240,PF10260	PTHR13527	KOG3249			AT2G35360.1		ubiquitin family protein
Gorai.003G180700		PTHR12183	KOG4172			AT2G35330.1		RING/U-box superfamily protein
Gorai.003G181400	PF01546,PF07687	PTHR11014	KOG2276	3.5.1.16	K01438	AT4G17830.1		Peptidase M20/M25/M40 family protein
Gorai.003G181500	PF00153	PTHR11896	KOG0758		K03454	AT5G46800.1	BOU	Mitochondrial substrate carrier family protein
Gorai.003G183000	PF04640					AT4G17900.1		PLATZ transcription factor family protein
Gorai.003G183800	PF00664,PF00005	PTHR19242	KOG0055			AT4G25960.1	PGP2	P-glycoprotein 2
Gorai.003G183900	PF00447	PTHR10015	KOG0627			AT1G32330.1	ATHSFA1D,HSFA1D	heat shock transcription factor A1D
Gorai.003G185000	PF00046,PF01852	PTHR19418	KOG0484			AT5G46880.1	HB-7,HDG5	homeobox-7
Gorai.003G185300	PF04031	PTHR15002	KOG2425			AT5G12220.1		las1-like family protein
Gorai.003G185500	PF01553			2.3.1.15	K00630	AT1G32200.1	ACT1,ATS1	phospholipid/glycerol acyltransferase family protein
Gorai.003G185600	PF05542					AT1G32160.1		Protein of unknown function (DUF760)
Gorai.003G185700	PF07777,PF00170,PF07716	PTHR22952			K09060	AT2G35530.1	AtbZIP16,bZIP16	basic region/leucine zipper transcription factor 16
Gorai.003G186100	PF00025,PF09439,PF08477,PF04670,PF03029,PF00009	PTHR19326	KOG0090			AT5G05670.1		signal recognition particle binding
Gorai.003G186200	PF01399	PTHR10539	KOG2908		K03039	AT5G45620.1		Proteasome component (PCI) domain protein
Gorai.003G186800	PF00501	PTHR11968	KOG1176			AT4G19010.1		AMP-dependent synthetase and ligase family protein
Gorai.003G186900	PF01852,PF07059	PTHR12659	KOG2761			AT4G19040.1	EDR2	ENHANCED DISEASE RESISTANCE 2
Gorai.004G000900	PF08449,PF03151,PF00892	PTHR11132	KOG1441			AT1G06890.1		nodulin MtN21 /EamA-like transporter family protein
Gorai.004G001100	PF00999		KOG1650			AT5G58460.1	ATCHX25,CHX25	cation/H+ exchanger 25
Gorai.004G001200	PF02776,PF00205,PF02775	PTHR18968	KOG1184	4.1.1.1	K01568	AT5G01320.1		Thiamine pyrophosphate dependent pyruvate decarboxylase family protein
Gorai.004G001600	PF00929	PTHR11046	KOG3242	3.1.-.-	K13288	AT2G26970.1		Polynucleotidyl transferase, ribonuclease H-like superfamily protein
Gorai.004G001700						AT5G21070.1
Gorai.004G001800	PF12066,PF04959	PTHR13165	KOG2295			AT2G27100.1	SE	C2H2 zinc-finger protein SERRATE (SE)
Gorai.004G003500	PF01734	PTHR12406	KOG3773			AT1G33270.1		Acyl transferase/acyl hydrolase/lysophospholipase superfamily protein
Gorai.004G004400						AT5G59960.1
Gorai.004G004900	PF00022	PTHR11937	KOG0676		K10355	AT3G53750.1	ACT3	actin 3
Gorai.004G005400	PF07990,PF00806	PTHR12537	KOG1488			AT2G29190.1	APUM2,PUM2	pumilio 2
Gorai.004G006300	PF00025,PF00071,PF08477,PF00009	PTHR11708	KOG0087		K07976	AT1G07410.1	ATRAB-A2B,ATRABA2B,RAB-A2B,RABA2b	RAB GTPase homolog A2B
Gorai.004G008000	PF01602,PF02883,PF02296	PTHR22780	KOG1077		K11824	AT5G22780.1		Adaptor protein complex AP-2, alpha subunit
Gorai.004G008300	PF00300	PTHR23029	KOG0235			AT5G22620.1		phosphoglycerate/bisphosphoglycerate mutase family protein
Gorai.004G009300	PF00400,PF07569	PTHR13831	KOG0973		K11293	AT3G44530.2	HIRA	homolog of histone chaperone HIRA
Gorai.004G009700						AT5G22450.1
Gorai.004G010100	PF04810,PF04811,PF08033,PF04815	PTHR13803	KOG1985			AT2G27460.1		sec23/sec24 transport family protein
Gorai.004G010200						AT2G27730.1		copper ion binding
Gorai.004G011200	PF06058	PTHR16290	KOG2868			AT1G08370.1	ATDCP1,DCP1	decapping 1
Gorai.004G011700	PF00515,PF07719	PTHR22904				AT5G21990.1		Tetratricopeptide repeat (TPR)-like superfamily protein
Gorai.004G012600	PF01496	PTHR11629	KOG2189	3.6.3.14	K02154	AT2G28520.1	VHA-A1	vacuolar proton ATPase A1
Gorai.004G013500	PF08079,PF00327	PTHR11524	KOG3184		K02937	AT3G13580.1		Ribosomal protein L30/L7 family protein
Gorai.004G013700	PF00483	PTHR22572	KOG1462		K03241	AT5G19485.1		transferases;nucleotidyltransferases
Gorai.004G014000	PF08637					AT5G12290.1	DGS1	dgd1 suppressor 1
Gorai.004G014600	PF00415,PF01363,PF08381	PTHR22870	KOG1427			AT5G19420.1		Regulator of chromosome condensation (RCC1) family with FYVE zinc finger domain
Gorai.004G015100	PF00069,PF07714,PF00036	PTHR22982	KOG0032	2.7.1.-	K00924	AT5G12180.1	CPK17	calcium-dependent protein kinase 17
Gorai.004G015300	PF00590	PTHR10882	KOG3123	2.1.1.98	K00586	AT4G31790.1		Tetrapyrrole (Corrin/Porphyrin) Methylases
Gorai.004G016400	PF00355,PF08417	PTHR21266				AT4G25650.1	ACD1-LIKE,PTC52,TIC55-IV	ACD1-like
Gorai.004G017300	PF00149	PTHR11668	KOG0371	3.1.3.16	K04382	AT2G42500.1	PP2A-3	protein phosphatase 2A-3
Gorai.004G017500	PF00013	PTHR11208	KOG0119			AT3G32940.1		RNA-binding KH domain-containing protein
Gorai.004G018900	PF02535	PTHR11065	KOG2474		K07238	AT3G20870.1	ZTP29	ZIP metal ion transporter family
Gorai.004G019000	PF07244,PF01103	PTHR12815	KOG2602			AT5G19620.1	ATOEP80,EMB213,OEP80,TOC75	outer envelope protein of 80 kDa
Gorai.004G019800	PF03839	PTHR12443	KOG2927		K12275	AT3G20920.1		translocation protein-related
Gorai.004G019900						AT3G13410.1
Gorai.004G020000	PF04117	PTHR11266	KOG1944		K13348	AT5G19750.1		Peroxisomal membrane 22 kDa (Mpv17/PMP22) family protein
Gorai.004G020300	PF01029					AT4G26370.1		antitermination NusB domain-containing protein
Gorai.004G022500	PF00432		KOG0497	5.4.99.8	K01853	AT2G07050.1	CAS1	cycloartenol synthase 1
Gorai.004G022700	PF00400,PF04192	PTHR13889	KOG1539		K14554	AT4G04940.1		transducin family protein / WD-40 repeat family protein
Gorai.004G023000	PF00076	PTHR23099				AT5G58130.1	ROS3	RNA-binding (RRM/RBD/RNP motifs) family protein
Gorai.004G024100						AT3G10572.1		3-phosphoinositide-dependent protein kinase-1, putative
Gorai.004G024800	PF12515,PF00690,PF00122,PF00702,PF00689	PTHR11939	KOG0204	3.6.3.8	K01537	AT4G29900.1	ACA10,ATACA10,CIF1	autoinhibited Ca(2+)-ATPase 10
Gorai.004G025500	PF02485					AT4G30060.1		Core-2/I-branching beta-1,6-N-acetylglucosaminyltransferase family protein
Gorai.004G025700	PF00133,PF09334,PF08264	PTHR11946	KOG0432	6.1.1.9	K01873	AT1G14610.1	TWN2,VALRS	valyl-tRNA synthetase / valine--tRNA ligase (VALRS)
Gorai.004G025800	PF08241,PF12589	PTHR12734	KOG1541			AT5G57280.1		S-adenosyl-L-methionine-dependent methyltransferases superfamily protein
Gorai.004G026900	PF01263	PTHR11122	KOG1594	5.1.3.15	K01792	AT5G57330.1		Galactose mutarotase-like superfamily protein
Gorai.004G027300	PF00690,PF00122,PF00702	PTHR11939	KOG0205	3.6.3.6	K01535	AT4G30190.1	AHA2,HA2,PMA2	H(+)-ATPase 2
Gorai.004G027500						AT2G18910.1		hydroxyproline-rich glycoprotein family protein
Gorai.004G027700						AT3G20490.1
Gorai.004G028300	PF02181	PTHR23213	KOG1922			AT5G54650.1	ATFH5,Fh5	formin homology5
Gorai.004G028600						AT1G11430.1		plastid developmental protein DAG, putative
Gorai.004G028800	PF02148,PF00443,PF00627	PTHR10420	KOG0944	3.1.2.15	K11836	AT3G20630.1	ATUBP14,PER1,TTN6,UBP14	ubiquitin-specific protease 14
Gorai.004G029300	PF03094				K08472	AT5G53760.1	ATMLO11,MLO11	Seven transmembrane MLO family protein
Gorai.004G029400						AT5G53860.2	emb2737,EMB64	embryo defective 2737
Gorai.004G030400	PF02775,PF00676,PF02779,PF02780	PTHR11624	KOG0523			AT4G15560.1	CLA,CLA1,DEF,DXPS2,DXS	Deoxyxylulose-5-phosphate synthase
Gorai.004G030800	PF02775,PF00676,PF02779,PF02780	PTHR11624	KOG0523			AT4G15560.1	CLA,CLA1,DEF,DXPS2,DXS	Deoxyxylulose-5-phosphate synthase
Gorai.004G030900	PF02775,PF00676,PF02779,PF02780	PTHR11624	KOG0523			AT4G15560.1	CLA,CLA1,DEF,DXPS2,DXS	Deoxyxylulose-5-phosphate synthase
Gorai.004G031000	PF07887				K02183	AT5G57580.1		Calmodulin-binding protein
Gorai.004G031100	PF00722,PF06955			2.4.1.207	K08235	AT5G57560.1	TCH4,XTH22	Xyloglucan endotransglucosylase/hydrolase family protein
Gorai.004G031700	PF00364,PF00198	PTHR23151	KOG0559	2.3.1.61	K00658	AT4G26910.1		Dihydrolipoamide succinyltransferase
Gorai.004G032700	PF00628,PF01426	PTHR10504:SF1				AT3G20280.1		RING/FYVE/PHD zinc finger superfamily protein
Gorai.004G033500	PF01373					AT5G55700.1	BAM4,BMY6	beta-amylase 4
Gorai.004G034200	PF00400	PTHR15598	KOG1916			AT3G13300.1	VCS	Transducin/WD40 repeat-like superfamily protein
Gorai.004G034300	PF00179	PTHR11621	KOG0417	6.3.2.19	K06689	AT1G64230.1	UBC28	ubiquitin-conjugating enzyme 28
Gorai.004G034500						AT5G56240.2
Gorai.004G034800	PF01398	PTHR10540	KOG3050			AT5G56280.1	CSN6A	COP9 signalosome subunit 6A
Gorai.004G035400						AT2G32840.1		proline-rich family protein
Gorai.004G035700		PTHR10209	KOG0143			AT5G48020.1		2-oxoglutarate (2OG) and Fe(II)-dependent oxygenase superfamily protein
Gorai.004G035800	PF00010	PTHR10985				AT2G42280.1		basic helix-loop-helix (bHLH) DNA-binding superfamily protein
Gorai.004G036800	PF01480,PF00076	PTHR23365	KOG3702			AT3G12640.1		RNA binding (RRM/RBD/RNP motifs) family protein
Gorai.004G038500	PF01214	PTHR11740	KOG3092		K03115	AT5G47080.1	CKB1	casein kinase II beta chain 1
Gorai.004G038800	PF02091,PF02092			6.1.1.14	K14164	AT3G48110.1	EDD,EDD1	glycine-tRNA ligases
Gorai.004G039000	PF04072	PTHR13600	KOG2918			AT1G02100.1		Leucine carboxyl methyltransferase
Gorai.004G039300	PF00646,PF00514	PTHR23315				AT2G44900.1	ARABIDILLO-1	ARABIDILLO-1
Gorai.004G039600	PF00097	PTHR23163	KOG0978	6.3.2.19	K10696	AT2G44950.1	HUB1,RDO4	histone mono-ubiquitination 1
Gorai.004G040200	PF02991,PF04110	PTHR10969	KOG1654		K08341	AT4G16520.1	ATG8F	Ubiquitin-like superfamily protein
Gorai.004G040900	PF00227	PTHR11599	KOG0179	3.4.25.1	K02732	AT3G60820.2	PBF1	N-terminal nucleophile aminohydrolases (Ntn hydrolases) superfamily protein
Gorai.004G041300	PF00225,PF00514	PTHR16012	KOG0240			AT1G01950.1	ARK2	armadillo repeat kinesin 2
Gorai.004G041400		PTHR13182	KOG2505			AT1G01930.1		zinc finger protein-related
Gorai.004G041600	PF10184		KOG4457			AT2G46220.1		Uncharacterized conserved protein (DUF2358)
Gorai.004G042100	PF00383	PTHR11079	KOG1018	1.1.1.193,3.5.4.26	K11752	AT4G20960.1		Cytidine/deoxycytidylate deaminase family protein
Gorai.004G042200	PF00270,PF00271	PTHR10967	KOG0326			AT4G00660.1	ATRH8,RH8	RNAhelicase-like 8
Gorai.004G042500	PF03141,PF08241					AT4G00740.1		S-adenosyl-L-methionine-dependent methyltransferases superfamily protein
Gorai.004G042900	PF10184		KOG4457			AT2G46220.1		Uncharacterized conserved protein (DUF2358)
Gorai.004G043000	PF00651,PF07707	PTHR23230				AT3G61600.1	ATPOB1,POB1	POZ/BTB containin G-protein 1
Gorai.004G043500	PF01909	PTHR23092				AT3G61690.1		nucleotidyltransferases
Gorai.004G043900						AT5G36000.1
Gorai.004G044000	PF00249	PTHR10641	KOG0048			AT1G22640.1	ATMYB3,MYB3	myb domain protein 3
Gorai.004G044600						AT3G62010.1
Gorai.004G045400	PF00566	PTHR22957	KOG1102			AT3G02460.1		Ypt/Rab-GAP domain of gyp1p superfamily protein
Gorai.004G046500	PF01008	PTHR10233	KOG1467		K03680	AT5G38640.1		NagB/RpiA/CoA transferase-like superfamily protein
Gorai.004G047200	PF03110					AT3G60030.1	SPL12	squamosa promoter-binding protein-like 12
Gorai.004G047600	PF01124	PTHR10250		2.5.1.18	K00799	AT1G65820.1		microsomal glutathione s-transferase, putative
Gorai.004G048000	PF00076	PTHR13948				AT3G54230.2	SUA	suppressor of abi3-5
Gorai.004G048100	PF00501	PTHR11968	KOG1176			AT1G66120.1		AMP-dependent synthetase and ligase family protein
Gorai.004G048400	PF09531					AT1G73240.1
Gorai.004G049400	PF00481	PTHR13832	KOG0698			AT3G62260.1		Protein phosphatase 2C family protein
Gorai.004G049700	PF00025,PF09439,PF04670,PF08477,PF00071,PF00503	PTHR11711	KOG0070		K07977	AT1G10630.1	ARFA1F,ATARFA1F	ADP-ribosylation factor A1F
Gorai.004G049900	PF00160	PTHR11071	KOG0881			AT3G66654.1		Cyclophilin-like peptidyl-prolyl cis-trans isomerase family protein
Gorai.004G050200	PF00270,PF00271	PTHR10967	KOG0339	3.6.4.13	K12835	AT2G47330.1		P-loop containing nucleoside triphosphate hydrolases superfamily protein
Gorai.004G050500	PF00025,PF09439,PF08477,PF00071,PF04670,PF00503	PTHR11711	KOG0077	3.6.5.-	K07953	AT4G02080.1	ASAR1,ATSAR2,ATSARA1C,SAR2	secretion-associated RAS super family 2
Gorai.004G050700						AT2G25920.1
Gorai.004G053000		PTHR16089				AT2G47820.1
Gorai.004G054200	PF00153	PTHR11896	KOG0753			AT4G03115.1		Mitochondrial substrate carrier family protein
Gorai.004G054900	PF05348	PTHR12828	KOG3061		K11599	AT1G67250.1		Proteasome maturation factor UMP1
Gorai.004G055100	PF00917,PF00651	PTHR23230	KOG1987			AT3G06190.1	ATBPM2,BPM2	BTB-POZ and MATH domain 2
Gorai.004G055200						AT3G23590.1	MED33A,RFR1	REF4-related 1
Gorai.004G055700	PF00400,PF08662	PTHR22847	KOG0316			AT4G02730.1		Transducin/WD40 repeat-like superfamily protein
Gorai.004G056700	PF01257	PTHR10371	KOG3196	1.6.5.3,1.6.99.3	K03943	AT4G02580.1		NADH-ubiquinone oxidoreductase 24 kDa subunit, putative
Gorai.004G057400	PF03552	PTHR13301:SF1				AT5G44030.1	CESA4,IRX5,NWS2	cellulose synthase A4
Gorai.004G057600						AT2G20310.1	RIN13	RPM1 interacting protein 13
Gorai.004G057700	PF00294	PTHR10584	KOG2855			AT4G28706.3		pfkB-like carbohydrate kinase family protein
Gorai.004G058500	PF00957	PTHR21136	KOG0859		K08511	AT1G04760.1	ATVAMP726,VAMP726	vesicle-associated membrane protein 726
Gorai.004G058600	PF00572	PTHR11545	KOG3204		K02872	AT5G48760.1		Ribosomal protein L13 family protein
Gorai.004G059000	PF01643					AT3G25110.1	AtFaTA,FaTA	fatA acyl-ACP thioesterase
Gorai.004G060500	PF12579					AT3G07565.1		Protein of unknown function (DUF3755)
Gorai.004G060600	PF00076,PF07744	PTHR10432	KOG4206			AT4G12640.1		RNA recognition motif (RRM)-containing protein
Gorai.004G061000	PF00643,PF06203					AT3G07650.1	COL9	CONSTANS-like 9
Gorai.004G061500	PF08569	PTHR10182	KOG1566			AT5G47540.1		Mo25 family protein
Gorai.004G062000	PF03650	PTHR14154	KOG1589			AT4G14695.1		Uncharacterised protein family (UPF0041)
Gorai.004G062100	PF03171	PTHR10209	KOG0143	1.14.17.4	K05933	AT1G05010.1	ACO4,EAT1,EFE	ethylene-forming enzyme
Gorai.004G063400	PF00169					AT2G30880.1		Pleckstrin homology (PH) domain-containing protein
Gorai.004G063600	PF04833					AT5G15630.1	COBL4,IRX6	COBRA-like extracellular glycosyl-phosphatidyl inositol-anchored protein family
Gorai.004G064200	PF00332,PF07983					AT1G66250.1		O-Glycosyl hydrolases family 17 protein
Gorai.004G064600	PF05282	PTHR12689	KOG3937		K13205	AT1G66510.1		AAR2 protein family
Gorai.004G065400		PTHR11389	KOG2462			AT3G57670.1	NTT,WIP2	C2H2-type zinc finger family protein
Gorai.004G065900	PF03552	PTHR13301:SF1		2.4.1.12	K10999	AT5G05170.1	ATCESA3,ATH-B,CESA3,CEV1,IXR1	Cellulose synthase family protein
Gorai.004G066000	PF02045	PTHR12632				AT5G12840.1	ATHAP2A,EMB2220,HAP2A,NF-YA1	nuclear factor Y, subunit A1
Gorai.004G066400	PF00295					AT3G07970.1	QRT2	Pectin lyase-like superfamily protein
Gorai.004G067100	PF00931,PF00560	PTHR23155	KOG4658			AT3G14460.1		LRR and NB-ARC domains-containing disease resistance protein
Gorai.004G067200	PF00400,PF07304	PTHR13923	KOG0307		K14005	AT3G63460.1		transducin family protein / WD-40 repeat family protein
Gorai.004G067400	PF01541	PTHR20208				AT5G43210.1		Excinuclease ABC, C subunit, N-terminal
Gorai.004G068800	PF00023	PTHR18958	KOG4412			AT5G51160.1		Ankyrin repeat family protein
Gorai.004G069400	PF01535	PTHR10483				AT1G02150.1		Tetratricopeptide repeat (TPR)-like superfamily protein
Gorai.004G069800	PF02792	PTHR12638	KOG3392		K12877	AT1G02140.1	HAP1,MAGO,MEE63	mago nashi family protein
Gorai.004G070400	PF04783,PF04782	PTHR21450				AT3G60320.1		Protein of unknown function (DUF630 and DUF632)
Gorai.004G071300	PF10561		KOG2800			AT2G44850.2
Gorai.004G071500	PF00646,PF00514	PTHR23315	KOG2120			AT2G44900.1	ARABIDILLO-1	ARABIDILLO-1
Gorai.004G072000	PF08294	PTHR13032	KOG4836			AT4G00026.1
Gorai.004G072300						AT1G64870.1
Gorai.004G073000		PTHR13902				AT2G31280.1	CPUORF7	conserved peptide upstream open reading frame 7
Gorai.004G073200	PF03195					AT2G42440.1		Lateral organ boundaries (LOB) domain family protein
Gorai.004G074200	PF00538	PTHR11467				AT2G30620.2		winged-helix DNA-binding transcription factor family protein
Gorai.004G075000	PF02309					AT5G43700.1	ATAUX2-11,IAA4	AUX/IAA transcriptional regulator family protein
Gorai.004G075200	PF00010					AT4G02590.1	UNE12	basic helix-loop-helix (bHLH) DNA-binding superfamily protein
Gorai.004G075400	PF00170,PF07716,PF12498					AT3G54620.1	ATBZIP25,BZIP25,BZO2H4	basic leucine zipper 25
Gorai.004G075700						AT3G63430.1
Gorai.004G075900						AT3G63420.1	AGG1,ATAGG1,GG1	Ggamma-subunit 1
Gorai.004G077000		PTHR23230				AT4G02680.1	EOL1	ETO1-like 1
Gorai.004G077500	PF05703,PF08458					AT3G63300.1	FKD1	FORKED 1
Gorai.004G077800	PF00289,PF02786,PF07478,PF02785,PF00364	PTHR18866	KOG0238	6.4.1.4	K01968	AT1G03090.2	MCCA	methylcrotonyl-CoA carboxylase alpha chain, mitochondrial / 3-methylcrotonyl-CoA carboxylase 1 (MCCA)
Gorai.004G077900	PF07714,PF00069	PTHR23257	KOG0192			AT3G22750.1		Protein kinase superfamily protein
Gorai.004G078000	PF02574	PTHR21091	KOG1579	2.1.1.10	K00547	AT3G63250.1	ATHMT-2,HMT-2,HMT2	homocysteine methyltransferase 2
Gorai.004G079400	PF00583,PF08445	PTHR23091	KOG3234	2.3.1.88	K00670	AT1G03150.1		Acyl-CoA N-acyltransferases (NAT) superfamily protein
Gorai.004G080500	PF08477,PF00071,PF08356,PF08355	PTHR11708	KOG1707		K06883	AT3G63150.1	ATCBG,MIRO2	MIRO-related GTP-ase 2
Gorai.004G080600	PF01535	PTHR10483				AT4G02820.1		Pentatricopeptide repeat (PPR) superfamily protein
Gorai.004G081200	PF06733,PF06777	PTHR11472	KOG1131	3.6.4.12	K10844	AT1G03190.1	ATXPD,UVH6	RAD3-like DNA-binding helicase protein
Gorai.004G081400	PF11744,PF04632					AT4G17970.1	ALMT12,ATALMT12	aluminum-activated, malate transporter 12
Gorai.004G082800	PF01595	PTHR12064	KOG2118			AT4G14240.1		CBS domain-containing protein with a domain of unknown function (DUF21)
Gorai.004G083200	PF00578,PF08534,PF00255	PTHR11592	KOG1651	1.11.1.9	K00432	AT2G48150.1	ATGPX4,GPX4	glutathione peroxidase 4
Gorai.004G084800	PF00786,PF00620	PTHR23177				AT4G03100.1		Rho GTPase activating protein with PAK-box/P21-Rho-binding domain
Gorai.004G085400	PF02362,PF06507,PF02309					AT5G62000.1	ARF1-BP,ARF2,HSS,ORE14	auxin response factor 2
Gorai.004G086600	PF00651,PF03000					AT1G03010.1		Phototropic-responsive NPH3 family protein
Gorai.004G087600	PF09133					AT1G58210.1	EMB1674	kinase interacting family protein
Gorai.004G089000	PF05496,PF00004	PTHR23074	KOG0737			AT4G02480.1		AAA-type ATPase family protein
Gorai.004G089100	PF00270,PF00271	PTHR10967	KOG0340			AT1G16280.1	AtRH36,RH36,SWA3	RNA helicase 36
Gorai.004G089200	PF00664,PF00005	PTHR19242	KOG0054			AT2G47800.1	ATMRP4,EST3,MRP4	multidrug resistance-associated protein 4
Gorai.004G089900	PF05347					AT3G62810.1		complex 1 family protein / LVR family protein
Gorai.004G090300	PF01776	PTHR10064	KOG3434			AT3G05560.1		Ribosomal L22e protein family
Gorai.004G090400	PF04072					AT4G02405.1		S-adenosyl-L-methionine-dependent methyltransferases superfamily protein
Gorai.004G090600	PF00076	PTHR10501	KOG4206			AT2G47580.1	U1A	spliceosomal protein U1A
Gorai.004G091300	PF00561	PTHR10992	KOG4178			AT4G02340.1		alpha/beta-Hydrolases superfamily protein
Gorai.004G092800	PF04755					AT1G51110.1		Plastid-lipid associated protein PAP / fibrillin family protein
Gorai.004G093200	PF00141			1.11.1.7	K00430	AT5G06730.1		Peroxidase superfamily protein
Gorai.004G093500						AT2G34860.1	EDA3	DnaJ/Hsp40 cysteine-rich domain superfamily protein
Gorai.004G093700		PTHR23163	KOG0978			AT1G55250.3	HUB2	histone mono-ubiquitination 2
Gorai.004G094500	PF00332,PF07983					AT3G13560.1		O-Glycosyl hydrolases family 17 protein
Gorai.004G094800						AT3G13600.1		calmodulin-binding family protein
Gorai.004G096200	PF01467	PTHR10739	KOG2803			AT2G38670.1	PECT1	phosphorylethanolamine cytidylyltransferase 1
Gorai.004G096600	PF00861				K02881	AT1G48350.1		Ribosomal L18p/L5e family protein
Gorai.004G096800	PF00462	PTHR10168	KOG1752		K03676	AT5G20500.1		Glutaredoxin family protein
Gorai.004G096900	PF00400	PTHR22847	KOG0315			AT5G24710.1		Transducin/WD40 repeat-like superfamily protein
Gorai.004G097300	PF07690,PF00083	PTHR11600	KOG0253			AT3G13050.1		Major facilitator superfamily protein
Gorai.004G097900		PTHR23193:SF4				AT1G55540.1	emb1011	Nuclear pore complex protein
Gorai.004G098000	PF00224,PF02887	PTHR11817	KOG2323	2.7.1.40	K00873	AT5G56350.1		Pyruvate kinase family protein
Gorai.004G098400	PF00122,PF00702	PTHR11939	KOG0207	3.6.3.3,3.6.3.5	K01534	AT4G30110.1	ATHMA2,HMA2	heavy metal atpase 2
Gorai.004G101100	PF00201	PTHR11926	KOG1192			AT5G17050.1	UGT78D2	UDP-glucosyl transferase 78D2
Gorai.004G102100	PF00582,PF00069,PF07714	PTHR23258	KOG1187			AT5G57670.2		Protein kinase superfamily protein
Gorai.004G103700	PF01980	PTHR12818	KOG2942			AT4G28020.1
Gorai.004G103900	PF05703					AT5G57770.1		Plant protein of unknown function (DUF828) with plant pleckstrin homology-like region
Gorai.004G104100	PF04116,PF12076	PTHR11863				AT5G57800.1	CER3,FLP1,WAX2,YRE	Fatty acid hydroxylase superfamily
Gorai.004G104300	PF00335		KOG3882			AT2G23810.1	TET8	tetraspanin8
Gorai.004G104700	PF02297	PTHR11387		1.9.3.1	K02267	AT5G57815.1		Cytochrome c oxidase, subunit Vib family protein
Gorai.004G107400	PF05691					AT5G20250.4	DIN10	Raffinose synthase family protein
Gorai.004G107900	PF04112	PTHR21373	KOG2343			AT2G11000.1	ATMAK10,MAK10	MAK10 homologue
Gorai.004G108700	PF03030					AT1G15690.1	ATAVP3,AtVHP1;1,AVP-3,AVP1	Inorganic H pyrophosphatase family protein
Gorai.004G109200	PF00023,PF01529	PTHR22883	KOG0509			AT5G20350.1	TIP1	Ankyrin repeat family protein with DHHC zinc finger domain
Gorai.004G109300		PTHR23125				AT1G15740.1		Leucine-rich repeat family protein
Gorai.004G109500	PF07915	PTHR15414			K10088	AT5G35080.1
Gorai.004G109600	PF00627	PTHR12948	KOG2561			AT2G12550.1		ubiquitin-associated (UBA)/TS-N domain-containing protein
Gorai.004G111100	PF02779,PF02780	PTHR11624	KOG0523	2.2.1.7	K01662	AT5G11380.1	DXPS3	1-deoxy-D-xylulose 5-phosphate synthase 3
Gorai.004G111900	PF00664,PF00005	PTHR19242	KOG0058			AT4G25450.1	ATNAP8,NAP8	non-intrinsic ABC protein 8
Gorai.004G112100	PF04842					AT1G48840.1		Plant protein of unknown function (DUF639)
Gorai.004G114000	PF02319	PTHR12081	KOG2578			AT3G48160.2	DEL1,E2FE,E2L3	DP-E2F-like 1
Gorai.004G114200	PF10591	PTHR10827	KOG4223			AT4G27790.1		Calcium-binding EF hand family protein
Gorai.004G114300	PF00612					AT3G49260.1	iqd21	IQ-domain 21
Gorai.004G114500	PF00137	PTHR10263	KOG0233			AT4G32530.1		ATPase, F0/V0 complex, subunit C protein
Gorai.004G114600	PF03145	PTHR10315	KOG3002	6.3.2.19	K04506	AT4G27880.1		Protein with RING/U-box and TRAF-like domains
Gorai.004G115700	PF00076	PTHR11546	KOG1190			AT5G53180.1	ATPTB2,PTB2	polypyrimidine tract-binding protein 2
Gorai.004G116000	PF11341					AT5G52960.1
Gorai.004G116700	PF03595					AT5G24030.1	SLAH3	SLAC1 homologue 3
Gorai.004G116900	PF00515,PF04969,PF05002	PTHR22904	KOG1309		K12795	AT4G11260.1	ATSGT1B,EDM1,ETA3,RPR1,SGT1B	phosphatase-related
Gorai.004G117500	PF05903	PTHR12378	KOG0324			AT4G25660.1		PPPDE putative thiol peptidase family protein
Gorai.004G117800	PF00106,PF08659	PTHR19410				AT4G23430.2		NAD(P)-binding Rossmann-fold superfamily protein
Gorai.004G118600	PF03188	PTHR10106	KOG1619			AT4G25570.1	ACYB-2	Cytochrome b561/ferric reductase transmembrane protein family
Gorai.004G120400	PF01161	PTHR11362	KOG3346			AT5G62040.1		PEBP (phosphatidylethanolamine-binding protein) family protein
Gorai.004G120500	PF00023	PTHR18958	KOG4412			AT5G07270.1	XBAT33	XB3 ortholog 3 in Arabidopsis thaliana
Gorai.004G121300	PF01192	PTHR10773	KOG3405			AT2G04630.1	NRPB6B,NRPE6B	RNA polymerase Rpb6
Gorai.004G121700	PF02179		KOG4361			AT5G52060.1	ATBAG1,BAG1	BCL-2-associated athanogene 1
Gorai.004G122200	PF00581		KOG1530			AT4G27700.1		Rhodanese/Cell cycle control phosphatase superfamily protein
Gorai.004G122300	PF05631,PF07690	PTHR10074	KOG4332			AT4G27720.1		Major facilitator superfamily protein
Gorai.004G122700	PF08045					AT4G27750.1	ISI1	binding
Gorai.004G122900	PF01695,PF05673,PF07728,PF00004,PF05496,PF00308	PTHR23074	KOG0737			AT4G27680.1		P-loop containing nucleoside triphosphate hydrolases superfamily protein
Gorai.004G123200	PF00248	PTHR11732	KOG1575			AT5G53580.1		NAD(P)-linked oxidoreductase superfamily protein
Gorai.004G123900	PF00069,PF07714,PF06293	PTHR22982	KOG0032	2.7.1.-	K00924	AT5G24430.1		Calcium-dependent protein kinase (CDPK) family protein
Gorai.004G124100						AT5G53620.1
Gorai.004G124200						AT5G53650.1
Gorai.004G124300	PF08263,PF00560,PF00069,PF07714	PTHR23258	KOG1187			AT1G73080.1	ATPEPR1,PEPR1	PEP1 receptor 1
Gorai.004G125000	PF02482					AT5G24490.1		30S ribosomal protein, putative
Gorai.004G125500	PF03171	PTHR10209	KOG0143			AT5G24530.1	DMR6	2-oxoglutarate (2OG) and Fe(II)-dependent oxygenase superfamily protein
Gorai.004G125600	PF08100,PF00891	PTHR11746	KOG3178	2.1.1.76	K05279	AT5G54160.1	ATOMT1,OMT1	O-methyltransferase 1
Gorai.004G126900	PF00230	PTHR19139	KOG0223		K09874	AT4G10380.1	NIP5;1,NLM6,NLM8	NOD26-like intrinsic protein 5;1
Gorai.004G127200	PF03141,PF08241					AT4G10440.1		S-adenosyl-L-methionine-dependent methyltransferases superfamily protein
Gorai.004G128700	PF08323,PF00534	PTHR12526		2.4.1.242	K13679	AT1G32900.1		UDP-Glycosyltransferase superfamily protein
Gorai.004G128900	PF07145,PF00076	PTHR10432	KOG0131			AT1G32790.1	CID11	CTC-interacting domain 11
Gorai.004G129000	PF08240,PF00107	PTHR11695	KOG0022	1.1.1.1	K00001	AT1G64710.1		GroES-like zinc-binding dehydrogenase family protein
Gorai.004G129800	PF06552	PTHR23083:SF20				AT5G41950.1		Tetratricopeptide repeat (TPR)-like superfamily protein
Gorai.004G130200	PF03169	PTHR22601	KOG2262			AT4G10770.1	ATOPT7,OPT7	oligopeptide transporter 7
Gorai.004G130300	PF03226	PTHR13847	KOG3399			AT4G27745.1		Yippee family putative zinc-binding protein
Gorai.004G130400	PF11744,PF04632		KOG4711			AT4G00910.1		Aluminium activated malate transporter family protein
Gorai.004G131000	PF00106,PF08659,PF01370	PTHR19410	KOG1208			AT4G24050.1		NAD(P)-binding Rossmann-fold superfamily protein
Gorai.004G131200	PF00005	PTHR19211	KOG0062		K06158	AT1G64550.1	ATGCN3,GCN3	general control non-repressible 3
Gorai.004G131400	PF00012,PF06723	PTHR19375	KOG0100		K09490	AT5G42020.1	BIP,BIP2	Heat shock protein 70 (Hsp 70) family protein
Gorai.004G131600	PF03083	PTHR10791	KOG1623			AT4G10850.1		Nodulin MtN3 family protein
Gorai.004G131900	PF10539	PTHR23230				AT5G42050.1		DCD (Development and Cell Death) domain protein
Gorai.004G132200	PF07728,PF05496,PF00004,PF01434	PTHR23076	KOG0731			AT4G23940.1		FtsH extracellular protease family
Gorai.004G132700	PF04321,PF00106,PF01370,PF02719,PF08659,PF01073,PF07993	PTHR10366	KOG1371	5.1.3.2	K01784	AT4G10960.1	UGE5	UDP-D-glucose/UDP-D-galactose 4-epimerase 5
Gorai.004G132800	PF00169					AT4G23895.1		Pleckstrin homology (PH) domain-containing protein
Gorai.004G134700	PF12159					AT1G64355.1
Gorai.004G135200	PF00153	PTHR11896	KOG0752			AT4G01100.1	ADNT1	adenine nucleotide transporter 1
Gorai.004G135900	PF00179,PF05773	PTHR11621	KOG0417	6.3.2.19	K06689	AT5G53300.1	UBC10	ubiquitin-conjugating enzyme 10
Gorai.004G136000	PF01263	PTHR11122	KOG1594			AT4G23730.1		Galactose mutarotase-like superfamily protein
Gorai.004G136700	PF11744,PF04632		KOG4711			AT3G18440.1	ALMT9,AtALMT9	aluminum-activated malate transporter 9
Gorai.004G137000	PF02453	PTHR10994	KOG1792			AT1G64090.1	RTNLB3	Reticulan like protein B3
Gorai.004G137600	PF04406	PTHR10848	KOG2795			AT1G63990.1	SPO11-2	sporulation 11-2
Gorai.004G137700	PF10172		KOG4816		K11792	AT5G41560.1
Gorai.004G138200	PF03005					AT2G30900.1	TBL43	TRICHOME BIREFRINGENCE-LIKE 43
Gorai.004G138900	PF00295					AT4G23500.1		Pectin lyase-like superfamily protein
Gorai.004G139300	PF07526,PF05920,PF00046	PTHR11850	KOG0773			AT5G41410.1	BEL1	POX (plant homeobox) family protein
Gorai.004G140000	PF00786,PF00620	PTHR23177				AT4G03100.1		Rho GTPase activating protein with PAK-box/P21-Rho-binding domain
Gorai.004G140500		PTHR23125	KOG1947			AT3G62980.1	TIR1	F-box/RNI-like superfamily protein
Gorai.004G141000	PF02338	PTHR12419	KOG2606			AT3G62940.2		Cysteine proteinases superfamily protein
Gorai.004G141200	PF03462,PF00472	PTHR11075	KOG2726		K02835	AT3G62910.1	APG3	Peptide chain release factor 1
Gorai.004G142700	PF00862,PF00534	PTHR12526	KOG0853	2.4.1.13	K00695	AT4G02280.1	ATSUS3,SUS3	sucrose synthase 3
Gorai.004G143000	PF05623					AT5G49220.1		Protein of unknown function (DUF789)
Gorai.004G143100	PF01749,PF00514,PF02985	PTHR23316	KOG0166			AT3G06720.1	AIMP ALPHA,AT-IMP,ATKAP ALPHA,IMPA-1,IMPA1	importin alpha isoform 1
Gorai.004G144700	PF01535	PTHR10483				AT1G02370.1		Tetratricopeptide repeat (TPR)-like superfamily protein
Gorai.004G145100	PF01553			2.3.1.15	K13508	AT4G01950.1	ATGPAT3,GPAT3	glycerol-3-phosphate acyltransferase 3
Gorai.004G145300	PF00249,PF05499	PTHR12855	KOG2656		K11324	AT2G47210.1		myb-like transcription factor family protein
Gorai.004G146200	PF00657	PTHR22835:SF27				AT3G62280.1		GDSL-like Lipase/Acylhydrolase superfamily protein
Gorai.004G149900	PF00067	PTHR19383	KOG0156	1.14.-.-	K00517	AT2G46660.1	CYP78A6	cytochrome P450, family 78, subfamily A, polypeptide 6
Gorai.004G151200	PF04853					AT4G09510.1	CINV2	cytosolic invertase 2
Gorai.004G152100	PF04111	PTHR12768	KOG2751			AT3G61710.1	ATATG6,AtBECLIN1,ATG6,BECLIN1	AUTOPHAGY 6
Gorai.004G154200	PF03407	PTHR10994		2.4.2.-	K11714	AT4G01220.1		Nucleotide-diphospho-sugar transferase family protein
Gorai.004G154300	PF00534	PTHR12526				AT4G01210.1		glycosyl transferase family 1 protein
Gorai.004G155300	PF00069,PF07714	PTHR22985	KOG0580	2.7.11.1	K08850	AT2G45490.1	AtAUR3,AUR3	ataurora3
Gorai.004G155400	PF00067	PTHR19383	KOG0157			AT2G45510.1	CYP704A2	cytochrome P450, family 704, subfamily A, polypeptide 2
Gorai.004G155600	PF01501			2.4.1.43	K13648	AT3G61130.1	GAUT1,LGT1	galacturonosyltransferase 1
Gorai.004G155700	PF00319,PF01486	PTHR11945	KOG0014			AT2G45650.1	AGL6	AGAMOUS-like 6
Gorai.004G155900	PF02374,PF01656	PTHR10803	KOG2825	3.6.3.16	K01551	AT1G01910.1		P-loop containing nucleoside triphosphate hydrolases superfamily protein
Gorai.004G156300	PF00752,PF00867	PTHR11081				AT1G01880.1		5\'-3\' exonuclease family protein
Gorai.004G157200	PF00999,PF02254	PTHR16254	KOG1650			AT4G00630.1	ATKEA2,KEA2	K+ efflux antiporter 2
Gorai.004G158000	PF03479					AT2G45850.1		AT hook motif DNA-binding family protein
Gorai.004G158300						AT4G00530.1
Gorai.004G158500	PF03893,PF01764	PTHR21493	KOG2088			AT3G49050.1		alpha/beta-Hydrolases superfamily protein
Gorai.004G158700		PTHR21726:SF4				AT1G01690.1	ATPRD3,PRD3	putative recombination initiation defects 3
Gorai.004G158800	PF02225,PF04258	PTHR12174	KOG2442			AT1G01650.1	ATSPPL4,SPPL4	SIGNAL PEPTIDE PEPTIDASE-LIKE 4
Gorai.004G159100	PF12036	PTHR14319				AT2G46060.1		transmembrane protein-related
Gorai.004G160500	PF00160	PTHR11071	KOG0884	5.2.1.8	K12734	AT1G01940.1		Cyclophilin-like peptidyl-prolyl cis-trans isomerase family protein
Gorai.004G160600	PF00701	PTHR12128		4.2.1.52	K01714	AT2G45440.1	DHDPS2	dihydrodipicolinate synthase
Gorai.004G160900	PF01369,PF09324	PTHR10663	KOG0929			AT3G60860.1		SEC7-like guanine nucleotide exchange family protein
Gorai.004G161100	PF03195					AT2G45420.1	LBD18	LOB domain-containing protein 18
Gorai.004G161800	PF00995	PTHR11679	KOG1300			AT1G02010.1	SEC1A	secretory 1A
Gorai.004G162200	PF08263,PF00560,PF00069,PF07714	PTHR23258	KOG1187			AT2G45340.1		Leucine-rich repeat protein kinase family protein
Gorai.004G162800	PF08423,PF03796,PF06745	PTHR22942	KOG1434			AT2G45280.1	ATRAD51C,RAD51C	RAS associated with diabetes protein 51C
Gorai.004G163700	PF02991,PF04110	PTHR10969	KOG1654		K08341	AT4G16520.1	ATG8F	Ubiquitin-like superfamily protein
Gorai.004G165100	PF00097	PTHR23163	KOG0978	6.3.2.19	K10696	AT2G44950.1	HUB1,RDO4	histone mono-ubiquitination 1
Gorai.004G165500	PF00324	PTHR11785	KOG1286			AT1G05940.1	CAT9	cationic amino acid transporter 9
Gorai.004G165600	PF02089	PTHR11247	KOG2541	3.1.2.22	K01074	AT3G60340.1		alpha/beta-Hydrolases superfamily protein
Gorai.004G166000	PF00069,PF07714	PTHR22985	KOG0610			AT2G44830.1		Protein kinase superfamily protein
Gorai.004G166500	PF01344	PTHR23244				AT3G07720.1		Galactose oxidase/kelch repeat superfamily protein
Gorai.004G167200	PF00025,PF00071,PF08477	PTHR11708	KOG0393		K07975	AT2G44690.1	ARAC9,ATROP8,ROP8	Arabidopsis RAC-like 9
Gorai.004G167700	PF02854,PF02847	PTHR23253	KOG0401			AT3G60240.2	CUM2,EIF4G	eukaryotic translation initiation factor 4G
Gorai.004G168700	PF00400,PF07304	PTHR13923	KOG0307		K14005	AT3G63460.1		transducin family protein / WD-40 repeat family protein
Gorai.004G170100	PF00646,PF00400	PTHR22847				AT3G52030.2		F-box family protein with WD40/YVTN repeat doamin
Gorai.004G170300	PF11891					AT5G12470.1		Protein of unknown function (DUF3411)
Gorai.004G170500	PF00687	PTHR23105	KOG1569			AT3G63490.1		Ribosomal protein L1p/L10e family
Gorai.004G170600	PF08154,PF00400	PTHR19848	KOG0271			AT5G52820.1		WD-40 repeat family protein / notchless protein, putative
Gorai.004G170700	PF05089	PTHR12872	KOG2233	3.2.1.50	K01205	AT5G13690.1	CYL1,NAGLU	alpha-N-acetylglucosaminidase family / NAGLU family
Gorai.004G170800	PF01946,PF01593	PTHR10742	KOG0029	1.5.3.14	K13366	AT5G13700.1	APAO,ATPAO1,PAO1	polyamine oxidase 1
Gorai.004G171200	PF04862					AT3G08030.1		Protein of unknown function, DUF642
Gorai.004G171300	PF07227	PTHR21736				AT3G63500.2		Protein of unknown function (DUF1423)
Gorai.004G171500	PF11793	PTHR10615	KOG4443			AT3G08020.1		PHD finger family protein
Gorai.004G172000	PF00022,PF02491	PTHR11937	KOG0676			AT3G60830.1	ARP7,ATARP7	actin-related protein 7
Gorai.004G172100	PF02045	PTHR12632	KOG1561			AT5G12840.2	ATHAP2A,EMB2220,HAP2A,NF-YA1	nuclear factor Y, subunit A1
Gorai.004G172600						AT3G08490.1
Gorai.004G172900						AT3G52110.2
Gorai.004G173000	PF00153	PTHR11896	KOG0749		K05863	AT5G13490.1	AAC2	ADP/ATP carrier 2
Gorai.004G174200	PF00025,PF00071,PF08477	PTHR11708	KOG0087		K07976	AT5G47960.1	ATRABA4C,RABA4C,SMG1	RAB GTPase homolog A4C
Gorai.004G174400	PF05303	PTHR12601	KOG1839			AT3G52140.1		tetratricopeptide repeat (TPR)-containing protein
Gorai.004G175100	PF00023	PTHR18958				AT5G07840.1		Ankyrin repeat family protein
Gorai.004G175700	PF00069,PF07714	PTHR11295	KOG0600	2.7.11.22	K08819	AT5G10270.1	CDKC;1	cyclin-dependent kinase C;1
Gorai.004G175800	PF06813	PTHR21576				AT5G45275.1		Major facilitator superfamily protein
Gorai.004G176200	PF03283	PTHR21562	KOG4287			AT4G19410.1		Pectinacetylesterase family protein
Gorai.004G176400	PF00097	PTHR22765				AT5G45290.1		RING/U-box superfamily protein
Gorai.004G177500	PF03407	PTHR10994				AT2G35610.1	XEG113	xyloglucanase 113
Gorai.004G177600	PF04068,PF00037,PF00005	PTHR19248	KOG0063		K06174	AT4G19210.1	ATRLI2,RLI2	RNAse l inhibitor protein 2
Gorai.004G178100	PF00005,PF01061	PTHR19241	KOG0061			AT1G31770.1	ABCG14	ATP-binding cassette 14
Gorai.004G178200	PF06419	PTHR21506	KOG3758			AT1G31780.1
Gorai.004G178300	PF00892					AT4G19185.1		nodulin MtN21 /EamA-like transporter family protein
Gorai.004G178500						AT4G19160.2
Gorai.004G178700	PF03141,PF08241					AT4G19120.1	ERD3	S-adenosyl-L-methionine-dependent methyltransferases superfamily protein
Gorai.004G179200	PF03637	PTHR22599	KOG0440			AT5G45550.1		Mob1/phocein family protein
Gorai.004G179300	PF04819	PTHR16007				AT1G32120.1
Gorai.004G180000	PF00249					AT5G45580.1		Homeodomain-like superfamily protein
Gorai.004G180100	PF02492,PF07683	PTHR13748	KOG2743			AT1G80480.1	PTAC17	plastid transcriptionally active 17
Gorai.004G180500	PF01632					AT5G45590.1		Ribosomal protein L35
Gorai.004G181900	PF07777,PF00170,PF07716	PTHR22952			K09060	AT2G35530.1	AtbZIP16,bZIP16	basic region/leucine zipper transcription factor 16
Gorai.004G182200	PF01553			2.3.1.15	K00630	AT1G32200.1	ACT1,ATS1	phospholipid/glycerol acyltransferase family protein
Gorai.004G182500	PF00249					AT1G32240.1	KAN2	Homeodomain-like superfamily protein
Gorai.004G182900						AT1G32260.1
Gorai.004G183400	PF00982,PF02358,PF08282	PTHR10788	KOG1050			AT4G17770.1	ATTPS5,TPS5	trehalose phosphatase/synthase 5
Gorai.004G183700	PF00249	PTHR10641	KOG0048			AT5G16770.1	AtMYB9,MYB9	myb domain protein 9
Gorai.004G183800	PF09335	PTHR12677	KOG3140			AT4G17790.1		SNARE associated Golgi protein family
Gorai.004G184100	PF05368,PF01370,PF01073	PTHR10366	KOG1502			AT2G23910.1		NAD(P)-binding Rossmann-fold superfamily protein
Gorai.004G186500	PF11744,PF04632		KOG4711			AT4G17970.1	ALMT12,ATALMT12	aluminum-activated, malate transporter 12
Gorai.004G186900	PF01458				K09015	AT1G32500.1	ATNAP6,NAP6	non-intrinsic ABC protein 6
Gorai.004G187900	PF00156	PTHR10210	KOG1448	2.7.6.1	K00948	AT2G35390.2		Phosphoribosyltransferase family protein
Gorai.004G190000	PF04100	PTHR12820	KOG2180			AT1G50500.1	ATVPS53,HIT1,VPS53	Membrane trafficking VPS53 family protein
Gorai.004G190200	PF02190,PF00004,PF07728,PF07726,PF05362	PTHR10046	KOG2004	3.4.21.53	K01338	AT5G47040.1	LON2	lon protease 2
Gorai.004G190500	PF06101	PTHR16166				AT4G17140.3		pleckstrin homology (PH) domain-containing protein
Gorai.004G190600	PF07714,PF00069	PTHR23258	KOG1187	2.7.1.-	K00924	AT5G47070.1		Protein kinase superfamily protein
Gorai.004G191500	PF00069,PF07714	PTHR22982	KOG0583			AT4G33950.1	ATOST1,OST1,P44,SNRK2-6,SNRK2.6,SRK2E	Protein kinase superfamily protein
Gorai.004G191600	PF00160	PTHR11071:SF35	KOG0884			AT4G17070.1		peptidyl-prolyl cis-trans isomerases
Gorai.004G193200	PF00320,PF04683	PTHR23224:SF215				AT4G17570.3	GATA26	GATA transcription factor 26
Gorai.004G193500	PF00069,PF07714	PTHR11909	KOG0594	2.7.11.1	K02214	AT4G16970.1		Protein kinase superfamily protein
Gorai.004G194400	PF09598,PF04774	PTHR12299	KOG2945			AT4G17520.1		Hyaluronan / mRNA binding family
Gorai.004G195400	PF00293	PTHR13994	KOG0648			AT5G47240.1	atnudt8,NUDT8	nudix hydrolase homolog 8
Gorai.004G195500	PF05903	PTHR12378	KOG0324			AT4G17486.1		PPPDE putative thiol peptidase family protein
Gorai.004G195800	PF07649,PF03107	PTHR13871:SF2				AT5G26190.1		Cysteine/Histidine-rich C1 domain family protein
Gorai.004G195900	PF04618,PF00046,PF02183	PTHR19418	KOG0483		K09338	AT5G47370.1	HAT2	Homeobox-leucine zipper protein 4 (HB-4) / HD-ZIP protein
Gorai.004G196400	PF03171	PTHR10209	KOG0143			AT4G16770.1		2-oxoglutarate (2OG) and Fe(II)-dependent oxygenase superfamily protein
Gorai.004G196600						AT3G45200.1
Gorai.004G197000	PF08783	PTHR15439	KOG0314			AT5G47430.1		DWNN domain, a CCHC-type zinc finger
Gorai.004G197700	PF04784	PTHR23054				AT5G47380.1		Protein of unknown function, DUF547
Gorai.004G198600		PTHR13402	KOG1913			AT5G47490.1		RGPR-related
Gorai.004G199400	PF05904					AT1G62530.1		Plant protein of unknown function (DUF863)
Gorai.004G199600	PF00854	PTHR11654	KOG1237			AT1G12110.1	ATNRT1,B-1,CHL1,CHL1-1,NRT1,NRT1.1	nitrate transporter 1.1
Gorai.004G200300						AT5G47570.1
Gorai.004G201800	PF00515	PTHR22904	KOG1308			AT4G22670.1	AtHip1,HIP1	HSP70-interacting protein 1
Gorai.004G201900	PF00249	PTHR10641	KOG0048		K09422	AT4G12350.1	AtMYB42,MYB42	myb domain protein 42
Gorai.004G202100	PF02727,PF02728,PF01179	PTHR10638	KOG1186			AT4G12290.1		Copper amine oxidase family protein
Gorai.004G202400	PF08263,PF00560,PF00069,PF07714	PTHR23258	KOG1187			AT4G22730.1		Leucine-rich repeat protein kinase family protein
Gorai.004G202500	PF07279					AT2G45360.1		Protein of unknown function (DUF1442)
Gorai.004G203000	PF00995	PTHR11679	KOG1300			AT1G12360.1	KEU	Sec1/munc18-like (SM) proteins superfamily
Gorai.004G203300						AT4G22758.1
Gorai.004G203900	PF01842					AT1G12420.1	ACR8	ACT domain repeat 8
Gorai.004G206500	PF04424	PTHR18063	KOG2427			AT4G11860.1		Protein of unknown function (DUF544)
Gorai.004G206700	PF00168,PF00614,PF12357	PTHR18896	KOG1329	3.1.4.4	K01115	AT2G42010.1	PLDBETA,PLDBETA1	phospholipase D beta 1
Gorai.004G206800	PF05922,PF00082	PTHR10795				AT5G59190.1		subtilase family protein
Gorai.004G207300	PF04997,PF00623,PF04983,PF05000,PF11523	PTHR19376	KOG0260			AT1G63020.1	NRPD1,NRPD1A,POL IVA,SDE4,SMD2	nuclear RNA polymerase D1A
Gorai.004G208300						AT1G12710.1	AtPP2-A12,PP2-A12	phloem protein 2-A12
Gorai.004G209400		PTHR12716	KOG3095		K03137	AT4G20330.1		Transcription initiation factor TFIIE, beta subunit
Gorai.004G210000		PTHR23160	KOG0978			AT1G63300.1		Myosin heavy chain-related protein
Gorai.004G210200	PF08263,PF00560,PF07714,PF00069	PTHR23258	KOG1187			AT1G63430.1		Leucine-rich repeat protein kinase family protein
Gorai.004G210600	PF00091,PF03953	PTHR11588	KOG1375		K07375	AT5G23860.1	TUB8	tubulin beta 8
Gorai.004G210700	PF00501	PTHR11968	KOG1176			AT3G48990.1		AMP-dependent synthetase and ligase family protein
Gorai.004G211600	PF03652					AT3G52905.1		Polynucleotidyl transferase, ribonuclease H-like superfamily protein
Gorai.004G211700	PF02375,PF01388,PF00628,PF02373,PF02928,PF08429	PTHR10694				AT1G63490.1		transcription factor jumonji (jmjC) domain-containing protein
Gorai.004G212300	PF00117,PF07722,PF00733,PF00958	PTHR11922	KOG1622	6.3.5.2	K01951	AT1G63660.1		GMP synthase (glutamine-hydrolyzing), putative / glutamine amidotransferase, putative
Gorai.004G212500	PF12552	PTHR21726				AT1G63670.1		Protein of unknown function (DUF3741)
Gorai.004G212800	PF00230	PTHR19139	KOG0223		K09872	AT4G00430.1	PIP1;4,PIP1E,TMP-C	plasma membrane intrinsic protein 1;4
Gorai.004G213500	PF01388					AT4G11400.1		ARID/BRIGHT DNA-binding domain;ELM2 domain protein
Gorai.004G213900	PF01602,PF02985,PF02883,PF09066	PTHR11134	KOG1061		K12392	AT4G23460.1		Adaptin family protein
Gorai.004G214000	PF06203					AT5G41380.1		CCT motif family protein
Gorai.004G214900	PF03321					AT5G13320.1	GDG1,GH3.12,PBS3,WIN3	Auxin-responsive GH3 family protein
Gorai.004G215100	PF12166	PTHR13167	KOG1893			AT2G48060.1
Gorai.004G215300	PF00917,PF00651	PTHR23230	KOG1987			AT3G06190.1	ATBPM2,BPM2	BTB-POZ and MATH domain 2
Gorai.004G216200	PF02431					AT3G63170.1		Chalcone-flavanone isomerase family protein
Gorai.004G216500		PTHR23125				AT4G02740.1		F-box/RNI-like superfamily protein
Gorai.004G217600	PF02138,PF00400	PTHR13743	KOG1788			AT1G03060.1	SPI	Beige/BEACH domain ;WD domain, G-beta repeat protein
Gorai.004G217900	PF00125	PTHR23430	KOG1757		K11251	AT3G54560.1	HTA11	histone H2A 11
Gorai.004G218600	PF01990	PTHR13861	KOG3432	3.6.3.14	K02151	AT4G02620.1		vacuolar ATPase subunit F family protein
Gorai.004G218800	PF00290,PF01884,PF00977,PF05690	PTHR10314	KOG4175	4.2.1.20	K01695	AT3G54640.1	TRP3,TSA1	tryptophan synthase alpha chain
Gorai.004G220900	PF09340	PTHR13476				AT4G14385.1
Gorai.004G221000	PF04280	PTHR10721	KOG2580			AT2G36070.1	ATTIM44-2,TIM44-2	translocase inner membrane subunit 44-2
Gorai.004G221400	PF00176,PF00271	PTHR10799	KOG0387		K10841	AT2G18760.1	CHR8	chromatin remodeling 8
Gorai.004G222700	PF00400	PTHR22838	KOG0293			AT5G43920.1		transducin family protein / WD-40 repeat family protein
Gorai.004G222800	PF00069,PF07714	PTHR23258	KOG1187			AT2G20300.1	ALE2	Protein kinase superfamily protein
Gorai.004G223100	PF02736,PF00063,PF00612,PF01843	PTHR13140	KOG0160			AT5G43900.3	ATMYA2,MYA2,XI-2,XI-6	myosin 2
Gorai.004G223200	PF07992,PF01494,PF00743	PTHR23023	KOG1399	1.14.13.-	K11816	AT4G28720.1	YUC8	Flavin-binding monooxygenase family protein
Gorai.004G223300	PF12552	PTHR21726				AT4G28760.1		Protein of unknown function (DUF3741)
Gorai.004G223400	PF00335					AT4G28770.2		Tetraspanin family protein
Gorai.004G223500	PF12348,PF02985	PTHR21567				AT2G20190.1	ATCLASP,CLASP	CLIP-associated protein
Gorai.004G223700						AT5G16950.1
Gorai.004G225000	PF00564,PF07714,PF00069	PTHR23257	KOG0192			AT3G24715.1		Protein kinase superfamily protein with octicosapeptide/Phox/Bem1p domain
Gorai.004G225900	PF00560,PF07714,PF00069	PTHR23258	KOG1187			AT5G48740.1		Leucine-rich repeat protein kinase family protein
Gorai.004G226800	PF01643			3.1.2.-,3.1.2.14	K10782	AT3G25110.1	AtFaTA,FaTA	fatA acyl-ACP thioesterase
Gorai.004G227500	PF12066,PF04959	PTHR13165	KOG2295			AT2G27100.1	SE	C2H2 zinc-finger protein SERRATE (SE)
Gorai.004G227700	PF04783,PF04782	PTHR21450				AT2G27090.1		Protein of unknown function (DUF630 and DUF632)
Gorai.004G228300	PF00400	PTHR19877	KOG0643		K03246	AT2G46290.1		Transducin/WD40 repeat-like superfamily protein
Gorai.004G228400	PF04739	PTHR10343	KOG1616			AT5G21170.1	AKINBETA1	5\'-AMP-activated protein kinase beta-2 subunit protein
Gorai.004G228500	PF00097	PTHR23012	KOG1609			AT5G60580.1		RING/U-box superfamily protein
Gorai.004G228600	PF04551			1.17.7.1	K03526	AT5G60600.1	CLB4,CSB3,GCPE,HDS,ISPG	4-hydroxy-3-methylbut-2-enyl diphosphate synthase
Gorai.004G229200	PF03164	PTHR13027	KOG0997			AT2G28390.1		SAND family protein
Gorai.004G229300	PF00035	PTHR11207				AT2G28380.1	DRB2	dsRNA-binding protein 2
Gorai.004G229400	PF00046,PF01852,PF08670	PTHR19418	KOG0483			AT5G60690.1	IFL,IFL1,REV	Homeobox-leucine zipper family protein / lipid-binding START domain-containing protein
Gorai.004G229500	PF04535					AT2G28370.1		Uncharacterised protein family (UPF0497)
Gorai.004G229800	PF04499	PTHR12634	KOG2073			AT1G07990.1		SIT4 phosphatase-associated family protein
Gorai.004G230100	PF00320	PTHR22949:SF3	KOG1601			AT1G08010.1	GATA11	GATA transcription factor 11
Gorai.004G230200	PF00169,PF01852,PF07059					AT2G28320.1		Pleckstrin homology (PH) and lipid-binding START domains-containing protein
Gorai.004G230400	PF00535					AT5G60700.1		glycosyltransferase family protein 2
Gorai.004G231300	PF00450	PTHR11802	KOG1282	3.4.16.5	K13289	AT3G45010.1	scpl48	serine carboxypeptidase-like 48
Gorai.004G231800	PF07795					AT5G22930.1		Protein of unknown function (DUF1635)
Gorai.004G233500	PF08263,PF00560,PF07714,PF00069	PTHR23258	KOG1187			AT4G18640.1	MRH1	Leucine-rich repeat protein kinase family protein
Gorai.004G234200	PF07732,PF00394,PF07731	PTHR11709	KOG1263			AT2G30210.1	LAC3	laccase 3
Gorai.004G234600	PF10236	PTHR12810	KOG3928			AT1G16870.1		mitochondrial 28S ribosomal protein S29-related
Gorai.004G235100	PF00651,PF03000	PTHR23230				AT2G30520.1	RPT2	Phototropic-responsive NPH3 family protein
Gorai.004G235800	PF01749,PF00514,PF02985	PTHR23316	KOG0166			AT1G09270.1	IMPA-4	importin alpha isoform 4
Gorai.004G235900	PF01553			2.3.1.15	K13508	AT4G01950.1	ATGPAT3,GPAT3	glycerol-3-phosphate acyltransferase 3
Gorai.004G238100	PF01399	PTHR14005	KOG2072		K03254	AT4G11420.1	ATEIF3A-1,ATTIF3A1,EIF3A,EIF3A-1,TIF3A1	eukaryotic translation initiation factor 3A
Gorai.004G238300	PF00400	PTHR22847	KOG0266			AT5G27030.1	TPR3	TOPLESS-related 3
Gorai.004G238400	PF00481	PTHR13832	KOG0698			AT3G05640.1		Protein phosphatase 2C family protein
Gorai.004G238600	PF07173					AT1G56230.1		Protein of unknown function (DUF1399)
Gorai.004G238700	PF04043,PF01095					AT4G02330.1	ATPMEPCRB	Plant invertase/pectin methylesterase inhibitor superfamily
Gorai.004G238900						AT5G27860.1
Gorai.004G240000	PF00089,PF00595	PTHR22939	KOG1320	3.4.21.-	K01362	AT5G27660.1		Trypsin family protein with PDZ domain
Gorai.004G240400	PF08879,PF10497,PF02373	PTHR12549	KOG1356			AT1G09060.3		Zinc finger, RING-type;Transcription factor jumonji/aspartyl beta-hydroxylase
Gorai.004G240500	PF00571	PTHR13780	KOG1764			AT1G09020.1	ATSNF4,SNF4	homolog of yeast sucrose nonfermenting 4
Gorai.004G240800	PF00641	PTHR23238				AT1G55040.1		zinc finger (Ran-binding) family protein
Gorai.004G241000	PF03104,PF00136	PTHR10322	KOG0969	2.7.7.7	K02350	AT1G67500.1	ATREV3,REV3	recovery protein 3
Gorai.004G241300	PF01477,PF00305	PTHR11771				AT1G55020.1	ATLOX1,LOX1	lipoxygenase 1
Gorai.004G241400	PF01477,PF00305	PTHR11771				AT1G55020.1	ATLOX1,LOX1	lipoxygenase 1
Gorai.004G241600	PF08477,PF00071,PF08356,PF08355	PTHR11708	KOG1707			AT5G27540.1	emb2473,MIRO1	MIRO-related GTP-ase 1
Gorai.004G242300						AT2G24960.2
Gorai.004G242800	PF04101	PTHR12867	KOG3349	2.4.1.141	K07432	AT4G16710.1		glycosyltransferase family protein 28
Gorai.004G243100	PF00010					AT1G72210.1		basic helix-loop-helix (bHLH) DNA-binding superfamily protein
Gorai.004G243500	PF10294	PTHR23109	KOG2497			AT5G27400.1		S-adenosyl-L-methionine-dependent methyltransferases superfamily protein
Gorai.004G243600	PF04280	PTHR20949:SF6				AT5G27395.2		Mitochondrial inner membrane translocase complex, subunit Tim44-related protein
Gorai.004G244100	PF00135,PF07859	PTHR23024	KOG1515	3.-.-.-	K14493	AT5G27320.1	ATGID1C,GID1C	alpha/beta-Hydrolases superfamily protein
Gorai.004G244200	PF00125,PF00808	PTHR23430	KOG1756		K11251	AT1G54690.1	G-H2AX,GAMMA-H2AX,H2AXB,HTA3	gamma histone variant H2AX
Gorai.004G244400	PF02812,PF00208	PTHR11606	KOG2250	1.4.1.3	K00261	AT3G03910.1	GDH3	glutamate dehydrogenase 3
Gorai.004G244600	PF04146	PTHR12357	KOG1901			AT3G13460.1	ECT2	evolutionarily conserved C-terminal region 2
Gorai.004G245200	PF03982	PTHR12317				AT1G54570.1		Esterase/lipase/thioesterase family protein
Gorai.004G245400	PF07714,PF00069	PTHR23257	KOG0192			AT1G08720.1	ATEDR1,EDR1	Protein kinase superfamily protein
Gorai.004G245500	PF00291	PTHR10314	KOG1252	2.5.1.47	K01738	AT4G14880.1	ATCYS-3A,CYTACS1,OASA1,OLD3	O-acetylserine (thiol) lyase (OAS-TL) isoform A1
Gorai.004G245600	PF01282	PTHR10496	KOG3424		K02974	AT5G28060.1		Ribosomal protein S24e family protein
Gorai.004G245700		PTHR12380:SF7				AT1G79590.1	ATSYP52,SYP52	syntaxin of plants 52
Gorai.004G246700	PF00170,PF07716,PF12498	PTHR22952				AT5G28770.2	AtbZIP63,BZO2H3	bZIP transcription factor family protein
Gorai.004G246800	PF08638	PTHR12809	KOG1875			AT3G04740.1	ATMED14,MED14,SWP	RNA polymerase II transcription mediators
Gorai.004G246900	PF07939					AT1G08790.1		Protein of unknown function (DUF1685)
Gorai.004G249100		PTHR12596	KOG4541			AT3G04490.1
Gorai.004G249400		PTHR14095	KOG2562		K11583	AT5G28900.1		Calcium-binding EF-hand family protein
Gorai.004G249600	PF03070	PTHR20858				AT5G32470.1		Haem oxygenase-like, multi-helical
Gorai.004G249800	PF00657	PTHR22835:SF27				AT5G33370.1		GDSL-like Lipase/Acylhydrolase superfamily protein
Gorai.004G250100						AT1G08530.1
Gorai.004G250400	PF01487,PF08501,PF01488,PF03807	PTHR21089	KOG0692			AT3G06350.1	EMB3004,MEE32	dehydroquinate dehydratase, putative / shikimate dehydrogenase, putative
Gorai.004G251500	PF08267,PF01717		KOG2263	2.1.1.14	K00549	AT5G17920.1	ATCIMS,ATMETS,ATMS1	Cobalamin-independent synthase family protein
Gorai.004G251800	PF04842					AT2G21720.1		Plant protein of unknown function (DUF639)
Gorai.004G252700	PF02701					AT3G47500.1	CDF3	cycling DOF factor 3
Gorai.004G252800	PF00141			1.11.1.7	K00430	AT5G17820.1		Peroxidase superfamily protein
Gorai.004G252900	PF00641	PTHR23238				AT5G17790.1	VAR3	zinc finger (Ran-binding) family protein
Gorai.004G253100	PF00970,PF00175	PTHR19370	KOG0534	1.6.2.2	K00326	AT5G17770.1	ATCBR,CBR,CBR1	NADH:cytochrome B5 reductase 1
Gorai.004G253200	PF01554	PTHR11206	KOG1347			AT1G33110.1		MATE efflux family protein
Gorai.004G254100	PF06694					AT5G17620.1
Gorai.004G254500	PF01704	PTHR11952	KOG2388	2.7.7.64	K12447	AT5G52560.1	ATUSP,USP	UDP-sugar pyrophosphorylase
Gorai.004G254700	PF00657	PTHR22835:SF27				AT5G22810.1		GDSL-like Lipase/Acylhydrolase superfamily protein
Gorai.004G255000	PF04542,PF04539,PF04545					AT1G64860.1	RPOD1,SIG1,SIG2,SIGA,SIGB	sigma factor A
Gorai.004G255200						AT5G17520.1	MEX1,RCP1	root cap 1 (RCP1)
Gorai.004G255400	PF01196	PTHR14413	KOG3280		K02879	AT3G54210.1		Ribosomal protein L17 family protein
Gorai.004G255600						AT4G37440.1
Gorai.004G255700						AT4G27610.1
Gorai.004G256400	PF03224,PF11698	PTHR10698	KOG2759	3.6.3.14	K02144	AT3G42050.1		vacuolar ATP synthase subunit H family protein
Gorai.004G256600	PF08378					AT1G65020.1
Gorai.004G256800	PF01453,PF00954,PF08276,PF07714,PF00069	PTHR23258	KOG1187			AT1G11330.1		S-locus lectin protein kinase family protein
Gorai.004G256900	PF00583	PTHR14744	KOG3138			AT5G16800.2		Acyl-CoA N-acyltransferases (NAT) superfamily protein
Gorai.004G257000	PF00447	PTHR10015	KOG0627			AT5G16820.1	ATHSF3,ATHSFA1B,HSF3,HSFA1B	heat shock factor 3
Gorai.004G257100	PF00790,PF03127	PTHR13856	KOG1087			AT5G16880.1		Target of Myb protein 1
Gorai.004G258400	PF00083,PF07690	PTHR11600	KOG0254			AT5G17010.1		Major facilitator superfamily protein
Gorai.004G258600	PF03171	PTHR10209	KOG0143			AT3G13610.1		2-oxoglutarate (2OG) and Fe(II)-dependent oxygenase superfamily protein
Gorai.004G258800	PF03810,PF08389,PF08767	PTHR11223	KOG2020		K14290	AT5G17020.1	ATCRM1,ATXPO1,HIT2,XPO1,XPO1A	exportin 1A
Gorai.004G258900	PF03810,PF08389,PF08767	PTHR11223	KOG2020		K14290	AT5G17020.1	ATCRM1,ATXPO1,HIT2,XPO1,XPO1A	exportin 1A
Gorai.004G259000	PF00025,PF09439,PF00071,PF04670,PF08477,PF00503	PTHR11711	KOG0070		K07977	AT5G17060.1	ARFB1B,ATARFB1B	ADP-ribosylation factor B1B
Gorai.004G259300	PF00400	PTHR22847	KOG0266			AT1G15750.1	TPL,WSIP1	Transducin family protein / WD-40 repeat family protein
Gorai.004G259400						AT3G03130.1
Gorai.004G259600	PF06749					AT5G17210.1		Protein of unknown function (DUF1218)
Gorai.004G260300						AT2G44870.1
Gorai.004G260600	PF03463,PF03464,PF03465	PTHR10853	KOG2869		K06965	AT4G27650.1	PEL1	Eukaryotic release factor 1 (eRF1) family protein
Gorai.004G261100	PF03033		KOG1192			AT3G07020.1		UDP-Glycosyltransferase superfamily protein
Gorai.004G262300	PF07000	PTHR13379	KOG4529			AT1G73380.1
Gorai.004G262400	PF08240,PF00107	PTHR11695	KOG0022	1.1.1.1	K00001	AT5G24760.1		GroES-like zinc-binding dehydrogenase family protein
Gorai.004G262500	PF01399	PTHR10855	KOG1498		K03035	AT5G09900.1	EMB2107,MSA,RPN5A	26S proteasome regulatory subunit, putative (RPN5)
Gorai.004G262600	PF00587,PF03129	PTHR11476	KOG1936	6.1.1.21	K01892	AT3G02760.1		Class II aaRS and biotin synthetases superfamily protein
Gorai.004G263000	PF00383,PF01872,PF08719	PTHR11079	KOG1018			AT3G47390.2	PHS1	cytidine/deoxycytidylate deaminase family protein
Gorai.004G263200	PF10184					AT3G04890.1		Uncharacterized conserved protein (DUF2358)
Gorai.004G263500	PF10184					AT1G65230.1		Uncharacterized conserved protein (DUF2358)
Gorai.004G263800	PF01592	PTHR10093	KOG3361			AT4G22220.1	ATISU1,ISU1	SufE/NifU family protein
Gorai.004G263900	PF00847				K09285	AT5G17430.1	BBM	Integrase-type DNA-binding superfamily protein
Gorai.004G264000	PF02450,PF07819	PTHR11440	KOG2369			AT3G03310.1	ATLCAT3,LCAT3	lecithin:cholesterol acyltransferase 3
Gorai.004G264100	PF03462,PF00472	PTHR11075	KOG2726			AT5G36170.1	ATPRFB,HCF109	high chlorophyll fluorescent 109
Gorai.004G264200	PF07529,PF00176,PF00270,PF00271	PTHR10799	KOG0389	3.6.4.12	K11681	AT3G12810.1	chr13,PIE1,SRCAP	SNF2 domain-containing protein / helicase domain-containing protein
Gorai.004G264700	PF04825,PF04824	PTHR12585	KOG1213		K06670	AT5G16270.1	ATRAD21.3,SYN4	sister chromatid cohesion 1 protein 4
Gorai.004G264900	PF01849	PTHR10351	KOG2240		K01527	AT1G17880.1	ATBTF3,BTF3	basic transcription factor 3
Gorai.004G265100	PF00270,PF00271,PF09382,PF00570	PTHR13710	KOG0353	3.6.4.12	K10899	AT1G31360.1	ATRECQ2,MED34,RECQL2	RECQ helicase L2
Gorai.004G265800						AT1G33500.1
Gorai.004G265900	PF00141					AT5G06720.1	ATPA2,PA2	peroxidase 2
Gorai.004G267100						AT2G21195.1
Gorai.004G267500	PF00009,PF00350,PF01031,PF00169,PF02212	PTHR11566	KOG0446			AT1G59610.1	ADL3,CF1,DL3,DRP2B	dynamin-like 3
Gorai.004G267600	PF01472,PF01253	PTHR12217	KOG2522			AT1G71350.1		eukaryotic translation initiation factor SUI1 family protein
Gorai.004G269700		PTHR12496	KOG2651			AT1G16650.1		S-adenosyl-L-methionine-dependent methyltransferases superfamily protein
Gorai.004G270100	PF04080	PTHR13148	KOG2970			AT1G16560.1		Per1-like family protein
Gorai.004G270700	PF00067	PTHR19383	KOG0157			AT3G14690.1	CYP72A15	cytochrome P450, family 72, subfamily A, polypeptide 15
Gorai.004G271000	PF05899,PF06249				K06995	AT4G10300.1		RmlC-like cupins superfamily protein
Gorai.004G271100	PF00294,PF08543	PTHR10584	KOG2855	2.7.1.15	K00852	AT1G17160.1		pfkB-like carbohydrate kinase family protein
Gorai.004G271900	PF08523,PF01381	PTHR10245	KOG3398		K03627	AT3G58680.1	ATMBF1B,MBF1B	multiprotein bridging factor 1B
Gorai.004G272100	PF00311			4.1.1.31	K01595	AT3G14940.1	ATPPC3,PPC3	phosphoenolpyruvate carboxylase 3
Gorai.004G272500	PF00781,PF00609	PTHR11255	KOG1169			AT5G57690.1	ATDGK4,DGK4	diacylglycerol kinase 4
Gorai.004G272800		PTHR11638	KOG1051			AT5G57710.1		Double Clp-N motif-containing P-loop nucleoside triphosphate hydrolases superfamily protein
Gorai.004G273900	PF02854,PF02847	PTHR23253	KOG0401		K03260	AT5G57870.1	eIFiso4G1	MIF4G domain-containing protein / MA3 domain-containing protein
Gorai.004G274500	PF00955	PTHR11453				AT1G15460.1	ATBOR4,BOR4	HCO3- transporter family
Gorai.004G276400	PF12068,PF00566	PTHR22957	KOG2197			AT5G52580.1		RabGAP/TBC domain-containing protein
Gorai.004G276800	PF00646	PTHR23125	KOG1947			AT2G25490.1	EBF1,FBL6	EIN3-binding F box protein 1
Gorai.004G277100	PF02485	PTHR19297	KOG0799			AT5G15050.1		Core-2/I-branching beta-1,6-N-acetylglucosaminyltransferase family protein
Gorai.004G277700						AT5G20120.1
Gorai.004G278500	PF00520,PF07885,PF00027,PF00023,PF11834	PTHR10217	KOG0498			AT2G26650.1	AKT1,ATAKT1,KT1	K+ transporter 1
Gorai.004G279300	PF12590,PF01643					AT1G08510.1	FATB	fatty acyl-ACP thioesterases B
Gorai.004G279500	PF01412	PTHR23180	KOG0702			AT4G13350.1	NIG	NSP (nuclear shuttle protein)-interacting GTPase
Gorai.004G280000	PF00225	PTHR16012	KOG0246			AT3G16060.1		ATP binding microtubule motor family protein
Gorai.004G280100	PF00447	PTHR10015	KOG0627			AT3G24520.1	AT-HSFC1,HSFC1	heat shock transcription factor C1
Gorai.004G280300	PF00082	PTHR10795	KOG4266	3.4.21.112	K08653	AT5G19660.1	ATS1P,ATSBT6.1,S1P	SITE-1 protease
Gorai.004G280600		PTHR12999				AT4G28990.1		RNA-binding protein-related
Gorai.004G280800	PF08534,PF00578	PTHR10430	KOG0541	1.11.1.15	K03386	AT1G65980.1	TPX1	thioredoxin-dependent peroxidase 1
Gorai.004G280900	PF03871,PF01191	PTHR10535	KOG3218		K03013	AT3G22320.1	ATRPABC24.3,NRPB5,NRPD5,RPB5A	Eukaryotic rpb5 RNA polymerase subunit family protein
Gorai.004G281400	PF00903	PTHR10374	KOG2943	4.4.1.5	K01759	AT1G67280.1		Glyoxalase/Bleomycin resistance protein/Dioxygenase superfamily protein
Gorai.004G282300	PF00332,PF07983					AT5G56590.1		O-Glycosyl hydrolases family 17 protein
Gorai.004G282700						AT5G44150.1
Gorai.004G282800	PF00675,PF05193	PTHR11851	KOG2067	3.4.24.64	K01412	AT1G51980.1		Insulinase (Peptidase family M16) protein
Gorai.004G283300	PF01198	PTHR10956	KOG0893		K02910	AT5G56710.1		Ribosomal protein L31e family protein
Gorai.004G283400	PF00675,PF05193	PTHR11851	KOG0959			AT5G56730.1		Insulinase (Peptidase family M16) protein
Gorai.004G283500	PF12049					AT4G29400.1		Protein of unknown function (DUF3531)
Gorai.004G284300	PF00651,PF11900,PF12313	PTHR18958			K14508	AT1G64280.1	ATNPR1,NIM1,NPR1,SAI1	regulatory protein (NPR1)
Gorai.004G284800		PTHR11210	KOG2930		K03868	AT5G20570.1	ATRBX1,HRT1,RBX1,ROC1	RING-box 1
Gorai.004G285800	PF01363,PF00023	PTHR18958				AT2G26210.1		Ankyrin repeat family protein
Gorai.004G286400	PF00076	PTHR10432				AT1G21320.1		nucleotide binding;nucleic acid binding
Gorai.004G286500	PF08700,PF04124	PTHR21311	KOG2069			AT5G11980.1		conserved oligomeric Golgi complex component-related / COG complex component-related
Gorai.004G287200	PF05608	PTHR20921	KOG3150			AT2G26070.1	RTE1	Protein of unknown function (DUF778)
Gorai.004G288200	PF01417	PTHR12276	KOG2056			AT5G11710.1		ENTH/VHS family protein
Gorai.004G290400	PF07774	PTHR21573	KOG2103			AT5G11560.1		catalytics
Gorai.004G290500	PF00790,PF03127	PTHR13856	KOG1087			AT4G32760.1		ENTH/VHS/GAT family protein
Gorai.004G290800	PF04117	PTHR11266	KOG1944			AT3G24570.1		Peroxisomal membrane 22 kDa (Mpv17/PMP22) family protein
Gorai.004G290900	PF01602,PF09066	PTHR11134	KOG1061			AT5G11490.1		adaptin family protein
Gorai.004G291100	PF00072,PF00249	PTHR23283				AT2G25180.1	ARR12,RR12	response regulator 12
Gorai.004G291200	PF07887					AT2G24300.2		Calmodulin-binding protein
Gorai.004G291300	PF06364					AT2G24290.1		Protein of unknown function (DUF1068)
Gorai.004G291400	PF00957	PTHR21136	KOG0861		K08516	AT5G58060.1	ATGP1,ATYKT61,YKT61	SNARE-like superfamily protein
Gorai.004G292200						AT5G57910.1
Gorai.004G292800	PF00862,PF00534,PF05116	PTHR12526	KOG0853			AT5G20280.1	ATSPS1F,SPS1F	sucrose phosphate synthase 1F
Gorai.005G001100		PTHR23324:SF9				AT5G01010.2
Gorai.005G001300	PF03514					AT3G54220.1	SCR,SGR1	GRAS family transcription factor
Gorai.005G001700	PF00097	PTHR15860	KOG4638			AT5G01960.1		RING/U-box superfamily protein
Gorai.005G003400	PF07714,PF00069	PTHR22986	KOG0594			AT5G01920.1	STN8	Protein kinase superfamily protein
Gorai.005G003600						AT5G01910.1
Gorai.005G004300	PF02362,PF07496					AT4G32010.1	HSI2-L1,HSL1,VAL2	HSI2-like 1
Gorai.005G004900	PF07714,PF00069	PTHR23257	KOG0192			AT5G01850.1		Protein kinase superfamily protein
Gorai.005G005100		PTHR23092	KOG1906			AT3G51620.2		PAP/OAS1 substrate-binding domain superfamily
Gorai.005G006000	PF05701					AT2G38370.1		Plant protein of unknown function (DUF827)
Gorai.005G006400	PF01453					AT3G51710.1		D-mannose binding lectin protein with Apple-like carbohydrate-binding domain
Gorai.005G006600	PF00400	PTHR12848	KOG1517		K07204	AT3G08850.1	ATRAPTOR1B,RAPTOR1,RAPTOR1B	HEAT repeat ;WD domain, G-beta repeat protein protein
Gorai.005G007500	PF00107	PTHR11695	KOG1196	1.3.1.74	K08070	AT5G16990.1		Zinc-binding dehydrogenase family protein
Gorai.005G009000	PF06241					AT5G49960.1
Gorai.005G009100	PF00012,PF06723	PTHR19375	KOG0102		K03283	AT5G49910.1	cpHsc70-2,CPHSC70-2EAT SHOCK PROTEIN 70-2,HSC70-7	chloroplast heat shock protein 70-2
Gorai.005G010200	PF00861	PTHR23410	KOG0875			AT5G39740.1	OLI7,RPL5B	ribosomal protein L5 B
Gorai.005G011100	PF00069,PF07714	PTHR11295	KOG0660	2.7.11.24	K14512	AT2G43790.1	ATMAPK6,ATMPK6,MAPK6,MPK6	MAP kinase 6
Gorai.005G012200	PF00612					AT3G59690.1	IQD13	IQ-domain 13
Gorai.005G013500	PF02042,PF00564					AT2G43500.1		Plant regulator RWP-RK family protein
Gorai.005G015800	PF04379	PTHR14289	KOG4408		K10290	AT1G06110.1	SKIP16	SKP1/ASK-interacting protein 16
Gorai.005G015900	PF07716,PF00170	PTHR13301:SF7				AT1G06070.1		Basic-leucine zipper (bZIP) transcription factor family protein
Gorai.005G017400	PF03810,PF08506	PTHR10997	KOG1991			AT2G31660.1	SAD2,URM9	ARM repeat superfamily protein
Gorai.005G017500	PF00026	PTHR13683	KOG1339			AT1G05840.1		Eukaryotic aspartyl protease family protein
Gorai.005G017600	PF00025,PF00071,PF08477	PTHR11708	KOG0087		K07976	AT1G05810.1	ARA,ARA-1,ATRAB11D,ATRABA5E,RABA5E	RAB GTPase homolog A5E
Gorai.005G019300	PF06027,PF08449,PF00892	PTHR14233	KOG2766			AT3G59310.1		Eukaryotic protein of unknown function (DUF914)
Gorai.005G019700	PF01485	PTHR11685	KOG1815			AT2G31510.1	ARI7,ATARI7	IBR domain-containing protein
Gorai.005G020200	PF06105	PTHR12889	KOG3972			AT2G31440.1
Gorai.005G021100	PF01823					AT1G14780.1		MAC/Perforin domain-containing protein
Gorai.005G021500	PF00069,PF07714	PTHR23258	KOG1187			AT1G19390.1		Wall-associated kinase family protein
Gorai.005G022700	PF04810,PF04811,PF08033,PF04815,PF00626	PTHR11141	KOG1986		K14006	AT1G05520.1		Sec23/Sec24 protein transport family protein
Gorai.005G022800						AT4G14180.1	AtPRD1,PRD1	putative recombination initiation defect 1
Gorai.005G025000	PF00722,PF06955			2.4.1.207	K08235	AT3G23730.1	XTH16	xyloglucan endotransglucosylase/hydrolase 16
Gorai.005G025100						AT3G23740.1
Gorai.005G026700	PF08263,PF00560,PF00069,PF07714	PTHR23258	KOG1187			AT3G23750.1		Leucine-rich repeat protein kinase family protein
Gorai.005G026800	PF00332,PF07983					AT3G23770.1		O-Glycosyl hydrolases family 17 protein
Gorai.005G027200	PF05694	PTHR23300	KOG0918			AT4G14030.1	SBP1	selenium-binding protein 1
Gorai.005G027700	PF05221,PF00670,PF02826,PF07991	PTHR23420	KOG1370	3.3.1.1	K01251	AT4G13940.1	ATSAHH1,EMB1395,HOG1,MEE58,SAHH1	S-adenosyl-L-homocysteine hydrolase
Gorai.005G027800	PF04423	PTHR18867	KOG0962	3.6.-.-	K10866	AT2G31970.1	ATRAD50,RAD50	DNA repair-recombination protein (RAD50)
Gorai.005G028500	PF05653,PF00892	PTHR12570	KOG2922			AT4G13800.1		Protein of unknown function (DUF803)
Gorai.005G030200	PF08241,PF01564	PTHR12176				AT2G31740.1		S-adenosyl-L-methionine-dependent methyltransferases superfamily protein
Gorai.005G030300	PF05875	PTHR12956	KOG2329	3.5.1.-	K04711	AT4G22330.1	ATCES1	Alkaline phytoceramidase (aPHC)
Gorai.005G030400	PF11595					AT3G61370.1		Protein of unknown function (DUF3245)
Gorai.005G030700	PF12298					AT5G62270.2
Gorai.005G030800	PF05856	PTHR22629	KOG1876		K05755	AT4G14147.1	ARPC4	protein binding
Gorai.005G032300	PF00810	PTHR10585	KOG3106		K10949	AT3G25040.1	ERD2B	endoplasmic reticulum retention defective 2B
Gorai.005G033500	PF00067	PTHR19383	KOG0157			AT3G14640.1	CYP72A10	cytochrome P450, family 72, subfamily A, polypeptide 10
Gorai.005G033900	PF00249					AT3G24120.2		Homeodomain-like superfamily protein
Gorai.005G034100	PF01851	PTHR10943	KOG2062		K03032	AT2G32730.1		26S proteasome regulatory complex, non-ATPase subcomplex, Rpn2/Psmd1 subunit
Gorai.005G035200	PF00920	PTHR21000	KOG2448	4.2.1.9	K01687	AT3G23940.1		dehydratase family
Gorai.005G035500	PF00564,PF07714,PF00069	PTHR23257	KOG0192			AT1G04700.1		PB1 domain-containing protein tyrosine kinase
Gorai.005G035700	PF00917,PF00651	PTHR23230	KOG1987			AT3G06190.1	ATBPM2,BPM2	BTB-POZ and MATH domain 2
Gorai.005G039000	PF00628	PTHR10333	KOG1973			AT3G24010.1	ATING1,ING1	RING/FYVE/PHD zinc finger superfamily protein
Gorai.005G039200	PF01169	PTHR12608	KOG2881			AT4G13590.1		Uncharacterized protein family (UPF0016)
Gorai.005G040200	PF01738	PTHR17630	KOG3043			AT3G23600.1		alpha/beta-Hydrolases superfamily protein
Gorai.005G040400						AT3G23590.1	MED33A,RFR1	REF4-related 1
Gorai.005G040500	PF03348	PTHR10383	KOG2592			AT3G06170.1		Serinc-domain containing serine and sphingolipid biosynthesis protein
Gorai.005G041100	PF03005					AT5G19160.1	TBL11	TRICHOME BIREFRINGENCE-LIKE 11
Gorai.005G041300	PF00153	PTHR11896	KOG0769			AT3G05290.1	PNC1	peroxisomal adenine nucleotide carrier 1
Gorai.005G041400	PF00498,PF00481	PTHR13832	KOG0698			AT5G19280.1	KAPP,RAG1	kinase associated protein phosphatase
Gorai.005G041500	PF00514,PF00651	PTHR23315				AT5G19330.1	ARIA	ARM repeat protein interacting with ABF2
Gorai.005G041900	PF01477,PF00305	PTHR11771		1.13.11.12	K00454	AT3G22400.1	LOX5	PLAT/LH2 domain-containing lipoxygenase family protein
Gorai.005G042100	PF02727,PF02728,PF01179	PTHR10638	KOG1186			AT1G31710.1		Copper amine oxidase family protein
Gorai.005G042200	PF00650	PTHR10174	KOG1470			AT1G05370.1		Sec14p-like phosphatidylinositol transfer family protein
Gorai.005G042400	PF00069,PF07714	PTHR13902	KOG0584			AT3G04910.1	ATWNK1,WNK1,ZIK4	with no lysine (K) kinase 1
Gorai.005G042900	PF07899,PF00861					AT3G22440.1		FRIGIDA-like protein
Gorai.005G043200	PF04927					AT3G22490.1		Seed maturation protein
Gorai.005G043500						AT3G22520.1
Gorai.005G043600	PF00227	PTHR11599	KOG0177	3.4.25.1	K02734	AT3G22630.1	PBD1,PRCGB	20S proteasome beta subunit D1
[truncated: 5,073 more rows]
