# Supplementary material for: Identification of genes related to salt stress tolerance using intron-length polymorphic markers, association mapping and virus-induced gene silencing in cotton
Source: Sci Rep. 2017 Apr 3;7:528. doi: 10.1038/s41598-017-00617-7 (PMC5428780; doi:10.1038/s41598-017-00617-7)
Supplement: Supplementary file 4 — Dataset 3 [file 41598_2017_617_MOESM4_ESM.xls]

## Sheet: Sheet1
Dataset S3 KEGG classification with corresponding metabolism maps*.
The first level	The second level	The third level	Seqs in 7070 genes	Seqs in G. raimondii genome	Percentage (%)
Environmental Information Processing	Signal transduction	mTOR signaling pathway	14	31	45.1613
Environmental Information Processing	Signal transduction	Phosphatidylinositol signaling system	39	116	33.6207
Genetic Information Processing	Translation	Aminoacyl-tRNA biosynthesis	26	85	30.5882
Human Diseases	Drug resistance	beta-Lactam resistance	0	1	0
Metabolism	Amino acid metabolism	Alanine, aspartate and glutamate metabolism	42	97	43.299
Metabolism	Amino acid metabolism	Arginine and proline metabolism	51	136	37.5
Metabolism	Amino acid metabolism	Cysteine and methionine metabolism	54	158	34.1772
Metabolism	Amino acid metabolism	Glycine, serine and threonine metabolism	41	130	31.5385
Metabolism	Amino acid metabolism	Histidine metabolism	20	37	54.0541
Metabolism	Amino acid metabolism	Lysine biosynthesis	9	24	37.5
Metabolism	Amino acid metabolism	Lysine degradation	21	73	28.7671
Metabolism	Amino acid metabolism	Phenylalanine metabolism	85	261	32.567
Metabolism	Amino acid metabolism	Phenylalanine, tyrosine and tryptophan biosynthesis	31	88	35.2273
Metabolism	Amino acid metabolism	Tryptophan metabolism	32	116	27.5862
Metabolism	Amino acid metabolism	Tyrosine metabolism	32	98	32.6531
Metabolism	Amino acid metabolism	Valine, leucine and isoleucine biosynthesis	9	41	21.9512
Metabolism	Amino acid metabolism	Valine, leucine and isoleucine degradation	33	97	34.0206
Metabolism	Biosynthesis of other secondary metabolites	Aflatoxin biosynthesis	4	14	28.5714
Metabolism	Biosynthesis of other secondary metabolites	Anthocyanin biosynthesis	5	30	16.6667
Metabolism	Biosynthesis of other secondary metabolites	Betalain biosynthesis	0	8	0
Metabolism	Biosynthesis of other secondary metabolites	Butirosin and neomycin biosynthesis	5	9	55.5556
Metabolism	Biosynthesis of other secondary metabolites	Caffeine metabolism	7	40	17.5
Metabolism	Biosynthesis of other secondary metabolites	Carbapenem biosynthesis	1	5	20
Metabolism	Biosynthesis of other secondary metabolites	Flavone and flavonol biosynthesis	5	34	14.7059
Metabolism	Biosynthesis of other secondary metabolites	Flavonoid biosynthesis	31	132	23.4848
Metabolism	Biosynthesis of other secondary metabolites	Glucosinolate biosynthesis	3	19	15.7895
Metabolism	Biosynthesis of other secondary metabolites	Indole alkaloid biosynthesis	3	19	15.7895
Metabolism	Biosynthesis of other secondary metabolites	Isoflavonoid biosynthesis	1	11	9.09091
Metabolism	Biosynthesis of other secondary metabolites	Isoquinoline alkaloid biosynthesis	21	68	30.8824
Metabolism	Biosynthesis of other secondary metabolites	Novobiocin biosynthesis	13	27	48.1481
Metabolism	Biosynthesis of other secondary metabolites	Penicillin and cephalosporin biosynthesis	0	4	0
Metabolism	Biosynthesis of other secondary metabolites	Phenylpropanoid biosynthesis	63	220	28.6364
Metabolism	Biosynthesis of other secondary metabolites	Stilbenoid, diarylheptanoid and gingerol biosynthesis	4	10	40
Metabolism	Biosynthesis of other secondary metabolites	Streptomycin biosynthesis	13	33	39.3939
Metabolism	Biosynthesis of other secondary metabolites	Tropane, piperidine and pyridine alkaloid biosynthesis	24	64	37.5
Metabolism	Carbohydrate metabolism	Amino sugar and nucleotide sugar metabolism	64	211	30.3318
Metabolism	Carbohydrate metabolism	Ascorbate and aldarate metabolism	40	127	31.4961
Metabolism	Carbohydrate metabolism	Butanoate metabolism	17	55	30.9091
Metabolism	Carbohydrate metabolism	C5-Branched dibasic acid metabolism	8	16	50
Metabolism	Carbohydrate metabolism	Citrate cycle (TCA cycle)	32	87	36.7816
Metabolism	Carbohydrate metabolism	Fructose and mannose metabolism	36	97	37.1134
Metabolism	Carbohydrate metabolism	Galactose metabolism	64	167	38.3234
Metabolism	Carbohydrate metabolism	Glycolysis / Gluconeogenesis	82	180	45.5556
Metabolism	Carbohydrate metabolism	Glyoxylate and dicarboxylate metabolism	32	139	23.0216
Metabolism	Carbohydrate metabolism	Inositol phosphate metabolism	26	91	28.5714
Metabolism	Carbohydrate metabolism	Pentose and glucuronate interconversions	60	229	26.2009
Metabolism	Carbohydrate metabolism	Pentose phosphate pathway	37	107	34.5794
Metabolism	Carbohydrate metabolism	Propanoate metabolism	28	70	40
Metabolism	Carbohydrate metabolism	Pyruvate metabolism	63	171	36.8421
Metabolism	Carbohydrate metabolism	Starch and sucrose metabolism	181	563	32.1492
Metabolism	Chemical structure transformation maps	Biosynthesis of terpenoids and steroids	0	3	0
Metabolism	Energy metabolism	Carbon fixation in photosynthetic organisms	50	130	38.4615
Metabolism	Energy metabolism	Carbon fixation pathways in prokaryotes	45	110	40.9091
Metabolism	Energy metabolism	Methane metabolism	46	109	42.2018
Metabolism	Energy metabolism	Nitrogen metabolism	20	55	36.3636
Metabolism	Energy metabolism	Oxidative phosphorylation	42	181	23.2044
Metabolism	Energy metabolism	Photosynthesis	2	5	40
Metabolism	Energy metabolism	Sulfur metabolism	19	57	33.3333
Metabolism	Glycan biosynthesis and metabolism	Glycosaminoglycan biosynthesis - CS/DS	13	45	28.8889
Metabolism	Glycan biosynthesis and metabolism	Glycosaminoglycan biosynthesis - HS/Hep	14	57	24.5614
Metabolism	Glycan biosynthesis and metabolism	Glycosaminoglycan biosynthesis - KS	0	3	0
Metabolism	Glycan biosynthesis and metabolism	Glycosaminoglycan degradation	10	36	27.7778
Metabolism	Glycan biosynthesis and metabolism	Glycosphingolipid biosynthesis - ganglio series	9	34	26.4706
Metabolism	Glycan biosynthesis and metabolism	Glycosphingolipid biosynthesis - globo series	4	21	19.0476
Metabolism	Glycan biosynthesis and metabolism	Glycosphingolipid biosynthesis - lacto and neolacto series	1	6	16.6667
Metabolism	Glycan biosynthesis and metabolism	Glycosylphosphatidylinositol(GPI)-anchor biosynthesis	1	4	25
Metabolism	Glycan biosynthesis and metabolism	Lipopolysaccharide biosynthesis	1	6	16.6667
Metabolism	Glycan biosynthesis and metabolism	Mucin type O-Glycan biosynthesis	0	3	0
Metabolism	Glycan biosynthesis and metabolism	N-Glycan biosynthesis	13	29	44.8276
Metabolism	Glycan biosynthesis and metabolism	Other glycan degradation	18	60	30
Metabolism	Glycan biosynthesis and metabolism	Other types of O-glycan biosynthesis	5	12	41.6667
Metabolism	Glycan biosynthesis and metabolism	Peptidoglycan biosynthesis	5	10	50
Metabolism	Glycan biosynthesis and metabolism	Various types of N-glycan biosynthesis	9	22	40.9091
Metabolism	Lipid metabolism	alpha-Linolenic acid metabolism	29	99	29.2929
Metabolism	Lipid metabolism	Arachidonic acid metabolism	16	77	20.7792
Metabolism	Lipid metabolism	Biosynthesis of unsaturated fatty acids	24	71	33.8028
Metabolism	Lipid metabolism	Cutin, suberine and wax biosynthesis	3	11	27.2727
Metabolism	Lipid metabolism	Ether lipid metabolism	16	45	35.5556
Metabolism	Lipid metabolism	Fatty acid biosynthesis	23	82	28.0488
Metabolism	Lipid metabolism	Fatty acid degradation	36	133	27.0677
Metabolism	Lipid metabolism	Fatty acid elongation	11	33	33.3333
Metabolism	Lipid metabolism	Glycerolipid metabolism	58	174	33.3333
Metabolism	Lipid metabolism	Glycerophospholipid metabolism	55	167	32.9341
Metabolism	Lipid metabolism	Linoleic acid metabolism	19	78	24.359
Metabolism	Lipid metabolism	Primary bile acid biosynthesis	3	14	21.4286
Metabolism	Lipid metabolism	Secondary bile acid biosynthesis	1	3	33.3333
Metabolism	Lipid metabolism	Sphingolipid metabolism	24	73	32.8767
Metabolism	Lipid metabolism	Steroid biosynthesis	10	32	31.25
Metabolism	Lipid metabolism	Steroid hormone biosynthesis	18	92	19.5652
Metabolism	Lipid metabolism	Synthesis and degradation of ketone bodies	2	9	22.2222
Metabolism	Metabolism of cofactors and vitamins	Biotin metabolism	7	38	18.4211
Metabolism	Metabolism of cofactors and vitamins	Folate biosynthesis	2	11	18.1818
Metabolism	Metabolism of cofactors and vitamins	Lipoic acid metabolism	2	3	66.6667
Metabolism	Metabolism of cofactors and vitamins	Nicotinate and nicotinamide metabolism	9	44	20.4545
Metabolism	Metabolism of cofactors and vitamins	One carbon pool by folate	13	45	28.8889
Metabolism	Metabolism of cofactors and vitamins	Pantothenate and CoA biosynthesis	15	59	25.4237
Metabolism	Metabolism of cofactors and vitamins	Porphyrin and chlorophyll metabolism	29	78	37.1795
Metabolism	Metabolism of cofactors and vitamins	Retinol metabolism	15	78	19.2308
Metabolism	Metabolism of cofactors and vitamins	Riboflavin metabolism	24	64	37.5
Metabolism	Metabolism of cofactors and vitamins	Thiamine metabolism	29	109	26.6055
Metabolism	Metabolism of cofactors and vitamins	Ubiquinone and other terpenoid-quinone biosynthesis	15	50	30
Metabolism	Metabolism of cofactors and vitamins	Vitamin B6 metabolism	7	29	24.1379
Metabolism	Metabolism of other amino acids	beta-Alanine metabolism	30	92	32.6087
Metabolism	Metabolism of other amino acids	Cyanoamino acid metabolism	18	82	21.9512
Metabolism	Metabolism of other amino acids	D-Alanine metabolism	2	3	66.6667
Metabolism	Metabolism of other amino acids	D-Arginine and D-ornithine metabolism	1	2	50
Metabolism	Metabolism of other amino acids	D-Glutamine and D-glutamate metabolism	6	8	75
Metabolism	Metabolism of other amino acids	Glutathione metabolism	30	115	26.087
Metabolism	Metabolism of other amino acids	Phosphonate and phosphinate metabolism	0	5	0
Metabolism	Metabolism of other amino acids	Selenocompound metabolism	14	28	50
Metabolism	Metabolism of other amino acids	Taurine and hypotaurine metabolism	9	20	45
Metabolism	Metabolism of terpenoids and polyketides	Biosynthesis of ansamycins	2	7	28.5714
Metabolism	Metabolism of terpenoids and polyketides	Biosynthesis of siderophore group nonribosomal peptides	1	5	20
Metabolism	Metabolism of terpenoids and polyketides	Biosynthesis of vancomycin group antibiotics	0	4	0
Metabolism	Metabolism of terpenoids and polyketides	Carotenoid biosynthesis	2	15	13.3333
Metabolism	Metabolism of terpenoids and polyketides	Diterpenoid biosynthesis	6	42	14.2857
Metabolism	Metabolism of terpenoids and polyketides	Geraniol degradation	8	31	25.8065
Metabolism	Metabolism of terpenoids and polyketides	Insect hormone biosynthesis	1	3	33.3333
Metabolism	Metabolism of terpenoids and polyketides	Limonene and pinene degradation	13	36	36.1111
Metabolism	Metabolism of terpenoids and polyketides	Monoterpenoid biosynthesis	6	13	46.1538
Metabolism	Metabolism of terpenoids and polyketides	Polyketide sugar unit biosynthesis	3	12	25
Metabolism	Metabolism of terpenoids and polyketides	Sesquiterpenoid and triterpenoid biosynthesis	7	14	50
Metabolism	Metabolism of terpenoids and polyketides	Terpenoid backbone biosynthesis	28	73	38.3562
Metabolism	Metabolism of terpenoids and polyketides	Tetracycline biosynthesis	4	14	28.5714
Metabolism	Metabolism of terpenoids and polyketides	Zeatin biosynthesis	7	27	25.9259
Metabolism	Nucleotide metabolism	Purine metabolism	134	451	29.7118
Metabolism	Nucleotide metabolism	Pyrimidine metabolism	53	222	23.8739
Metabolism	Xenobiotics biodegradation and metabolism	Aminobenzoate degradation	34	132	25.7576
Metabolism	Xenobiotics biodegradation and metabolism	Atrazine degradation	1	2	50
Metabolism	Xenobiotics biodegradation and metabolism	Benzoate degradation	9	32	28.125
Metabolism	Xenobiotics biodegradation and metabolism	Caprolactam degradation	6	24	25
Metabolism	Xenobiotics biodegradation and metabolism	Chloroalkane and chloroalkene degradation	13	36	36.1111
Metabolism	Xenobiotics biodegradation and metabolism	Chlorocyclohexane and chlorobenzene degradation	2	7	28.5714
Metabolism	Xenobiotics biodegradation and metabolism	Drug metabolism - cytochrome P450	28	125	22.4
Metabolism	Xenobiotics biodegradation and metabolism	Drug metabolism - other enzymes	23	143	16.0839
Metabolism	Xenobiotics biodegradation and metabolism	Ethylbenzene degradation	2	5	40
Metabolism	Xenobiotics biodegradation and metabolism	Fluorobenzoate degradation	1	4	25
Metabolism	Xenobiotics biodegradation and metabolism	Metabolism of xenobiotics by cytochrome P450	22	105	20.9524
Metabolism	Xenobiotics biodegradation and metabolism	Naphthalene degradation	3	18	16.6667
Metabolism	Xenobiotics biodegradation and metabolism	Steroid degradation	9	23	39.1304
Metabolism	Xenobiotics biodegradation and metabolism	Styrene degradation	8	20	40
Metabolism	Xenobiotics biodegradation and metabolism	Toluene degradation	4	13	30.7692
Organismal Systems	Immune system	T cell receptor signaling pathway	44	212	20.7547
* KEGG annotation and metabolism maps were performed with BLAST2GO. Classification was showed at all three levels.
