# Supplementary material for: Identification of genes related to salt stress tolerance using intron-length polymorphic markers, association mapping and virus-induced gene silencing in cotton
Source: Sci Rep. 2017 Apr 3;7:528. doi: 10.1038/s41598-017-00617-7 (PMC5428780; doi:10.1038/s41598-017-00617-7)
Supplement: Supplementary file 5 — Dataset 4 [file 41598_2017_617_MOESM5_ESM.xls]

## Sheet: Sheet1
Dataset S4 Information on developed 10,180 ILP markers and their specificity in G. arboreum and G. hirsutum.
										G. arboreum					G. hirsutum At subgenome					G. hirsutum Dt subgenome
Primer ID	Chromosome	Start	Stop	Intron size (bp)	Primer-F(5'-3')	Primer-R(5'-3')	GC(%)	TM value		Chr	Start	End	Gene	Length	Chr	Start	End	Gene	Length	Chr	Start	End	Gene	Length
Gorai.001G000900.1	Chr01	83463	83972	510	F:GGTGCTCTGTACCACAAAGT	R:GGTATTCCTGTCAGAACATT	GC(%):F:50.0;R:40.0	TM F:60;R:56	intron1	CA_chr1	78979257	78979821	Cotton_A_28167	509	A07	62112	62677	Gh_A07G0004	510	D07	116042	116607	Gh_D07G0010	510
Gorai.001G000900.1	Chr01	85786	86311	526	F:CTCACTGTGCACTACATCCT	R:TGAAGGAAATGCAACATGGT	GC(%):F:50.0;R:40.0	TM F:60;R:56	intron2	CA_chr1	78976884	78977465	Cotton_A_28167	499	A07	64432	65012	Gh_A07G0004	525	D07	118361	118942	Gh_D07G0010	526
Gorai.001G001100.1	Chr01	127794	128083	290	F:GTCAATCCACGTGCTGATTT	R:AGTGGAGTAGTCATGTTGTT	GC(%):F:45.0;R:40.0	TM F:58;R:56	intron3	CA_chr1	78921705	78921996	Cotton_A_28169	248	A07	97299	97590	Gh_A07G0006	248	D07	161032	161365	Gh_D07G0012	290
Gorai.001G001100.1	Chr01	128202	128300	99	F:GGTCTGTAAGTAGGATCCAT	R:TCCTCTTCCGGCTTTGATTT	GC(%):F:45.0;R:45.0	TM F:58;R:58	intron4	CA_chr1	78921472	78921627	Cotton_A_28169	100	A07	97668	97823	Gh_A07G0006	100	D07	161443	161598	Gh_D07G0012	100
Gorai.001G002200.1	Chr01	191284	191400	117	F:GCTGGAACTCTGATTACTTT	R:CAACGGCAAGTGTCACTGCT	GC(%):F:40.0;R:55.0	TM F:56;R:62	intron5	CA_chr1	78859114	78859295	Cotton_A_28180	116	A07	160896	161076	Gh_A07G0017	115	D07	246630	246812	Gh_D07G0023	117
Gorai.001G002300.1	Chr01	209557	209857	301	F:CATACAGTATCTCCAGTGAT	R:GGTTCCTGTATATTGGCAAT	GC(%):F:40.0;R:40.0	TM F:56;R:56	intron6	CA_chr1	78818249	78818634	Cotton_A_28181	304	A07	187090	187475	Gh_A07G0018	304	D07	264748	265130	Gh_D07G0024	301
Gorai.001G002300.1	Chr01	211503	211865	363	F:ATTGTGCAAGTTGAACCTGT	R:CTTTACGCAAACTACGAACT	GC(%):F:40.0;R:40.0	TM F:56;R:56	intron7	CA_chr1	78816227	78816674	Cotton_A_28181	366	A07	189050	189497	Gh_A07G0018	366	D07	266705	267149	Gh_D07G0024	363
Gorai.001G003600.1	Chr01	337521	337881	361	F:AAACGTCTTGAAATGGCCGT	R:GCCGGATCTGCAAGCTATTT	GC(%):F:45.0;R:50.0	TM F:58;R:60	intron8	CA_chr1	86655203	86655627	Cotton_A_31008	374	A07	340335	340759	Gh_A07G0030	374	D07	382733	383144	Gh_D07G0038	361
Gorai.001G004300.1	Chr01	417367	418022	656	F:GCTCGATGTATGATAGGATT	R:TTGGTTGTTGGAGATCCTTT	GC(%):F:40.0;R:40.0	TM F:56;R:56	intron9	CA_chr1	586058	586808	Cotton_A_10367	660	A07	776199	776952	Gh_A07G0063	663	NA	NA	NA	NA	NA
Gorai.001G005800.1	Chr01	529908	530474	567	F:CCAACCAAGAAGATGAATGT	R:GCGCAACTCGGAATTGATAT	GC(%):F:40.0;R:45.0	TM F:56;R:58	intron10	CA_chr1	704548	705183	Cotton_A_10354	568	A07	644974	645606	Gh_A07G0049	565	D07	616065	616697	Gh_D07G0061	565
Gorai.001G006500.2	Chr01	585332	585495	164	F:TGCAGAAGCTCTGATATGAT	R:TTCACCGGCTTGGAAACTTT	GC(%):F:40.0;R:45.0	TM F:56;R:58	intron11	CA_chr1	759864	760089	Cotton_A_10349	176	A07	584562	584774	Gh_A07G0041	163	D07	675444	675679	Gh_D07G0068	186
Gorai.001G007100.1	Chr01	634628	634719	92	F:CTGGCGTTGCACCTGATCAT	R:AGAAAGAACACCGTCCGTTT	GC(%):F:55.0;R:45.0	TM F:62;R:58	intron12	CA_chr1	827860	828039	Cotton_A_10344	96	A07	530197	530375	Gh_A07G0038	95	D07	724960	725137	Gh_D07G0073	94
Gorai.001G007100.1	Chr01	637842	637909	68	F:TTTACTGTGCTGAGGAAACT	R:CACCTAGTTCAAGATCTTCT	GC(%):F:40.0;R:40.0	TM F:56;R:56	intron13	CA_chr1	831085	831204	Cotton_A_10344	66	A07	527024	527143	Gh_A07G0038	66	D07	728221	728342	Gh_D07G0073	68
Gorai.001G007600.1	Chr01	691953	692408	456	F:AGTCAAACCGTGGTTGATAT	R:TCACGAGGATCATTGTGTTT	GC(%):F:40.0;R:40.0	TM F:56;R:56	intron14	CA_chr1	889691	890191	Cotton_A_10339	454	A07	471182	471682	Gh_A07G0033	454	D07	783318	783819	Gh_D07G0078	455
Gorai.001G007600.1	Chr01	696610	697253	644	F:CCATGGTCTTCCTGCTGACT	R:TCCAAATGGCATTTCACCTT	GC(%):F:55.0;R:40.0	TM F:62;R:56	intron15	CA_chr1	894392	895119	Cotton_A_10339	652	A07	466253	466980	Gh_A07G0033	652	D07	788868	789587	Gh_D07G0078	644
Gorai.001G008200.1	Chr01	761032	761244	213	F:TCATCGTTACGTGCTGCTTT	R:GACTTTACCGTCTCCATTAT	GC(%):F:45.0;R:40.0	TM F:58;R:56	intron16	CA_chr1	1095010	1095269	Cotton_A_10327	219	A07	893100	893360	Gh_A07G0070	199	scaffold4167_D07	9103	9362	Gh_D07G2362	198
Gorai.001G008200.1	Chr01	762562	762709	148	F:CCATGGCAAAGTTTGGCTGT	R:CTTGTTAAAGGTGGCATTGT	GC(%):F:50.0;R:40.0	TM F:60;R:56	intron17	CA_chr1	1096579	1096788	Cotton_A_10327	146	A07	894670	894879	Gh_A07G0070	146	scaffold4167_D07	10642	10853	Gh_D07G2362	148
Gorai.001G008400.1	Chr01	785133	785209	77	F:CTTGATGAAGACTCCAACAT	R:GGCGTATCTCCTGATGTAAT	GC(%):F:40.0;R:45.0	TM F:56;R:58	intron18	CA_chr1	1112583	1112708	Cotton_A_10326	79	NA	NA	NA	NA	NA	scaffold4167_D07	28164	28289	Gh_D07G2364	79
Gorai.001G008400.1	Chr01	785504	785606	103	F:CCACTAGAGAATTGGCTATT	R:TTCCTCAGCACTTCCGAATT	GC(%):F:40.0;R:45.0	TM F:56;R:58	intron19	CA_chr1	1112960	1113106	Cotton_A_10326	104	NA	NA	NA	NA	NA	scaffold4167_D07	28541	28686	Gh_D07G2364	103
Gorai.001G008400.1	Chr01	786621	786692	72	F:CTCATTTCAACCGATCTTCT	R:CTCCGTAGAATGGTCATATT	GC(%):F:40.0;R:40.0	TM F:56;R:56	intron20	CA_chr1	1114090	1114269	Cotton_A_10326	81	NA	NA	NA	NA	NA	scaffold4167_D07	29631	29802	Gh_D07G2364	73
Gorai.001G009000.1	Chr01	836543	836635	93	F:CAATAGTCAAGTGAGCGAAT	R:ATCGGTTCTTACAGCATCAT	GC(%):F:40.0;R:40.0	TM F:56;R:56	intron21	CA_chr1	1165966	1166124	Cotton_A_10321	89	A07	978232	978390	Gh_A07G0077	89	D07	982908	983070	Gh_D07G0087	93
Gorai.001G009000.1	Chr01	837629	838006	378	F:CTGAATATCAGAGGACTCAT	R:CCATAGTTTACTCAAGCTCT	GC(%):F:40.0;R:40.0	TM F:56;R:56	intron22	NA	NA	NA	NA	NA	NA	NA	NA	NA	NA	D07	983999	984459	Gh_D07G0087	377
Gorai.001G009300.1	Chr01	894225	894363	139	F:GCCATTAAGATTCAATCCGT	R:CTTTCAAAGCTCGTAATGCT	GC(%):F:40.0;R:40.0	TM F:56;R:56	intron23	CA_chr1	1232451	1232654	Cotton_A_10318	140	A07	1033461	1033664	Gh_A07G0081	140	D07	1038963	1039165	Gh_D07G0090	139
Gorai.001G009400.1	Chr01	902014	902959	946	F:TATTGTCCATAGAACACCGT	R:TGGACAACATCATACTTCCT	GC(%):F:40.0;R:40.0	TM F:56;R:56	intron24	CA_chr1	1240087	1241072	Cotton_A_10317	907	A07	1050809	1051803	Gh_A07G0082	916	D07	1046820	1047841	Gh_D07G0091	943
Gorai.001G009400.1	Chr01	903196	904013	818	F:CTATTGCATGCACATGACAT	R:TTCATCTTTGGCAATGCTCT	GC(%):F:40.0;R:40.0	TM F:56;R:56	intron25	CA_chr1	1241229	1242111	Cotton_A_10317	828	A07	1051960	1052843	Gh_A07G0082	829	D07	1047998	1048869	Gh_D07G0091	817
Gorai.001G009400.1	Chr01	904475	904862	388	F:CAATGGTGGAATGTTAACCT	R:TTGTAATCAAGGTCCATGCT	GC(%):F:40.0;R:40.0	TM F:56;R:56	intron26	CA_chr1	1242516	1242976	Cotton_A_10317	405	A07	1053248	1053706	Gh_A07G0082	403	D07	1049273	1049716	Gh_D07G0091	388
Gorai.001G009700.1	Chr01	914978	915050	73	F:ACTCCAAATATCGCTGCTAT	R:GACCAGAAAGATACATCTGT	GC(%):F:40.0;R:40.0	TM F:56;R:56	intron27	CA_chr1	1253281	1253452	Cotton_A_10314	76	NA	NA	NA	NA	NA	D07	1065512	1065680	Gh_D07G0094	73
Gorai.001G010300.3	Chr01	990363	990503	141	F:GAGTTCTGCCTCCAATTCAT	R:ATTGGAGCTGCAGCTGATTT	GC(%):F:45.0;R:45.0	TM F:58;R:58	intron28	CA_chr1	1343479	1343663	Cotton_A_10308	137	A07	1148583	1148768	Gh_A07G0091	138	D07	1143450	1143635	Gh_D07G0100	138
Gorai.001G010700.1	Chr01	1018553	1018914	362	F:CCTCCACCTCAAATCTCTGT	R:TGGTTCCAACTCCATACTAT	GC(%):F:50.0;R:40.0	TM F:60;R:56	intron29	CA_chr1	1370257	1370674	Cotton_A_10305	368	A07	1175643	1176060	Gh_A07G0095	368	D07	1172368	1172786	Gh_D07G0104	369
Gorai.001G011000.1	Chr01	1047967	1048445	479	F:GGATAGAAGATTTAGTGCCT	R:CACCATTGATCCACAAGCCT	GC(%):F:40.0;R:50.0	TM F:56;R:60	intron30	CA_chr1	1406033	1406564	Cotton_A_10302	480	NA	NA	NA	NA	NA	D06	12226859	12227206	Gh_D06G0710	296
Gorai.001G011300.1	Chr01	1064925	1065000	76	F:GCATGCCAATGAAGTTCTTT	R:TTTACCTCCGCAACTTCTTT	GC(%):F:40.0;R:40.0	TM F:56;R:56	intron31	CA_chr1	1424425	1424567	Cotton_A_10299	77	A07	1226413	1226555	Gh_A07G0100	77	D07	1219455	1219596	Gh_D07G0109	76
Gorai.001G011600.1	Chr01	1097911	1098010	100	F:AGGCCATGCTTTGCATGTTT	R:TCTAATCCGCCATACACGGT	GC(%):F:45.0;R:50.0	TM F:58;R:60	intron32	CA_chr1	1459006	1459183	Cotton_A_10296	115	A07	1261092	1261269	Gh_A07G0102	115	D07	1252912	1253074	Gh_D07G0111	100
Gorai.001G011700.1	Chr01	1100959	1101433	475	F:GTCCAGCCAGAAGATCTAGT	R:GCTCTATTGCATAACTGGTT	GC(%):F:50.0;R:40.0	TM F:60;R:56	intron33	CA_chr1	1462074	1462617	Cotton_A_10295	480	A07	1264160	1264703	Gh_A07G0103	480	D07	1255966	1256504	Gh_D07G0112	475
Gorai.001G011700.1	Chr01	1102074	1102314	241	F:AACAGCTCGTAACAGCAAAT	R:CGTGGAATTGGTTGAAATGT	GC(%):F:40.0;R:40.0	TM F:56;R:56	intron34	CA_chr1	1463197	1463521	Cotton_A_10295	240	A07	1265283	1265608	Gh_A07G0103	241	D07	1257084	1257409	Gh_D07G0112	241
Gorai.001G013400.1	Chr01	1274358	1274426	69	F:GGTCTACGTGATTGCTCTGT	R:GAAGACTGATAAGGCTTCAT	GC(%):F:50.0;R:40.0	TM F:60;R:56	intron35	CA_chr1	1924079	1924215	Cotton_A_05715	68	A07	1452612	1452748	Gh_A07G0122	68	scaffold4169_D07	24080	24216	Gh_D07G2382	68
Gorai.001G013400.1	Chr01	1274707	1275324	618	F:GAACTTCTCTGCTGGATGTT	R:CTGCCTGACTAGAGAATTAT	GC(%):F:45.0;R:40.0	TM F:58;R:56	intron36	CA_chr1	1924433	1925099	Cotton_A_05715	623	A07	1452966	1453631	Gh_A07G0122	622	scaffold4169_D07	24434	25095	Gh_D07G2382	618
Gorai.001G015200.1	Chr01	1427983	1428966	984	F:GACTACACAAGCTCCTTGGT	R:TTCCAGCAATCAGAGACCAC	GC(%):F:50.0;R:50.0	TM F:60;R:60	intron37	CA_chr1	2069338	2070376	Cotton_A_05698	994	A07	1730398	1731436	Gh_A07G0140	994	NA	NA	NA	NA	NA
Gorai.001G016000.1	Chr01	1500715	1500852	138	F:CCGTTGATGCATTCAATGAT	R:GCATATTGTCAACGGACTTT	GC(%):F:40.0;R:40.0	TM F:56;R:56	intron38	CA_chr1	2165435	2165662	Cotton_A_05690	139	scaffold1921_A07	63633	63860	Gh_A07G2362	139	D07	1339139	1339365	Gh_D07G0121	138
Gorai.001G016600.2	Chr01	1529782	1530228	447	F:ATGCTCGAATTCTTTGCAGT	R:GATGAGGACCAGAGCTTGTT	GC(%):F:40.0;R:50.0	TM F:56;R:60	intron39	CA_chr1	2214600	2215112	Cotton_A_05681	429	scaffold1921_A07	94803	95333	Gh_A07G2368	447	D07	1367547	1368078	Gh_D07G0127	448
Gorai.001G017100.1	Chr01	1579656	1580018	363	F:GGCAAGCTCTTCTCTGCTCT	R:AGCTTCCTCGAAGTTGAAAT	GC(%):F:55.0;R:40.0	TM F:62;R:56	intron40	CA_chr1	2266002	2266442	Cotton_A_05676	366	scaffold1920_A07	3841	4280	Gh_A07G2352	365	D07	1420219	1420656	Gh_D07G0133	363
Gorai.001G017100.1	Chr01	1580563	1580714	152	F:AGCATTTCCAGAAGAAGCTT	R:TGTTGAAGTGGCAAGATGAT	GC(%):F:40.0;R:40.0	TM F:56;R:56	intron41	CA_chr1	2266927	2267140	Cotton_A_05676	147	scaffold1920_A07	3143	3356	Gh_A07G2352	147	D07	1421139	1421353	Gh_D07G0133	148
Gorai.001G017100.1	Chr01	1580844	1580944	101	F:CCAACACTTTCAACAAACCT	R:CTTCCACATATCTTCTCCTT	GC(%):F:40.0;R:40.0	TM F:56;R:56	intron42	CA_chr1	2267198	2267371	Cotton_A_05676	99	scaffold1920_A07	2912	3085	Gh_A07G2352	99	D07	1421411	1421586	Gh_D07G0133	101
Gorai.001G017100.1	Chr01	1584693	1584799	107	F:CACAAATGCGATTGCCTTCT	R:TCGGATACTTAACCGATTCC	GC(%):F:45.0;R:45.0	TM F:58;R:58	intron43	CA_chr1	2271056	2271218	Cotton_A_05676	111	NA	NA	NA	NA	NA	D07	1425266	1425423	Gh_D07G0133	106
Gorai.001G017800.1	Chr01	1641674	1641912	239	F:CAGTTCCGGTTTGCTGCCTT	R:AGCGAATGTGGATCGAGTAT	GC(%):F:55.0;R:45.0	TM F:62;R:58	intron44	CA_chr1	2330458	2330741	Cotton_A_05669	238	A07	1839461	1839745	Gh_A07G0147	239	D07	1494043	1494327	Gh_D07G0140	239
Gorai.001G017800.1	Chr01	1642025	1642448	424	F:TCGAAGAGCTTGTAAGAACT	R:GCGAGGATGAACCATTTGAT	GC(%):F:40.0;R:45.0	TM F:56;R:58	intron45	CA_chr1	2330804	2331276	Cotton_A_05669	425	A07	1839808	1840280	Gh_A07G0147	425	D07	1494390	1494862	Gh_D07G0140	425
Gorai.001G017800.1	Chr01	1643640	1643849	210	F:ACCAGGCTGAGGCTGGAAAT	R:ATACATAGATGCGGAGAAAC	GC(%):F:55.0;R:40.0	TM F:62;R:56	intron46	CA_chr1	2332430	2332705	Cotton_A_05669	209	A07	1841434	1841710	Gh_A07G0147	210	D07	1496003	1496279	Gh_D07G0140	210
Gorai.001G018100.1	Chr01	1680849	1680988	140	F:GCGTATTTCTAACCACTTGT	R:CCATCTTCAAATGGTCCATT	GC(%):F:40.0;R:40.0	TM F:56;R:56	intron47	CA_chr1	2384302	2384527	Cotton_A_05666	158	A07	1890579	1890804	Gh_A07G0150	158	D07	1532919	1533126	Gh_D07G0143	140
Gorai.001G018100.1	Chr01	1683983	1684924	942	F:CAGAGATTGTCTTCGATTCT	R:GAACATCAATGGAGGCATAT	GC(%):F:40.0;R:40.0	TM F:56;R:56	intron48	CA_chr1	2387481	2388491	Cotton_A_05666	940	A07	1893758	1894767	Gh_A07G0150	939	D07	1536080	1537092	Gh_D07G0143	942
Gorai.001G018100.1	Chr01	1687018	1687240	223	F:ACTTGCCTGGCCAAGATATT	R:CTCCTTTAAGGTGCTTTGAT	GC(%):F:45.0;R:40.0	TM F:58;R:56	intron49	CA_chr1	2390508	2390805	Cotton_A_05666	240	A07	1897022	1897319	Gh_A07G0150	240	D07	1539106	1539386	Gh_D07G0143	223
Gorai.001G018200.1	Chr01	1695411	1695649	239	F:GCCATAAATCCATCACCGGT	R:GTAAATGGTGGCTCTTCCAT	GC(%):F:50.0;R:45.0	TM F:60;R:58	intron50	CA_chr1	2399034	2399335	Cotton_A_05665	237	NA	NA	NA	NA	NA	D07	1551396	1551699	Gh_D07G0144	239
Gorai.001G018200.1	Chr01	1696253	1696604	352	F:GCTCAATAGCTCTTCACAAT	R:CCACTGCTCTCCATGTCGAT	GC(%):F:40.0;R:55.0	TM F:56;R:62	intron51	NA	NA	NA	NA	NA	NA	NA	NA	NA	NA	D07	1552240	1552659	Gh_D07G0144	349
Gorai.001G018700.1	Chr01	1739420	1739500	81	F:GCAATCTTCTGAGTTGCTTT	R:TTGGTGCTGTTGATAGCATT	GC(%):F:40.0;R:40.0	TM F:56;R:56	intron52	CA_chr1	2440865	2441010	Cotton_A_05659	82	A07	1947339	1947484	Gh_A07G0155	82	D07	1595915	1596059	Gh_D07G0151	81
Gorai.001G018700.1	Chr01	1739618	1739886	269	F:CTCATCTCTGGCATCAGGCT	R:CCAGTTCCATCTTCACCTCT	GC(%):F:55.0;R:50.0	TM F:62;R:60	intron53	CA_chr1	2441069	2441383	Cotton_A_05659	255	A07	1947543	1947857	Gh_A07G0155	255	D07	1596118	1596446	Gh_D07G0151	269
Gorai.001G018700.1	Chr01	1740586	1740683	98	F:GTGTTGTGTATGATGCATCT	R:GACATGTTGTTGAAGAGCAT	GC(%):F:40.0;R:40.0	TM F:56;R:56	intron54	CA_chr1	2442039	2442177	Cotton_A_05659	96	A07	1948516	1948654	Gh_A07G0155	96	D07	1597102	1597242	Gh_D07G0151	98
Gorai.001G018700.1	Chr01	1741402	1741773	372	F:GAGCTCCACCAGGTATACGT	R:CGTATATGTGAAGACCGTCT	GC(%):F:55.0;R:45.0	TM F:62;R:58	intron55	CA_chr1	2442851	2443258	Cotton_A_05659	359	A07	1949328	1949735	Gh_A07G0155	359	D07	1597916	1598323	Gh_D07G0151	359
Gorai.001G018700.1	Chr01	1742127	1742302	176	F:ACACTTCTCCATCCAGATTT	R:GCCTTATTGTTGACTGCATT	GC(%):F:40.0;R:40.0	TM F:56;R:56	intron56	CA_chr1	2443538	2443788	Cotton_A_05659	178	A07	1950015	1950264	Gh_A07G0155	177	D07	1598603	1598851	Gh_D07G0151	176
Gorai.001G018700.1	Chr01	1742543	1743151	609	F:GCAAGGACAGTCCATATTCT	R:GCTTGTCGAGATCAGTTATT	GC(%):F:45.0;R:40.0	TM F:58;R:56	intron57	CA_chr1	2443974	2444637	Cotton_A_05659	592	A07	1950450	1951113	Gh_A07G0155	592	D07	1599037	1599717	Gh_D07G0151	609
Gorai.001G018700.1	Chr01	1744430	1744948	519	F:ACCAGGATTATCAGCACAAT	R:CTTAAAGGATTTCGTCTTCC	GC(%):F:40.0;R:40.0	TM F:56;R:56	intron58	CA_chr1	2445851	2446461	Cotton_A_05659	521	A07	1952327	1952937	Gh_A07G0155	521	D07	1600931	1601539	Gh_D07G0151	519
Gorai.001G018700.1	Chr01	1748449	1748675	227	F:GATGATCGTAGGCAATTAGT	R:CTGCTTTGGATTGTCTTCAT	GC(%):F:40.0;R:40.0	TM F:56;R:56	intron59	CA_chr1	2449875	2450145	Cotton_A_05659	229	A07	1956350	1956620	Gh_A07G0155	229	D07	1604950	1605218	Gh_D07G0151	227
Gorai.001G019200.1	Chr01	1781974	1782161	188	F:GGCCACTCTAACAACATTGT	R:GATACCTATCCTTAGCTGTT	GC(%):F:45.0;R:40.0	TM F:58;R:56	intron60	CA_chr1	2496488	2496734	Cotton_A_05654	186	A07	2005725	2005976	Gh_A07G0159	191	D07	1640122	1640373	Gh_D07G0156	191
Gorai.001G019200.1	Chr01	1782841	1783504	664	F:AATCGTCGTGGTCGCCGAAT	R:TCGGACTTATTGGACGAATT	GC(%):F:55.0;R:40.0	TM F:62;R:56	intron61	CA_chr1	2497353	2498065	Cotton_A_05654	655	NA	NA	NA	NA	NA	D07	1640994	1641716	Gh_D07G0156	665
Gorai.001G019500.2	Chr01	1809017	1809284	268	F:CCATGGCAAAGTAGCTGAAT	R:GCTTGGAGAATCAACTCTTT	GC(%):F:45.0;R:40.0	TM F:58;R:56	intron62	CA_chr1	2526876	2527198	Cotton_A_05651	276	scaffold1919_A07	275580	275902	Gh_A07G2351	276	D07	1668886	1669207	Gh_D07G0159	275
Gorai.001G019500.2	Chr01	1809421	1809498	78	F:CTAAGTTGTCCAAGGAAGAT	R:CAAGGTCATAGAGAATGGCT	GC(%):F:40.0;R:45.0	TM F:56;R:58	intron63	CA_chr1	2527282	2527408	Cotton_A_05651	77	scaffold1919_A07	275370	275496	Gh_A07G2351	77	NA	NA	NA	NA	NA
Gorai.001G019800.1	Chr01	1838148	1838319	172	F:CACCAATTTCGGTCTTGAGT	R:TTCCAGATGGATCACTGGAT	GC(%):F:45.0;R:45.0	TM F:58;R:58	intron64	CA_chr1	2560906	2561131	Cotton_A_05648	173	scaffold1919_A07	250636	250861	Gh_A07G2348	173	D07	1695025	1695249	Gh_D07G0162	172
Gorai.001G020200.1	Chr01	1871700	1872552	853	F:CCAGATACTTGCATGCTTGT	R:TTTGAGTCTTGTTTGCAGCT	GC(%):F:45.0;R:40.0	TM F:58;R:56	intron65	CA_chr1	2596574	2597380	Cotton_A_05644	752	scaffold1919_A07	214371	215172	Gh_A07G2344	747	D07	1728671	1729512	Gh_D07G0166	787
Gorai.001G020200.1	Chr01	1872996	1873122	127	F:GGCAGATTCCAAGATTAAGT	R:ATCTCGGAAGTGCATCATTT	GC(%):F:40.0;R:40.0	TM F:56;R:56	intron66	CA_chr1	2597766	2597946	Cotton_A_05644	121	scaffold1919_A07	213805	213985	Gh_A07G2344	121	NA	NA	NA	NA	NA
Gorai.001G020200.1	Chr01	1874737	1874818	82	F:CTGTGCCATATTACTACGTT	R:CGTGTGATGCGAATATCTAT	GC(%):F:40.0;R:40.0	TM F:56;R:56	intron67	CA_chr1	2599495	2599651	Cotton_A_05644	85	scaffold1919_A07	212106	212262	Gh_A07G2344	85	D07	1731613	1731766	Gh_D07G0166	82
Gorai.001G020200.1	Chr01	1875979	1876064	86	F:AGAGCCTTGGCTAATGTTAT	R:GCCAAAGTGTACTCCGGTTT	GC(%):F:40.0;R:50.0	TM F:56;R:60	intron68	CA_chr1	2600734	2600899	Cotton_A_05644	88	scaffold1919_A07	210858	211023	Gh_A07G2344	88	D07	1732849	1733012	Gh_D07G0166	86
Gorai.001G020900.1	Chr01	1987370	1987460	91	F:GCTTCAAGAAGACGGTCGTT	R:GTTGTGTAGTTGATGGTGTT	GC(%):F:50.0;R:40.0	TM F:60;R:56	intron69	CA_chr1	2709240	2709401	Cotton_A_05639	93	scaffold1919_A07	8041	8202	Gh_A07G2339	93	D07	1835605	1835764	Gh_D07G0171	91
Gorai.001G020900.1	Chr01	1987755	1987888	134	F:TTCCGGTCCTGGTAAACTTT	R:TGTTTGAAGGATCAAGCACT	GC(%):F:45.0;R:40.0	TM F:58;R:56	intron70	CA_chr1	2709650	2709861	Cotton_A_05639	133	scaffold1919_A07	7581	7792	Gh_A07G2339	133	D07	1836013	1836225	Gh_D07G0171	134
Gorai.001G021100.1	Chr01	2015574	2016230	657	F:ACCACCTGCATTGATATCTT	R:CTCAGCTTGTTCTCTTGCCT	GC(%):F:40.0;R:50.0	TM F:56;R:60	intron71	CA_chr1	2743337	2744117	Cotton_A_05636	692	scaffold1917_A07	135783	136513	Gh_A07G2321	642	D07	1877177	1877920	Gh_D07G0173	655
Gorai.001G022400.1	Chr01	2103783	2104227	445	F:TGACCACTGTAAGGCCAAAT	R:TGGTTTCTCAAGGAGTTCTT	GC(%):F:45.0;R:40.0	TM F:58;R:56	intron72	CA_chr1	2841891	2842350	Cotton_A_05621	414	scaffold1917_A07	34536	35026	Gh_A07G2307	445	D07	1985275	1985765	Gh_D07G0187	445
Gorai.001G022800.1	Chr01	2157256	2157614	359	F:GCAGATTATACGTGAATGCT	R:TGATGGTCGTAGATGTGGCT	GC(%):F:40.0;R:50.0	TM F:56;R:60	intron73	CA_chr1	2897356	2897768	Cotton_A_05616	364	scaffold1918_A07	34553	34965	Gh_A07G2324	364	D07	2046105	2046512	Gh_D07G0191	359
Gorai.001G023300.1	Chr01	2211568	2211683	116	F:TGCGACAATCTGCATTATGT	R:TGGAACCTGGAGCTTCTTGT	GC(%):F:40.0;R:50.0	TM F:56;R:60	intron74	CA_chr1	2953790	2953972	Cotton_A_05611	117	scaffold1918_A07	87645	87827	Gh_A07G2329	117	D07	2102635	2102816	Gh_D07G0196	116
Gorai.001G023700.1	Chr01	2225899	2226035	137	F:TGCTGATCTTGTCCATTTCT	R:TCCTAACCGAGCCATCAGGT	GC(%):F:40.0;R:55.0	TM F:56;R:62	intron75	CA_chr9	65182285	65182480	Cotton_A_08516	155	scaffold1918_A07	102731	102924	Gh_A07G2333	135	scaffold4170_D07	9136	9331	Gh_D07G2403	137
Gorai.001G024100.1	Chr01	2258220	2258430	211	F:TTTGGTTCCTCCTACTTCCT	R:TAGTAGATGCCGAATTCGAT	GC(%):F:45.0;R:40.0	TM F:58;R:56	intron76	NA	NA	NA	NA	NA	NA	NA	NA	NA	NA	scaffold4170_D07	39401	39697	Gh_D07G2406	211
Gorai.001G025900.1	Chr01	2401837	2402563	727	F:CCAGTAATGAGGTTCAAGTT	R:TTCACGTGAGATGTCAAGGT	GC(%):F:40.0;R:45.0	TM F:56;R:58	intron77	CA_chr1	3149495	3150328	Cotton_A_05591	735	scaffold1916_A07	211209	212040	Gh_A07G2298	733	D07	2202274	2203101	Gh_D07G0210	729
Gorai.001G026000.1	Chr01	2408534	2408625	92	F:TTTCGTCGTGTACGCGTACT	R:AATGCTAACAAGGCATGCAT	GC(%):F:50.0;R:40.0	TM F:60;R:56	intron78	NA	NA	NA	NA	NA	NA	NA	NA	NA	NA	D07	2208772	2208951	Gh_D07G0212	92
Gorai.001G026100.1	Chr01	2432099	2432573	475	F:GGTATATCGTATGTACGACT	R:CCGACTATTTGTTTCCACAT	GC(%):F:40.0;R:40.0	TM F:56;R:56	intron79	CA_chr1	49039222	49039740	Cotton_A_07190	450	scaffold1916_A07	246807	247325	Gh_A07G2300	450	D07	2235503	2236047	Gh_D07G0213	476
Gorai.001G026100.1	Chr01	2432780	2432898	119	F:GTGTTCGATGCAAGATCTGT	R:CTGCGCCTGGCAATTACAGT	GC(%):F:45.0;R:55.0	TM F:58;R:62	intron80	CA_chr1	49038900	49039060	Cotton_A_07190	118	scaffold1916_A07	247487	247647	Gh_A07G2300	118	D07	2236209	2236370	Gh_D07G0213	119
Gorai.001G026100.1	Chr01	2433063	2433757	695	F:AAGAGTACAGCTGGTTTCCT	R:GTTTATGATCGTCCATGCAT	GC(%):F:45.0;R:40.0	TM F:58;R:56	intron81	CA_chr1	49037975	49038777	Cotton_A_07190	759	scaffold1916_A07	247770	248572	Gh_A07G2300	759	D07	2236493	2237227	Gh_D07G0213	691
Gorai.001G026200.1	Chr01	2439378	2439454	77	F:CACATTATCGATGAGAAGCT	R:ACATGGCTATGATGGATCTT	GC(%):F:40.0;R:40.0	TM F:56;R:56	intron82	CA_chr1	49031942	49032087	Cotton_A_07191	78	scaffold1916_A07	254243	254388	Gh_A07G2301	78	D07	2242822	2242966	Gh_D07G0214	77
Gorai.001G026200.1	Chr01	2439651	2440351	701	F:GGTCTCGCATTAAGGTATAT	R:CTTGGACCGTCTCTGTTGCT	GC(%):F:40.0;R:55.0	TM F:56;R:62	intron83	CA_chr1	49030980	49031791	Cotton_A_07191	767	scaffold1916_A07	254539	255345	Gh_A07G2301	762	D07	2243117	2243866	Gh_D07G0214	705
Gorai.001G027600.1	Chr01	2575042	2575693	652	F:CCATTGTTGCTTGTAACACT	R:TGTTCCACAATGCTGCAAAT	GC(%):F:40.0;R:40.0	TM F:56;R:56	intron84	CA_chr1	48866456	48867135	Cotton_A_07204	633	A07	2155224	2155903	Gh_A07G0169	633	D07	2390720	2391418	Gh_D07G0226	652
Gorai.001G027600.1	Chr01	2577854	2578689	836	F:TGCGCATCTCAGATGCATAT	R:TGATACTAGGAAGTGTGAAC	GC(%):F:45.0;R:40.0	TM F:58;R:56	intron85	CA_chr1	48863450	48864339	Cotton_A_07204	834	A07	2158020	2158909	Gh_A07G0169	834	D07	2393535	2394404	Gh_D07G0226	814
Gorai.001G028000.1	Chr01	2643127	2643202	76	F:GTTTCTGGTTGTCTATCACT	R:CTCAGGAAGGTAAACCACAT	GC(%):F:40.0;R:45.0	TM F:56;R:58	intron86	CA_chr1	48794831	48794987	Cotton_A_07209	112	A07	2230718	2230874	Gh_A07G0173	76	D07	2464214	2464370	Gh_D07G0230	76
Gorai.001G028000.1	Chr01	2644006	2644176	171	F:GCATTGGTTCGCTTAGCATT	R:CCTTGCCACATCAGCTGTTT	GC(%):F:45.0;R:50.0	TM F:58;R:60	intron87	CA_chr1	48793847	48794068	Cotton_A_07209	175	A07	2231637	2231858	Gh_A07G0173	175	D07	2465133	2465350	Gh_D07G0230	171
Gorai.001G028100.1	Chr01	2651111	2651389	279	F:ACAACACGCGGAATGAATTT	R:CAGAGCCAAGGTCCTCCAAT	GC(%):F:40.0;R:55.0	TM F:56;R:62	intron88	CA_chr1	48786513	48786832	Cotton_A_07210	271	A07	2238895	2239222	Gh_A07G0174	279	D07	2472240	2472567	Gh_D07G0231	279
Gorai.001G028600.2	Chr01	2687294	2687383	90	F:GTGCTCAGCTTGTTAAAGCT	R:CCATGGAGTGTAAACAACAT	GC(%):F:45.0;R:40.0	TM F:58;R:56	intron89	CA_chr1	48765151	48765315	Cotton_A_07214	91	A07	2256769	2256931	Gh_A07G0177	89	D07	2504693	2504854	Gh_D07G0233	88
Gorai.001G028700.1	Chr01	2696830	2697634	805	F:AGTAAACAGTTGAAGCTGCT	R:CAAAGTCTGCAACAGCTATT	GC(%):F:40.0;R:40.0	TM F:56;R:56	intron90	CA_chr1	48747716	48748606	Cotton_A_07216	828	A07	2270740	2271630	Gh_A07G0178	828	D07	2514249	2515132	Gh_D07G0234	821
Gorai.001G031400.1	Chr01	2911566	2912383	818	F:ACCTCGACTAGGTGTCATGT	R:ACTTTGGCAGTCCTCGTGAT	GC(%):F:50.0;R:50.0	TM F:60;R:60	intron91	CA_chr3	11404250	11405146	Cotton_A_31124	817	A08	68575024	68575920	Gh_A08G0981	817	D07	2732125	2733022	Gh_D07G0259	818
Gorai.001G031400.1	Chr01	2912725	2912827	103	F:ATCATCGTCTAGAGTATCCT	R:TCCGTGATTCAGATGCAATT	GC(%):F:40.0;R:40.0	TM F:56;R:56	intron92	CA_chr1	48521254	48521411	Cotton_A_07243	102	A07	2483467	2483624	Gh_A07G0205	102	D07	2733309	2733466	Gh_D07G0259	102
Gorai.001G033000.1	Chr01	3033028	3033190	163	F:TTCTGTCTCAGTTTCGAACT	R:GGCTACTTCAATTGATGACT	GC(%):F:40.0;R:40.0	TM F:56;R:56	intron93	CA_chr1	48398000	48398251	Cotton_A_07257	164	A07	2646943	2647194	Gh_A07G0219	164	D07	2847429	2847680	Gh_D07G0275	164
Gorai.001G033700.1	Chr01	3102540	3102615	76	F:AGATCTTGGTTTCGGTTCCT	R:CGCCACCGCCAGTTTACTTT	GC(%):F:45.0;R:55.0	TM F:58;R:62	intron94	CA_chr1	48341853	48342012	Cotton_A_07264	75	A07	2727930	2728089	Gh_A07G0226	75	D07	2922177	2922336	Gh_D07G0283	75
Gorai.001G033700.1	Chr01	3102772	3102936	165	F:GGTCATCGAAGCTACTCTTT	R:TGTTTGACTCGACTGAGTTT	GC(%):F:45.0;R:40.0	TM F:58;R:56	intron95	NA	NA	NA	NA	NA	NA	NA	NA	NA	NA	D07	2922432	2922683	Gh_D07G0283	163
Gorai.001G033700.1	Chr01	3103360	3103685	326	F:AACCTGTTCTGTCGTTGACT	R:CTCCATTTCTGCTCACTAAT	GC(%):F:45.0;R:40.0	TM F:58;R:56	intron96	CA_chr1	48340787	48341174	Cotton_A_07264	314	A07	2728768	2729155	Gh_A07G0226	314	D07	2923015	2923414	Gh_D07G0283	326
Gorai.001G034900.1	Chr01	3207923	3208074	152	F:AGCTATTGAGCGACGAGTTT	R:TCTCTGCACTCAGCTCTAGT	GC(%):F:45.0;R:50.0	TM F:58;R:60	intron97	NA	NA	NA	NA	NA	NA	NA	NA	NA	NA	D07	3036427	3036632	Gh_D07G0295	153
Gorai.001G035900.1	Chr01	3309691	3309777	87	F:CTTCCATGGTGATTCCACTT	R:CGCAAAGGCTACCGTCATAT	GC(%):F:45.0;R:50.0	TM F:58;R:60	intron98	CA_chr1	49585126	49585269	Cotton_A_19191	91	A07	2992825	2992968	Gh_A07G0246	91	D07	3148453	3148596	Gh_D07G0303	91
Gorai.001G036400.1	Chr01	3346942	3347269	328	F:CTTCAATGGCTGCCTTCTCT	R:TCCTCACCTCCAAGTTGAAT	GC(%):F:50.0;R:45.0	TM F:60;R:58	intron99	CA_chr1	49537119	49537498	Cotton_A_19197	331	A07	3037074	3037449	Gh_A07G0250	327	D07	3185862	3186238	Gh_D07G0307	328
Gorai.001G037500.1	Chr01	3463361	3463999	639	F:ATAGACTGTTCTACCTCTGT	R:GTCAAGCCAGAGCTCACTTT	GC(%):F:40.0;R:50.0	TM F:56;R:60	intron100	CA_chr1	49363044	49363741	Cotton_A_19206	645	A07	3184207	3184904	Gh_A07G0258	645	D07	3314051	3314741	Gh_D07G0315	638
Gorai.001G037500.1	Chr01	3464434	3464838	405	F:CTTCTAAGGAGTCTTCTAGT	R:CAGGATGCAGCTAGTCTGAT	GC(%):F:40.0;R:50.0	TM F:56;R:60	intron101	CA_chr1	49362009	49362660	Cotton_A_19206	585	A07	3185288	3185864	Gh_A07G0258	510	D07	3315125	3315595	Gh_D07G0315	404
Gorai.001G037900.1	Chr01	3538860	3539067	208	F:TGAAGGTTACTGTTGAGCTT	R:CGATCTCCTCTTCAACAATT	GC(%):F:40.0;R:40.0	TM F:56;R:56	intron102	CA_chr1	49268825	49269127	Cotton_A_19210	207	A07	3293734	3294036	Gh_A07G0263	207	D07	3387953	3388256	Gh_D07G0319	208
Gorai.001G037900.1	Chr01	3541054	3541497	444	F:GCAGGAAAGAATTGCCGTAT	R:CTCCTTTATGCTCATCTCTT	GC(%):F:45.0;R:40.0	TM F:58;R:56	intron103	CA_chr1	49266443	49266938	Cotton_A_19210	442	A07	3295923	3296422	Gh_A07G0263	446	D07	3390142	3390639	Gh_D07G0319	444
Gorai.001G037900.1	Chr01	3542810	3543216	407	F:ATGCCATTACAGAACAGCTT	R:GTCCGACCATTGTAAACTCT	GC(%):F:40.0;R:45.0	TM F:56;R:58	intron104	CA_chr1	49264704	49265182	Cotton_A_19210	406	A07	3297683	3298157	Gh_A07G0263	402	D07	3391896	3392375	Gh_D07G0319	407
Gorai.001G038100.1	Chr01	3551962	3552044	83	F:CCAGTATGCTACAAGTATCT	R:GGTCATCTCTTTCAACTGCT	GC(%):F:40.0;R:45.0	TM F:56;R:58	intron105	CA_chr1	49255561	49255724	Cotton_A_19212	87	A07	3307203	3307366	Gh_A07G0265	87	D07	3401393	3401552	Gh_D07G0321	83
Gorai.001G038100.1	Chr01	3552553	3552660	108	F:CCTCGAAACGAGGAAGTTGT	R:CCTGTTGGTCACATTTCATT	GC(%):F:50.0;R:40.0	TM F:60;R:56	intron106	CA_chr1	49254933	49255104	Cotton_A_19212	109	A07	3313316	3313487	Gh_A07G0265	109	D07	3402009	3402179	Gh_D07G0321	108
Gorai.001G038100.1	Chr01	3552855	3552930	76	F:CCAACTTTCCTTGCTACTTT	R:AGGATCTGCAAACAATGACT	GC(%):F:40.0;R:40.0	TM F:56;R:56	intron107	CA_chr1	49254675	49254834	Cotton_A_19212	67	A07	3313586	3313745	Gh_A07G0265	67	D07	3402278	3402446	Gh_D07G0321	76
Gorai.001G038100.1	Chr01	3553133	3553284	152	F:ACACTCCAGAGTGCTGTACT	R:GCTGATCGTGATGTTGATAT	GC(%):F:50.0;R:40.0	TM F:60;R:56	intron108	CA_chr1	49254229	49254532	Cotton_A_19212	258	A07	3313888	3314191	Gh_A07G0265	258	D07	3402589	3402786	Gh_D07G0321	152
Gorai.001G038200.1	Chr01	3562730	3563199	470	F:CTTAGTCAAGCTTGGATGCT	R:AAAGCCATTGACATCTACCT	GC(%):F:45.0;R:40.0	TM F:58;R:56	intron109	CA_chr1	49250247	49250784	Cotton_A_19213	493	A07	3317670	3318207	Gh_A07G0266	493	D07	3413925	3414439	Gh_D07G0322	470
Gorai.001G039100.1	Chr01	3647347	3647587	241	F:GAAGCTATTAAGGCTGCTTT	R:TGATCCGACCACAAATCTGT	GC(%):F:40.0;R:45.0	TM F:56;R:58	intron110	CA_chr1	49149158	49149465	Cotton_A_19223	231	A07	3393194	3393500	Gh_A07G0274	230	D07	3509039	3509464	Gh_D07G0330	349
Gorai.001G039100.1	Chr01	3647761	3647967	207	F:GCTGCAACTTCAACATTCAT	R:ATGTCAGGCTGGTATTTCAT	GC(%):F:40.0;R:40.0	TM F:56;R:56	intron111	CA_chr1	49148767	49149039	Cotton_A_19223	208	A07	3393619	3393890	Gh_A07G0274	207	D07	3509583	3509854	Gh_D07G0330	207
Gorai.001G039100.1	Chr01	3648353	3648654	302	F:CTTCCAATACGACCTTCTTT	R:CCTCATCCATACCTAATTCT	GC(%):F:40.0;R:40.0	TM F:56;R:56	intron112	CA_chr1	49148081	49148462	Cotton_A_19223	306	A07	3394195	3394576	Gh_A07G0274	306	D07	3510159	3510536	Gh_D07G0330	302
Gorai.001G040700.1	Chr01	3764737	3765228	492	F:GTGAGAAATGTCACTTTGCT	R:CCATCAATGCGTCCATTCAT	GC(%):F:40.0;R:45.0	TM F:56;R:58	intron113	CA_chr1	13070001	13070553	Cotton_A_28021	489	A07	3546200	3546752	Gh_A07G0291	489	D07	3636542	3637097	Gh_D07G0346	492
Gorai.001G041100.1	Chr01	3784146	3784238	93	F:AACAGAGTTCTCGTGGAGCT	R:CTGAGAATGCCAAGTAGGAT	GC(%):F:50.0;R:45.0	TM F:60;R:58	intron114	CA_chr1	13097421	13097599	Cotton_A_28025	95	A07	3579307	3579485	Gh_A07G0294	95	D07	3660684	3660861	Gh_D07G0350	94
Gorai.001G041100.1	Chr01	3784560	3785459	900	F:GCCGATCTTCCTGTTATAAT	R:AGCCAGCAAATCACTTGGCT	GC(%):F:40.0;R:50.0	TM F:56;R:60	intron115	CA_chr1	13097837	13098984	Cotton_A_28025	1092	A07	3579723	3580870	Gh_A07G0294	1092	D07	3661099	3662053	Gh_D07G0350	899
Gorai.001G041100.2	Chr01	3784143	3784238	96	F:AACAGAGTTCTCGTGGAGCT	R:CTGAGAATGCCAAGTAGGAT	GC(%):F:50.0;R:45.0	TM F:60;R:58	intron116	CA_chr1	13097421	13097599	Cotton_A_28025	95	A07	3579307	3579485	Gh_A07G0294	95	D07	3660684	3660861	Gh_D07G0350	94
Gorai.001G041400.1	Chr01	3803809	3804140	332	F:CAGCTTTGGCTTTCTCATAT	R:CCAAGTTGCTTGGTGTATTT	GC(%):F:40.0;R:40.0	TM F:56;R:56	intron117	CA_chr1	13131126	13131555	Cotton_A_28028	338	A07	3611756	3612185	Gh_A07G0297	338	D07	3687098	3687521	Gh_D07G0353	332
Gorai.001G041400.1	Chr01	3804247	3804742	496	F:GCAGCTGAGAGGTATTTGAT	R:CCAACACTGAATATGTCATC	GC(%):F:45.0;R:40.0	TM F:58;R:56	intron118	CA_chr8	27568455	27568885	Cotton_A_17440	367	A07	3612197	3612755	Gh_A07G0297	495	D07	3687533	3688092	Gh_D07G0353	496
Gorai.001G041700.1	Chr01	3840909	3841484	576	F:CTGCTCTATGTTTGACTCTT	R:AGGAAAGAGCACCACAGATT	GC(%):F:40.0;R:45.0	TM F:56;R:58	intron119	CA_chr1	13180570	13181209	Cotton_A_28034	577	A07	3647043	3647682	Gh_A07G0300	577	D07	3717366	3718004	Gh_D07G0356	576
Gorai.001G042000.1	Chr01	3891794	3891914	121	F:CGAGATATAGTGATGGCTCT	R:CCACAAGACCAGCTTCAAGT	GC(%):F:45.0;R:50.0	TM F:58;R:60	intron120	NA	NA	NA	NA	NA	A07	3695550	3695756	Gh_A07G0302	131	D07	3772557	3772752	Gh_D07G0359	120
Gorai.001G042000.1	Chr01	3892026	3893006	981	F:AGACAGCGATTGATTTCTCT	R:ACCTAGACCAGCTGGTTCTT	GC(%):F:40.0;R:50.0	TM F:56;R:60	intron121	CA_chr9	37546594	37547618	Cotton_A_38670	965	A07	3695801	3696824	Gh_A07G0302	964	D07	3772797	3773836	Gh_D07G0359	980
Gorai.001G042000.1	Chr01	3897296	3897812	517	F:GAAGGTGTTCCTTTACCTTT	R:GACAAGAGCTCTGGTTCCTT	GC(%):F:40.0;R:50.0	TM F:56;R:60	intron122	CA_chr9	37551846	37552433	Cotton_A_38670	511	A07	3701052	3701639	Gh_A07G0302	511	D07	3778048	3778623	Gh_D07G0359	499
Gorai.001G042000.1	Chr01	3903044	3903160	117	F:GATGATCCTGGAATTCTGAT	R:GGCCGACTGACATTATCAAT	GC(%):F:40.0;R:45.0	TM F:56;R:58	intron123	CA_chr9	37557604	37557777	Cotton_A_38670	121	A07	3706805	3706978	Gh_A07G0302	121	D07	3783814	3783983	Gh_D07G0359	117
Gorai.001G042000.1	Chr01	3905583	3905698	116	F:CTTCACTTCGCGATAAACTT	R:CAACTGAGGATAAACAGAGT	GC(%):F:40.0;R:40.0	TM F:56;R:56	intron124	CA_chr9	37560138	37560302	Cotton_A_38670	112	A07	3709342	3709506	Gh_A07G0302	112	D07	3786446	3786602	Gh_D07G0359	104
Gorai.001G042000.1	Chr01	3908809	3909800	992	F:TGAGGTCTTGCTTAATGAGT	R:GTCAAGTGAATGACCACCAT	GC(%):F:40.0;R:45.0	TM F:56;R:58	intron125	CA_chr9	37563456	37564477	Cotton_A_38670	960	A07	3712659	3713682	Gh_A07G0302	962	D07	3789642	3790695	Gh_D07G0359	992
Gorai.001G042000.1	Chr01	3909966	3910047	82	F:TGCTTTGGAGCATATTGCTT	R:ACGTCCACAGCCACATCTCT	GC(%):F:40.0;R:55.0	TM F:56;R:62	intron126	NA	NA	NA	NA	NA	NA	NA	NA	NA	NA	D07	3790797	3790971	Gh_D07G0359	82
Gorai.001G042000.1	Chr01	3911472	3911942	471	F:GAGCAGATCAATCTTGTTGT	R:ATACTCGCCACTTTCTTCAT	GC(%):F:40.0;R:40.0	TM F:56;R:56	intron127	NA	NA	NA	NA	NA	A07	3715293	3715829	Gh_A07G0302	471	D07	3792312	3792848	Gh_D07G0359	471
Gorai.001G042000.1	Chr01	3912763	3912951	189	F:GTTTCGGCATCTGATGACAT	R:GGCACATTTCAACCATTGCT	GC(%):F:45.0;R:45.0	TM F:58;R:58	intron128	CA_chr9	37567423	37567712	Cotton_A_38670	232	A07	3716616	3716905	Gh_A07G0302	232	D07	3793629	3793856	Gh_D07G0359	170
Gorai.001G042000.1	Chr01	3913072	3913680	609	F:GTGGAGCATGTATTGAATGT	R:GGCACCATATGTAATGGTTT	GC(%):F:40.0;R:40.0	TM F:56;R:56	intron129	CA_chr9	37567760	37568496	Cotton_A_38670	641	A07	3716953	3717690	Gh_A07G0302	642	D07	3793904	3794608	Gh_D07G0359	609
Gorai.001G042100.1	Chr01	3921371	3921935	565	F:TGCCACACTGTCTTGTAATT	R:TGTCGAGAAAGAGGAAGAAT	GC(%):F:40.0;R:40.0	TM F:56;R:56	intron130	CA_chr9	37586848	37587469	Cotton_A_38671	564	A07	3737626	3738247	Gh_A07G0303	564	NA	NA	NA	NA	NA
Gorai.001G043400.1	Chr01	4105553	4106155	603	F:TCCAAATCAGGAGTTGGTTT	R:TTACATGTACCTGTTCTCCT	GC(%):F:40.0;R:40.0	TM F:56;R:56	intron131	CA_chr1	65963029	65963715	Cotton_A_03527	601	A07	3889062	3889750	Gh_A07G0312	603	D07	3986035	3986723	Gh_D07G0369	603
Gorai.001G043400.1	Chr01	4108264	4108411	148	F:CTTGGTAATTCAAGACTGGT	R:GTTAATGTAGCCTCCAGTTT	GC(%):F:40.0;R:40.0	TM F:56;R:56	intron132	CA_chr1	65965757	65965974	Cotton_A_03527	149	A07	3891814	3892031	Gh_A07G0312	149	D07	3988767	3988983	Gh_D07G0369	148
Gorai.001G043400.1	Chr01	4113713	4114061	349	F:CGGCTTATTGAGGTGAACAT	R:AGGCATCGGTCGAAATCTCT	GC(%):F:45.0;R:50.0	TM F:58;R:60	intron133	CA_chr1	65971217	65971653	Cotton_A_03527	350	A07	3897277	3897713	Gh_A07G0312	350	D07	3994240	3994676	Gh_D07G0369	350
Gorai.001G043400.1	Chr01	4115430	4116414	985	F:CAATTCAGAACCATGTGCAT	R:CCTTCCAAGTTTCCAATTGT	GC(%):F:40.0;R:40.0	TM F:56;R:56	intron134	CA_chr1	65972933	65973981	Cotton_A_03527	1000	A07	3898993	3900043	Gh_A07G0312	1002	D07	3995957	3996962	Gh_D07G0369	957
Gorai.001G043700.1	Chr01	4131521	4131697	177	F:CACCTACATCCTCTTCATCT	R:CTATCTTCCACTCCATCATT	GC(%):F:45.0;R:40.0	TM F:58;R:56	intron135	NA	NA	NA	NA	NA	NA	NA	NA	NA	NA	D07	4007909	4008127	Gh_D07G0372	177
Gorai.001G043700.1	Chr01	4132542	4132687	146	F:GATCTGCTTGATATGTGGTT	R:GCTGTGTATCTTTCCAATGT	GC(%):F:40.0;R:40.0	TM F:56;R:56	intron136	CA_chr1	65986780	65987007	Cotton_A_03530	148	A07	3915909	3916136	Gh_A07G0315	148	D07	4008915	4009140	Gh_D07G0372	146
Gorai.001G044200.1	Chr01	4194965	4195315	351	F:CGCTCTTAGATGTCAAGTGT	R:GCTGCACCAGAGTATGTTAT	GC(%):F:45.0;R:45.0	TM F:58;R:58	intron137	CA_chr1	66078142	66078472	Cotton_A_03534	285	A07	4013285	4013615	Gh_A07G0319	285	D07	4069888	4070284	Gh_D07G0376	351
Gorai.001G044200.1	Chr01	4195671	4196183	513	F:GACCATGGAAGAGGTATTGT	R:TGATCAACGGCTTCTTGTAT	GC(%):F:45.0;R:40.0	TM F:58;R:56	intron138	CA_chr1	66078781	66079379	Cotton_A_03534	512	A07	4013924	4014560	Gh_A07G0319	550	D07	4070593	4071190	Gh_D07G0376	511
Gorai.001G044200.1	Chr01	4196750	4197400	651	F:CATTTGGAGGATACAACTCT	R:CTAGTCTCGTTTATGACACT	GC(%):F:40.0;R:40.0	TM F:56;R:56	intron139	CA_chr1	66079827	66080529	Cotton_A_03534	628	A07	4015008	4015710	Gh_A07G0319	628	D07	4071638	4072363	Gh_D07G0376	651
Gorai.001G044700.1	Chr01	4259106	4259198	93	F:ACTCCTTATCATCCTCCACT	R:GCAAGAAGGACAAGAAGTAT	GC(%):F:45.0;R:40.0	TM F:58;R:56	intron140	CA_chr1	66196507	66196682	Cotton_A_03538	95	A07	4147835	4148010	Gh_A07G0322	95	D07	4146076	4146249	Gh_D07G0380	93
Gorai.001G044700.1	Chr01	4259413	4259536	124	F:CCATCTAGACCTTTCATGTT	R:GGCATGATCGATATGCCAAT	GC(%):F:40.0;R:45.0	TM F:56;R:58	intron141	CA_chr1	66196814	66197002	Cotton_A_03538	125	A07	4148142	4148329	Gh_A07G0322	124	D07	4146381	4146568	Gh_D07G0380	124
Gorai.001G044700.1	Chr01	4260945	4261036	92	F:CAGTGGTTGCCTAGCTTCAT	R:GCGTATGACGACATGTCCAT	GC(%):F:50.0;R:50.0	TM F:60;R:60	intron142	CA_chr1	66198345	66198484	Cotton_A_03538	95	A07	4155094	4155233	Gh_A07G0322	95	D07	4147911	4148047	Gh_D07G0380	92
Gorai.001G044700.1	Chr01	4261712	4261805	94	F:AAGCAAGAGCACCTGCTATT	R:TTATAACTGGTGTCCGATCT	GC(%):F:45.0;R:40.0	TM F:58;R:56	intron143	CA_chr1	66199101	66199255	Cotton_A_03538	92	A07	4155848	4156002	Gh_A07G0322	92	D07	4148666	4148822	Gh_D07G0380	94
Gorai.001G044700.2	Chr01	4259103	4259198	96	F:CAGTAACTCCTTATCATCCT	R:GCAAGAAGGACAAGAAGTAT	GC(%):F:40.0;R:40.0	TM F:56;R:56	intron144	CA_chr1	66196502	66196682	Cotton_A_03538	95	A07	4147830	4148010	Gh_A07G0322	95	D07	4146071	4146249	Gh_D07G0380	93
Gorai.001G045200.1	Chr01	4305906	4306837	932	F:GCCTTTCATGTTTGTTGCAT	R:ACTGCCAGCAACGGTACAGT	GC(%):F:40.0;R:55.0	TM F:56;R:62	intron145	CA_chr1	66237614	66238599	Cotton_A_03542	902	A07	4194024	4195009	Gh_A07G0326	902	D07	4189823	4190832	Gh_D07G0383	926
Gorai.001G045600.1	Chr01	4351540	4351789	250	F:GCAAAGTCTCCTCATCAGTT	R:GCCTATACTTTCTCCTACTT	GC(%):F:45.0;R:40.0	TM F:58;R:56	intron146	CA_chr1	66264675	66264976	Cotton_A_03545	254	A07	4240902	4241187	Gh_A07G0329	238	D07	4236170	4236466	Gh_D07G0387	249
Gorai.001G045800.1	Chr01	4369404	4369544	141	F:CTGACATAACCGCATAGCAT	R:ATAGAGGAGGAGCCTTCTTT	GC(%):F:45.0;R:45.0	TM F:58;R:58	intron147	CA_chr1	66279748	66279955	Cotton_A_03547	142	A07	4256640	4256847	Gh_A07G0331	142	D07	4254620	4254827	Gh_D07G0389	142
Gorai.001G046200.1	Chr01	4406595	4406755	161	F:CACAAGATCAGGATCACTCT	R:CTTGGCACCACGAACCAAAT	GC(%):F:45.0;R:50.0	TM F:58;R:60	intron148	CA_chr1	66318978	66319220	Cotton_A_03551	162	A07	4295588	4295830	Gh_A07G0335	162	D07	4291245	4291486	Gh_D07G0392	161
Gorai.001G046200.1	Chr01	4406873	4407515	643	F:ACATCACAACAAGGAAGTCT	R:AACACGGAGCTCAAATCTAT	GC(%):F:40.0;R:40.0	TM F:56;R:56	intron149	CA_chr1	66319273	66319987	Cotton_A_03551	647	A07	4295883	4296597	Gh_A07G0335	644	D07	4291539	4292252	Gh_D07G0392	643
Gorai.001G046200.2	Chr01	4406870	4407515	646	F:ACATCACAACAAGGAAGTCT	R:AACACGGAGCTCAAATCTAT	GC(%):F:40.0;R:40.0	TM F:56;R:56	intron150	CA_chr1	66319273	66319987	Cotton_A_03551	647	A07	4295883	4296597	Gh_A07G0335	644	D07	4291539	4292252	Gh_D07G0392	643
Gorai.001G048000.1	Chr01	4578595	4578785	191	F:CGCTTGAGAATGGCTTTGAT	R:CTACCTGTCCAACCAGAATT	GC(%):F:45.0;R:45.0	TM F:58;R:58	intron151	CA_chr1	66514430	66514675	Cotton_A_03571	189	A07	4501338	4501581	Gh_A07G0347	187	D07	4494690	4494927	Gh_D07G0409	181
Gorai.001G049000.1	Chr01	4659224	4659307	84	F:GTTGAAGGTCGCCACTGTCT	R:CCTGTCATTTCACTTGCAAT	GC(%):F:55.0;R:40.0	TM F:62;R:56	intron152	CA_chr1	66580223	66580370	Cotton_A_03583	85	A07	4562292	4562439	Gh_A07G0358	85	D07	4564976	4565122	Gh_D07G0420	84
Gorai.001G049600.1	Chr01	4713658	4713920	263	F:CAGGATCGACTAATATGACT	R:GTCGTGAACTCTTATTGGAT	GC(%):F:40.0;R:40.0	TM F:56;R:56	intron153	CA_chr1	66633387	66633720	Cotton_A_03589	264	A07	4614558	4614891	Gh_A07G0364	264	D07	4622521	4622853	Gh_D07G0426	263
Gorai.001G049600.1	Chr01	4714119	4714708	590	F:ACGGACACGATAGACAACAT	R:CCTGACAAGGCTCGTCGATT	GC(%):F:45.0;R:55.0	TM F:58;R:62	intron154	CA_chr6	29203512	29203771	Cotton_A_01970	197	A07	4615039	4615695	Gh_A07G0364	594	D07	4623001	4623652	Gh_D07G0426	589
Gorai.001G049700.1	Chr01	4716924	4717443	520	F:CACAATCTTCACCAGTCGAT	R:GAAGATAGGAGAAACACTCT	GC(%):F:45.0;R:40.0	TM F:58;R:56	intron155	CA_chr1	66636671	66637236	Cotton_A_03590	519	NA	NA	NA	NA	NA	D07	4625793	4626352	Gh_D07G0426	513
Gorai.001G050100.1	Chr01	4761146	4761316	171	F:AGCATGAACAAGAACCGTGT	R:TTTCTAGTACGTCGTTGCTT	GC(%):F:45.0;R:40.0	TM F:58;R:56	intron156	CA_chr1	66672853	66673081	Cotton_A_03593	172	A07	4661532	4661760	Gh_A07G0369	172	D07	4664745	4664972	Gh_D07G0430	171
Gorai.001G050100.1	Chr01	4761544	4762295	752	F:ACCTCTCCAACAGCTTCCAT	R:GTTTATAAGGCTGCTACCAT	GC(%):F:50.0;R:40.0	TM F:60;R:56	intron157	CA_chr1	66673263	66673805	Cotton_A_03593	487	A07	4661942	4662748	Gh_A07G0369	751	D07	4665154	4665961	Gh_D07G0430	752
Gorai.001G050100.2	Chr01	4761146	4761334	189	F:AGCATGAACAAGAACCGTGT	R:ACTGCTGCATCCATCATGCT	GC(%):F:45.0;R:50.0	TM F:58;R:60	intron158	CA_chr1	66672853	66673120	Cotton_A_03593	172	A07	4661532	4661799	Gh_A07G0369	172	D07	4664745	4665011	Gh_D07G0430	171
Gorai.001G050300.1	Chr01	4782989	4783142	154	F:GTTCGTGCGAAGATTAAACT	R:TGTGAAATCGGAAGCAAGTT	GC(%):F:40.0;R:40.0	TM F:56;R:56	intron159	CA_chr1	66702476	66702689	Cotton_A_03596	155	A07	4681624	4681837	Gh_A07G0371	155	D07	4683965	4684178	Gh_D07G0432	155
Gorai.001G050300.1	Chr01	4783466	4783735	270	F:TTATCGGAGCTTCATCTCGT	R:GATATTCTCGAGGACAAGTT	GC(%):F:45.0;R:40.0	TM F:58;R:56	intron160	CA_chr1	66702954	66703285	Cotton_A_03596	262	A07	4682099	4682437	Gh_A07G0371	269	D07	4684443	4684782	Gh_D07G0432	270
Gorai.001G050300.1	Chr01	4785399	4785494	96	F:AGCGGTGAAAGTTCTCCACT	R:GTAAATGCGGATGACGAATT	GC(%):F:50.0;R:40.0	TM F:60;R:56	intron161	CA_chr1	66704867	66705059	Cotton_A_03596	98	A07	4684019	4684211	Gh_A07G0371	98	D07	4686352	4686542	Gh_D07G0432	96
Gorai.001G050300.1	Chr01	4786248	4786414	167	F:CACATCCTAACCACTTCATT	R:ACACGGTTCATCCATTACAT	GC(%):F:40.0;R:40.0	TM F:56;R:56	intron162	CA_chr1	66705741	66705973	Cotton_A_03596	177	A07	4684893	4685120	Gh_A07G0371	172	D07	4687224	4687451	Gh_D07G0432	172
Gorai.001G050900.1	Chr01	4814019	4814395	377	F:TGGAGGCTCAATGACAAGCT	R:GCAGAAGTTTCTCGATTCAT	GC(%):F:50.0;R:40.0	TM F:60;R:56	intron163	CA_chr1	66742941	66743382	Cotton_A_03602	366	A07	4764119	4764560	Gh_A07G0375	366	D07	4715044	4715495	Gh_D07G0438	376
Gorai.001G050900.1	Chr01	4816700	4817668	969	F:CTCTACAAGTTCTCCAAGTT	R:CCAGAATTTGCATTGAAGCT	GC(%):F:40.0;R:40.0	TM F:56;R:56	intron164	CA_chr1	66745636	66746643	Cotton_A_03602	933	A07	4766814	4767821	Gh_A07G0375	933	D07	4717747	4718775	Gh_D07G0438	954
Gorai.001G050900.1	Chr01	4824461	4824982	522	F:GCAACATCACAAGACAAAGT	R:AAGCATTACGTGATGTGCTT	GC(%):F:40.0;R:40.0	TM F:56;R:56	intron165	CA_chr1	66753337	66753941	Cotton_A_03602	520	A07	4774524	4775128	Gh_A07G0375	520	D07	4725479	4726083	Gh_D07G0438	520
Gorai.001G050900.1	Chr01	4827838	4827915	78	F:GGTCTTGATGCCTGAAATTT	R:TGGAGGCCTTGTGCAACTAT	GC(%):F:40.0;R:50.0	TM F:56;R:60	intron166	CA_chr1	66756759	66756893	Cotton_A_03602	80	A07	4777946	4778080	Gh_A07G0375	80	D07	4728855	4728987	Gh_D07G0438	78
Gorai.001G050900.1	Chr01	4828593	4828685	93	F:CCACGCCTACTAGAATCTCT	R:TATTCTGGACATTGCACTGT	GC(%):F:50.0;R:40.0	TM F:60;R:56	intron167	CA_chr1	66757527	66757665	Cotton_A_03602	92	A07	4778714	4778852	Gh_A07G0375	92	D07	4729621	4729759	Gh_D07G0438	92
Gorai.001G051000.1	Chr01	4838187	4838460	274	F:GACACGCCTATATTCCAATT	R:CAGTCAACTTCACGGTGTTT	GC(%):F:40.0;R:45.0	TM F:56;R:58	intron168	CA_chr1	66767247	66767581	Cotton_A_03603	275	A07	4788388	4788722	Gh_A07G0376	275	D07	4739239	4739572	Gh_D07G0439	274
Gorai.001G051500.1	Chr01	4889607	4889735	129	F:TAGTTTCTGATGTTGCGGTT	R:CCAGTGAAGCTAGTCAAGAT	GC(%):F:40.0;R:45.0	TM F:56;R:58	intron169	CA_chr1	66815005	66815213	Cotton_A_03608	130	A07	4834039	4834247	Gh_A07G0381	130	D07	4789768	4789976	Gh_D07G0444	130
Gorai.001G051600.1	Chr01	4898878	4899684	807	F:ATACATGCCTGAAGCACTTT	R:GCTCTTTCTAGAAATGACTC	GC(%):F:40.0;R:40.0	TM F:56;R:56	intron170	CA_chr1	66824404	66825320	Cotton_A_03609	821	A07	4843258	4844169	Gh_A07G0382	816	D07	4798950	4799855	Gh_D07G0445	810
Gorai.001G051600.1	Chr01	4899870	4900433	564	F:TAGTGCAGGCAATGATGTAT	R:AAGGAGGTGCTATGAGTATT	GC(%):F:40.0;R:40.0	TM F:56;R:56	intron171	CA_chr1	66825411	66826024	Cotton_A_03609	582	A07	4844260	4844873	Gh_A07G0382	564	D07	4799946	4800559	Gh_D07G0445	564
Gorai.001G052000.1	Chr01	4948493	4949222	730	F:AACGCAAGGTTGCAAGGCTT	R:TGCTACAGCATTTCCAACTT	GC(%):F:50.0;R:40.0	TM F:60;R:56	intron172	CA_chr1	66888898	66889725	Cotton_A_03613	741	A07	4929695	4930523	Gh_A07G0385	742	D07	4847511	4848301	Gh_D07G0449	704
Gorai.001G053000.1	Chr01	5018339	5018824	486	F:AGGTTTACAATCTCGAGCAT	R:GTAGTTGTCTTTCGATCTCT	GC(%):F:40.0;R:40.0	TM F:56;R:56	intron173	CA_chr1	66950510	66951035	Cotton_A_03626	473	A07	4991530	4992050	Gh_A07G0395	468	D07	4901609	4902147	Gh_D07G0460	486
Gorai.001G053000.1	Chr01	5019397	5019981	585	F:CAATCGAAGCATGGCATCCT	R:GCCTTAGCAGCATGCTATTT	GC(%):F:50.0;R:45.0	TM F:60;R:58	intron174	CA_chr1	66951554	66952200	Cotton_A_03626	599	A07	4992569	4993205	Gh_A07G0395	589	D07	4902666	4903311	Gh_D07G0460	598
Gorai.001G053000.1	Chr01	5020277	5020392	116	F:CTGCCGCAATTTCTTCAGGT	R:CTTCTACTTCAGAGAACGAT	GC(%):F:50.0;R:40.0	TM F:60;R:56	intron175	CA_chr1	66952434	66952604	Cotton_A_03626	114	A07	4993439	4993609	Gh_A07G0395	114	D07	4903545	4903716	Gh_D07G0460	115
Gorai.001G053000.1	Chr01	5021049	5021595	547	F:CCTATAGTTGTTGATGCGAT	R:TATTGAAGCCTGCACTTGGT	GC(%):F:40.0;R:45.0	TM F:56;R:58	intron176	CA_chr1	66953210	66953815	Cotton_A_03626	548	A07	4994215	4994816	Gh_A07G0395	544	D07	4904322	4904926	Gh_D07G0460	547
Gorai.001G053000.1	Chr01	5022246	5022340	95	F:CAGAATTGAGCTAAAGCACT	R:ATCTGGTAATGCTGCTGTTT	GC(%):F:40.0;R:40.0	TM F:56;R:56	intron177	CA_chr1	66954406	66954571	Cotton_A_03626	97	A07	4995408	4995572	Gh_A07G0395	96	D07	4905517	4905680	Gh_D07G0460	95
Gorai.001G053000.1	Chr01	5022502	5023150	649	F:TCAGCTGCCAAGTGATTTAT	R:GGAAGTGCTAGTCGTGTCCT	GC(%):F:40.0;R:55.0	TM F:56;R:62	intron178	CA_chr1	66954656	66955337	Cotton_A_03626	623	A07	4995657	4996333	Gh_A07G0395	618	D07	4905765	4906438	Gh_D07G0460	615
Gorai.001G053300.1	Chr01	5078133	5078379	247	F:CTTTGATGACAACCTCAACT	R:CCAAATGAGCTATTCCGTGT	GC(%):F:40.0;R:45.0	TM F:56;R:58	intron179	CA_chr1	66998820	66999150	Cotton_A_03631	248	A07	5037697	5038027	Gh_A07G0398	248	D07	4948212	4948541	Gh_D07G0463	247
Gorai.001G053300.1	Chr01	5079527	5079624	98	F:TGCGGTGTCTCCATTTGAAT	R:GAACACTGAGATAGTCATCT	GC(%):F:45.0;R:40.0	TM F:58;R:56	intron180	CA_chr1	67000233	67000407	Cotton_A_03631	104	A07	5039110	5039284	Gh_A07G0398	104	D07	4949616	4949784	Gh_D07G0463	98
Gorai.001G054000.1	Chr01	5162824	5162920	97	F:CACCAACTCAAATCGCAGAT	R:AGGAAGAGAAGACATCCTCT	GC(%):F:45.0;R:45.0	TM F:58;R:58	intron181	CA_chr1	67125943	67126104	Cotton_A_03638	101	A07	5157429	5157590	Gh_A07G0405	101	D07	5031128	5031285	Gh_D07G0470	97
Gorai.001G054000.1	Chr01	5164703	5165387	685	F:GCATATTGAACAACTTGCCT	R:CATTAGCTTCCTCCACGCCT	GC(%):F:40.0;R:55.0	TM F:56;R:62	intron182	CA_chr1	67127816	67128551	Cotton_A_03638	671	A07	5159305	5160040	Gh_A07G0405	683	D07	5033019	5033755	Gh_D07G0470	684
Gorai.001G054100.1	Chr01	5172404	5173156	753	F:AAGCCGGAGCTGCCTTTCAT	R:CTACCAAATCCTTGTGACTT	GC(%):F:55.0;R:40.0	TM F:62;R:56	intron183	CA_chr1	67135842	67136695	Cotton_A_03639	785	A07	5167320	5168170	Gh_A07G0406	782	D07	5040744	5041586	Gh_D07G0471	774
Gorai.001G054100.1	Chr01	5173525	5174072	548	F:GCTTATCCTCTAAGTACGTT	R:GATTCTCAGATATCGGTACT	GC(%):F:40.0;R:40.0	TM F:56;R:56	intron184	CA_chr1	67136989	67137611	Cotton_A_03639	550	A07	5168464	5169086	Gh_A07G0406	550	D07	5041880	5042500	Gh_D07G0471	548
Gorai.001G054400.1	Chr01	5199236	5199559	324	F:CCAGCTGTTAACTGCTCTTT	R:GATATTTCCGCCGCCATGGT	GC(%):F:45.0;R:55.0	TM F:58;R:62	intron185	CA_chr1	67161852	67162227	Cotton_A_03642	314	A07	5193342	5193729	Gh_A07G0409	326	D07	5067632	5068017	Gh_D07G0474	324
Gorai.001G054500.1	Chr01	5204125	5204436	312	F:GAGTCCACAGTCACTGAAGT	R:TGCCATATACAGAACCACAT	GC(%):F:50.0;R:40.0	TM F:60;R:56	intron186	CA_chr1	67168220	67168581	Cotton_A_03643	311	A07	5201562	5201923	Gh_A07G0410	311	NA	NA	NA	NA	NA
Gorai.001G054500.1	Chr01	5205613	5206263	651	F:AGGTCCTGCATCGGACCTTT	R:TGTGATCTTGCCTCCGCCAT	GC(%):F:55.0;R:55.0	TM F:62;R:62	intron187	CA_chr1	67169692	67170417	Cotton_A_03643	663	A07	5203034	5203759	Gh_A07G0410	663	D07	5199902	5200629	Gh_D07G0475	665
Gorai.001G054500.1	Chr01	5207593	5207689	97	F:GGTCCGCTTATATGATCTTT	R:AAGGTCACTTCTTCAGGTTT	GC(%):F:40.0;R:40.0	TM F:56;R:56	intron188	CA_chr1	67171688	67171875	Cotton_A_03643	95	A07	5205030	5205217	Gh_A07G0410	95	D07	5201904	5202093	Gh_D07G0475	97
Gorai.001G054500.1	Chr01	5207800	5208167	368	F:AAAGTTTGGCCTTCCGAGCT	R:GATCTCTTTCCAGCTAAACT	GC(%):F:50.0;R:40.0	TM F:60;R:56	intron189	CA_chr1	67171896	67172332	Cotton_A_03643	367	A07	5205238	5205674	Gh_A07G0410	367	D07	5202114	5202551	Gh_D07G0475	368
Gorai.001G054500.1	Chr01	5208636	5209273	638	F:CTATATCACTGACTGGAGCT	R:GAGTTTCTCGAGTAGGTATT	GC(%):F:45.0;R:40.0	TM F:58;R:56	intron190	CA_chr1	67172726	67173453	Cotton_A_03643	672	A07	5206068	5206792	Gh_A07G0410	669	D07	5202946	5203678	Gh_D07G0475	677
Gorai.001G055300.1	Chr01	5354853	5354945	93	F:CAAGACGTGCCAATACATTT	R:AGCTTTGTACACATTGCTGT	GC(%):F:40.0;R:40.0	TM F:56;R:56	intron191	CA_chr1	67350387	67350548	Cotton_A_03656	91	A07	5374807	5374968	Gh_A07G0419	91	D07	5375721	5375884	Gh_D07G0484	93
Gorai.001G055300.1	Chr01	5357317	5357406	90	F:CCGAGCAAAGAAATGGATGT	R:CTTGCTGGCTAGACCTCTTT	GC(%):F:45.0;R:50.0	TM F:58;R:60	intron192	CA_chr1	67352859	67353016	Cotton_A_03656	89	A07	5377281	5377438	Gh_A07G0419	89	D07	5378184	5378341	Gh_D07G0484	89
Gorai.001G055300.1	Chr01	5357531	5357841	311	F:GCAGAGATTCAAGCAAACTT	R:GGAATTTCTCACTCTTGCTT	GC(%):F:40.0;R:40.0	TM F:56;R:56	intron193	CA_chr1	67353095	67353479	Cotton_A_03656	309	A07	5377517	5377902	Gh_A07G0419	310	D07	5378420	5378805	Gh_D07G0484	310
Gorai.001G055800.1	Chr01	5396653	5396917	265	F:TCATAGTTTCAGCCAAAGCT	R:GTCCAGCTATAATTGGTCAT	GC(%):F:40.0;R:40.0	TM F:56;R:56	intron194	CA_chr1	67449272	67449597	Cotton_A_03662	266	A07	5447464	5447789	Gh_A07G0424	266	D07	5419576	5419900	Gh_D07G0488	265
Gorai.001G055800.1	Chr01	5397092	5397923	832	F:ACACCTCCAGGCATCAAATT	R:CTGAAGAAGCTTTCAATGCT	GC(%):F:45.0;R:40.0	TM F:58;R:56	intron195	CA_chr1	67449720	67450568	Cotton_A_03662	803	A07	5447912	5448777	Gh_A07G0424	820	D07	5420023	5420892	Gh_D07G0488	824
Gorai.001G056700.1	Chr01	5497032	5497572	541	F:CTGTTGAGCCAACTAACAAT	R:GTGCTAGATGAAACCAAAGT	GC(%):F:40.0;R:40.0	TM F:56;R:56	intron196	CA_chr1	67555030	67555710	Cotton_A_03671	593	A07	5544430	5545110	Gh_A07G0434	590	D07	5518484	5519111	Gh_D07G0497	537
Gorai.001G056700.1	Chr01	5498570	5499081	512	F:TGAGGCAGTTTCAGGCATTT	R:GCAATTGGAAGAGATGATGT	GC(%):F:45.0;R:40.0	TM F:58;R:56	intron197	CA_chr1	67556646	67557240	Cotton_A_03671	513	A07	5546046	5546640	Gh_A07G0434	513	D07	5520049	5520642	Gh_D07G0497	512
Gorai.001G057200.1	Chr01	5592855	5592944	90	F:CATCGCCACCATACAGGCAT	R:ACGGATTATGGAACGTCTTT	GC(%):F:55.0;R:40.0	TM F:62;R:56	intron198	CA_chr1	90822573	90822739	Cotton_A_19946	100	A07	5631268	5631430	Gh_A07G0439	96	D07	5602852	5603008	Gh_D07G0502	90
Gorai.001G057200.1	Chr01	5593775	5593884	110	F:AGCAGGCTTGCTTAAATCTT	R:TGTTGATTTCGCCGATATCT	GC(%):F:40.0;R:40.0	TM F:56;R:56	intron199	CA_chr1	90821610	90821826	Cotton_A_19946	135	A07	5632177	5632393	Gh_A07G0439	135	D07	5604395	5604586	Gh_D07G0502	110
Gorai.001G057200.1	Chr01	5594568	5594809	242	F:ATGACTTCCTCGATGAACAT	R:CTGACGTTAAAGCTGAAGCT	GC(%):F:40.0;R:45.0	TM F:56;R:58	intron200	NA	NA	NA	NA	NA	A07	5633015	5633291	Gh_A07G0439	231	NA	NA	NA	NA	NA
Gorai.001G057200.1	Chr01	5596052	5596133	82	F:CCACCAACTCTTTATGTCAT	R:GCATTGAGTGGCTTTATCTT	GC(%):F:40.0;R:40.0	TM F:56;R:56	intron201	CA_chr1	90819381	90819509	Cotton_A_19946	81	A07	5634488	5634616	Gh_A07G0439	81	D07	5656384	5656512	Gh_D07G0502	81
Gorai.001G057200.1	Chr01	5599270	5599611	342	F:ACGTAAGCTTGAGCATCAAT	R:CTCAAGCTCAAGAATCGTAT	GC(%):F:40.0;R:40.0	TM F:56;R:56	intron202	CA_chr1	90815885	90816328	Cotton_A_19946	349	A07	5637666	5638110	Gh_A07G0439	350	scaffold3920_D03	5733547	5734308	Gh_D03G1797	667
Gorai.001G058100.1	Chr01	5739289	5739589	301	F:TCTTACCATCTCCTCGTCCT	R:CAGTACGCTCTCCAGCAAGT	GC(%):F:50.0;R:55.0	TM F:60;R:62	intron203	CA_chr1	90721315	90721658	Cotton_A_19940	299	A07	5749512	5749855	Gh_A07G0445	299	D07	5766196	5766541	Gh_D07G0509	301
Gorai.001G058200.1	Chr01	5756388	5757330	943	F:CTTGGATCAAGAAAGGCACT	R:GAGTTTGGTGTTGGTCCTTT	GC(%):F:45.0;R:45.0	TM F:58;R:58	intron204	CA_chr1	90706083	90707161	Cotton_A_19939	1024	A07	5763658	5764739	Gh_A07G0446	1027	D07	5783826	5784787	Gh_D07G0510	907
Gorai.001G059100.1	Chr01	5834219	5834771	553	F:GCTTGTTACACTCTTGGCAT	R:GCTTTGGCCATTAACGACAT	GC(%):F:45.0;R:45.0	TM F:58;R:58	intron205	CA_chr1	90621301	90621895	Cotton_A_19929	518	A07	5854311	5854905	Gh_A07G0454	518	D07	5866550	5867180	Gh_D07G0518	554
Gorai.001G059200.1	Chr01	5839971	5840367	397	F:GCACTGGTTCATCTTCATGT	R:TATCACGCAATCAACTCGTT	GC(%):F:45.0;R:40.0	TM F:58;R:56	intron206	CA_chr1	90615174	90615550	Cotton_A_19928	332	A07	5860604	5860980	Gh_A07G0455	332	D07	5872323	5872763	Gh_D07G0519	396
Gorai.001G059200.1	Chr01	5843158	5844074	917	F:GCCAAACTCGCATCCGATTT	R:CAGAAACTTAACGCTTGCTT	GC(%):F:50.0;R:40.0	TM F:60;R:56	intron207	CA_chr1	90611407	90612413	Cotton_A_19928	915	A07	5863738	5864733	Gh_A07G0455	904	D07	5875497	5876503	Gh_D07G0519	915
Gorai.001G059400.7	Chr01	5872198	5872762	565	F:GAGACATCATCGGCTGCTGT	R:CAAGTAGTGAACGAACTCCT	GC(%):F:55.0;R:45.0	TM F:62;R:58	intron208	CA_chr1	90578974	90579664	Cotton_A_19926	596	A07	5896505	5897195	Gh_A07G0457	596	D07	5894149	5894818	Gh_D07G0521	575
Gorai.001G059400.7	Chr01	5873689	5873819	131	F:GAAGTGGTCTTCGGTTTGCT	R:CAGTCATGAGTTGCTGAAAT	GC(%):F:50.0;R:40.0	TM F:60;R:56	intron209	NA	NA	NA	NA	NA	NA	NA	NA	NA	NA	D07	5895660	5895870	Gh_D07G0521	153
Gorai.001G059400.7	Chr01	5882236	5882642	407	F:GAGGCTGTCATTAGAAGGCT	R:GCATCTGGCAAATTTACCAT	GC(%):F:50.0;R:40.0	TM F:60;R:56	intron210	CA_chr1	90569206	90569666	Cotton_A_19926	408	A07	5906503	5906963	Gh_A07G0457	408	D07	5904155	5904606	Gh_D07G0521	399
Gorai.001G060200.1	Chr01	5965514	5966229	716	F:ACCAATGCAACTCTGTTTCT	R:CTCCTTAACTCATTGGTCAT	GC(%):F:40.0;R:40.0	TM F:56;R:56	intron211	NA	NA	NA	NA	NA	A07	5989279	5990080	Gh_A07G0464	753	D07	5972287	5973050	Gh_D07G0528	715
Gorai.001G060200.1	Chr01	5967857	5968436	580	F:AGTCCGCAATTGAAACTACT	R:TGCTTCTTCCATTTCCACAT	GC(%):F:40.0;R:40.0	TM F:56;R:56	intron212	CA_chr1	90474296	90475137	Cotton_A_19919	792	A07	5991657	5992281	Gh_A07G0464	575	D07	5974616	5975244	Gh_D07G0528	579
Gorai.001G062100.1	Chr01	6207280	6207674	395	F:TTCCATGGCCTCGTAAACTT	R:CATGTCTATAATGCAGCCAT	GC(%):F:45.0;R:40.0	TM F:58;R:56	intron213	CA_chr1	64935170	64935658	Cotton_A_18626	408	scaffold1912_A07	146174	146660	Gh_A07G2283	406	D07	6188290	6188764	Gh_D07G0547	394
Gorai.001G062200.1	Chr01	6214087	6214564	478	F:CGGAATTCTAGTTCAGCTAT	R:GGAAATTGTCTTCTCTTCGT	GC(%):F:40.0;R:40.0	TM F:56;R:56	intron214	CA_chr1	64928932	64929471	Cotton_A_18625	482	scaffold1912_A07	152295	152832	Gh_A07G2284	480	D07	6194465	6194991	Gh_D07G0548	469
Gorai.001G062200.1	Chr01	6214784	6214874	91	F:TGTGCTGTTAGAGTCACCAT	R:GCAACTAAGCTCTATGGAAT	GC(%):F:45.0;R:40.0	TM F:58;R:56	intron215	CA_chr1	64928574	64928762	Cotton_A_18625	92	scaffold1912_A07	153002	153190	Gh_A07G2284	89	D07	6195161	6195348	Gh_D07G0548	88
Gorai.001G063100.1	Chr01	6301922	6302035	114	F:TTGCTCAGTGTCTCTATTGT	R:CAGGAACTGTGGAAATTGCT	GC(%):F:40.0;R:45.0	TM F:56;R:58	intron216	CA_chr1	64751964	64752124	Cotton_A_18615	111	A07	6315458	6315620	Gh_A07G0485	113	D07	6300882	6301045	Gh_D07G0556	114
Gorai.001G063800.1	Chr01	6361303	6361380	78	F:TTCTTAAGCTACCTCGTCTT	R:CACATGCTGCATTATCAAGT	GC(%):F:40.0;R:40.0	TM F:56;R:56	intron217	CA_chr1	64677459	64677579	Cotton_A_18611	77	A07	6445896	6446016	Gh_A07G0492	77	D07	6347330	6347450	Gh_D07G0560	77
Gorai.001G064000.1	Chr01	6397265	6398131	867	F:TTCTTGATCAAGCTGGCTTT	R:GCGTTCATTTGACATCCTGT	GC(%):F:40.0;R:45.0	TM F:56;R:58	intron218	CA_chr1	64651520	64652406	Cotton_A_18609	831	A07	6478235	6479121	Gh_A07G0493	831	D07	6387813	6388731	Gh_D07G0562	863
Gorai.001G065100.1	Chr01	6502553	6502727	175	F:ACCTTCGTGGTTACAAAGGT	R:AGCTTGAGCCGGTGTAAGAT	GC(%):F:45.0;R:50.0	TM F:58;R:60	intron219	CA_chr1	64535288	64535507	Cotton_A_18597	179	A07	6596073	6596292	Gh_A07G0504	176	D07	6504025	6504246	Gh_D07G0574	178
Gorai.001G065100.1	Chr01	6502870	6503553	684	F:AGAACAGGATGGTTGCTATT	R:TAACTTGCTTGGCAACTCTT	GC(%):F:40.0;R:40.0	TM F:56;R:56	intron220	CA_chr1	64534471	64535190	Cotton_A_18597	673	A07	6596390	6597101	Gh_A07G0504	665	D07	6504344	6505074	Gh_D07G0574	684
Gorai.001G065100.2	Chr01	6502550	6502727	178	F:CTCTTATAACCTTCGTGGTT	R:AGCTTGAGCCGGTGTAAGAT	GC(%):F:40.0;R:50.0	TM F:56;R:60	intron221	CA_chr1	64535288	64535515	Cotton_A_18597	179	A07	6596065	6596292	Gh_A07G0504	176	D07	6504017	6504246	Gh_D07G0574	178
Gorai.001G065800.1	Chr01	6571210	6571535	326	F:GGCTGAAATTCCATATGTCT	R:AGCTCCTGCTGTTGCAAGAT	GC(%):F:40.0;R:50.0	TM F:56;R:60	intron222	CA_chr1	64449475	64449853	Cotton_A_18589	321	A07	6680450	6680828	Gh_A07G0510	321	D07	6616015	6616398	Gh_D07G0580	326
Gorai.001G065900.1	Chr01	6591289	6591723	435	F:GGTTGCCTCGTGGATTATAT	R:GGCTTTGCAAAGCAACACAT	GC(%):F:45.0;R:45.0	TM F:58;R:58	intron223	CA_chr1	64436977	64437483	Cotton_A_18588	434	A07	6692846	6693352	Gh_A07G0511	434	D07	6636315	6636822	Gh_D07G0581	435
Gorai.001G065900.1	Chr01	6591957	6592169	213	F:AAGAAGCTGATGGAGTTGTT	R:TCTCGCTTTAGCGTCACCAT	GC(%):F:40.0;R:50.0	TM F:56;R:60	intron224	CA_chr1	64436621	64436818	Cotton_A_18588	154	A07	6693511	6693708	Gh_A07G0511	154	D07	6636981	6637178	Gh_D07G0581	154
Gorai.001G066000.1	Chr01	6598089	6598428	340	F:GAGAACTGATATTTGGTCGT	R:GTGCGTACTCAAACGGAGAT	GC(%):F:40.0;R:50.0	TM F:56;R:60	intron225	CA_chr1	64426412	64426808	Cotton_A_18587	323	A07	6703456	6703851	Gh_A07G0512	322	D07	6642879	6643292	Gh_D07G0582	340
Gorai.001G066400.1	Chr01	6661738	6662235	498	F:CTAAGCCAAGACAAACGATT	R:GCCTAGCAATCTCCTTGAAT	GC(%):F:40.0;R:45.0	TM F:56;R:58	intron226	CA_chr1	64304962	64305513	Cotton_A_18581	500	A07	6805027	6805578	Gh_A07G0517	500	D07	6700908	6701459	Gh_D07G0586	500
Gorai.001G068600.1	Chr01	6897334	6897510	177	F:ACCTTCCTCTTTGCTCCATT	R:CCACCATCTCCTCCACCAAT	GC(%):F:45.0;R:55.0	TM F:58;R:62	intron227	CA_chr8	97362622	97362863	Cotton_A_02743	178	A07	7300347	7300589	Gh_A07G0538	179	D07	6972574	6972814	Gh_D07G0606	177
Gorai.001G068600.1	Chr01	6898549	6898641	93	F:GCTATGCCTGGACTATTGTT	R:AGGCACTTTGAAGTCAACAT	GC(%):F:45.0;R:40.0	TM F:58;R:56	intron228	CA_chr8	97361446	97361633	Cotton_A_02743	72	A07	7301577	7301764	Gh_A07G0538	72	D07	6973790	6973977	Gh_D07G0606	72
Gorai.001G071800.2	Chr01	7271266	7271404	139	F:TTCTCGTTGCTTGATTCCAT	R:CGACTTCCATCATGTACAAT	GC(%):F:40.0;R:40.0	TM F:56;R:56	intron229	CA_chr8	96805144	96805340	Cotton_A_02707	141	A07	7884167	7884363	Gh_A07G0570	141	D07	7378451	7378647	Gh_D07G0635	141
Gorai.001G072500.1	Chr01	7380994	7381094	101	F:TTGGCACCTGCACTTACGTT	R:TCTCGCACAAGATGTGCCTT	GC(%):F:50.0;R:50.0	TM F:60;R:60	intron230	CA_chr8	96626653	96626797	Cotton_A_02699	100	A07	8051578	8051722	Gh_A07G0577	100	D07	7513861	7514006	Gh_D07G0642	101
Gorai.001G072500.1	Chr01	7381205	7381673	469	F:CTTAGCAACGGTGATAAGGT	R:CCTAAATCTCCACCTTTCTT	GC(%):F:45.0;R:40.0	TM F:58;R:56	intron231	CA_chr8	96626029	96626605	Cotton_A_02699	482	A07	8051770	8052343	Gh_A07G0577	479	D07	7514054	7514629	Gh_D07G0642	481
Gorai.001G074000.1	Chr01	7563993	7564096	104	F:TGTCTTCCAGACGGTTCTCT	R:AGGCCAACTGATCCAACTTT	GC(%):F:50.0;R:45.0	TM F:60;R:58	intron232	CA_chr8	96511267	96511457	Cotton_A_02688	103	A07	8171187	8171377	Gh_A07G0591	103	D07	7672883	7673074	Gh_D07G0658	104
Gorai.001G074000.1	Chr01	7565391	7565484	94	F:GCACCAATCATCACACCTTT	R:CATGCTGAAAGTGATGGAGT	GC(%):F:45.0;R:45.0	TM F:58;R:58	intron233	CA_chr8	96509905	96510072	Cotton_A_02688	85	A07	8172572	8172739	Gh_A07G0591	94	D07	7674269	7674436	Gh_D07G0658	82
Gorai.001G075000.1	Chr01	7674138	7674451	314	F:AAGGCCACTGGAATTTGCTT	R:CAACTCTTTCCAGTTCTCCT	GC(%):F:45.0;R:45.0	TM F:58;R:58	intron234	CA_chr11	89036337	89036473	Cotton_A_36850	79	A07	8297780	8298160	Gh_A07G0599	323	D07	7794278	7794651	Gh_D07G0666	316
Gorai.001G076000.1	Chr01	7816895	7817162	268	F:GCTTCACTGCTGAATCCTTT	R:GAGGCCACTAGTGCATGTTT	GC(%):F:45.0;R:50.0	TM F:58;R:60	intron235	CA_chr1	145405769	145406094	Cotton_A_29976	253	A07	8477123	8477448	Gh_A07G0607	253	D07	7944663	7945003	Gh_D07G0673	268
Gorai.001G076600.1	Chr01	7889640	7889718	79	F:CAGTGTTCAATTTCCGACTT	R:CCTCAACCATTCTTGATGTT	GC(%):F:40.0;R:40.0	TM F:56;R:56	intron236	CA_chr1	83171219	83171350	Cotton_A_19126	77	A07	8564418	8564549	Gh_A07G0612	77	D07	8026615	8026748	Gh_D07G0679	79
Gorai.001G077200.1	Chr01	7989384	7990225	842	F:AAACAGAACAGCTCGATCAT	R:TGGAAGACCGAGCATTCCTT	GC(%):F:40.0;R:50.0	TM F:56;R:60	intron237	CA_chr1	83108816	83109837	Cotton_A_19117	937	NA	NA	NA	NA	NA	D07	8106128	8107055	Gh_D07G0685	843
Gorai.001G077300.1	Chr01	8003658	8003889	232	F:TCTCCACAGCTCAAGAACCT	R:CACTGATAACAGGCAGCCTT	GC(%):F:50.0;R:50.0	TM F:60;R:60	intron238	CA_chr1	83095133	83095399	Cotton_A_19116	221	A07	8642144	8642421	Gh_A07G0619	232	D07	8120454	8120731	Gh_D07G0686	232
Gorai.001G077500.1	Chr01	8021655	8022362	708	F:CTGATGAATGCTTCCAACAT	R:GCTGGTGTTGATATGCTTCT	GC(%):F:40.0;R:45.0	TM F:56;R:58	intron239	CA_chr1	83064316	83065111	Cotton_A_19113	709	A07	8661201	8661995	Gh_A07G0621	708	D07	8136127	8136922	Gh_D07G0688	709
Gorai.001G077500.1	Chr01	8022555	8023156	602	F:TTCCATTAGCACATTGCCAT	R:ACCTCGCTTGGTGTTCTCTT	GC(%):F:40.0;R:50.0	TM F:56;R:60	intron240	CA_chr1	83063538	83064169	Cotton_A_19113	587	A07	8662142	8662750	Gh_A07G0621	564	D07	8137069	8137716	Gh_D07G0688	603
Gorai.001G077600.1	Chr01	8030516	8030606	91	F:AGCCATCTCCTTATAGGCCT	R:GCAGCTCTGGACTACATATT	GC(%):F:50.0;R:45.0	TM F:60;R:58	intron241	CA_chr1	83057408	83057562	Cotton_A_19112	84	A07	8671422	8671576	Gh_A07G0622	84	D07	8146722	8146883	Gh_D07G0689	91
Gorai.001G078200.1	Chr01	8094861	8095813	953	F:TGGAATTCGAAGCTGCTACT	R:AGGCTGGTCCTATTAGATAT	GC(%):F:45.0;R:40.0	TM F:58;R:56	intron242	CA_chr1	82941243	82942259	Cotton_A_19103	963	NA	NA	NA	NA	NA	D07	8211858	8212879	Gh_D07G0695	968
Gorai.001G078600.1	Chr01	8141754	8142652	899	F:TTCAGAAGACACTCGAAGGT	R:CCAAGACTCTTGGTAACTTT	GC(%):F:45.0;R:40.0	TM F:58;R:56	intron243	CA_chr1	82858799	82859738	Cotton_A_19096	891	NA	NA	NA	NA	NA	D07	8335601	8336549	Gh_D07G0699	900
Gorai.001G079800.1	Chr01	8353658	8354046	389	F:AGCTACTTACTGTCTTACCT	R:CGAGCAGCTATCTTGTAGTT	GC(%):F:40.0;R:45.0	TM F:56;R:58	intron244	CA_chr1	82577774	82578234	Cotton_A_19081	409	A07	9100304	9100743	Gh_A07G0638	388	D07	8546212	8546650	Gh_D07G0710	387
Gorai.001G079800.1	Chr01	8362491	8363125	635	F:TGGCATTTAGGCACATATGT	R:GTTTACAGTAAGCACAAAGC	GC(%):F:40.0;R:40.0	TM F:56;R:56	intron245	CA_chr1	82568785	82569444	Cotton_A_19081	603	A07	9109112	9109773	Gh_A07G0638	605	D07	8555590	8556281	Gh_D07G0710	635
Gorai.001G079800.1	Chr01	8366538	8366680	143	F:ACCATTACTAGAATCCTGGT	R:GTGCTAGAAGTGCATATGCT	GC(%):F:40.0;R:45.0	TM F:56;R:58	intron246	CA_chr1	82565250	82565478	Cotton_A_19081	144	A07	9113090	9113318	Gh_A07G0638	144	D07	8559596	8559823	Gh_D07G0710	143
Gorai.001G080000.1	Chr01	8406667	8407248	582	F:AGCATCAGATCTCTGTCTCT	R:TGCCAGGCAATTCGTATGTT	GC(%):F:45.0;R:45.0	TM F:58;R:58	intron247	CA_chr12	91121800	91122425	Cotton_A_33387	578	A07	9194995	9195621	Gh_A07G0640	579	D07	8639082	8639711	Gh_D07G0713	582
Gorai.001G081200.1	Chr01	8603782	8604638	857	F:CCTGCAGTATTCCGTCCACT	R:GCAGAATACACTTTCTCCAT	GC(%):F:55.0;R:40.0	TM F:62;R:56	intron248	CA_chr1	84761668	84762594	Cotton_A_12178	865	A07	9478466	9479392	Gh_A07G0648	865	D07	8805345	8806265	Gh_D07G0724	859
Gorai.001G081200.1	Chr01	8604945	8605298	354	F:CATGGCCTTCATAGCAACAT	R:CTACTTGAAACGCAATGTCT	GC(%):F:45.0;R:40.0	TM F:58;R:56	intron249	CA_chr1	84760999	84761446	Cotton_A_12178	357	A07	9479614	9480061	Gh_A07G0648	357	D07	8806487	8806932	Gh_D07G0724	355
Gorai.001G082000.1	Chr01	8699797	8700079	283	F:CAGACAGGAATATCAGCATT	R:CTGAAGTGATTCAAGGTGAT	GC(%):F:40.0;R:40.0	TM F:56;R:56	intron250	CA_chr1	84692269	84692619	Cotton_A_12185	272	A07	9549502	9549853	Gh_A07G0654	273	D07	8919596	8919950	Gh_D07G0731	276
Gorai.001G082300.3	Chr01	8711695	8711996	302	F:ACCTTGTTCGAGTAACCATT	R:TAGCAGGTCTTTCACATCTT	GC(%):F:40.0;R:40.0	TM F:56;R:56	intron251	CA_chr1	84682176	84682535	Cotton_A_12188	301	NA	NA	NA	NA	NA	D07	8931590	8931949	Gh_D07G0734	301
Gorai.001G082300.3	Chr01	8712170	8712275	106	F:CACATGGTATCTCTGGTTAT	R:AGTCCTTGCCACTTCAGTCT	GC(%):F:40.0;R:50.0	TM F:56;R:60	intron252	CA_chr1	84681897	84682054	Cotton_A_12188	96	NA	NA	NA	NA	NA	D07	8932071	8932229	Gh_D07G0734	97
Gorai.001G082700.1	Chr01	8775090	8775716	627	F:TCTCCTTCATGGATTCTCAT	R:ATTCACCTTTCACGTGTCGT	GC(%):F:40.0;R:45.0	TM F:56;R:58	intron253	CA_chr1	84609767	84610437	Cotton_A_12193	630	A07	9635845	9636515	Gh_A07G0659	630	D07	8966390	8967056	Gh_D07G0738	626
Gorai.001G083800.1	Chr01	8862906	8863557	652	F:GCTGCTGGTGTTCTCAAGGT	R:CCACGTTCAGTTTCACAGCT	GC(%):F:55.0;R:50.0	TM F:62;R:60	intron254	CA_chr1	84535305	84536027	Cotton_A_12203	662	A07	9703026	9703744	Gh_A07G0669	658	D07	9078861	9079570	Gh_D07G0747	649
Gorai.001G083800.2	Chr01	8862903	8863557	655	F:TTAGCTGCTGCTGGTGTTCT	R:CCACGTTCAGTTTCACAGCT	GC(%):F:50.0;R:50.0	TM F:60;R:60	intron255	CA_chr1	84535305	84536033	Cotton_A_12203	662	A07	9703020	9703744	Gh_A07G0669	658	D07	9078855	9079570	Gh_D07G0747	649
Gorai.001G083800.3	Chr01	8862906	8863563	658	F:GCTGCTGGTGTTCTCAAGGT	R:CCACGTTCAGTTTCACAGCT	GC(%):F:55.0;R:50.0	TM F:62;R:60	intron256	CA_chr1	84535305	84536027	Cotton_A_12203	662	A07	9703026	9703744	Gh_A07G0669	658	D07	9078861	9079570	Gh_D07G0747	649
Gorai.001G083900.1	Chr01	8864933	8865384	452	F:CCGCAAAGCTTCTAACATAT	R:GGACTGTCTTCATCGAATTT	GC(%):F:40.0;R:40.0	TM F:56;R:56	intron257	CA_chr1	84533493	84533999	Cotton_A_12204	455	A07	9705051	9705558	Gh_A07G0670	456	D07	9080877	9081381	Gh_D07G0748	453
Gorai.001G083900.1	Chr01	8865537	8865734	198	F:CCAAATAGCTCAAGCCTTCT	R:TTGCGGAGGAACCTTCTTAT	GC(%):F:45.0;R:45.0	TM F:58;R:58	intron258	CA_chr1	84533150	84533449	Cotton_A_12204	200	A07	9705602	9705899	Gh_A07G0670	198	D07	9081425	9081719	Gh_D07G0748	195
Gorai.001G084600.1	Chr01	9006846	9007155	310	F:CATAGTCATGCTGGTGAAAT	R:TCCATGATTTCAGCTCCAAT	GC(%):F:40.0;R:40.0	TM F:56;R:56	intron259	CA_chr1	84262504	84262856	Cotton_A_12212	309	A07	9911080	9911431	Gh_A07G0676	308	D07	9239863	9240216	Gh_D07G0754	310
Gorai.001G086700.1	Chr01	9245265	9246168	904	F:GCTTCCACAATACTCATCTT	R:CACCATGAGTCTGCTCTTCT	GC(%):F:40.0;R:50.0	TM F:56;R:60	intron260	CA_chr1	83928999	83929944	Cotton_A_12234	869	A07	10159073	10160056	Gh_A07G0690	907	scaffold4175_D07	104646	105606	Gh_D07G2427	884
Gorai.001G086800.1	Chr01	9283657	9283734	78	F:TCAAAGCTTGAGTGCTATCT	R:CCGGCGTTAAGCGTCTGAAT	GC(%):F:40.0;R:55.0	TM F:56;R:62	intron261	CA_chr1	83887882	83888005	Cotton_A_12235	79	A07	10205917	10206040	Gh_A07G0692	79	scaffold4175_D07	68749	68870	Gh_D07G2426	77
Gorai.001G087000.1	Chr01	9289385	9289540	156	F:ATTTCTCAATCGGTCTTCGT	R:GCTTCTGATCTTTCCTTGAT	GC(%):F:40.0;R:40.0	TM F:56;R:56	intron262	CA_chr1	83823232	83823431	Cotton_A_12238	155	A07	10257375	10257574	Gh_A07G0696	155	scaffold4175_D07	62856	63056	Gh_D07G2424	156
Gorai.001G087000.1	Chr01	9291587	9292507	921	F:CCACAAGTGAAGAATCCATT	R:CAGTGTGCTACTCCTAAATT	GC(%):F:40.0;R:40.0	TM F:56;R:56	intron263	CA_chr1	83820241	83821258	Cotton_A_12238	933	A07	10259549	10260577	Gh_A07G0696	944	scaffold4175_D07	59879	60887	Gh_D07G2424	924
Gorai.001G093100.7	Chr01	10341830	10341930	101	F:TTCTGAGAATCTGCATCCTT	R:TTGCTGAAACAACGATCACT	GC(%):F:40.0;R:40.0	TM F:56;R:56	intron264	NA	NA	NA	NA	NA	NA	NA	NA	NA	NA	D07	10359219	10359365	Gh_D07G0813	101
Gorai.001G093300.1	Chr01	10375163	10375795	633	F:CAGTACACCGAACATAAAGT	R:GTTGGAACTTACTCACTGGT	GC(%):F:40.0;R:45.0	TM F:56;R:58	intron265	CA_chr1	107406231	107406923	Cotton_A_24020	635	A07	11754861	11755554	Gh_A07G0755	636	D07	10385957	10386647	Gh_D07G0815	633
Gorai.001G093500.1	Chr01	10408377	10409271	895	F:TTCGACGTCGAGTTATATCT	R:ATCACGGAATGCACCACTAT	GC(%):F:40.0;R:45.0	TM F:56;R:58	intron266	CA_chr1	107485530	107486500	Cotton_A_24018	913	scaffold1907_A07	24099	25059	Gh_A07G2269	903	NA	NA	NA	NA	NA
Gorai.001G093500.1	Chr01	10409422	10410287	866	F:GACTTGGTGGATGCATTTCT	R:CACTACCGAGCTTGAATTGT	GC(%):F:45.0;R:45.0	TM F:58;R:58	intron267	CA_chr1	107486593	107487574	Cotton_A_24018	937	scaffold1907_A07	25152	26158	Gh_A07G2269	962	D07	10452963	10453883	Gh_D07G0818	876
Gorai.001G094600.1	Chr01	10469794	10470154	361	F:CCAAGAGATGCTTGAATGAT	R:GCAACAAACTCCTGAAACAT	GC(%):F:40.0;R:40.0	TM F:56;R:56	intron268	CA_chr1	107565279	107565724	Cotton_A_24009	384	A07	11799022	11799467	Gh_A07G0759	384	D07	10506549	10506971	Gh_D07G0827	361
Gorai.001G094600.1	Chr01	10470266	10470490	225	F:TCGACTTGTTTAGAGGTCTT	R:GCATGCTTGTTTCTCAGCCT	GC(%):F:40.0;R:50.0	TM F:56;R:60	intron269	CA_chr1	107565761	107566059	Cotton_A_24009	226	A07	11799504	11799802	Gh_A07G0759	226	D07	10507008	10507305	Gh_D07G0827	225
Gorai.001G094600.1	Chr01	10471526	10471614	89	F:TCATCTGCATCAGGATTGTT	R:AATGGAGTGGAGCCAACTTT	GC(%):F:40.0;R:45.0	TM F:56;R:58	intron270	CA_chr1	107567027	107567193	Cotton_A_24009	90	A07	11800765	11800931	Gh_A07G0759	90	D07	10508274	10508439	Gh_D07G0827	89
Gorai.001G094600.1	Chr01	10473209	10473743	535	F:CCAGCTTCCAGAGTACAACT	R:ATGATGTGGAGACGAACTTT	GC(%):F:50.0;R:40.0	TM F:60;R:56	intron271	CA_chr1	107568731	107569315	Cotton_A_24009	536	A07	11802469	11803053	Gh_A07G0759	536	D07	10509971	10510554	Gh_D07G0827	535
Gorai.001G095400.1	Chr01	10565798	10565878	81	F:TGCATGGATTTAGCCTCTAT	R:GTCCGAGGTATTAACTACTT	GC(%):F:40.0;R:40.0	TM F:56;R:56	intron272	CA_chr1	56385243	56385393	Cotton_A_37200	80	A07	11960936	11961086	Gh_A07G0765	80	D07	10607322	10607473	Gh_D07G0834	81
Gorai.001G095400.1	Chr01	10566161	10566254	94	F:GATTCGGAAGAAGCTTCCTT	R:TGTGGTGGCAATTAATGGTT	GC(%):F:45.0;R:40.0	TM F:58;R:56	intron273	CA_chr1	56385569	56385763	Cotton_A_37200	95	A07	11961262	11961456	Gh_A07G0765	95	D07	10607649	10607842	Gh_D07G0834	94
Gorai.001G096700.1	Chr01	10802068	10802161	94	F:TCTGCTTCGTCGATGCAAAT	R:GCCTCAACAATTTCAATGCT	GC(%):F:45.0;R:40.0	TM F:58;R:56	intron274	CA_chr1	65777021	65777183	Cotton_A_39445	92	A07	12880295	12880457	Gh_A07G0776	92	scaffold4179_D07	38521	38685	Gh_D07G2436	94
Gorai.001G097400.1	Chr01	10889453	10889687	235	F:AAGGAGTACAACCTGCTATT	R:CATTAGAAGGAGCAGCAATT	GC(%):F:40.0;R:40.0	TM F:56;R:56	intron275	CA_chr1	65353211	65353609	Cotton_A_30492	336	A07	13197553	13197951	Gh_A07G0781	336	scaffold4180_D07	17649	17946	Gh_D07G2439	235
Gorai.001G097400.1	Chr01	10890558	10891065	508	F:CAGCAAAGTTAGTTGCTTCT	R:ACGCGTCTGAAGAGTGTTAT	GC(%):F:40.0;R:45.0	TM F:56;R:58	intron276	CA_chr1	65351819	65352392	Cotton_A_30492	509	A07	13198770	13199343	Gh_A07G0781	509	scaffold4180_D07	18765	19338	Gh_D07G2439	509
Gorai.001G097400.1	Chr01	10891199	10891431	233	F:GCTGCCTTAGGACCAAATGT	R:GGCTCAAGATTTGGTAGAAT	GC(%):F:50.0;R:40.0	TM F:60;R:56	intron277	CA_chr1	65351451	65351740	Cotton_A_30492	237	A07	13199422	13199711	Gh_A07G0781	237	scaffold4180_D07	19417	19688	Gh_D07G2439	219
Gorai.001G097400.1	Chr01	10891739	10892173	435	F:TTCCACCTTTACCATCAACT	R:TGTGCTCGCCTTGCGCTTAT	GC(%):F:40.0;R:55.0	TM F:56;R:62	intron278	CA_chr1	65350702	65351247	Cotton_A_30492	454	A07	13199915	13200460	Gh_A07G0781	454	scaffold4180_D07	19892	20419	Gh_D07G2439	436
Gorai.001G097400.2	Chr01	10891196	10891431	236	F:TGGCTGCCTTAGGACCAAAT	R:GGCTCAAGATTTGGTAGAAT	GC(%):F:50.0;R:40.0	TM F:60;R:56	intron279	CA_chr1	65351451	65351742	Cotton_A_30492	237	A07	13199420	13199711	Gh_A07G0781	237	scaffold4180_D07	19415	19688	Gh_D07G2439	219
Gorai.001G097600.1	Chr01	10982955	10983369	415	F:AAGAACTACGCATCACCTTT	R:CCTTTGCTTCGATATAGTGT	GC(%):F:40.0;R:40.0	TM F:56;R:56	intron280	CA_chr1	65260826	65261309	Cotton_A_30496	387	A07	13275681	13276164	Gh_A07G0783	387	D07	11061930	11062441	Gh_D07G0847	415
Gorai.001G097700.1	Chr01	10987804	10988554	751	F:GCCATTGGCTTGTATTATCT	R:TCGGCAAATGTCTCAAAGTT	GC(%):F:40.0;R:40.0	TM F:56;R:56	intron281	CA_chr1	65255672	65256496	Cotton_A_30497	731	A07	13280539	13281363	Gh_A07G0784	731	D07	11066814	11067656	Gh_D07G0848	749
Gorai.001G097800.1	Chr01	10990524	10990781	258	F:AGAACCGCATGAGTTGCCAT	R:TGGCAGGAAACAAGAAACTT	GC(%):F:50.0;R:40.0	TM F:60;R:56	intron282	CA_chr1	65253504	65253792	Cotton_A_30498	235	A07	13283242	13283530	Gh_A07G0785	235	D07	11069528	11069839	Gh_D07G0849	258
Gorai.001G097800.1	Chr01	10991521	10991794	274	F:GTATGCATATGCCTCTCCAT	R:AGCAGGTTACAAACTTCTCT	GC(%):F:45.0;R:40.0	TM F:58;R:56	intron283	CA_chr1	65252482	65252810	Cotton_A_30498	276	A07	13284224	13284542	Gh_A07G0785	266	D07	11070525	11070851	Gh_D07G0849	274
Gorai.001G097800.1	Chr01	10992542	10992631	90	F:CCAGGAACAGCTACATTGAT	R:ATGCCTTATTCGATCTTGCT	GC(%):F:45.0;R:40.0	TM F:58;R:56	intron284	CA_chr1	65251636	65251793	Cotton_A_30498	91	A07	13285231	13285388	Gh_A07G0785	91	D07	11071540	11071697	Gh_D07G0849	91
Gorai.001G098100.1	Chr01	11021222	11021317	96	F:TTGTTGCAAAGTTTGGTGCT	R:CTTTCCAAGCATCCAACAAT	GC(%):F:40.0;R:40.0	TM F:56;R:56	intron285	CA_chr1	65021332	65021503	Cotton_A_30503	100	A07	13493253	13493424	Gh_A07G0790	100	NA	NA	NA	NA	NA
Gorai.001G098100.1	Chr01	11021627	11021717	91	F:CTGCTTATAAACGGAAAGGT	R:CTTGTATCATTGCGTTGGTT	GC(%):F:40.0;R:40.0	TM F:56;R:56	intron286	CA_chr1	26151970	26152157	Cotton_A_38970	92	NA	NA	NA	NA	NA	NA	NA	NA	NA	NA
Gorai.001G099100.1	Chr01	11160610	11160949	340	F:TGCAAGGAACTTAGACGAAT	R:CTAACGAAAGGCATGAAGGT	GC(%):F:40.0;R:45.0	TM F:56;R:58	intron287	CA_chr1	51690501	51690939	Cotton_A_26969	348	A07	13762233	13762671	Gh_A07G0799	348	D07	11223460	11223890	Gh_D07G0861	340
Gorai.001G102700.4	Chr01	11466676	11467523	848	F:AAGCCTATCTCTAGCAAGCT	R:TTGGAGCCACGAAGAGGCTT	GC(%):F:45.0;R:55.0	TM F:58;R:62	intron288	CA_chr1	12754662	12755556	Cotton_A_31756	846	A07	14256018	14256912	Gh_A07G0830	846	D07	11579849	11580748	Gh_D07G0891	851
Gorai.001G102700.4	Chr01	11468061	11468540	480	F:AGAAGCTTCTATGGCCAGCT	R:GATTCACCTGGTGTAAACTT	GC(%):F:50.0;R:40.0	TM F:60;R:56	intron289	CA_chr1	12753670	12754173	Cotton_A_31756	459	A07	14257401	14257908	Gh_A07G0830	463	D07	11581237	11581762	Gh_D07G0891	481
Gorai.001G102700.4	Chr01	11469117	11469930	814	F:GAAATGATTCCACGGTAGTT	R:ACTCTGGTTCATGCTCAAGT	GC(%):F:40.0;R:45.0	TM F:56;R:58	intron290	CA_chr1	12752273	12753141	Cotton_A_31756	811	A07	14258437	14259306	Gh_A07G0830	812	D07	11582289	11583160	Gh_D07G0891	814
Gorai.001G102700.4	Chr01	11474233	11474462	230	F:ATCATCTCACTAGCAGGTTT	R:TCTTTGTTGCATGGTGCTCT	GC(%):F:40.0;R:45.0	TM F:56;R:58	intron291	CA_chr1	12747726	12748019	Cotton_A_31756	237	A07	14263565	14263856	Gh_A07G0830	235	D07	11587424	11587710	Gh_D07G0891	230
Gorai.001G102900.1	Chr01	11489407	11489484	78	F:GAGCTAGAACTTCTCATGAT	R:GCTATCTCAGCACAGTATGT	GC(%):F:40.0;R:45.0	TM F:56;R:58	intron292	CA_chr1	12734425	12734551	Cotton_A_31758	77	A07	14276439	14276565	Gh_A07G0832	77	D07	11601866	11601992	Gh_D07G0893	77
Gorai.001G104300.2	Chr01	11605512	11605608	97	F:ATCTCCATGGAGATGTTCTT	R:GAAGAGCTTCATGTCGATAT	GC(%):F:40.0;R:40.0	TM F:56;R:56	intron293	NA	NA	NA	NA	NA	NA	NA	NA	NA	NA	NA	NA	NA	NA	NA
Gorai.001G104500.1	Chr01	11665364	11665903	540	F:CATAACCGCGACACCATTGT	R:CCTCCAGTCAATGAAAGAAT	GC(%):F:50.0;R:40.0	TM F:60;R:56	intron294	CA_chr1	119771309	119771887	Cotton_A_24686	523	NA	NA	NA	NA	NA	D07	11817825	11818419	Gh_D07G0911	539
Gorai.001G105200.1	Chr01	11811902	11812774	873	F:TTGTCACCGGCTGCTATTGT	R:ACGAGTAGCTGTTACAAACT	GC(%):F:50.0;R:40.0	TM F:60;R:56	intron295	CA_chr1	119682206	119683137	Cotton_A_24680	882	A07	14565702	14566633	Gh_A07G0845	882	D07	11977956	11978877	Gh_D07G0917	872
Gorai.001G105200.1	Chr01	11812880	11812984	105	F:TTTGGTACCGGTGCTATACT	R:ATAGCGATAAGCACCGAATT	GC(%):F:45.0;R:40.0	TM F:58;R:56	intron296	CA_chr1	119682009	119682163	Cotton_A_24680	95	NA	NA	NA	NA	NA	D07	11978920	11979080	Gh_D07G0917	101
Gorai.001G105300.1	Chr01	11827148	11827532	385	F:CCTGTAACTTTGAGGAATCT	R:GGACTGGAATTTGAGCTCTT	GC(%):F:40.0;R:45.0	TM F:56;R:58	intron297	CA_chr1	119653383	119653859	Cotton_A_24679	387	A07	14595087	14595563	Gh_A07G0846	387	D07	11993116	11993594	Gh_D07G0918	389
Gorai.001G105300.2	Chr01	11827148	11827529	382	F:CCTGTAACTTTGAGGAATCT	R:GAATTTGAGCTCTTGAAGCT	GC(%):F:40.0;R:40.0	TM F:56;R:56	intron298	CA_chr1	119653389	119653859	Cotton_A_24679	387	A07	14595087	14595557	Gh_A07G0846	387	D07	11993116	11993588	Gh_D07G0918	389
Gorai.001G105700.1	Chr01	11922088	11922282	195	F:TTCTCTGGTGGTTGTCTCGT	R:CCATCCTTTATCTCCACATT	GC(%):F:50.0;R:40.0	TM F:60;R:56	intron299	CA_chr1	119538496	119538737	Cotton_A_24674	196	A07	14702697	14702946	Gh_A07G0850	201	D07	12082921	12083161	Gh_D07G0922	192
Gorai.001G105900.1	Chr01	11936056	11936393	338	F:ACAAGGTCTTGGCTTTGCTT	R:GCACGAACTAATTCCAGCAT	GC(%):F:45.0;R:45.0	TM F:58;R:58	intron300	CA_chr1	119523677	119524097	Cotton_A_24672	356	A07	14717332	14717752	Gh_A07G0852	356	D07	12099850	12100252	Gh_D07G0924	338
Gorai.001G109500.1	Chr01	12625603	12625959	357	F:GAACTGAGCTAGTACAAGCT	R:CTTTGCGAGGAATTTCCTAT	GC(%):F:45.0;R:40.0	TM F:58;R:56	intron301	CA_chr1	56467364	56467793	Cotton_A_31336	350	A07	15772375	15772804	Gh_A07G0886	350	D07	12912797	12913232	Gh_D07G0956	356
Gorai.001G110600.1	Chr01	12786201	12786694	494	F:TTTCACGCCATTAATCGGTT	R:TTTAGGCCGATACGGTCTCT	GC(%):F:40.0;R:50.0	TM F:56;R:60	intron302	CA_chr3	32149452	32150038	Cotton_A_26765	491	A07	16040805	16041392	Gh_A07G0898	492	D07	13087179	13087767	Gh_D07G0967	493
Gorai.001G115400.1	Chr01	13647747	13648299	553	F:TCTTGAAGTACTCTTCCGCT	R:CTACCTTGTTGTACGTGATT	GC(%):F:45.0;R:40.0	TM F:58;R:56	intron303	CA_chr1	85489235	85489832	Cotton_A_19634	551	A07	17258947	17259534	Gh_A07G0938	541	D07	14019786	14020383	Gh_D07G1016	551
Gorai.001G115500.1	Chr01	13691313	13691567	255	F:CGCTTTCATCATCTCCTTCT	R:CTTCGAAGCTTCTCGAAATT	GC(%):F:45.0;R:40.0	TM F:58;R:56	intron304	CA_chr1	85389306	85389639	Cotton_A_19630	275	scaffold1898_A07	7347	7699	Gh_A07G2254	294	D07	14054280	14054595	Gh_D07G1017	257
Gorai.001G115500.1	Chr01	13692035	13692350	316	F:GATGAGCTTCCAGAAGTATT	R:CGTACCGCACTGTGTCATAT	GC(%):F:40.0;R:50.0	TM F:56;R:60	intron305	CA_chr1	85388515	85388898	Cotton_A_19630	317	scaffold1898_A07	8107	8489	Gh_A07G2254	316	D07	14055003	14055389	Gh_D07G1017	320
Gorai.001G115500.1	Chr01	13692503	13692845	343	F:GCCTCTATGATGATGTCATT	R:GGCCTCATCAACTGAAGAAT	GC(%):F:40.0;R:45.0	TM F:56;R:58	intron306	CA_chr1	85388004	85388445	Cotton_A_19630	344	scaffold1898_A07	8559	9000	Gh_A07G2254	344	D07	14055459	14055899	Gh_D07G1017	343
Gorai.001G115500.1	Chr01	13692962	13693041	80	F:GCATGAAACGATTGGAAACT	R:TTGAACCTGCAGGCAGCTTT	GC(%):F:40.0;R:50.0	TM F:56;R:60	intron307	CA_chr1	85387841	85387993	Cotton_A_19630	81	scaffold1898_A07	9011	9163	Gh_A07G2254	81	D07	14055910	14056061	Gh_D07G1017	80
Gorai.001G116000.1	Chr01	13777452	13777713	262	F:GGCAGAGTTTCCTTTACATT	R:TCATCTACCGGATGCAGTTT	GC(%):F:40.0;R:45.0	TM F:56;R:58	intron308	CA_chr10	71578302	71578664	Cotton_A_37537	263	NA	NA	NA	NA	NA	D07	14145002	14145363	Gh_D07G1020	262
Gorai.001G116000.1	Chr01	13778272	13778395	124	F:TGGTCGTTGCAAATACCTTT	R:CCACCATGGCTTAATTTGGT	GC(%):F:40.0;R:45.0	TM F:56;R:58	intron309	CA_chr10	71579082	71579290	Cotton_A_37537	114	A07	17398113	17398324	Gh_A07G0940	117	D07	14145782	14145988	Gh_D07G1020	112
Gorai.001G116000.1	Chr01	13778500	13778588	89	F:TGAATTCACAGCTACAAGGT	R:AGCACATTGTATCCGATTGT	GC(%):F:40.0;R:40.0	TM F:56;R:56	intron310	CA_chr10	71579347	71579501	Cotton_A_37537	86	A12	74020029	74020184	Gh_A12G1470	87	D07	14146045	14146200	Gh_D07G1020	87
Gorai.001G116000.1	Chr01	13779150	13779266	117	F:TACTTTGTGGATATGCCTGT	R:TATGCCTTGTGCACTCATTT	GC(%):F:40.0;R:40.0	TM F:56;R:56	intron311	CA_chr1	85325200	85325326	Cotton_A_19625	85	A07	17345893	17346019	Gh_A07G0939	85	D07	14146701	14146850	Gh_D07G1020	108
Gorai.001G116000.1	Chr01	13779600	13779725	126	F:TTTCCTCCAGTCTTCGTCTT	R:TACCAAACGCATCACTTCTT	GC(%):F:45.0;R:40.0	TM F:58;R:56	intron312	CA_chr10	71580419	71580599	Cotton_A_37537	101	A07	17346282	17346463	Gh_A07G0939	102	D07	14147113	14147293	Gh_D07G1020	101
Gorai.001G116000.1	Chr01	13781648	13781730	83	F:GGTAGAGATTTCGCAGATAT	R:CGTAATGGAACCTTCCACTT	GC(%):F:40.0;R:45.0	TM F:56;R:58	intron313	CA_chr10	71582574	71582723	Cotton_A_37537	84	A07	17454489	17454637	Gh_A07G0940	83	D07	14149208	14149356	Gh_D07G1020	83
Gorai.001G116000.1	Chr01	13782975	13783362	388	F:CTCTTTCTGGAATCTCCTCT	R:ATCCACCATCCTGGAATTCT	GC(%):F:45.0;R:45.0	TM F:58;R:58	intron314	CA_chr10	71583903	71584335	Cotton_A_37537	370	A07	17455817	17456247	Gh_A07G0940	368	D07	14150537	14150932	Gh_D07G1020	333
Gorai.001G116200.1	Chr01	13817857	13818547	691	F:ACTGAGGCTCACTTTGACAT	R:ATGCCTCTACATTTACCTCT	GC(%):F:45.0;R:40.0	TM F:58;R:56	intron315	CA_chr10	71618031	71618789	Cotton_A_37539	686	A07	17484377	17485133	Gh_A07G0943	684	D07	14184922	14185684	Gh_D07G1022	690
Gorai.001G116600.2	Chr01	13913067	13913249	183	F:AGCCACTCATCAACACCAAT	R:CTCTAGGACTTCCGAAATCT	GC(%):F:45.0;R:45.0	TM F:58;R:58	intron316	CA_chr1	104279178	104279411	Cotton_A_09524	182	A07	17681660	17681893	Gh_A07G0947	182	D07	14282293	14282527	Gh_D07G1027	183
Gorai.001G116600.2	Chr01	13913960	13914054	95	F:GCAATCTACGTTTCTCTTCT	R:CTACTTCTCAACTTGATGCT	GC(%):F:40.0;R:40.0	TM F:56;R:56	intron317	CA_chr1	104280094	104280251	Cotton_A_09524	94	A07	17682576	17682734	Gh_A07G0947	95	D07	14283177	14283335	Gh_D07G1027	95
Gorai.001G116600.2	Chr01	13914269	13914690	422	F:AGTTCCATCAGTAACAGTCT	R:CGGTGGATACCGAACACCAT	GC(%):F:40.0;R:55.0	TM F:56;R:62	intron318	NA	NA	NA	NA	NA	NA	NA	NA	NA	NA	NA	NA	NA	NA	NA
Gorai.001G117200.1	Chr01	14071840	14072104	265	F:AGAGGTTTAGCTCGGTCTCT	R:GGAGAATGTCTCTGATCCTT	GC(%):F:50.0;R:45.0	TM F:60;R:58	intron319	CA_chr1	104385445	104385783	Cotton_A_09530	261	A07	17838207	17838545	Gh_A07G0953	261	D07	14428238	14428580	Gh_D07G1032	265
Gorai.001G117200.1	Chr01	14072585	14072830	246	F:AGTGCATGATCCACATCCAT	R:ATAGGCTTGCTCCTTTATCT	GC(%):F:45.0;R:40.0	TM F:58;R:56	intron320	CA_chr1	104386139	104386476	Cotton_A_09530	240	A07	17838901	17839238	Gh_A07G0953	240	D07	14428937	14429280	Gh_D07G1032	246
Gorai.001G117500.1	Chr01	14104088	14104967	880	F:GCGTGGAAGAGATATACACT	R:TATGCAGCATCTGTTTGGAT	GC(%):F:45.0;R:40.0	TM F:58;R:56	intron321	CA_chr1	104428945	104429915	Cotton_A_09533	882	A07	17872278	17873248	Gh_A07G0956	882	D07	14457725	14458693	Gh_D07G1035	880
Gorai.001G117600.2	Chr01	14185399	14185932	534	F:GGCATCAGCGCTTTGGCATT	R:TTGCTGCAGTCTTGTCATGT	GC(%):F:55.0;R:45.0	TM F:62;R:58	intron322	NA	NA	NA	NA	NA	NA	NA	NA	NA	NA	D07	14537381	14537982	Gh_D07G1036	531
Gorai.001G117600.2	Chr01	14186099	14186415	317	F:TAAGACAAGAGGTTTCTGCT	R:GGCAAGTCATCATCAATCAT	GC(%):F:40.0;R:40.0	TM F:56;R:56	intron323	CA_chr1	104530061	104530443	Cotton_A_09534	313	A07	17955025	17955407	Gh_A07G0957	313	D07	14538050	14538436	Gh_D07G1036	317
Gorai.001G118300.1	Chr01	14286822	14286910	89	F:ACCAAGTGACGCTTTCTATT	R:GTAGCAGCTCTCGCTCGTTT	GC(%):F:40.0;R:55.0	TM F:56;R:62	intron324	CA_chr1	104711688	104711842	Cotton_A_09541	91	A07	18130091	18130244	Gh_A07G0963	90	D07	14634718	14634870	Gh_D07G1042	89
Gorai.001G118300.1	Chr01	14287024	14287123	100	F:CTCCAAATTCAGAACTTGCT	R:TTGAGCTCTGAAGCACTGTT	GC(%):F:40.0;R:45.0	TM F:56;R:58	intron325	CA_chr1	104711914	104712060	Cotton_A_09541	99	A07	18130316	18130462	Gh_A07G0963	99	D07	14634942	14635086	Gh_D07G1042	97
Gorai.001G118500.1	Chr01	14303792	14303904	113	F:GTCCTGAATCTAGTGGACTT	R:GCTTCCAGGATCATACAAAT	GC(%):F:45.0;R:40.0	TM F:58;R:56	intron326	CA_chr1	104729314	104729477	Cotton_A_09544	111	A07	18147778	18147941	Gh_A07G0964	111	D07	14654495	14654662	Gh_D07G1044	115
Gorai.001G118500.1	Chr01	14304469	14305085	617	F:ATGGTTTATACTCCGCTCGT	R:CCGCAGATCAAGATTGTAGT	GC(%):F:45.0;R:45.0	TM F:58;R:58	intron327	CA_chr1	104729983	104730681	Cotton_A_09544	645	A07	18148447	18149145	Gh_A07G0964	645	D07	14655168	14655834	Gh_D07G1044	613
Gorai.001G119100.1	Chr01	14441474	14441631	158	F:CTGTTGGTACTCTGACATAT	R:GAACCACTGAGAGTAAGAAT	GC(%):F:40.0;R:40.0	TM F:56;R:56	intron328	CA_chr1	104973592	104973805	Cotton_A_09553	159	A07	18339959	18340172	Gh_A07G0971	159	D07	14797740	14797952	Gh_D07G1049	158
Gorai.001G119100.1	Chr01	14441800	14442036	237	F:AAGGTCCACTGATTGCAGCT	R:GCTTGAAACTGGCAACAATT	GC(%):F:50.0;R:40.0	TM F:60;R:56	intron329	CA_chr1	104973904	104974201	Cotton_A_09553	238	A07	18340271	18340568	Gh_A07G0971	238	D07	14798051	14798250	Gh_D07G1049	140
Gorai.001G119500.1	Chr01	14492890	14493184	295	F:ATCTACGTTGTTTCAGTGCT	R:TCTTGCAGCCTTGTTTCAGT	GC(%):F:40.0;R:45.0	TM F:56;R:58	intron330	CA_chr1	105071345	105071709	Cotton_A_09558	295	A07	18444025	18444389	Gh_A07G0975	295	D07	14851816	14852178	Gh_D07G1052	293
Gorai.001G119500.1	Chr01	14493931	14494038	108	F:CCGGTTCTTTGTTGATAAGT	R:AGAGCTTGAATATTGGTGGT	GC(%):F:40.0;R:40.0	TM F:56;R:56	intron331	CA_chr1	105072408	105072583	Cotton_A_09558	111	A07	18437667	18437838	Gh_A07G0974	107	D07	14852865	14853037	Gh_D07G1052	108
Gorai.001G119800.1	Chr01	14555698	14556101	404	F:CAGCCACAATGAAAGCTATT	R:GGCCTTTCCGCACTAAATAT	GC(%):F:40.0;R:45.0	TM F:56;R:58	intron332	CA_chr1	105132089	105132578	Cotton_A_09561	403	A07	18502951	18503440	Gh_A07G0977	403	D07	14910329	14910819	Gh_D07G1055	404
Gorai.001G119800.1	Chr01	14560094	14560821	728	F:CCTTGCAACTCCTTCATAAT	R:CAGAGTTTCGAGGACTAAAT	GC(%):F:40.0;R:40.0	TM F:56;R:56	intron333	CA_chr1	105136564	105137368	Cotton_A_09561	747	A07	18507417	18508221	Gh_A07G0977	747	D07	14914753	14915538	Gh_D07G1055	728
Gorai.001G120400.1	Chr01	14667437	14668004	568	F:AAAGGAGAAGTTGAGACCAT	R:CATCGCTAAGCTTAGAGTAT	GC(%):F:40.0;R:40.0	TM F:56;R:56	intron334	CA_chr1	105336608	105337266	Cotton_A_09570	578	A07	18682014	18682672	Gh_A07G0984	578	D07	15061683	15062340	Gh_D07G1061	577
Gorai.001G120700.1	Chr01	14719787	14720179	393	F:GCTTTCAAGAAGCATAGGAT	R:CAGGTTCTTCTGGCTCTCGT	GC(%):F:40.0;R:55.0	TM F:56;R:62	intron335	CA_chr1	105420503	105420956	Cotton_A_09572	399	A07	18771393	18771846	Gh_A07G0986	399	D07	15120323	15120761	Gh_D07G1064	384
Gorai.001G120700.1	Chr01	14720313	14720885	573	F:CTTCTGGCTGTATCTGATAT	R:GTAGAGTCTCATGTGAATGT	GC(%):F:40.0;R:40.0	TM F:56;R:56	intron336	CA_chr1	105421010	105421683	Cotton_A_09572	575	A07	18771900	18772573	Gh_A07G0986	575	D07	15120815	15121485	Gh_D07G1064	572
Gorai.001G122900.1	Chr01	15371570	15372077	508	F:TGGTTAACATTGGCTGGCCT	R:ATCTGCACCATATCGACAGT	GC(%):F:50.0;R:45.0	TM F:60;R:58	intron337	CA_chr1	106262661	106263164	Cotton_A_09600	457	A07	19557271	19557774	Gh_A07G1011	457	D07	15797107	15797662	Gh_D07G1087	509
Gorai.001G124800.1	Chr01	15563490	15563571	82	F:CCTTCATGTCTAGGTTTAGT	R:ATGCCAGGATCAAACCATTT	GC(%):F:40.0;R:40.0	TM F:56;R:56	intron338	CA_chr4	16800510	16800669	Cotton_A_35259	83	A07	19865961	19866119	Gh_A07G1028	82	D07	15972311	15972469	Gh_D07G1105	82
Gorai.001G125300.1	Chr01	15659120	15659231	112	F:TTCCAAGGATGGCGAAATCT	R:CAAAGCAAAGCGAAGAATCT	GC(%):F:45.0;R:40.0	TM F:58;R:56	intron339	CA_chr4	16919082	16919283	Cotton_A_35262	120	A07	19999716	19999913	Gh_A07G1032	116	D07	16075174	16075369	Gh_D07G1111	114
Gorai.001G125300.1	Chr01	15659672	15659778	107	F:TCATTCGTGGAAAGAATCGT	R:CAGGAACTTCAGCCTATATT	GC(%):F:40.0;R:40.0	TM F:56;R:56	intron340	CA_chr4	16919680	16919865	Cotton_A_35262	101	A07	20000310	20000495	Gh_A07G1032	101	D07	16075730	16075921	Gh_D07G1111	107
Gorai.001G126900.1	Chr01	15933979	15934460	482	F:CTTTCAACCAGTATCTGAGT	R:TATGTTGTGAAGGATGTCCT	GC(%):F:40.0;R:40.0	TM F:56;R:56	intron341	CA_chr8	4504605	4505127	Cotton_A_18840	475	A07	20430795	20431317	Gh_A07G1043	475	D07	16393418	16393944	Gh_D07G1124	479
Gorai.001G126900.1	Chr01	15935199	15935648	450	F:AGAGGTGATGGCTTTGGATT	R:TTGCTCATACTTCCAGCAAT	GC(%):F:45.0;R:40.0	TM F:58;R:56	intron342	CA_chr8	4503419	4503927	Cotton_A_18840	454	A07	20431995	20432503	Gh_A07G1043	454	D07	16394625	16395132	Gh_D07G1124	453
Gorai.001G127100.1	Chr01	16061798	16061908	111	F:GCCAAACTCTTTAGCAATCT	R:CGAATTCAGAAGCAGATAAC	GC(%):F:40.0;R:40.0	TM F:56;R:56	intron343	CA_chr1	58624739	58624908	Cotton_A_20508	110	A07	20678513	20678682	Gh_A07G1045	110	D07	16541862	16542031	Gh_D07G1126	110
Gorai.001G127100.1	Chr01	16067013	16067094	82	F:ACAGCCTTTAACATCAAGCT	R:CTACAAGGAAGGAGTCATTT	GC(%):F:40.0;R:40.0	TM F:56;R:56	intron344	CA_chr1	58629951	58630102	Cotton_A_20508	102	A07	20683848	20683983	Gh_A07G1045	86	D07	16547013	16547148	Gh_D07G1126	86
Gorai.001G127100.1	Chr01	16067855	16068466	612	F:GCATTGAACTGGTGCTGTGT	R:AGTTCAGTTTGGCAGTAGTT	GC(%):F:50.0;R:40.0	TM F:60;R:56	intron345	CA_chr1	58630817	58631520	Cotton_A_20508	628	A07	20684698	20685400	Gh_A07G1045	627	D07	16547863	16548547	Gh_D07G1126	609
Gorai.001G127100.1	Chr01	16068625	16068727	103	F:TGAGTCAGCAACATCCAAAT	R:CGTTGTCGGTGGTTATAAAT	GC(%):F:40.0;R:40.0	TM F:56;R:56	intron346	CA_chr1	58631555	58631747	Cotton_A_20508	102	A07	20685435	20685628	Gh_A07G1045	103	D07	16548582	16548775	Gh_D07G1126	103
Gorai.001G128400.1	Chr01	16273026	16273560	535	F:CTTCCACAAATCCATTGGTT	R:TTAATGAGGAACATCCTGGT	GC(%):F:40.0;R:40.0	TM F:56;R:56	intron347	CA_chr1	70317808	70318389	Cotton_A_13334	525	scaffold1895_A07	14089	14671	Gh_A07G2251	526	D07	16770820	16771382	Gh_D07G1140	506
Gorai.001G128400.1	Chr01	16275455	16275731	277	F:GCTTCCTGTCAAGGCTGCTT	R:CATATTCCTCCACATATCCT	GC(%):F:55.0;R:40.0	TM F:62;R:56	intron348	CA_chr1	70320247	70320607	Cotton_A_13334	290	scaffold1895_A07	11870	12230	Gh_A07G2251	275	D07	16773217	16773578	Gh_D07G1140	291
Gorai.001G130700.1	Chr01	16547216	16547291	76	F:CTTGGTGTCAAGCAAATGAT	R:TACCTAGCCTTCGAGTATTT	GC(%):F:40.0;R:40.0	TM F:56;R:56	intron349	CA_chr7	59199553	59199709	Cotton_A_28566	83	A07	21132021	21132171	Gh_A07G1066	77	D07	17054908	17055057	Gh_D07G1160	76
Gorai.001G132200.5	Chr01	16953699	16953797	99	F:TTGGTTGTTCTTCTCGCTTT	R:GAGAAAGACGATACGAACTT	GC(%):F:40.0;R:40.0	TM F:56;R:56	intron350	CA_chr1	71337044	71337232	Cotton_A_13289	98	A07	21799121	21799308	Gh_A07G1075	97	D07	17557860	17558050	Gh_D07G1173	100
Gorai.001G132600.1	Chr01	17013307	17013500	194	F:TTGACAGACAACGCAATCGT	R:ACACAGATGATGCCAAACTT	GC(%):F:45.0;R:40.0	TM F:58;R:56	intron351	CA_chr1	71441063	71441311	Cotton_A_13287	193	A07	21878616	21878864	Gh_A07G1079	193	D07	17613419	17613668	Gh_D07G1177	194
Gorai.001G134900.1	Chr01	17606386	17606466	81	F:AATGTCAAGGCGCTTCTGTT	R:GTGCCAGCTGTGAATAGATT	GC(%):F:45.0;R:45.0	TM F:58;R:58	intron352	CA_chr1	108794423	108794543	Cotton_A_23722	80	NA	NA	NA	NA	NA	D07	18212800	18212969	Gh_D07G1197	129
Gorai.001G135000.1	Chr01	17624195	17624351	157	F:CAGTTCTTCGGTAGTGATAT	R:ATGCCTTCCAACACTTTGAT	GC(%):F:40.0;R:40.0	TM F:56;R:56	intron353	CA_chr1	108760338	108760546	Cotton_A_23725	153	A07	22889891	22890099	Gh_A07G1099	153	D07	18232063	18232275	Gh_D07G1198	157
Gorai.001G135000.1	Chr01	17624480	17624587	108	F:GGTTCCATTTCCATCTGCAT	R:AAAGCAAGGAACCAAACTCT	GC(%):F:45.0;R:40.0	TM F:58;R:56	intron354	CA_chr1	108760086	108760267	Cotton_A_23725	106	A07	22890170	22890353	Gh_A07G1099	108	D07	18232346	18232543	Gh_D07G1198	122
Gorai.001G135000.1	Chr01	17624949	17625030	82	F:CACCATCCTCTTTAATCCAT	R:TTAACCGCCAGCCAGGTTCT	GC(%):F:40.0;R:55.0	TM F:56;R:62	intron355	CA_chr1	108759680	108759807	Cotton_A_23725	79	A07	22890632	22890762	Gh_A07G1099	82	D07	18232826	18232955	Gh_D07G1198	81
Gorai.001G135900.1	Chr01	17743167	17743795	629	F:ACGAAGCCAACATAATGCAT	R:GATCTCCAAGTCGAATCATT	GC(%):F:40.0;R:40.0	TM F:56;R:56	intron356	CA_chr1	108595777	108596459	Cotton_A_23732	628	A07	23052997	23053679	Gh_A07G1104	628	D07	18365994	18366677	Gh_D07G1205	629
Gorai.001G136000.1	Chr01	17767169	17767243	75	F:TCTCGAGTCCACCATCATTT	R:AATTCTGCGGATACGGCATT	GC(%):F:45.0;R:45.0	TM F:58;R:58	intron357	CA_chr1	108560465	108560754	Cotton_A_23733	243	A07	23092604	23092725	Gh_A07G1105	75	D07	18386648	18386769	Gh_D07G1206	75
Gorai.001G137100.1	Chr01	17992260	17992493	234	F:GCAGCTGTATTACCACCGTT	R:GTTCATCTATCTGACAGCAT	GC(%):F:50.0;R:40.0	TM F:60;R:56	intron358	CA_chr1	108337116	108337402	Cotton_A_23746	225	A07	23367266	23367553	Gh_A07G1115	226	D07	18595254	18595549	Gh_D07G1220	234
Gorai.001G137100.1	Chr01	17995077	17995609	533	F:CGAACATCAATGCAGCAGCT	R:TTCTGTTGCAACAGCAAACT	GC(%):F:50.0;R:40.0	TM F:60;R:56	intron359	CA_chr1	108334009	108334581	Cotton_A_23746	522	A07	23370087	23370659	Gh_A07G1115	522	D07	18598070	18598648	Gh_D07G1220	528
Gorai.001G137100.3	Chr01	17992260	17992502	243	F:GCAGCTGTATTACCACCGTT	R:GTTCATCTATCTGACAGCAT	GC(%):F:50.0;R:40.0	TM F:60;R:56	intron360	CA_chr1	108337116	108337402	Cotton_A_23746	225	A07	23367266	23367553	Gh_A07G1115	226	D07	18595254	18595549	Gh_D07G1220	234
Gorai.001G137900.1	Chr01	18219005	18219172	168	F:TCCACCAGCTCTTTAAGTTT	R:CATTTGGTGACTTCACAGCC	GC(%):F:40.0;R:50.0	TM F:56;R:60	intron361	CA_chr1	92551717	92551926	Cotton_A_30000	155	A07	23735910	23736133	Gh_A07G1122	169	D07	18799989	18800208	Gh_D07G1227	165
Gorai.001G137900.1	Chr01	18219332	18219417	86	F:GGTGTTCCTCCAAGCCAAAT	R:TTGGACTGGTTGGTGATGGT	GC(%):F:50.0;R:50.0	TM F:60;R:60	intron362	CA_chr1	92551462	92551603	Cotton_A_30000	87	A07	23736247	23736388	Gh_A07G1122	87	D07	18800322	18800462	Gh_D07G1227	86
Gorai.001G137900.1	Chr01	18219535	18219796	262	F:CACCACAGAATCATTGTACT	R:AGCGTGTCAGATCCGTCTTT	GC(%):F:40.0;R:50.0	TM F:56;R:60	intron363	CA_chr1	92551040	92551409	Cotton_A_30000	314	A07	23736441	23736810	Gh_A07G1122	314	D07	18800515	18800885	Gh_D07G1227	315
Gorai.001G137900.1	Chr01	18222821	18223185	365	F:TGGCTCTGTTGTACTGGTTT	R:CTGTTATTACAGCTGTCTCT	GC(%):F:45.0;R:40.0	TM F:58;R:56	intron364	CA_chr1	92547653	92548074	Cotton_A_30000	366	A07	23739772	23740191	Gh_A07G1122	364	D07	18803846	18804260	Gh_D07G1227	359
Gorai.001G138000.1	Chr01	18240149	18240237	89	F:CAGCAAACTCCTCATAACTT	R:TTATGCATGATGTGGACACT	GC(%):F:40.0;R:40.0	TM F:56;R:56	intron365	CA_chr1	92530696	92530838	Cotton_A_30001	86	A07	23758421	23758563	Gh_A07G1123	86	D07	18817778	18817923	Gh_D07G1228	89
Gorai.001G138000.1	Chr01	18240945	18241034	90	F:GTGTTGTAACCACGGATGTT	R:CTTACTGCTCAGGAAGTGCT	GC(%):F:45.0;R:50.0	TM F:58;R:60	intron366	CA_chr1	92529904	92530034	Cotton_A_30001	89	A07	23759225	23759356	Gh_A07G1123	90	D07	18818585	18818716	Gh_D07G1228	90
Gorai.001G138000.1	Chr01	18241188	18241426	239	F:GAATAATTGCCTCCGCCACT	R:GCCGGAGTTATCCTTTATAT	GC(%):F:50.0;R:40.0	TM F:60;R:56	intron367	CA_chr1	92529493	92529805	Cotton_A_30001	228	A07	23759455	23759772	Gh_A07G1123	233	D07	18818815	18819138	Gh_D07G1228	239
Gorai.001G138000.1	Chr01	18241779	18242256	478	F:CGATGCATGACTCCATGTTT	R:AGACCATTGTCGAAGTTGTT	GC(%):F:45.0;R:40.0	TM F:58;R:56	intron368	CA_chr1	92528694	92529221	Cotton_A_30001	476	A07	23760044	23760572	Gh_A07G1123	477	D07	18819410	18819939	Gh_D07G1228	478
Gorai.001G139100.1	Chr01	18490163	18490642	480	F:TGCCATTTCTTGAGAACCTT	R:ATGGTGCATATGCTGGATAT	GC(%):F:40.0;R:40.0	TM F:56;R:56	intron369	CA_chr1	92201857	92202398	Cotton_A_30011	459	A07	24045796	24046337	Gh_A07G1130	459	D07	18867094	18867635	Gh_D07G1230	459
Gorai.001G139100.1	Chr01	18497491	18498091	601	F:CCAGTGATCTTGTTGCGAAT	R:ACCTCAACTCTTGCTTTGCT	GC(%):F:45.0;R:45.0	TM F:58;R:58	intron370	CA_chr1	92194220	92195138	Cotton_A_30011	849	A07	24053054	24053968	Gh_A07G1130	845	D07	18874403	18875320	Gh_D07G1230	848
Gorai.001G139200.1	Chr01	18539784	18540252	469	F:GCTTGCACAGTCCTTAGGAT	R:GTTGCTTGTGGAACTCCATT	GC(%):F:50.0;R:45.0	TM F:60;R:58	intron371	CA_chr1	92140457	92140980	Cotton_A_30012	480	A07	24108225	24108749	Gh_A07G1131	481	D07	18913751	18914263	Gh_D07G1231	469
Gorai.001G140300.1	Chr01	18966562	18966863	302	F:TGTGACGTTGACTGCCTCTT	R:CCAGATTGGTATCCTCAAAT	GC(%):F:50.0;R:40.0	TM F:60;R:56	intron372	CA_chr1	55628541	55628912	Cotton_A_23586	299	A07	24978230	24978601	Gh_A07G1141	299	D07	19322852	19323226	Gh_D07G1237	302
Gorai.001G140800.1	Chr01	19044713	19044819	107	F:ATGTTATCCTTGCAACAGCT	R:CTTCATCAGCGGTACCGATT	GC(%):F:40.0;R:50.0	TM F:56;R:60	intron373	CA_chr1	55521813	55521985	Cotton_A_23581	128	A07	25070858	25071001	Gh_A07G1145	99	D07	19471784	19471927	Gh_D07G1243	99
Gorai.001G141400.1	Chr01	19113380	19113767	388	F:TGCCTCAATGCAGAGTTATT	R:AGAGAACCTGTGGCGAATGT	GC(%):F:40.0;R:50.0	TM F:56;R:60	intron374	CA_chr12	87634515	87634956	Cotton_A_26235	383	A07	25153655	25154097	Gh_A07G1150	384	NA	NA	NA	NA	NA
Gorai.001G141400.1	Chr01	19114555	19114633	79	F:CTTCCTTGAACATGGACGGT	R:ACCGTAGTAGCCGTTCTCAT	GC(%):F:50.0;R:50.0	TM F:60;R:60	intron375	CA_chr12	87635684	87635812	Cotton_A_26235	80	A07	25154825	25154952	Gh_A07G1150	79	D07	19555454	19555581	Gh_D07G1247	79
Gorai.001G141400.1	Chr01	19114796	19115104	309	F:GAGAACTGTTGCGAATTTCT	R:TCCTTGTTACAGATGGAAGT	GC(%):F:40.0;R:40.0	TM F:56;R:56	intron376	CA_chr12	87635930	87636286	Cotton_A_26235	321	A07	25155070	25155426	Gh_A07G1150	321	D07	19555699	19556049	Gh_D07G1247	297
Gorai.001G141400.1	Chr01	19115284	19115395	112	F:GTCAGGTCTTTAGGTCCAGT	R:TGCATATGGTCAGACAGGAT	GC(%):F:50.0;R:45.0	TM F:60;R:58	intron377	CA_chr12	87636418	87636588	Cotton_A_26235	111	A07	25155558	25155728	Gh_A07G1150	111	D07	19556181	19556351	Gh_D07G1247	111
Gorai.001G141400.1	Chr01	19117766	19118125	360	F:CGGCTTCGTACCTTCTTGAT	R:CGCTCCAAAGATCTTGATTT	GC(%):F:50.0;R:40.0	TM F:60;R:56	intron378	CA_chr12	87638881	87639303	Cotton_A_26235	356	A07	25158022	25158444	Gh_A07G1150	356	D07	19558658	19559082	Gh_D07G1247	358
Gorai.001G144500.1	Chr01	19617687	19617925	239	F:CTGATAATTCACCGCATTCT	R:AGTTGTCTCTTCCTTTCCAT	GC(%):F:40.0;R:40.0	TM F:56;R:56	intron379	CA_chr1	18792668	18792977	Cotton_A_26373	227	A07	25859724	25860033	Gh_A07G1174	227	D07	20003507	20003828	Gh_D07G1274	239
Gorai.001G144800.1	Chr01	19643831	19644715	885	F:TGATCCACCTATTGTGAACT	R:TAAGAACCATGGATCGTCTT	GC(%):F:40.0;R:40.0	TM F:56;R:56	intron380	CA_chr1	18856204	18857156	Cotton_A_26376	867	A07	25890886	25891827	Gh_A07G1177	889	D07	20033018	20033943	Gh_D07G1277	873
Gorai.001G145000.2	Chr01	19693576	19693951	376	F:TCTAGCTCCATCATTACCAT	R:GACCGTGTACTTGAGGATCT	GC(%):F:40.0;R:50.0	TM F:56;R:60	intron381	NA	NA	NA	NA	NA	A07	25950573	25952018	Gh_A07G1179	1374	D07	20078242	20078689	Gh_D07G1279	376
Gorai.001G145200.8	Chr01	19710535	19710762	228	F:CTCCACATGTTTCAGTCAAT	R:CCTTTGTTGTCCAAGGCTAT	GC(%):F:40.0;R:45.0	TM F:56;R:58	intron382	CA_chr1	22242031	22242307	Cotton_A_24965	235	A07	25967716	25967992	Gh_A07G1181	235	D07	20095144	20095413	Gh_D07G1281	228
Gorai.001G145200.8	Chr01	19712121	19712301	181	F:TACACATCATCCACTGTCAT	R:GCAACATTTGTATGTGGAGT	GC(%):F:40.0;R:40.0	TM F:56;R:56	intron383	CA_chr1	22243640	22243893	Cotton_A_24965	183	A07	25969325	25969578	Gh_A07G1181	183	D07	20096719	20096970	Gh_D07G1281	181
Gorai.001G146200.1	Chr01	19894852	19895187	336	F:TGTTGCTGAATCCGATGTAT	R:GGTGGATTCAACACATGGAT	GC(%):F:40.0;R:45.0	TM F:56;R:58	intron384	NA	NA	NA	NA	NA	NA	NA	NA	NA	NA	D07	20289683	20290080	Gh_D07G1289	316
Gorai.001G146600.1	Chr01	19922130	19922204	75	F:AAGCTTGTGGCGTATGGATT	R:TTCTCCTGAAATGGCACATT	GC(%):F:45.0;R:40.0	TM F:58;R:56	intron385	CA_chr1	22451783	22451916	Cotton_A_24978	76	NA	NA	NA	NA	NA	D07	20323790	20323922	Gh_D07G1293	75
Gorai.001G146600.1	Chr01	19923557	19923689	133	F:GTTCAGATCTTTCTGACGTT	R:GGCTTCCACTCCATTTGCAT	GC(%):F:40.0;R:50.0	TM F:56;R:60	intron386	CA_chr1	22453197	22453418	Cotton_A_24978	130	A07	26239136	26239360	Gh_A07G1191	133	D07	20325203	20325427	Gh_D07G1293	133
Gorai.001G147400.6	Chr01	20218660	20218957	298	F:CCTTTGGTTATCATGCTCCT	R:CATCGCTCTTGGCATTTAAT	GC(%):F:45.0;R:40.0	TM F:58;R:56	intron387	CA_chr12	124037972	124038328	Cotton_A_14068	297	A07	26679310	26679667	Gh_A07G1197	298	D07	20630059	20630416	Gh_D07G1297	298
Gorai.001G147900.1	Chr01	20254316	20254958	643	F:GACATTATGGTACTCGCCAT	R:GGTCAACTATTAATGGCGTT	GC(%):F:45.0;R:40.0	TM F:58;R:56	intron388	CA_chr12	123925275	123926000	Cotton_A_14073	634	A07	26759845	26760563	Gh_A07G1198	624	D07	20663916	20664644	Gh_D07G1299	634
Gorai.001G148800.1	Chr01	20468537	20469453	917	F:CTTGCTGTCAGCGAAGTTGT	R:GGCAAGCTTTGCTGTCCAAT	GC(%):F:50.0;R:50.0	TM F:60;R:60	intron389	CA_chr12	123663773	123664777	Cotton_A_14081	931	A07	26994659	26995659	Gh_A07G1207	927	D07	20883952	20884944	Gh_D07G1308	919
Gorai.001G148800.1	Chr01	20469622	20470397	776	F:CATGTTTGAAGGAACATGGT	R:GCTTCTTCGCCTTCATATTT	GC(%):F:40.0;R:40.0	TM F:56;R:56	intron390	CA_chr12	123662899	123663655	Cotton_A_14081	694	A07	26995777	26996539	Gh_A07G1207	700	D07	20885062	20885868	Gh_D07G1308	744
Gorai.001G149300.2	Chr01	20491643	20491751	109	F:GCCTCATGTTTCGGATAAAT	R:GCTGATGTTACCAAAGACTT	GC(%):F:40.0;R:40.0	TM F:56;R:56	intron391	CA_chr12	123614077	123614251	Cotton_A_14087	116	A07	27039447	27039621	Gh_A07G1212	116	D07	20919703	20919870	Gh_D07G1312	109
Gorai.001G150400.1	Chr01	20837604	20837700	97	F:GTTCCTAAAGTTCCACTAGT	R:CTCGCGAATAACTTCAGCTT	GC(%):F:40.0;R:45.0	TM F:56;R:58	intron392	CA_chr12	122872025	122872168	Cotton_A_14097	96	A07	27652531	27652674	Gh_A07G1222	96	D07	21224466	21224611	Gh_D07G1325	98
Gorai.001G150400.1	Chr01	20837815	20838564	750	F:GTGGCTGCGCGAGTTTGAAT	R:AGCAGAATTTGAGCTGTCAT	GC(%):F:55.0;R:40.0	TM F:62;R:56	intron393	CA_chr12	122871152	122871959	Cotton_A_14097	751	A07	27652740	27653547	Gh_A07G1222	751	D07	21224677	21225483	Gh_D07G1325	750
Gorai.001G150400.1	Chr01	20838776	20838917	142	F:ACCGCTTCTCCTGTTAACTT	R:CAGAATCCAGTTTGCTTTCT	GC(%):F:45.0;R:40.0	TM F:58;R:56	intron394	CA_chr12	122870782	122870994	Cotton_A_14097	125	A07	27653705	27653917	Gh_A07G1222	125	D07	21225641	21225870	Gh_D07G1325	142
Gorai.001G150400.1	Chr01	20839649	20839919	271	F:GAGATTGAGGAAGGAGAGCT	R:TGATCACATCCACATGCTCT	GC(%):F:50.0;R:45.0	TM F:60;R:58	intron395	CA_chr12	122869800	122870147	Cotton_A_14097	281	A07	27654552	27654899	Gh_A07G1222	281	D07	21226628	21226973	Gh_D07G1325	55
Gorai.001G150400.1	Chr01	20840093	20840189	97	F:TGGCTGCTTTAGTTCTTCCT	R:AACTCAGAGACGGAAGCTCT	GC(%):F:45.0;R:50.0	TM F:58;R:60	intron396	CA_chr12	122869536	122869682	Cotton_A_14097	96	A07	27655017	27655163	Gh_A07G1222	96	D07	21227091	21227238	Gh_D07G1326	97
Gorai.001G150400.1	Chr01	20840884	20840973	90	F:ACTGCTCTCAGCTTCCTAGT	R:CTCAGGACGAAGTATTGAAT	GC(%):F:50.0;R:40.0	TM F:60;R:56	intron397	CA_chr12	122868761	122868894	Cotton_A_14097	87	A07	27655805	27655938	Gh_A07G1222	87	D07	21227881	21228017	Gh_D07G1326	90
Gorai.001G150400.1	Chr01	20841125	20841212	88	F:TGTGCAGTTCTATGCGTCTT	R:TCTTGCAAGCAGCCAAACAT	GC(%):F:45.0;R:45.0	TM F:58;R:58	intron398	CA_chr12	122868519	122868660	Cotton_A_14097	76	A07	27656039	27656180	Gh_A07G1222	76	D07	21228118	21228259	Gh_D07G1326	88
Gorai.001G150400.1	Chr01	20841396	20842133	738	F:GAAGGTGTAGCAGATATACT	R:CAACACCATCTCTTCCAGAT	GC(%):F:40.0;R:45.0	TM F:56;R:58	intron399	CA_chr12	122867627	122868384	Cotton_A_14097	700	A07	27656315	27657070	Gh_A07G1222	698	D07	21228394	21229167	Gh_D07G1326	716
Gorai.001G150400.1	Chr01	20843206	20843532	327	F:GCTCATATGCCGATTACTAT	R:GCAGCTCAACTCAACACCAT	GC(%):F:40.0;R:50.0	TM F:56;R:60	intron400	CA_chr12	122866240	122866616	Cotton_A_14097	207	A07	27658081	27658457	Gh_A07G1222	327	D07	21230178	21230554	Gh_D07G1326	327
Gorai.001G150400.1	Chr01	20843919	20843999	81	F:AGAGCATGCTTCTTGCAATT	R:AGAAGCAGCAGTCAAAGCTT	GC(%):F:40.0;R:45.0	TM F:56;R:58	intron401	CA_chr12	122865767	122865937	Cotton_A_14097	82	A07	27658760	27658930	Gh_A07G1222	82	D07	21230857	21231024	Gh_D07G1326	79
Gorai.001G150400.1	Chr01	20845207	20845297	91	F:ACGTGACACTGCAGTTGTCT	R:AATGTCTCTGGAGTCACCAT	GC(%):F:50.0;R:45.0	TM F:60;R:58	intron402	CA_chr12	122864435	122864611	Cotton_A_14097	108	A07	27660086	27660262	Gh_A07G1222	108	D07	21232175	21232334	Gh_D07G1326	91
Gorai.001G151000.1	Chr01	20975125	20975330	206	F:GGTTTCTCTTTCCTTTCTGT	R:GATGATGTAGATGCAGCTTT	GC(%):F:40.0;R:40.0	TM F:56;R:56	intron403	CA_chr8	101425051	101425333	Cotton_A_36065	182	A07	27939606	27939888	Gh_A07G1228	218	D07	21381447	21381717	Gh_D07G1332	206
Gorai.001G153200.1	Chr01	21459188	21460082	895	F:GTCAATCTCGCTCACTTCCT	R:CAGTGAAAGAAGTGGTATGT	GC(%):F:50.0;R:40.0	TM F:60;R:56	intron404	CA_chr1	19276885	19277797	Cotton_A_32289	869	A07	28633478	28634398	Gh_A07G1247	877	D07	21918010	21918943	Gh_D07G1356	890
Gorai.001G153600.1	Chr01	21560138	21560685	548	F:TCCTAGAGTTGCTGAGACTT	R:CTCGTCAAGTTGCATAGCTT	GC(%):F:45.0;R:45.0	TM F:58;R:58	intron405	CA_chr1	81241147	81241755	Cotton_A_31053	542	A07	28737363	28737971	Gh_A07G1250	542	D07	22020853	22021492	Gh_D07G1361	573
Gorai.001G153700.1	Chr01	21587799	21588002	204	F:TGTGCTTCCAGCACACCATT	R:GTCTCCGTAACTTCCTCTAT	GC(%):F:50.0;R:45.0	TM F:60;R:58	intron406	NA	NA	NA	NA	NA	NA	NA	NA	NA	NA	D07	22046573	22046838	Gh_D07G1362	204
Gorai.001G153900.1	Chr01	21594335	21594423	89	F:ACAGCACGACCAACCGCAAT	R:CTTCAACCAGAAGTCGTACT	GC(%):F:55.0;R:45.0	TM F:62;R:58	intron407	CA_chr1	81285561	81285708	Cotton_A_31049	90	A07	28858129	28858276	Gh_A07G1254	90	D07	22081180	22081326	Gh_D07G1364	89
Gorai.001G154100.1	Chr01	21628252	21628363	112	F:TTTGGATCCTTGCAGAACTT	R:CAAGACTTCTGCGTAGCCAT	GC(%):F:40.0;R:50.0	TM F:56;R:60	intron408	CA_chr13	137615507	137615686	Cotton_A_32393	106	A07	28935490	28935669	Gh_A07G1256	106	D07	22119321	22119506	Gh_D07G1366	112
Gorai.001G154800.1	Chr01	21687051	21687228	178	F:GCACTTAGGAAAGATGCTTT	R:CCAGGTATTCGAGACTTTAT	GC(%):F:40.0;R:40.0	TM F:56;R:56	intron409	CA_chr13	137673708	137673948	Cotton_A_32398	181	A07	28982685	28982927	Gh_A07G1262	183	NA	NA	NA	NA	NA
Gorai.001G154800.1	Chr01	21688386	21689087	702	F:ATTCCTATCTTCGACGAGTT	R:ACGTATTGCAGGACAGTGCT	GC(%):F:40.0;R:50.0	TM F:56;R:60	intron410	CA_chr13	137675055	137675844	Cotton_A_32398	747	A07	28984034	28984824	Gh_A07G1262	748	D07	22175167	22175884	Gh_D07G1373	675
Gorai.001G155400.1	Chr01	21813344	21813692	349	F:CCGTTCTCTGATTGAAACTT	R:GGACCTACATGCCTAATCCT	GC(%):F:40.0;R:50.0	TM F:56;R:60	intron411	CA_chr1	35433342	35433734	Cotton_A_34313	352	A07	29388006	29388398	Gh_A07G1268	352	D07	22300003	22300392	Gh_D07G1379	349
Gorai.001G155400.1	Chr01	21816113	21816598	486	F:GCAAATGCACTGCGTATCCT	R:ATCTTGGACGTAGTGTTAGT	GC(%):F:50.0;R:40.0	TM F:60;R:56	intron412	CA_chr1	35436107	35436651	Cotton_A_34313	490	A07	29390771	29391315	Gh_A07G1268	490	D07	22302765	22303309	Gh_D07G1379	490
Gorai.001G155400.1	Chr01	21816776	21816887	112	F:GTAATAACTCTCCACCATCT	R:TCGTTCGCTTCCAGACATAT	GC(%):F:40.0;R:45.0	TM F:56;R:58	intron413	CA_chr1	35436769	35436949	Cotton_A_34313	122	A07	29391433	29391599	Gh_A07G1268	108	D07	22303427	22303591	Gh_D07G1379	106
Gorai.001G156300.1	Chr01	22115511	22115774	264	F:CGGTTCACAATTCTCAGTTT	R:TGTTTACAAATGTGGTGGCT	GC(%):F:40.0;R:40.0	TM F:56;R:56	intron414	CA_chr12	100829471	100829796	Cotton_A_32023	265	A07	29867109	29867434	Gh_A07G1278	265	NA	NA	NA	NA	NA
Gorai.001G157400.1	Chr01	22589643	22589968	326	F:TGCGAGATCTCTTACACTCT	R:TCGAGTCGCTTGCCTTCAGT	GC(%):F:45.0;R:55.0	TM F:58;R:62	intron415	CA_chr1	69575221	69575655	Cotton_A_32704	344	A07	30459773	30460205	Gh_A07G1286	342	D07	23027949	23028381	Gh_D07G1400	342
Gorai.001G158300.1	Chr01	22728929	22729572	644	F:CCGTTACTCTTAGAGGAAAT	R:CGATCTAGGAATGAGTACAT	GC(%):F:40.0;R:40.0	TM F:56;R:56	intron416	CA_chr1	68519901	68520593	Cotton_A_33215	650	A07	30727643	30728333	Gh_A07G1293	648	D07	23157072	23157760	Gh_D07G1407	646
Gorai.001G158500.1	Chr01	22745358	22745822	465	F:ATGGAGCTAAAGTTGCTGTT	R:CCTTAAATTCCTTCTCAGCT	GC(%):F:40.0;R:40.0	TM F:56;R:56	intron417	CA_chr1	68548414	68548953	Cotton_A_33213	474	A07	30744395	30744935	Gh_A07G1296	475	D07	23173086	23174031	Gh_D07G1409	880
Gorai.001G158500.1	Chr01	22746404	22746561	158	F:TATGTGACAACTCGTGTGAT	R:AGCATATTCTGGAGCAACAT	GC(%):F:40.0;R:40.0	TM F:56;R:56	intron418	CA_chr1	68549477	68549689	Cotton_A_33213	159	A07	30743170	30743382	Gh_A07G1295	159	D07	23174555	23174766	Gh_D07G1409	158
Gorai.001G159200.1	Chr01	22933867	22933953	87	F:CTCTGGTCTTTGAATGAAGT	R:ACAGGAGGCCTTCACTCGAT	GC(%):F:40.0;R:55.0	TM F:56;R:62	intron419	CA_chr1	68775418	68775548	Cotton_A_33206	85	A07	30965205	30965335	Gh_A07G1301	85	D07	23390871	23391002	Gh_D07G1411	86
Gorai.001G159200.1	Chr01	22935464	22935828	365	F:TCTGGACTGAGACCTGGTTT	R:CATTGTTTAGAGTGGCTTCT	GC(%):F:50.0;R:40.0	TM F:60;R:56	intron420	CA_chr1	68777001	68777446	Cotton_A_33206	361	A07	30966785	30967234	Gh_A07G1301	365	D07	23392467	23393118	Gh_D07G1411	567
Gorai.001G159200.1	Chr01	22935942	22936486	545	F:ACGCAAAGCCTCCTCGCTTT	R:CATTGCCTACTTCGGCACCT	GC(%):F:55.0;R:55.0	TM F:62;R:62	intron421	CA_chr1	68777483	68778086	Cotton_A_33206	550	A07	30967271	30967874	Gh_A07G1301	550	D07	23393155	23393753	Gh_D07G1411	545
Gorai.001G159200.1	Chr01	22938777	22939141	365	F:CAGTGTCCTCCATTGTATAT	R:CATTCGTACTGTCTCCTTAT	GC(%):F:40.0;R:40.0	TM F:56;R:56	intron422	CA_chr1	68780330	68780743	Cotton_A_33206	364	A07	30970118	30970531	Gh_A07G1301	364	D07	23395997	23396410	Gh_D07G1411	364
Gorai.001G159200.1	Chr01	22940512	22940605	94	F:CAAATTCTCGCCTTCTCGCT	R:TTTCGAGCTATGGAGTTCCT	GC(%):F:50.0;R:45.0	TM F:60;R:58	intron423	CA_chr1	68782010	68782193	Cotton_A_33206	93	A07	30971804	30971987	Gh_A07G1301	93	D07	23397675	23397859	Gh_D07G1411	94
Gorai.001G168400.1	Chr01	23917441	23918215	775	F:TCATTCAAGTTCTGACCAGT	R:TGGATGCATCTTCTGAGTTT	GC(%):F:40.0;R:40.0	TM F:56;R:56	intron424	CA_chr1	53164386	53165209	Cotton_A_34328	772	A07	31604868	31605668	Gh_A07G1307	749	D07	23741441	23742267	Gh_D07G1419	775
Gorai.001G168700.1	Chr01	24035072	24035240	169	F:GCTGCTGTTGCTGCAAGGTT	R:CTGCAATCCTAACTTCTTCT	GC(%):F:55.0;R:40.0	TM F:62;R:56	intron425	CA_chr1	138643612	138643833	Cotton_A_32723	164	A07	31850312	31850533	Gh_A07G1308	185	D07	23858492	23858715	Gh_D07G1421	187
Gorai.001G168700.1	Chr01	24036607	24037237	631	F:AAAGGCGTTTGCTTCTTACT	R:CCAGAGTTCTTTCAAGTCAT	GC(%):F:40.0;R:40.0	TM F:56;R:56	intron426	CA_chr1	138641638	138642319	Cotton_A_32723	626	A07	31848324	31849005	Gh_A07G1308	626	D07	23860016	23860706	Gh_D07G1421	635
Gorai.001G168700.1	Chr01	24039743	24040433	691	F:GCTAAGATGTCTGATCTCAT	R:CTGAAGCTTGCTAATCACAT	GC(%):F:40.0;R:40.0	TM F:56;R:56	intron427	CA_chr1	138638449	138639183	Cotton_A_32723	678	A07	31845135	31845869	Gh_A07G1308	678	D07	23863161	23863908	Gh_D07G1421	691
Gorai.001G168900.1	Chr01	24065638	24066063	426	F:GCTGCGTAAGGAAGAAAGCT	R:GGTCTTTCTGTAACAACAGT	GC(%):F:50.0;R:40.0	TM F:60;R:56	intron428	NA	NA	NA	NA	NA	A07	31896792	31897273	Gh_A07G1310	415	D07	23878774	23879275	Gh_D07G1422	435
Gorai.001G168900.1	Chr01	24066202	24066658	457	F:GATTCAGTCAGGTTGAACTT	R:CATGGATGCCTACATACTAT	GC(%):F:40.0;R:40.0	TM F:56;R:56	intron429	CA_chr1	138695399	138695921	Cotton_A_32725	471	A07	31897359	31897881	Gh_A07G1310	471	D07	23879361	23879869	Gh_D07G1422	457
Gorai.001G168900.1	Chr01	24067443	24067860	418	F:AGGTTGTTCATCGCTGGCAT	R:CAAGATTTGGACTGCCATTT	GC(%):F:50.0;R:40.0	TM F:60;R:56	intron430	CA_chr1	138696652	138697154	Cotton_A_32725	400	A07	31898611	31899114	Gh_A07G1310	419	D07	23880599	23881104	Gh_D07G1422	421
Gorai.001G169100.1	Chr01	24080065	24080957	893	F:AGAGACCTGGTTGTTCTAAT	R:CACCAACATACTCATTGTCT	GC(%):F:40.0;R:40.0	TM F:56;R:56	intron431	CA_chr1	138719630	138720603	Cotton_A_32727	890	A07	31920672	31921659	Gh_A07G1311	904	D07	23893190	23894180	Gh_D07G1424	907
Gorai.001G169100.1	Chr01	24081367	24081990	624	F:GCTTCTGCCATCCTCATAAT	R:CACAAACCATCTTGAAGAGT	GC(%):F:45.0;R:40.0	TM F:58;R:56	intron432	CA_chr1	138720927	138721601	Cotton_A_32727	620	A07	31921981	31922655	Gh_A07G1311	620	D07	23894504	23895177	Gh_D07G1424	619
Gorai.001G169100.1	Chr01	24082436	24082563	128	F:ATTGAGCAAGAGAAGCTACT	R:CAGCTCCTACTTGTAGAAAT	GC(%):F:40.0;R:40.0	TM F:56;R:56	intron433	CA_chr1	138722002	138722188	Cotton_A_32727	129	A07	31923056	31923242	Gh_A07G1311	129	D07	23895578	23895763	Gh_D07G1424	128
Gorai.001G169200.1	Chr01	24087382	24087539	158	F:AGGTTCGGATGCCTCAATTT	R:CAGGATTCCAATGAATTCCT	GC(%):F:45.0;R:40.0	TM F:58;R:56	intron434	CA_chr1	138726997	138727217	Cotton_A_32728	159	A07	31928051	31928271	Gh_A07G1312	159	D07	23900565	23900785	Gh_D07G1425	159
Gorai.001G169200.1	Chr01	24089050	24089155	106	F:TCTCAGACATCAGCCACATT	R:AGCAGCTGATGAGCACTTCT	GC(%):F:45.0;R:50.0	TM F:58;R:60	intron435	CA_chr1	138728681	138728826	Cotton_A_32728	99	A07	31929735	31929880	Gh_A07G1312	99	D07	23902246	23902398	Gh_D07G1425	106
Gorai.001G170100.1	Chr01	24331258	24331469	212	F:GCACTATTCTTAGCACCAAT	R:TGCTAATAGCTCCAAGTCAT	GC(%):F:40.0;R:40.0	TM F:56;R:56	intron436	CA_chr1	138563174	138563450	Cotton_A_24106	211	A07	32352210	32352486	Gh_A07G1321	211	D07	24145541	24145818	Gh_D07G1431	212
Gorai.001G170100.1	Chr01	24331882	24331968	87	F:GCTTACATTACACCTGATGT	R:GCACCAATACAGAGAACTTT	GC(%):F:40.0;R:40.0	TM F:56;R:56	intron437	CA_chr1	138562664	138562827	Cotton_A_24106	78	A07	32352833	32352996	Gh_A07G1321	78	D07	24146165	24146337	Gh_D07G1431	87
Gorai.001G170100.2	Chr01	24331846	24331968	123	F:CTTGTGCTGAACAACTACTT	R:GCACCAATACAGAGAACTTT	GC(%):F:40.0;R:40.0	TM F:56;R:56	intron438	CA_chr1	138562664	138562868	Cotton_A_24106	78	A07	32352792	32352996	Gh_A07G1321	78	D07	24146124	24146337	Gh_D07G1431	87
Gorai.001G171000.1	Chr01	24526299	24526702	404	F:CTACTCTGATTTGCGTTCAT	R:AGATCATGGCAACTGCGTCT	GC(%):F:40.0;R:50.0	TM F:56;R:60	intron439	CA_chr1	138103950	138104416	Cotton_A_24123	407	A07	32815971	32816433	Gh_A07G1332	403	D07	24290857	24291319	Gh_D07G1441	403
Gorai.001G171000.1	Chr01	24527071	24527144	74	F:AGCTTTAACATGCTTCGCCT	R:TCCTCATGTCCTCCACTGTT	GC(%):F:45.0;R:50.0	TM F:58;R:60	intron440	CA_chr1	138103502	138103655	Cotton_A_24123	78	NA	NA	NA	NA	NA	D07	24291614	24291763	Gh_D07G1441	74
Gorai.001G171000.1	Chr01	24527320	24528311	992	F:CTCGTCGTATTCTACATGTT	R:GCAAGATATGCCTAATGGAT	GC(%):F:40.0;R:40.0	TM F:56;R:56	intron441	CA_chr1	138102361	138103398	Cotton_A_24123	977	A07	32816985	32818015	Gh_A07G1332	970	D07	24291867	24292919	Gh_D07G1441	992
Gorai.001G171000.1	Chr01	24528528	24528612	85	F:AGTTGCAGCTCAGCATGCAT	R:GTACCAGAAATGGTGCAATT	GC(%):F:50.0;R:40.0	TM F:60;R:56	intron442	CA_chr1	138102058	138102192	Cotton_A_24123	89	A07	32818184	32818315	Gh_A07G1332	86	D07	24293088	24293219	Gh_D07G1441	86
Gorai.001G171000.1	Chr01	24529567	24529669	103	F:CTCCAGTCTCTGTTTCTCAT	R:CTCAACAAATCCAAGAGCTT	GC(%):F:45.0;R:40.0	TM F:58;R:56	intron443	CA_chr1	138100994	138101175	Cotton_A_24123	111	A07	32819198	32819375	Gh_A07G1332	107	D07	24295050	24295223	Gh_D07G1441	103
Gorai.001G171500.1	Chr01	24613283	24614034	752	F:GGTGCAAATGACATTGCTAT	R:AACAGCCATTGATACCGGTT	GC(%):F:40.0;R:45.0	TM F:56;R:58	intron444	CA_chr1	138010896	138011771	Cotton_A_24126	792	A07	32892772	32893647	Gh_A07G1335	792	D07	24386238	24387106	Gh_D07G1444	785
Gorai.001G172400.1	Chr01	24825075	24825317	243	F:CATGCCTCTGGATGATCTTT	R:AGAATGTTTGCAAGCAGCTT	GC(%):F:45.0;R:40.0	TM F:58;R:56	intron445	NA	NA	NA	NA	NA	NA	NA	NA	NA	NA	D07	24593637	24593937	Gh_D07G1450	244
Gorai.001G172700.1	Chr01	24917708	24917973	266	F:AATCCATTGTCTGCACCAAT	R:TTGATGAGGCGATGAGCTTT	GC(%):F:40.0;R:45.0	TM F:56;R:58	intron446	CA_chr1	137612849	137613171	Cotton_A_24139	269	A07	33254861	33255183	Gh_A07G1343	269	D07	24675932	24676251	Gh_D07G1452	266
Gorai.001G172700.1	Chr01	24918096	24918421	326	F:ATCCACGCTAGGATCTACCT	R:GGTCTATGGCTTCAAGAATT	GC(%):F:50.0;R:40.0	TM F:60;R:56	intron447	CA_chr1	137612450	137612781	Cotton_A_24139	280	A07	33255251	33255582	Gh_A07G1343	280	D07	24676319	24676696	Gh_D07G1452	326
Gorai.001G173700.1	Chr01	25326247	25326484	238	F:TGGCCACATGTCAGACCACT	R:ATGCTGTTCGCACCACTGTT	GC(%):F:55.0;R:50.0	TM F:62;R:60	intron448	NA	NA	NA	NA	NA	NA	NA	NA	NA	NA	NA	NA	NA	NA	NA
Gorai.001G173900.1	Chr01	25350182	25350271	90	F:GGCAATTTAGCACCTTCAAT	R:GTTACTGCTCCAAAGATAGT	GC(%):F:40.0;R:40.0	TM F:56;R:56	intron449	CA_chr1	7217563	7217746	Cotton_A_27939	89	A07	33959250	33959433	Gh_A07G1354	89	NA	NA	NA	NA	NA
Gorai.001G173900.1	Chr01	25350462	25350543	82	F:CATATGCACCATTGCAAGAT	R:CAGTGCACACCGCATTGTCT	GC(%):F:40.0;R:55.0	TM F:56;R:62	intron450	CA_chr1	7217322	7217484	Cotton_A_27939	83	A07	33959512	33959674	Gh_A07G1354	83	D07	25096812	25096974	Gh_D07G1464	83
Gorai.001G173900.1	Chr01	25351075	25351157	83	F:GTGAGGAAGCTAAGGTCTCT	R:TTCATACCACTGTTAGAGCT	GC(%):F:50.0;R:40.0	TM F:60;R:56	intron451	CA_chr1	7216710	7216848	Cotton_A_27939	84	A07	33960148	33960286	Gh_A07G1354	81	D07	25097448	25097584	Gh_D07G1464	82
Gorai.001G174400.1	Chr01	25459494	25459664	171	F:GCTGCTTAAGACCAGTAACT	R:TACTGCTGCCGGTGGCAATT	GC(%):F:45.0;R:55.0	TM F:58;R:62	intron452	CA_chr1	7117926	7118190	Cotton_A_27944	170	A07	34058532	34058796	Gh_A07G1358	170	D07	25185337	25185602	Gh_D07G1468	171
Gorai.001G176200.1	Chr01	26130687	26130801	115	F:CACAGGCCTAGCAGCACTAT	R:GTTGGCTTCTATCTATGCTT	GC(%):F:55.0;R:40.0	TM F:62;R:56	intron453	CA_chr1	32593813	32593971	Cotton_A_31832	107	A07	35925607	35925773	Gh_A07G1376	115	D07	25788229	25788395	Gh_D07G1481	115
Gorai.001G176200.1	Chr01	26131163	26131459	297	F:AGGCGGAAGTGGTTCAACAT	R:CTCAACGTGCTGAATTTGAT	GC(%):F:50.0;R:40.0	TM F:60;R:56	intron454	CA_chr1	32593127	32593501	Cotton_A_31832	280	A07	35926085	35926450	Gh_A07G1376	271	D07	25788708	25789098	Gh_D07G1481	296
Gorai.001G177100.1	Chr01	26444482	26444560	79	F:TCTCTACGGCCATGGCAACT	R:AACTCTTTCCACACCTCAGT	GC(%):F:55.0;R:45.0	TM F:62;R:58	intron455	CA_chr1	136920346	136920522	Cotton_A_01697	109	A07	36833315	36833491	Gh_A07G1385	109	D07	26119405	26119551	Gh_D07G1491	79
Gorai.001G177100.1	Chr01	26444691	26445200	510	F:ACTTACATGAAATGCTCGGT	R:TCGCTGCAATAGCCGACCAT	GC(%):F:40.0;R:55.0	TM F:56;R:62	intron456	CA_chr1	136919708	136920264	Cotton_A_01697	512	A07	36833573	36834129	Gh_A07G1385	512	D07	26119633	26120187	Gh_D07G1491	510
Gorai.001G177700.1	Chr01	26570082	26570630	549	F:TTGTACGGAAGATTCCATCT	R:GTCCTTCATGACAATGACAT	GC(%):F:40.0;R:40.0	TM F:56;R:56	intron457	CA_chr1	136623958	136624591	Cotton_A_01693	566	A07	37180456	37181098	Gh_A07G1390	575	D07	26242368	26242984	Gh_D07G1496	549
Gorai.001G177700.1	Chr01	26570815	26571075	261	F:AGATGAGCCATTTGTTCTTG	R:TAACCGACTATCCTTGGCTT	GC(%):F:40.0;R:45.0	TM F:56;R:58	intron458	CA_chr1	136623526	136623880	Cotton_A_01693	264	A07	37181176	37181531	Gh_A07G1390	265	D07	26243062	26243415	Gh_D07G1496	263
Gorai.001G177700.2	Chr01	26570824	26571075	252	F:AGATGAGCCATTTGTTCTTG	R:TAACCGACTATCCTTGGCTT	GC(%):F:40.0;R:45.0	TM F:56;R:58	intron459	CA_chr1	136623526	136623880	Cotton_A_01693	264	A07	37181176	37181531	Gh_A07G1390	265	D07	26243062	26243415	Gh_D07G1496	263
Gorai.001G178600.2	Chr01	26963723	26964127	405	F:TACCTTCCTGCTTGACACGT	R:TAAGGTGGAAAGGTTACTGT	GC(%):F:50.0;R:40.0	TM F:60;R:56	intron460	CA_chr1	127268223	127268705	Cotton_A_38601	408	A07	38036541	38037023	Gh_A07G1397	408	D07	26619718	26620197	Gh_D07G1501	405
Gorai.001G178600.2	Chr01	26964497	26965071	575	F:CGAACGGAGAAAGTCTTGTT	R:CCGTCTAAGCTTCATGGAGT	GC(%):F:45.0;R:50.0	TM F:58;R:60	intron461	CA_chr1	127269000	127269618	Cotton_A_38601	576	A07	38037318	38037936	Gh_A07G1397	576	D07	26620492	26621110	Gh_D07G1501	576
Gorai.001G178900.1	Chr01	27313138	27313245	108	F:TTCCTCCTCCACCTGGATAT	R:GTTGGCTTTCCATATCTGAT	GC(%):F:50.0;R:40.0	TM F:60;R:56	intron462	CA_chr1	31166568	31166748	Cotton_A_28333	110	A07	38842311	38842491	Gh_A07G1403	110	D07	27032864	27033042	Gh_D07G1503	108
Gorai.001G178900.1	Chr01	27314319	27314416	98	F:TACTCCGACGATATGTTCAT	R:AACTCTTCGTTGCCAAAGTT	GC(%):F:40.0;R:40.0	TM F:56;R:56	intron463	CA_chr1	31165425	31165572	Cotton_A_28333	97	A07	38843487	38843634	Gh_A07G1403	97	D07	27034038	27034186	Gh_D07G1503	98
Gorai.001G179100.1	Chr01	27359881	27360677	797	F:CCGGCTGTTAATCATCGATT	R:AATCCGAATGGTCTCACCTT	GC(%):F:45.0;R:45.0	TM F:58;R:58	intron464	CA_chr1	73347821	73348370	Cotton_A_29201	505	A07	38980461	38981303	Gh_A07G1407	798	D07	27080124	27080731	Gh_D07G1505	563
Gorai.001G179600.2	Chr01	27453458	27454445	988	F:CTCAGTGGCTTTCGCTTCCT	R:CCTGACTTTGCATCATCAAT	GC(%):F:55.0;R:40.0	TM F:62;R:56	intron465	CA_chr1	30924162	30925207	Cotton_A_28328	979	A07	39058968	39060013	Gh_A07G1411	979	D07	27164473	27165527	Gh_D07G1509	988
Gorai.001G179600.2	Chr01	27454689	27454832	144	F:GGCTCTCCATTGAAATTAGT	R:TGGTTGGTGGACAACCATTT	GC(%):F:40.0;R:45.0	TM F:56;R:58	intron466	CA_chr1	30923774	30924001	Cotton_A_28328	146	A07	39060174	39060401	Gh_A07G1411	146	D07	27165688	27165913	Gh_D07G1509	144
Gorai.001G179600.2	Chr01	27455177	27455342	166	F:GTAGACTGGACCGGAATAGT	R:CATCGTCAGCATATTTCCAT	GC(%):F:50.0;R:40.0	TM F:60;R:56	intron467	CA_chr1	30923284	30923486	Cotton_A_28328	131	A07	39060689	39060891	Gh_A07G1411	131	D07	27166201	27166438	Gh_D07G1509	166
Gorai.001G179600.2	Chr01	27457457	27457985	529	F:TCAGCCTAGTCTTGAGTATT	R:CCATCCAAATCTATGCACTT	GC(%):F:40.0;R:40.0	TM F:56;R:56	intron468	CA_chr1	30920518	30921240	Cotton_A_28328	678	A07	39062935	39063657	Gh_A07G1411	678	D07	27168474	27169046	Gh_D07G1509	528
Gorai.001G181700.1	Chr01	27806055	27806367	313	F:TACAATTGAAGGCAGTTCGT	R:CCGAGGTAGGACATATGAAT	GC(%):F:40.0;R:45.0	TM F:56;R:58	intron469	CA_chr1	116535461	116535833	Cotton_A_28582	314	A07	39717485	39717857	Gh_A07G1427	314	NA	NA	NA	NA	NA
Gorai.001G182000.1	Chr01	27851822	27852042	221	F:GGAGTGAACATTTAGTGCTT	R:CATCCGTTCAGCACTTTCAT	GC(%):F:40.0;R:45.0	TM F:56;R:58	intron470	CA_chr1	116604525	116604842	Cotton_A_28585	266	A07	39777309	39777626	Gh_A07G1430	263	NA	NA	NA	NA	NA
Gorai.001G182000.1	Chr01	27853252	27854068	817	F:GTTGCATTTGTCAAGCTTCT	R:AGCTTAAATCACACGACTCT	GC(%):F:40.0;R:40.0	TM F:56;R:56	intron471	CA_chr1	116605982	116606896	Cotton_A_28585	839	A07	39778766	39779677	Gh_A07G1430	836	NA	NA	NA	NA	NA
Gorai.001G182000.1	Chr01	27854178	27854296	119	F:GCATTCCTCCGCTAATTCAT	R:CCTTCCACCACTATATCTCT	GC(%):F:45.0;R:45.0	TM F:58;R:58	intron472	CA_chr1	116606955	116607152	Cotton_A_28585	121	A07	39779736	39779929	Gh_A07G1430	117	NA	NA	NA	NA	NA
Gorai.001G182000.2	Chr01	27851819	27852042	224	F:GGAGTGAACATTTAGTGCTT	R:CATCCGTTCAGCACTTTCAT	GC(%):F:40.0;R:45.0	TM F:56;R:58	intron473	CA_chr1	116604525	116604842	Cotton_A_28585	266	A07	39777309	39777626	Gh_A07G1430	263	NA	NA	NA	NA	NA
Gorai.001G182000.3	Chr01	27853252	27854074	823	F:GTTGCATTTGTCAAGCTTCT	R:AGCTTAAATCACACGACTCT	GC(%):F:40.0;R:40.0	TM F:56;R:56	intron474	CA_chr1	116605982	116606896	Cotton_A_28585	839	A07	39778766	39779677	Gh_A07G1430	836	NA	NA	NA	NA	NA
Gorai.001G182400.1	Chr01	27902214	27902403	190	F:CCTTGAAGAAGCCATGTAGT	R:GCTGCTGCTTGCTTGTGGAT	GC(%):F:45.0;R:55.0	TM F:58;R:62	intron475	CA_chr1	116666579	116666813	Cotton_A_28591	187	A07	39843731	39843965	Gh_A07G1436	187	D07	27683515	27683752	Gh_D07G1532	190
Gorai.001G182800.1	Chr01	28040831	28040912	82	F:GCGATGTTGCTTGTGTCATT	R:CTCCATTTCTCTTGACTGCT	GC(%):F:45.0;R:45.0	TM F:58;R:58	intron476	CA_chr1	116838225	116838380	Cotton_A_28596	84	A07	40018190	40018345	Gh_A07G1443	84	D07	27831714	27831867	Gh_D07G1536	82
Gorai.001G182800.1	Chr01	28042285	28042433	149	F:ATGCTGCAAAGACTCTTCCT	R:CAGACGTGGTATTCTGTCAT	GC(%):F:45.0;R:45.0	TM F:58;R:58	intron477	CA_chr1	116839701	116839897	Cotton_A_28596	151	A07	40019675	40019873	Gh_A07G1443	153	D07	27833191	27833385	Gh_D07G1536	149
Gorai.001G183500.1	Chr01	28662211	28663197	987	F:ACTGTACAGCAAATGCTGAT	R:ATGCTGCATCCAGAATGGTT	GC(%):F:40.0;R:45.0	TM F:56;R:58	intron478	CA_chr1	67994648	67995695	Cotton_A_34467	986	A07	41234912	41235960	Gh_A07G1449	987	D07	28554709	28555757	Gh_D07G1546	987
Gorai.001G184400.1	Chr01	29234135	29234325	191	F:CGTAGCTATACACATCACTT	R:GATCCTATGGTTACATTGCT	GC(%):F:40.0;R:40.0	TM F:56;R:56	intron479	CA_chr1	62099846	62100109	Cotton_A_39416	189	scaffold1835_A07	18792	19055	Gh_A07G2223	189	D07	28901871	28902135	Gh_D07G1551	190
Gorai.001G185100.2	Chr01	29562960	29563743	784	F:TCATCAGACCAGGACAAGCT	R:GAGAGGATCTGTGCTTCTCT	GC(%):F:50.0;R:50.0	TM F:60;R:60	intron480	CA_chr1	81811732	81812564	Cotton_A_31042	777	A07	42736181	42737013	Gh_A07G1460	777	D07	29205789	29206622	Gh_D07G1556	778
Gorai.001G186200.1	Chr01	29736586	29736696	111	F:GGCATGGTGTAATATGGAAT	R:AGCTGCTGCAAGGATCATTT	GC(%):F:40.0;R:45.0	TM F:56;R:58	intron481	CA_chr1	88990890	88991064	Cotton_A_32007	112	A07	42930000	42930174	Gh_A07G1468	112	D07	29398953	29399126	Gh_D07G1564	111
Gorai.001G186200.1	Chr01	29736877	29737349	473	F:GACAACGCTTGAGAATATCT	R:AGAAGCTGGATGATCCAGTT	GC(%):F:40.0;R:45.0	TM F:56;R:58	intron482	CA_chr1	88990183	88990771	Cotton_A_32007	538	A07	42930293	42930881	Gh_A07G1468	538	D07	29399245	29399768	Gh_D07G1564	473
Gorai.001G186200.1	Chr01	29738010	29738396	387	F:AGCTTGTCGAGGAACAAGAT	R:TAAGCACCTGGTGTTGCTTT	GC(%):F:45.0;R:45.0	TM F:58;R:58	intron483	CA_chr1	88989197	88989569	Cotton_A_32007	321	A07	42931495	42931867	Gh_A07G1468	321	D07	29400382	29400820	Gh_D07G1564	387
Gorai.001G186700.1	Chr01	29824313	29824549	237	F:AGATCTTCTGGCGCACCGTT	R:CGCTCCACGCTTAGTCTTAT	GC(%):F:55.0;R:50.0	TM F:62;R:60	intron484	CA_chr1	88796296	88796582	Cotton_A_32011	231	A07	43086932	43087220	Gh_A07G1470	233	D07	29467269	29467562	Gh_D07G1566	238
Gorai.001G186800.1	Chr01	29832469	29832694	226	F:GATGGCAAACCGGTAGCTGT	R:GATAAGAGATGAACCTGCAT	GC(%):F:55.0;R:40.0	TM F:62;R:56	intron485	CA_chr1	88788444	88788767	Cotton_A_32012	238	A07	43094745	43095068	Gh_A07G1471	238	D07	29475741	29476064	Gh_D07G1567	226
Gorai.001G187100.1	Chr01	29941955	29942642	688	F:GGTGCAGTTGATTGATTAGT	R:CATGACACCATGCATATGAT	GC(%):F:40.0;R:40.0	TM F:56;R:56	intron486	CA_chr1	88531403	88532199	Cotton_A_32018	699	scaffold1826_A07	72409	73194	Gh_A07G2199	688	D07	29605715	29606500	Gh_D07G1570	688
Gorai.001G187100.1	Chr01	29947772	29948439	668	F:CTGCTGGTCCTCATTCATAT	R:TACCAGCCAATGAAGTTCCT	GC(%):F:45.0;R:45.0	TM F:58;R:58	intron487	CA_chr1	88525593	88526299	Cotton_A_32018	639	scaffold1826_A07	78365	79072	Gh_A07G2199	640	D07	29611548	29612283	Gh_D07G1570	668
Gorai.001G188000.1	Chr01	30126511	30127457	947	F:GGCCGCCATCACCATTTATT	R:CAGCTCCATTTCCTTAACTT	GC(%):F:50.0;R:40.0	TM F:60;R:56	intron488	CA_chr1	5149324	5150343	Cotton_A_32658	945	A07	43285227	43286261	Gh_A07G1474	960	D07	29790938	29791952	Gh_D07G1577	940
Gorai.001G188000.1	Chr01	30129983	30130783	801	F:CACTAAGACGGCGTGTTGCT	R:CAGAGGTATCCGATCCATTT	GC(%):F:55.0;R:45.0	TM F:62;R:58	intron489	CA_chr1	5146023	5146892	Cotton_A_32658	793	A07	43288693	43289562	Gh_A07G1474	793	D07	29794397	29795274	Gh_D07G1577	801
Gorai.001G188500.2	Chr01	30396895	30397232	338	F:GTGTACTGAGGAGTATCATT	R:CCATAGAGTCCTATTCTCAT	GC(%):F:40.0;R:40.0	TM F:56;R:56	intron490	CA_chr12	61305226	61305619	Cotton_A_34689	339	A07	44248577	44248970	Gh_A07G1480	339	D07	30122003	30122394	Gh_D07G1583	337
Gorai.001G190700.1	Chr01	31489818	31490532	715	F:GTCACGATATTGACCTTGTT	R:CTCTCCTTAACCTTGCTGTT	GC(%):F:40.0;R:45.0	TM F:56;R:58	intron491	CA_chr1	93158479	93159233	Cotton_A_40292	703	A07	46153153	46153907	Gh_A07G1497	703	D07	33255149	33255912	Gh_D07G1651	712
Gorai.001G191000.1	Chr01	31714367	31714479	113	F:AGCAAAGGCTTCTTCTCTTT	R:GCACAAAGATGTGGAAGTTT	GC(%):F:40.0;R:40.0	TM F:56;R:56	intron492	CA_chr1	122041351	122041507	Cotton_A_38249	109	A07	46598758	46598912	Gh_A07G1500	107	scaffold4210_D07	58036	58194	Gh_D07G2477	111
Gorai.001G193000.5	Chr01	32657121	32657254	134	F:AGTACCATCCATGTACTTGT	R:CTACCGTAAGGCACTTGACT	GC(%):F:40.0;R:50.0	TM F:56;R:60	intron493	CA_chr1	8363323	8363524	Cotton_A_32663	129	A07	51025905	51026106	Gh_A07G1525	129	D07	34697951	34698157	Gh_D07G1673	134
Gorai.001G193000.5	Chr01	32658262	32658554	293	F:ACATCTAAGTGCACCACGCT	R:GCATGTATCTTCAGCTGTTT	GC(%):F:50.0;R:40.0	TM F:60;R:56	intron494	CA_chr1	8362008	8362373	Cotton_A_32663	314	A07	51027056	51027398	Gh_A07G1525	291	D07	34699107	34699451	Gh_D07G1673	293
Gorai.001G193700.1	Chr01	32830288	32830381	94	F:AAATGGCAGTGCTCAACCAT	R:TCGAATCGATTTGGCAAGTT	GC(%):F:45.0;R:40.0	TM F:58;R:56	intron495	CA_chr1	31685416	31685562	Cotton_A_36799	91	A07	51355515	51355661	Gh_A07G1530	94	NA	NA	NA	NA	NA
Gorai.001G195000.2	Chr01	33462313	33462471	159	F:TGGTTTGCTGCGGAAACAGT	R:GCTCGAACCGAACTGCATTT	GC(%):F:50.0;R:50.0	TM F:60;R:60	intron496	NA	NA	NA	NA	NA	A07	52496452	52496698	Gh_A07G1534	158	D07	35607035	35607281	Gh_D07G1693	158
Gorai.001G195400.1	Chr01	33581023	33581132	110	F:GTCCAACGACCAATTCCAGT	R:CACGCGGAACAGAGTACAGT	GC(%):F:50.0;R:55.0	TM F:60;R:62	intron497	CA_chr1	14183949	14184129	Cotton_A_39567	104	A07	53046156	53046336	Gh_A07G1539	104	D07	35751071	35751251	Gh_D07G1696	104
Gorai.001G195400.1	Chr01	33581274	33581342	69	F:TAGCAGCCATGATCTTCCAT	R:TCGGACGCGAGGAAACAAGT	GC(%):F:45.0;R:55.0	TM F:58;R:62	intron498	CA_chr1	14184197	14184339	Cotton_A_39567	70	A07	53045946	53046088	Gh_A07G1539	64	D07	35751319	35751460	Gh_D07G1696	69
Gorai.001G195400.1	Chr01	33581460	33581532	73	F:ACCACATTGAGAATGTAACC	R:AGACCAATGGCTATGAATGT	GC(%):F:40.0;R:40.0	TM F:56;R:56	intron499	CA_chr1	14184370	14184508	Cotton_A_39567	72	A07	53045777	53045915	Gh_A07G1539	72	D07	35751491	35751628	Gh_D07G1696	71
Gorai.001G195600.1	Chr01	33632838	33632917	80	F:TCCGCATGTAATAAGGACAT	R:ATCATCCAAAGGACAGGAAT	GC(%):F:40.0;R:40.0	TM F:56;R:56	intron500	CA_chr1	109943439	109943614	Cotton_A_27029	77	A07	52941081	52941252	Gh_A07G1537	73	D07	35799614	35799792	Gh_D07G1698	80
Gorai.001G196500.1	Chr01	34373612	34373702	91	F:TGTAAGAACCGCATCCACAT	R:AGCCTCTTGAGAGGAACACT	GC(%):F:45.0;R:50.0	TM F:58;R:60	intron501	CA_chr1	36326690	36326823	Cotton_A_30662	90	A07	55330507	55330640	Gh_A07G1545	90	D07	36713282	36713416	Gh_D07G1703	91
Gorai.001G196500.1	Chr01	34373954	34374922	969	F:CATTGATCGCTTTGCCAGAT	R:CCATTGACGACGACTGCTTT	GC(%):F:45.0;R:50.0	TM F:58;R:60	intron502	CA_chr1	36325481	36326494	Cotton_A_30662	960	A07	55330836	55331849	Gh_A07G1545	960	D07	36713612	36714625	Gh_D07G1703	960
Gorai.001G197100.1	Chr01	34702035	34702561	527	F:GTATGTGCCTCGTCGAGGTT	R:GGTGTATCCGTCTTAATCTT	GC(%):F:55.0;R:40.0	TM F:62;R:56	intron503	CA_chr1	35896796	35897415	Cotton_A_30673	526	A07	55774033	55774652	Gh_A07G1550	526	D07	37037206	37037826	Gh_D07G1709	527
Gorai.001G197100.1	Chr01	34703871	34704617	747	F:ATGCGTATCCTTCCACGTTT	R:CCATCATAACAGAAACGAGT	GC(%):F:45.0;R:40.0	TM F:58;R:56	intron504	CA_chr1	35894711	35895538	Cotton_A_30673	751	A07	55775920	55776738	Gh_A07G1550	742	D07	37039085	37039894	Gh_D07G1709	733
Gorai.001G197100.1	Chr01	34704993	34705447	455	F:GCAGATGTGTTCCTTCTAAT	R:TCATAGCAGCTTCATACCTT	GC(%):F:40.0;R:40.0	TM F:56;R:56	intron505	NA	NA	NA	NA	NA	NA	NA	NA	NA	NA	D07	37040190	37040696	Gh_D07G1709	455
Gorai.001G197600.1	Chr01	35110743	35111406	664	F:CGGTTGATTGGCTTAAAGCT	R:GAGGAACTAAGACAGAACTT	GC(%):F:45.0;R:40.0	TM F:58;R:56	intron506	CA_chr1	26303451	26304211	Cotton_A_39507	662	NA	NA	NA	NA	NA	D07	37441490	37442251	Gh_D07G1713	663
Gorai.001G199400.1	Chr01	35833205	35833752	548	F:GAGCCGAGGCTGTTGCATTT	R:TTCTTCTGGTCAGCATACAT	GC(%):F:55.0;R:40.0	TM F:62;R:56	intron507	CA_chr7	58776735	58777372	Cotton_A_38512	553	A07	57494329	57494966	Gh_A07G1564	553	D07	38329392	38330025	Gh_D07G1732	549
Gorai.001G199400.1	Chr01	35840147	35840745	599	F:CTCAGCATACAGATGCAATT	R:ATGCCTCTCAGGATCCATCT	GC(%):F:40.0;R:50.0	TM F:56;R:60	intron508	NA	NA	NA	NA	NA	NA	NA	NA	NA	NA	D07	38336353	38337017	Gh_D07G1732	597
Gorai.001G199700.1	Chr01	35845470	35845587	118	F:CTTGATACCAATGTCCTTCT	R:GAGTTCTCAAGCAAGTCGAT	GC(%):F:40.0;R:45.0	TM F:56;R:58	intron509	CA_chr7	58764796	58764961	Cotton_A_38510	119	A07	57506733	57506898	Gh_A07G1566	119	D07	38341700	38341865	Gh_D07G1735	119
Gorai.001G199700.1	Chr01	35847206	35847630	425	F:TATAAAGAGGAACTGGCACT	R:AGCAGGCATAGACATTGGTT	GC(%):F:40.0;R:45.0	TM F:56;R:58	intron510	CA_chr7	58762736	58763220	Cotton_A_38510	427	A07	57508474	57508979	Gh_A07G1566	448	D07	38343443	38343925	Gh_D07G1735	425
Gorai.001G199700.1	Chr01	35847872	35847960	89	F:GTGATAGAGACACCGAGAGT	R:GGCCTTGAGTTTATGTCATT	GC(%):F:50.0;R:40.0	TM F:60;R:56	intron511	CA_chr7	58762399	58762554	Cotton_A_38510	98	A07	57509161	57509316	Gh_A07G1566	98	D07	38344107	38344253	Gh_D07G1735	89
Gorai.001G199700.1	Chr01	35850041	35850739	699	F:AGACTCATGATCCTCTTGAT	R:GCTTCTCGAATCTGATACAT	GC(%):F:40.0;R:40.0	TM F:56;R:56	intron512	CA_chr7	58759630	58760375	Cotton_A_38510	700	A07	57511338	57512083	Gh_A07G1566	700	D07	38346275	38347021	Gh_D07G1735	701
Gorai.001G199700.1	Chr01	35850852	35851308	457	F:CCAAACAAATCCGTGATTGT	R:GGTTCAAGCATTTCTCTGGT	GC(%):F:40.0;R:45.0	TM F:56;R:58	intron513	CA_chr7	58759046	58759582	Cotton_A_38510	458	A07	57512131	57512667	Gh_A07G1566	458	D07	38347069	38347604	Gh_D07G1735	457
Gorai.001G199700.2	Chr01	35850852	35851329	478	F:CCAAACAAATCCGTGATTGT	R:CACAACAAAGGTTCAAGCAT	GC(%):F:40.0;R:40.0	TM F:56;R:56	intron514	CA_chr7	58759037	58759582	Cotton_A_38510	458	A07	57512131	57512676	Gh_A07G1566	458	D07	38347069	38347613	Gh_D07G1735	457
Gorai.001G199800.1	Chr01	35854313	35854622	310	F:CATTATGATTCCTTGCCTCT	R:GATGCCTGCTCTATCAATTT	GC(%):F:40.0;R:40.0	TM F:56;R:56	intron515	CA_chr7	58755616	58756010	Cotton_A_38509	306	A07	57515781	57516175	Gh_A07G1567	306	D07	38350697	38351090	Gh_D07G1736	305
Gorai.001G200600.1	Chr01	37692454	37692724	271	F:TTGGTGTCGAGAAGCAGTGT	R:CGCATGTTTCGTAAGGCTTT	GC(%):F:50.0;R:45.0	TM F:60;R:58	intron516	CA_chr1	63362363	63362685	Cotton_A_40043	268	A07	48226546	48226868	Gh_A07G1503	268	D07	40387199	40387528	Gh_D07G1742	275
Gorai.001G200600.1	Chr01	37692979	37693172	194	F:GGAACGCCTCTCCTTTATTT	R:AGTGATCTCATGTGCTTCTT	GC(%):F:45.0;R:40.0	TM F:58;R:56	intron517	CA_chr1	63362890	63363134	Cotton_A_40043	199	A07	48227073	48227313	Gh_A07G1503	195	D07	40387733	40387973	Gh_D07G1742	195
Gorai.001G200600.1	Chr01	37696355	37696850	496	F:AGATATAATCTCCGACGGCT	R:GCTGTATCTTTAGCAACTGT	GC(%):F:45.0;R:40.0	TM F:58;R:56	intron518	NA	NA	NA	NA	NA	A07	48230428	48230989	Gh_A07G1504	509	D07	40391095	40391642	Gh_D07G1742	495
Gorai.001G201800.2	Chr01	38911162	38911256	95	F:CCTTGCTTGGAATTCGAATT	R:AGTACTTACGATGCACGAAT	GC(%):F:40.0;R:40.0	TM F:56;R:56	intron519	CA_chr4	67206014	67206148	Cotton_A_12540	86	scaffold1667_A07	147874	148014	Gh_A07G2172	92	D07	41639840	41639980	Gh_D07G1759	92
Gorai.001G204300.1	Chr01	39712616	39713182	567	F:GTATGTGCCTTGTTGAGGTT	R:GGCGTATCTGTCTTAATCTT	GC(%):F:45.0;R:40.0	TM F:58;R:56	intron520	CA_chr13	111066863	111067529	Cotton_A_16758	573	A07	62210749	62211416	Gh_A07G1592	574	D07	42451768	42452428	Gh_D07G1783	567
Gorai.001G204300.1	Chr01	39714334	39715236	903	F:GTATCCTTCCGCGTTTAAAT	R:CCATCATAACAGAAACGAGT	GC(%):F:40.0;R:40.0	TM F:56;R:56	intron521	CA_chr13	111068633	111069620	Cotton_A_16758	915	A07	62212520	62213508	Gh_A07G1592	916	D07	42453533	42454511	Gh_D07G1783	906
Gorai.001G204300.1	Chr01	39715612	39716504	893	F:GAAGGCTGACATATTCCTTT	R:AGCATTTACCATAGCAGCTT	GC(%):F:40.0;R:40.0	TM F:56;R:56	intron522	CA_chr13	111069912	111070847	Cotton_A_16758	872	A07	62213800	62214735	Gh_A07G1592	872	D07	42454803	42455760	Gh_D07G1783	894
Gorai.001G205700.1	Chr01	40063371	40063602	232	F:TTTGCGCCACTTGGAAGCCT	R:CTCCAACGCATCACCACTCT	GC(%):F:55.0;R:55.0	TM F:62;R:62	intron523	CA_chr1	95395817	95396070	Cotton_A_25816	214	A07	62859272	62859526	Gh_A07G1602	215	D07	42871750	42872021	Gh_D07G1799	232
Gorai.001G206000.1	Chr01	40265101	40265524	424	F:TTCCTGCTGCGGTTACTCTT	R:GTTGCTATGAAGTGGTGATT	GC(%):F:50.0;R:40.0	TM F:60;R:56	intron524	CA_chr1	95159850	95160322	Cotton_A_25819	430	A07	62622765	62623234	Gh_A07G1599	427	D07	43081205	43081671	Gh_D07G1802	424
Gorai.001G206200.2	Chr01	40358120	40358362	243	F:GAGGATGATGAAGAAGACAT	R:CCGGTCATAGAATTCATCAT	GC(%):F:40.0;R:40.0	TM F:56;R:56	intron525	CA_chr1	95077369	95077664	Cotton_A_25823	245	scaffold1639_A07	4555	4850	Gh_A07G2167	245	D07	43182547	43182842	Gh_D07G1804	245
Gorai.001G206500.2	Chr01	40474617	40475027	411	F:GCTCTTGTCGCATTCCAAGT	R:GCAATGAGACAGCGAGCTTT	GC(%):F:50.0;R:50.0	TM F:60;R:60	intron526	CA_chr1	94999643	95000092	Cotton_A_25825	383	A07	63214418	63214867	Gh_A07G1608	383	D07	43295965	43296447	Gh_D07G1808	416
Gorai.001G206500.2	Chr01	40476332	40476628	297	F:GCTCAGTAGCTTCACCATCT	R:TGATAGTGACATACCGACTT	GC(%):F:50.0;R:40.0	TM F:60;R:56	intron527	CA_chr1	94998055	94998408	Cotton_A_25825	306	A07	63216102	63216455	Gh_A07G1608	306	D07	43297682	43298026	Gh_D07G1808	297
Gorai.001G206500.2	Chr01	40482044	40482133	90	F:CTTGATGATATGGCCAAACT	R:CAAATGAGGCAGTTCAAACT	GC(%):F:40.0;R:40.0	TM F:56;R:56	intron528	CA_chr1	94992545	94992713	Cotton_A_25825	123	A07	63221797	63221965	Gh_A07G1608	123	D07	43303368	43303536	Gh_D07G1808	123
Gorai.001G206500.2	Chr01	40482369	40482712	344	F:CCACAGAACTTGCATAAGCC	R:GTCGCTCCAATTTAGCTAAT	GC(%):F:50.0;R:40.0	TM F:60;R:56	intron529	CA_chr1	94991923	94992375	Cotton_A_25825	379	A07	63222135	63222587	Gh_A07G1608	379	D07	43303706	43304122	Gh_D07G1808	343
Gorai.001G206500.2	Chr01	40492715	40493057	343	F:CAATTATCGGCTCCAATTGT	R:TATTACCTCCGTCTTTCGAT	GC(%):F:40.0;R:40.0	TM F:56;R:56	intron530	CA_chr1	94981575	94981963	Cotton_A_25825	336	A07	63232544	63232932	Gh_A07G1608	333	D07	43314063	43314454	Gh_D07G1808	336
Gorai.001G207700.1	Chr01	40929602	40929962	361	F:GCATCTCTGCTGTATTGACT	R:GAGAGGCACATCAGGCAATT	GC(%):F:45.0;R:50.0	TM F:58;R:60	intron531	CA_chr1	94437059	94437459	Cotton_A_25839	348	A07	63789462	63789876	Gh_A07G1619	362	D07	43699133	43699546	Gh_D07G1818	361
Gorai.001G208000.1	Chr01	40986982	40987070	89	F:CATTGATTGCTTTGCCAGAT	R:CCATCGACGATAACTGCTTT	GC(%):F:40.0;R:45.0	TM F:56;R:58	intron532	CA_chr4	4701929	4702060	Cotton_A_40980	78	A07	63898767	63898898	Gh_A07G1620	78	NA	NA	NA	NA	NA
Gorai.001G208200.2	Chr01	41016686	41016962	277	F:GGATTTGAAGAAGCTGCCAT	R:GGAGAAACCACTGAGTTTCT	GC(%):F:45.0;R:45.0	TM F:58;R:58	intron533	CA_chr1	10728774	10729130	Cotton_A_33919	276	A07	63963579	63963934	Gh_A07G1623	272	D07	43775534	43775866	Gh_D07G1822	249
Gorai.001G211500.2	Chr01	42165708	42165910	203	F:AAGCCAATACCACCTCTTCT	R:ATGAAAGTGAAGACCGAGTT	GC(%):F:45.0;R:40.0	TM F:58;R:56	intron534	CA_chr1	15653347	15653602	Cotton_A_31663	205	A07	65669462	65669717	Gh_A07G1644	205	D07	45135808	45136061	Gh_D07G1853	203
Gorai.001G211500.2	Chr01	42166041	42166784	744	F:CCTGCTTTGTACTTACTTCT	R:GAGGAGCATGCAAAGTTGTT	GC(%):F:40.0;R:45.0	TM F:56;R:58	intron535	CA_chr1	15652449	15653275	Cotton_A_31663	769	A07	65669789	65670600	Gh_A07G1644	754	D07	45136133	45136933	Gh_D07G1853	743
Gorai.001G211500.2	Chr01	42168927	42169018	92	F:CTCCTATGCTTAACAGAAGT	R:AGCATGAACCTCGCTCCTCT	GC(%):F:40.0;R:55.0	TM F:56;R:62	intron536	CA_chr1	15650194	15650342	Cotton_A_31663	98	A07	65672701	65672849	Gh_A07G1644	98	D07	45139029	45139171	Gh_D07G1853	92
Gorai.001G211500.2	Chr01	42171392	42171745	354	F:GCAAGGATGACTGAATCAAT	R:TGCTTTATGATGCCTTGGAT	GC(%):F:40.0;R:40.0	TM F:56;R:56	intron537	CA_chr1	15647459	15647894	Cotton_A_31663	355	A07	65675148	65675583	Gh_A07G1644	355	D07	45141483	45141919	Gh_D07G1853	356
Gorai.001G212400.1	Chr01	42374798	42374983	186	F:GCTCAAAGAACCAGTATGAT	R:TAGAGTGTAAGGACCAAGTT	GC(%):F:40.0;R:40.0	TM F:56;R:56	intron538	CA_chr1	34864241	34864477	Cotton_A_29927	184	A07	65890948	65891184	Gh_A07G1652	184	D07	45301414	45301652	Gh_D07G1857	186
Gorai.001G212500.1	Chr01	42380754	42380893	140	F:TCAGTTGGATGCCTCTCCTT	R:CATACTTCGCTACTGTGTCT	GC(%):F:50.0;R:45.0	TM F:60;R:58	intron539	CA_chr1	34858412	34858606	Cotton_A_29926	148	NA	NA	NA	NA	NA	D07	45307327	45307510	Gh_D07G1858	137
Gorai.001G215600.1	Chr01	43147746	43148412	667	F:ACAATCTGAGGTTTGGTGTT	R:GTCCTTGAGAAGGAAGATAT	GC(%):F:40.0;R:40.0	TM F:56;R:56	intron540	CA_chr1	28768466	28769175	Cotton_A_18701	665	A07	67850042	67850753	Gh_A07G1674	667	D07	46116389	46117100	Gh_D07G1883	667
Gorai.001G216200.1	Chr01	43295925	43296408	484	F:GAAATGCTCTCCATTATCCT	R:TCAAACACAAGCAGTTCCTT	GC(%):F:40.0;R:40.0	TM F:56;R:56	intron541	CA_chr1	29061270	29061807	Cotton_A_18696	487	A07	68119898	68120435	Gh_A07G1677	487	D07	46260616	46261150	Gh_D07G1888	484
Gorai.001G216700.2	Chr01	43340533	43341082	550	F:CCGATCTTGGTTTCTCTGTT	R:CCTGTAGCAGATGATAAGTT	GC(%):F:45.0;R:40.0	TM F:58;R:56	intron542	CA_chr1	29186034	29186649	Cotton_A_18692	546	A07	68223517	68224130	Gh_A07G1682	544	D07	46303741	46304353	Gh_D07G1893	543
Gorai.001G216700.2	Chr01	43341209	43341640	432	F:GCCGATTTGCAAGTTGAACT	R:GTGTAAGGTGTGCAACATTT	GC(%):F:45.0;R:40.0	TM F:58;R:56	intron543	CA_chr1	29186711	29187204	Cotton_A_18692	433	A07	68224192	68224685	Gh_A07G1682	433	D07	46304415	46304907	Gh_D07G1893	432
Gorai.001G216700.2	Chr01	43343577	43343672	96	F:TAAGGAGCCTCCTTCAGTTT	R:TGGAATTGGACGGAGCATCT	GC(%):F:45.0;R:50.0	TM F:58;R:60	intron544	CA_chr1	29189070	29189213	Cotton_A_18692	98	A07	68226550	68226693	Gh_A07G1682	98	D10	44410663	44410780	Gh_D10G1614	72
Gorai.001G216700.3	Chr01	43343577	43343675	99	F:TAAGGAGCCTCCTTCAGTTT	R:ACTGGAATTGGACGGAGCAT	GC(%):F:45.0;R:50.0	TM F:58;R:60	intron545	CA_chr1	29189070	29189215	Cotton_A_18692	98	A07	68226550	68226695	Gh_A07G1682	98	D10	44410661	44410780	Gh_D10G1614	72
Gorai.001G217700.1	Chr01	43846894	43846968	75	F:AATCACTCAGTCCTAACGAT	R:TAGCAGGAAGATCATAAGCT	GC(%):F:40.0;R:40.0	TM F:56;R:56	intron546	CA_chr1	25722319	25722486	Cotton_A_41279	93	scaffold1620_A07	51367	51534	Gh_A07G2160	93	D07	46797356	46797523	Gh_D07G1902	93
Gorai.001G218300.1	Chr01	44003209	44003773	565	F:ATATTCCTGCAATTGCTGGT	R:GACCATCTGTTGATATAGGT	GC(%):F:40.0;R:40.0	TM F:56;R:56	intron547	CA_chr9	4719390	4719998	Cotton_A_28798	559	A07	69277687	69278295	Gh_A07G1703	559	D07	46959905	46960519	Gh_D07G1906	565
Gorai.001G218800.1	Chr01	44183445	44184104	660	F:CTACAAGGCAGATTGATCAT	R:TGGAGTATCCAACCATGGAT	GC(%):F:40.0;R:45.0	TM F:56;R:58	intron548	CA_chr1	60210169	60210874	Cotton_A_35333	641	A07	69515409	69516113	Gh_A07G1708	640	D07	47124397	47125119	Gh_D07G1910	658
Gorai.001G218800.1	Chr01	44184222	44184668	447	F:TCGTGATTCTGATGTAGGTT	R:GCAATGCAGCAACATAGTTT	GC(%):F:40.0;R:40.0	TM F:56;R:56	intron549	CA_chr1	60210919	60211411	Cotton_A_35333	440	A07	69516158	69516644	Gh_A07G1708	434	D07	47125164	47125658	Gh_D07G1910	442
Gorai.001G218900.1	Chr01	44188693	44189092	400	F:CTCAGCAAAGGTTGTCGTTT	R:GCTCACCAAATCTCAATCTT	GC(%):F:45.0;R:40.0	TM F:58;R:56	intron550	CA_chr1	60215447	60215934	Cotton_A_35332	399	A07	69520674	69521161	Gh_A07G1709	399	D07	47129723	47130211	Gh_D07G1911	400
Gorai.001G218900.1	Chr01	44190450	44190537	88	F:CCAGGAACAGCTACATTGAT	R:GAAAGATGGAGTCCTTCTTT	GC(%):F:45.0;R:40.0	TM F:58;R:56	intron551	CA_chr1	60217198	60217330	Cotton_A_35332	85	A07	69522422	69522554	Gh_A07G1709	85	D07	47144190	47144325	Gh_D07G1911	88
Gorai.001G219100.1	Chr01	44220298	44220381	84	F:GGACTAAAGGTTCCAATCAT	R:ACTGTTTGGAAATCAGGTCT	GC(%):F:40.0;R:40.0	TM F:56;R:56	intron552	CA_chr1	60284180	60284324	Cotton_A_35330	83	A07	69582481	69582625	Gh_A07G1711	83	D07	47175073	47175218	Gh_D07G1913	84
Gorai.001G220600.1	Chr01	44750844	44750934	91	F:TGAATGGCAACCTCATCAAT	R:GACTTCTTGAGAAGGATCTT	GC(%):F:40.0;R:40.0	TM F:56;R:56	intron553	CA_chr3	58589025	58589181	Cotton_A_20880	93	A07	70381414	70381570	Gh_A07G1723	93	D07	47774953	47775107	Gh_D07G1926	91
Gorai.001G220600.1	Chr01	44751907	44752116	210	F:TACAGAACGGAACTCCACCT	R:CATCATCTCACTTCACAACT	GC(%):F:50.0;R:40.0	TM F:60;R:56	intron554	CA_chr3	58590107	58590370	Cotton_A_20880	217	A07	70382496	70382759	Gh_A07G1723	217	D07	47776034	47776297	Gh_D07G1926	217
Gorai.001G220600.1	Chr01	44754329	44754664	336	F:CCTGGTACTATTATCACTCT	R:CTCCAATCTCCTTCTCCACT	GC(%):F:40.0;R:50.0	TM F:56;R:60	intron555	CA_chr3	58592527	58592906	Cotton_A_20880	318	A07	70384923	70385301	Gh_A07G1723	317	D07	47778456	47778857	Gh_D07G1926	340
Gorai.001G222700.1	Chr01	45232449	45232616	168	F:ACGAGATCAAAGCTCAAGTT	R:CCACTGCTGCAATCATAATT	GC(%):F:40.0;R:40.0	TM F:56;R:56	intron556	NA	NA	NA	NA	NA	A07	71157241	71157464	Gh_A07G1744	179	D07	48288288	48288502	Gh_D07G1947	170
Gorai.001G223100.1	Chr01	45558808	45559253	446	F:TGTACAGCATGCTGCTGCTT	R:GCCAGGCAGGAATGTTGTTT	GC(%):F:50.0;R:50.0	TM F:60;R:60	intron557	CA_chr1	115516220	115516746	Cotton_A_31709	467	A07	71440199	71440723	Gh_A07G1746	465	D07	48667194	48667696	Gh_D07G1950	443
Gorai.001G223800.1	Chr01	45685773	45686044	272	F:AGGCATATCTCACTCGCTTT	R:AAGTGATGCTGTCATGCGTT	GC(%):F:45.0;R:45.0	TM F:58;R:58	intron558	CA_chr1	115728796	115729145	Cotton_A_31698	279	A07	71672095	71672444	Gh_A07G1753	279	D07	48829652	48830001	Gh_D07G1957	279
Gorai.001G223800.1	Chr01	45686347	45686979	633	F:CATTCACCAGTCCAACAGAT	R:CATGTCTGCTACTGATTCCT	GC(%):F:45.0;R:45.0	TM F:58;R:58	intron559	CA_chr1	115729378	115730087	Cotton_A_31698	642	A07	71672677	71673387	Gh_A07G1753	643	D07	48830234	48830934	Gh_D07G1957	633
Gorai.001G223800.1	Chr01	45687202	45688036	835	F:AGGACACTTTGTTTGAGGAC	R:GGAACAACCGATACATCATT	GC(%):F:45.0;R:40.0	TM F:58;R:56	intron560	CA_chr1	115730240	115731172	Cotton_A_31698	879	A07	71673540	71674473	Gh_A07G1753	880	D07	48831087	48832019	Gh_D07G1957	879
Gorai.001G224500.1	Chr01	45757994	45758168	175	F:TTTGGAAGTGAAGTCATTCC	R:GCCATCATACAGGTAAGCTT	GC(%):F:40.0;R:45.0	TM F:56;R:58	intron561	CA_chr1	72924100	72924340	Cotton_A_37981	172	A07	71991351	71991591	Gh_A07G1759	172	D07	48900816	48901059	Gh_D07G1964	175
Gorai.001G224500.1	Chr01	45758866	45759245	380	F:GCTCGAATTGGTGACAATGT	R:GTTTCTTGCACATTGTCACT	GC(%):F:45.0;R:40.0	TM F:58;R:56	intron562	CA_chr1	72923024	72923450	Cotton_A_37981	374	A07	71992241	71992666	Gh_A07G1759	373	D07	48901709	48902137	Gh_D07G1964	376
Gorai.001G225300.1	Chr01	45870950	45871103	154	F:CAAAGGAGTCAAGATGTCAT	R:CCTCAGTACTCGCTGGTCTT	GC(%):F:40.0;R:55.0	TM F:56;R:62	intron563	CA_chr1	72821900	72822145	Cotton_A_37982	147	A07	72092696	72092941	Gh_A07G1765	147	scaffold4243_D07	43319	43571	Gh_D07G2488	154
Gorai.001G225300.1	Chr01	45871451	45871618	168	F:ACAAACTCCTTGAGTCTACT	R:GATCTTGAGTCATGGAACAT	GC(%):F:40.0;R:40.0	TM F:56;R:56	intron564	CA_chr1	72821232	72821614	Cotton_A_37982	325	A07	72093227	72093609	Gh_A07G1765	325	scaffold4243_D07	43857	44082	Gh_D07G2488	168
Gorai.001G225300.1	Chr01	45872082	45872361	280	F:CATGTGTTTCCGACACCTTT	R:GACCACGTTGAGAAACTATT	GC(%):F:45.0;R:40.0	TM F:58;R:56	intron565	CA_chr1	72820485	72820824	Cotton_A_37982	282	A07	72094017	72094354	Gh_A07G1765	280	scaffold4243_D07	44490	44827	Gh_D07G2488	280
Gorai.001G225300.1	Chr01	45874878	45875252	375	F:TAGATCGTACGCTAGAGTCT	R:AGTGATGAGACGAGTCAGAT	GC(%):F:45.0;R:45.0	TM F:58;R:58	intron566	CA_chr1	72817324	72817756	Cotton_A_37982	373	A07	72097147	72097583	Gh_A07G1765	377	scaffold4243_D07	47283	47713	Gh_D07G2488	371
Gorai.001G225300.1	Chr01	45875557	45875759	203	F:GAGCATCACCTTCAGTCTCT	R:GGTGGTGATTACCATGTCTT	GC(%):F:50.0;R:45.0	TM F:60;R:58	intron567	CA_chr1	72816816	72817068	Cotton_A_37982	207	A07	72097839	72098091	Gh_A07G1765	207	scaffold4243_D07	47968	48216	Gh_D07G2488	203
Gorai.001G227000.2	Chr01	46274653	46275080	428	F:GAAATTCCTCTTCTACTGCT	R:TCTCGCTCACTAAACTCAAT	GC(%):F:40.0;R:40.0	TM F:56;R:56	intron568	CA_chr1	128089132	128089601	Cotton_A_15226	427	A07	72448246	72448718	Gh_A07G1776	430	D07	49349138	49349608	Gh_D07G1981	428
Gorai.001G228100.1	Chr01	46434045	46434113	69	F:CACTAACACCAGTCGGCTTT	R:TCAATTCCACCAGACAAGCT	GC(%):F:50.0;R:45.0	TM F:60;R:58	intron569	CA_chr1	128211179	128211320	Cotton_A_15217	65	A07	72579049	72579194	Gh_A07G1783	69	D07	49471203	49471348	Gh_D07G1987	69
Gorai.001G228100.1	Chr01	46434355	46434434	80	F:GTTCGCGTTCACGTCCGTAT	R:TAAGTGTCCAAGCTAATCGT	GC(%):F:55.0;R:40.0	TM F:62;R:56	intron570	CA_chr1	128211459	128211622	Cotton_A_15217	82	A07	72579333	72579494	Gh_A07G1783	80	D07	49471487	49471648	Gh_D07G1987	80
Gorai.001G228100.1	Chr01	46435518	46435612	95	F:CCATCAGCTCATCAGCCATT	R:CTCCACAACTGCATGAGTAT	GC(%):F:50.0;R:45.0	TM F:60;R:58	intron571	CA_chr1	128212661	128212803	Cotton_A_15217	97	A07	72580533	72580675	Gh_A07G1783	97	D07	49472691	49472831	Gh_D07G1987	95
Gorai.001G231200.1	Chr01	46820611	46821187	577	F:GGATCTTCAAAGCTCTTCTT	R:TGCTCGCTACTGAACAATTT	GC(%):F:40.0;R:40.0	TM F:56;R:56	intron572	CA_chr1	128657400	128658054	Cotton_A_15186	569	A07	73015383	73016037	Gh_A07G1809	569	NA	NA	NA	NA	NA
Gorai.001G231500.1	Chr01	46865565	46866320	756	F:CCAGACGTTACTAAACTGTT	R:CCATGGAGAAACTCCACGCT	GC(%):F:40.0;R:55.0	TM F:56;R:62	intron573	CA_chr1	128690151	128690959	Cotton_A_15183	759	A07	73050980	73051788	Gh_A07G1812	759	D07	49931692	49932498	Gh_D07G2015	757
Gorai.001G232700.1	Chr01	46968024	46968125	102	F:TTACCTTCTCCGTCCTCTTT	R:CGACGGATTTCCATAAGAAT	GC(%):F:45.0;R:40.0	TM F:58;R:56	intron574	CA_chr1	141597138	141597286	Cotton_A_05861	89	A07	73152524	73152672	Gh_A07G1825	89	D07	50108158	50108319	Gh_D07G2029	102
Gorai.001G232700.1	Chr01	46971267	46971410	144	F:GCACTGCTTTGCCGTCTACT	R:GCTGCAAGCACAACATGCAT	GC(%):F:55.0;R:50.0	TM F:62;R:60	intron575	CA_chr1	141593900	141594097	Cotton_A_05861	135	A07	73155712	73155909	Gh_A07G1825	135	D07	50111409	50111615	Gh_D07G2029	144
Gorai.001G233200.1	Chr01	47022032	47022797	766	F:GGAAATGGATCTTTGGAAGT	R:CTGCTTAGGTGAAGTTGAAT	GC(%):F:40.0;R:40.0	TM F:56;R:56	intron576	CA_chr1	141556845	141557687	Cotton_A_05864	765	A07	73199187	73200030	Gh_A07G1829	766	D07	50164786	50165630	Gh_D07G2035	767
Gorai.001G233800.1	Chr01	47104926	47105638	713	F:CTGCTTCAAATCCTGGTTAT	R:TGTTGGCAAGAAACAGCACT	GC(%):F:40.0;R:45.0	TM F:56;R:58	intron577	CA_chr1	141484379	141485150	Cotton_A_05870	714	A07	73275293	73276064	Gh_A07G1835	714	D07	50238698	50239469	Gh_D07G2041	714
Gorai.001G233800.1	Chr01	47108698	47109392	695	F:CTGCTGCTCCTTATTTGTAT	R:CACAGGCTGATGAAGTTCTT	GC(%):F:40.0;R:45.0	TM F:56;R:58	intron578	CA_chr1	141480590	141481372	Cotton_A_05870	715	A07	73279073	73279855	Gh_A07G1835	715	D07	50242473	50243226	Gh_D07G2041	686
Gorai.001G234100.1	Chr01	47146510	47146988	479	F:CCATGTTCCACAGCTCCAAT	R:GGAACCAGTTCCACTCGTGT	GC(%):F:50.0;R:55.0	TM F:60;R:62	intron579	CA_chr1	141402374	141402905	Cotton_A_05873	442	A07	73341144	73341676	Gh_A07G1838	443	D07	50282253	50282785	Gh_D07G2044	443
Gorai.001G234100.1	Chr01	47147711	47147891	181	F:ATGCTTTCACGCAATAGCCT	R:CAGTTGGCAACAGCTTCTTT	GC(%):F:45.0;R:45.0	TM F:58;R:58	intron580	CA_chr1	141401480	141401739	Cotton_A_05873	184	A07	73342311	73342570	Gh_A07G1838	184	D07	50283418	50283674	Gh_D07G2044	181
Gorai.001G234100.1	Chr01	47148595	47148670	76	F:GGTCTGTATACAACCAACCT	R:CCATTAAACAATGTCCTCCT	GC(%):F:45.0;R:40.0	TM F:58;R:56	intron581	CA_chr1	141400701	141400867	Cotton_A_05873	87	A07	73343183	73343348	Gh_A07G1838	86	D07	50284289	50284444	Gh_D07G2044	76
Gorai.001G234100.1	Chr01	47148801	47149147	347	F:GATCAAACCTATCCATGTCT	R:TGTATGGTGCAGATGCAACT	GC(%):F:40.0;R:45.0	TM F:56;R:58	intron582	CA_chr1	141400224	141400637	Cotton_A_05873	342	A07	73343412	73343830	Gh_A07G1838	347	D07	50284508	50284926	Gh_D07G2044	347
Gorai.001G234200.1	Chr01	47170025	47170145	121	F:AAGGTTGCAGATACTTCACT	R:CGTTCACCTTTCCTTTGAAT	GC(%):F:40.0;R:40.0	TM F:56;R:56	intron583	CA_chr1	141372696	141372857	Cotton_A_05874	117	A07	73385079	73385240	Gh_A07G1839	117	D07	50307506	50307667	Gh_D07G2045	117
Gorai.001G234700.1	Chr01	47212593	47213265	673	F:GGAGCCTGGATGTGCTATTT	R:CAACTTCATCTTGCAGAAGT	GC(%):F:50.0;R:40.0	TM F:60;R:56	intron584	CA_chr1	141323849	141324564	Cotton_A_05879	645	A07	73421913	73422632	Gh_A07G1842	649	D07	50342792	50343536	Gh_D07G2049	674
Gorai.001G234700.1	Chr01	47213512	47213868	357	F:GGACAGGCAAGACTTTGCTT	R:CAGATGTAGAATTAGCCACT	GC(%):F:50.0;R:40.0	TM F:60;R:56	intron585	CA_chr1	141323260	141323665	Cotton_A_05879	358	A07	73422816	73423221	Gh_A07G1842	358	D07	50343720	50344123	Gh_D07G2049	356
Gorai.001G235400.1	Chr01	47280890	47281037	148	F:GCATTGTGCTTACTGGCAGT	R:CCTAGCATTCCTCAAATTCT	GC(%):F:50.0;R:40.0	TM F:60;R:56	intron586	CA_chr1	141232565	141232785	Cotton_A_05890	147	A07	73506839	73507060	Gh_A07G1847	148	D07	50428932	50429153	Gh_D07G2054	148
Gorai.001G236300.1	Chr01	47405136	47406015	880	F:ACGACGGAGCTTCTGTCCAT	R:GCTATATGCTCAGCAAAGTT	GC(%):F:55.0;R:40.0	TM F:62;R:56	intron587	CA_chr1	141084932	141085863	Cotton_A_05901	883	A07	73663307	73664236	Gh_A07G1854	881	D07	50557263	50558189	Gh_D07G2063	878
Gorai.001G237100.4	Chr01	47515846	47516390	545	F:CCAGTGGTATCAACTCCACT	R:GGCTGCTCATATCTAAACTT	GC(%):F:50.0;R:40.0	TM F:60;R:56	intron588	CA_chr1	140989589	140990177	Cotton_A_05909	535	A07	73733536	73734124	Gh_A07G1861	535	D07	50672669	50673267	Gh_D07G2073	545
Gorai.001G237100.4	Chr01	47518700	47518860	161	F:CGTACTTCTTCTCAATCACT	R:CTGATGTCAGGCTTCTAGCT	GC(%):F:40.0;R:50.0	TM F:56;R:60	intron589	CA_chr1	140987138	140987346	Cotton_A_05909	160	A07	73736367	73736575	Gh_A07G1861	160	D07	50675528	50675737	Gh_D07G2073	161
Gorai.001G237100.4	Chr01	47520513	47520716	204	F:GAAGCATCCTACATATAGGT	R:ACAGATTGACTCTAGGTAGT	GC(%):F:40.0;R:40.0	TM F:56;R:56	intron590	CA_chr1	140985245	140985538	Cotton_A_05909	203	A07	73738174	73738467	Gh_A07G1861	203	D07	50677324	50677617	Gh_D07G2073	203
Gorai.001G237200.1	Chr01	47523351	47523471	121	F:TGTCTCCTGATGTAGCAAAT	R:CAGTGTGGTGCAGTGTGCTT	GC(%):F:40.0;R:55.0	TM F:56;R:62	intron591	CA_chr1	140982505	140982688	Cotton_A_05910	122	A07	73741023	73741206	Gh_A07G1862	122	D07	50680210	50680392	Gh_D07G2074	121
Gorai.001G237200.1	Chr01	47523724	47523837	114	F:TCATCAAACACCTTGAGAGG	R:AGAAGCTTTGATGGTTCACT	GC(%):F:45.0;R:40.0	TM F:58;R:56	intron592	CA_chr1	140982157	140982339	Cotton_A_05910	112	A07	73741372	73741554	Gh_A07G1862	112	D07	50680558	50680749	Gh_D07G2074	121
Gorai.001G237200.1	Chr01	47524213	47524298	86	F:CTTCCTGGCCTTGCAAGTTT	R:GAAGATGGATCACTTCGTAT	GC(%):F:50.0;R:40.0	TM F:60;R:56	intron593	CA_chr1	140981676	140981843	Cotton_A_05910	82	A07	73741868	73742035	Gh_A07G1862	82	D07	50681069	50681236	Gh_D07G2074	82
Gorai.001G237900.1	Chr01	47610157	47610822	666	F:CAACTTCATCAGCTTCAGTT	R:TATTTCCTGTCTCTGTCGCT	GC(%):F:40.0;R:45.0	TM F:56;R:58	intron594	CA_chr1	140869271	140870042	Cotton_A_05920	672	A07	73866097	73866862	Gh_A07G1869	666	D07	50784401	50785173	Gh_D07G2081	673
Gorai.001G237900.1	Chr01	47610947	47611044	98	F:TTCACTCAGCCAAATCACTT	R:TCCAACCTTCCGTCTCCGTT	GC(%):F:40.0;R:55.0	TM F:56;R:62	intron595	CA_chr1	140869047	140869243	Cotton_A_05920	102	A07	73866890	73867081	Gh_A07G1869	97	D07	50785201	50785392	Gh_D07G2081	97
Gorai.001G238100.1	Chr01	47623757	47623856	100	F:GCAATACTCGCTACAAGCGT	R:TCACCTGCAACTCTTGCACT	GC(%):F:50.0;R:50.0	TM F:60;R:60	intron596	CA_chr1	140856774	140856923	Cotton_A_05922	101	A07	73879216	73879365	Gh_A07G1871	101	D07	50799048	50799196	Gh_D07G2083	100
Gorai.001G238100.1	Chr01	47625297	47625383	87	F:CTGGAAATAACACTCGTGAT	R:TGCACCAGCACTACCTAGAT	GC(%):F:40.0;R:50.0	TM F:56;R:60	intron597	CA_chr1	140855243	140855393	Cotton_A_05922	89	A07	73880746	73880894	Gh_A07G1871	87	D07	50800577	50800725	Gh_D07G2083	87
Gorai.001G238400.1	Chr01	47658691	47658885	195	F:GCAAGTTCTGGTTTAAGGTT	R:TCACAGCTCGTGTATTGAAT	GC(%):F:40.0;R:40.0	TM F:56;R:56	intron598	CA_chr1	140831673	140831928	Cotton_A_05926	178	A07	73905467	73905739	Gh_A07G1874	195	D07	50823998	50824270	Gh_D07G2086	195
Gorai.001G240000.1	Chr01	47990822	47991121	300	F:GGAGCATCACTGTTCATGCT	R:AATACCGCGACCTAATCTTT	GC(%):F:50.0;R:40.0	TM F:60;R:56	intron599	CA_chr1	140432404	140432757	Cotton_A_05938	310	A07	74283224	74283572	Gh_A07G1884	305	D07	51166304	51167679	Gh_D07G2099	1332
Gorai.001G240900.1	Chr01	48068029	48068129	101	F:ACCGCTCTGTAGTCATCATT	R:GATACTCTCACGGTATCTTT	GC(%):F:45.0;R:40.0	TM F:58;R:56	intron600	CA_chr1	140408863	140409024	Cotton_A_05941	104	A07	74306432	74306593	Gh_A07G1887	104	D07	51199365	51199526	Gh_D07G2104	104
Gorai.001G241100.2	Chr01	48085833	48085911	79	F:CCTCAATGTTTGGAAACCAT	R:CACTTTCTCCACTTCATCAT	GC(%):F:40.0;R:40.0	TM F:56;R:56	intron601	CA_chr1	140383623	140383754	Cotton_A_05945	78	NA	NA	NA	NA	NA	D07	51266028	51266161	Gh_D07G2106	80
Gorai.001G241100.2	Chr01	48086642	48086726	85	F:CTTGATCTCGGTTTAACCAT	R:TCTGGCAATTCTTCCTGTTT	GC(%):F:40.0;R:40.0	TM F:56;R:56	intron602	CA_chr1	140382506	140382632	Cotton_A_05945	77	A07	74332867	74332993	Gh_A07G1891	74	D07	51266861	51266995	Gh_D07G2106	99
Gorai.001G241600.1	Chr01	48169777	48169911	135	F:GAAATCTAGGTCAGTTAGGT	R:AACCAGCTTTGCCTAAACGT	GC(%):F:40.0;R:45.0	TM F:56;R:58	intron603	CA_chr1	140236568	140236797	Cotton_A_05955	150	A07	74474943	74475171	Gh_A07G1896	149	D07	51341773	51342003	Gh_D07G2111	151
Gorai.001G241800.3	Chr01	48200491	48200775	285	F:GAAATTGTTGGTCAAGCCTT	R:GTTTAAGGATTAGACAGGCT	GC(%):F:40.0;R:40.0	TM F:56;R:56	intron604	CA_chr1	140175401	140175762	Cotton_A_05957	276	A07	74533292	74533653	Gh_A07G1897	276	D07	51371832	51372193	Gh_D07G2113	276
Gorai.001G243000.1	Chr01	48372426	48372635	210	F:CCAAGAACAAGCGAAAGCAT	R:TGCTTTCTCTTACAGCTGCT	GC(%):F:45.0;R:45.0	TM F:58;R:58	intron605	CA_chr1	139955115	139955380	Cotton_A_05971	208	A07	74647976	74648244	Gh_A07G1903	211	D07	51530060	51530327	Gh_D07G2126	210
Gorai.001G243000.1	Chr01	48373062	48373643	582	F:ACTCGTTAGGCAGCGTTTAT	R:AATACGGCTGTTAATCGGAT	GC(%):F:45.0;R:40.0	TM F:58;R:56	intron606	CA_chr1	139954104	139954762	Cotton_A_05971	587	A07	74648596	74649254	Gh_A07G1903	587	D07	51530680	51531332	Gh_D07G2126	581
Gorai.001G243000.1	Chr01	48373746	48374171	426	F:CAGCATCGTTGCATCCACAT	R:GCCTCGTTAGGATGTCTCTT	GC(%):F:50.0;R:50.0	TM F:60;R:60	intron607	CA_chr1	139953572	139954049	Cotton_A_05971	407	NA	NA	NA	NA	NA	D07	51531387	51531863	Gh_D07G2126	424
Gorai.001G243400.1	Chr01	48406894	48407450	557	F:TCCACAATGGCCTCGTAAGT	R:CTACAGAAATTACCTGCAAC	GC(%):F:50.0;R:40.0	TM F:60;R:56	intron608	CA_chr1	139917992	139918444	Cotton_A_05975	409	A07	74676015	74676468	Gh_A07G1907	410	D07	51569140	51569738	Gh_D07G2130	555
Gorai.001G243400.1	Chr01	48407973	48408399	427	F:GAGGTAATCGGTCACCACAT	R:TGGCTTGTGCAGTGGTTATT	GC(%):F:50.0;R:45.0	TM F:60;R:58	intron609	CA_chr1	139917024	139917533	Cotton_A_05975	424	A07	74676927	74677435	Gh_A07G1907	423	D07	51570197	51570708	Gh_D07G2130	426
Gorai.001G243400.1	Chr01	48408758	48408877	120	F:CCATAGATCTCATCTTCTGT	R:GCCAGCATGGATTCAGAATT	GC(%):F:40.0;R:45.0	TM F:56;R:58	intron610	CA_chr1	139916530	139916735	Cotton_A_05975	151	A07	74677724	74677929	Gh_A07G1907	151	D07	51570997	51571201	Gh_D07G2130	150
Gorai.001G247400.1	Chr01	49468394	49468849	456	F:GCACTCCAATCTTGTTTGCT	R:CCAGGAATATCACAACCAAT	GC(%):F:45.0;R:40.0	TM F:58;R:56	intron611	CA_chr2	78038015	78038569	Cotton_A_38615	459	scaffold3504_A13	298777	299331	Gh_A13G2171	459	D13	22536451	22537002	Gh_D13G0976	361
Gorai.001G247900.1	Chr01	49752057	49752142	86	F:CTAAACTGTGCCAAAGGAAT	R:GACTCTACCAACACTCACTT	GC(%):F:40.0;R:45.0	TM F:56;R:58	intron612	CA_chr1	117929660	117929802	Cotton_A_27626	81	scaffold3504_A13	1359891	1360038	Gh_A13G2173	86	D13	22879015	22879162	Gh_D13G0980	86
Gorai.001G248200.1	Chr01	50094071	50094369	299	F:CCGCTTTCCGAGTTTACCTT	R:GTCCTCGTAAAGCATGCAAT	GC(%):F:50.0;R:45.0	TM F:60;R:58	intron613	CA_chr1	106785377	106785725	Cotton_A_09619	298	scaffold3500_A13	33588	33936	Gh_A13G2166	298	D13	23259895	23260244	Gh_D13G0983	299
Gorai.001G248200.1	Chr01	50094592	50094933	342	F:GGCAACTCTTGCAGAAACAT	R:CTTTGACTGCAGGCTATCAT	GC(%):F:45.0;R:45.0	TM F:58;R:58	intron614	CA_chr11	77067352	77067674	Cotton_A_12082	243	scaffold3500_A13	34084	34507	Gh_A13G2166	344	D13	23260392	23260813	Gh_D13G0983	342
Gorai.001G248200.1	Chr01	50095054	50095197	144	F:TGGCGTATTCGTTTACTCAT	R:TGAAGCATTCTTCCAGGTTT	GC(%):F:40.0;R:40.0	TM F:56;R:56	intron615	CA_chr1	106784558	106784744	Cotton_A_09619	143	scaffold3500_A13	34569	34755	Gh_A13G2166	143	D13	23260875	23261062	Gh_D13G0983	144
Gorai.001G248400.1	Chr01	50154070	50154814	745	F:CTTGATTGCTGTTGCCTCCT	R:AGGCTAAGAAGGAGAAGCTT	GC(%):F:50.0;R:45.0	TM F:60;R:58	intron616	CA_chr13	36838032	36838916	Cotton_A_40488	817	scaffold3500_A13	243448	244332	Gh_A13G2168	817	D13	23773551	23774364	Gh_D13G0986	746
Gorai.001G248400.2	Chr01	50154067	50154814	748	F:TGACTTGATTGCTGTTGCCT	R:AGGCTAAGAAGGAGAAGCTT	GC(%):F:45.0;R:45.0	TM F:58;R:58	intron617	CA_chr13	36838029	36838916	Cotton_A_40488	817	scaffold3500_A13	243445	244332	Gh_A13G2168	817	D13	23773548	23774364	Gh_D13G0986	746
Gorai.001G249100.1	Chr01	50692817	50693701	885	F:AGAGAAACTCAGGCAAGGTT	R:ATTTCCACAGAGTGAGATCT	GC(%):F:45.0;R:40.0	TM F:58;R:56	intron618	CA_chr6	62012994	62013939	Cotton_A_37042	898	scaffold3586_A13	721404	722339	Gh_A13G2267	888	NA	NA	NA	NA	NA
Gorai.001G249500.1	Chr01	50973990	50974070	81	F:AACAAGCGCAGCTTTGCATT	R:GCCTCATGTTTATCAAGACT	GC(%):F:45.0;R:40.0	TM F:58;R:56	intron619	NA	NA	NA	NA	NA	scaffold3623_A13	21914	22070	Gh_A13G2276	69	D13	25376158	25376314	Gh_D13G1008	81
Gorai.001G249500.1	Chr01	50974607	50975253	647	F:AACCATGTCTCTGACAACAT	R:ATGTGAGGAGTCCTTGTCAT	GC(%):F:40.0;R:45.0	TM F:56;R:58	intron620	NA	NA	NA	NA	NA	scaffold3623_A13	20936	21438	Gh_A13G2276	414	D13	25374948	25375682	Gh_D13G1008	646
Gorai.001G249500.1	Chr01	50978458	50978559	102	F:GGACCTCTATCAACAAAGCT	R:CTTCCAAAGATCCTGTTTCT	GC(%):F:45.0;R:40.0	TM F:58;R:56	intron621	CA_chr2	69653736	69653899	Cotton_A_00372	91	scaffold3623_A13	17675	17851	Gh_A13G2276	104	D13	25371664	25371839	Gh_D13G1008	103
Gorai.001G249500.1	Chr01	50980430	50980931	502	F:CTGAACAAGAACTGGCTCAT	R:GGCTGTTGAACTACATCTCT	GC(%):F:45.0;R:45.0	TM F:58;R:58	intron622	NA	NA	NA	NA	NA	scaffold3623_A13	15296	15864	Gh_A13G2276	504	D13	25369290	25369856	Gh_D13G1008	502
Gorai.001G251700.1	Chr01	52308270	52308349	80	F:GCAAGTTGTGCTTCTAGTTT	R:GGCTGTGTTTCTCATATCTT	GC(%):F:40.0;R:40.0	TM F:56;R:56	intron623	CA_chr1	73122914	73123056	Cotton_A_28637	81	A07	74950827	74950969	Gh_A07G1923	81	D07	51860781	51860922	Gh_D07G2146	80
Gorai.001G252100.1	Chr01	52356723	52357102	380	F:GTCCTCCATTGCTTTCCTCT	R:ACCTGAGAGCCTTCTGCATT	GC(%):F:50.0;R:50.0	TM F:60;R:60	intron624	CA_chr1	73191680	73192118	Cotton_A_28633	384	A07	75027347	75027785	Gh_A07G1927	384	D07	51909289	51909723	Gh_D07G2151	380
Gorai.001G253900.3	Chr01	52504104	52504501	398	F:GCACTTCTCCAGCATGCTCT	R:GAACAGCCTTGAGGTGCTCT	GC(%):F:55.0;R:55.0	TM F:62;R:62	intron625	CA_chr1	73518174	73518667	Cotton_A_29206	400	A07	75175723	75176216	Gh_A07G1944	400	D07	52084839	52085331	Gh_D07G2161	399
Gorai.001G253900.3	Chr01	52504775	52505629	855	F:GCGCTTCTTTCTTTCAAGCT	R:ACCTGTGTTTCACCAAACTT	GC(%):F:45.0;R:40.0	TM F:58;R:56	intron626	CA_chr1	73517096	73517981	Cotton_A_29206	841	A07	75176408	75177296	Gh_A07G1944	320	D07	52085524	52086423	Gh_D07G2161	855
Gorai.001G254100.1	Chr01	52521379	52522280	902	F:GAGAACTGGTGTCCTAAGAT	R:GAAGTGAAGAGCTTTGCATT	GC(%):F:45.0;R:40.0	TM F:58;R:56	intron627	CA_chr1	73500046	73501037	Cotton_A_29204	907	A07	75193278	75194268	Gh_A07G1946	906	D07	52102571	52103557	Gh_D07G2163	902
Gorai.001G254400.1	Chr01	52609798	52610294	497	F:CGAGTGACAGTGATTCTCAT	R:AATCCGGATAGTCTCACCTT	GC(%):F:45.0;R:45.0	TM F:58;R:58	intron628	CA_chr1	73347821	73348402	Cotton_A_29201	505	A07	75341967	75342545	Gh_A07G1949	502	D07	52200218	52200794	Gh_D07G2166	500
Gorai.001G256100.1	Chr01	52858300	52858568	269	F:TTGTCCAAGATGCCATCAGT	R:AGCCAAGAAAGTTGACAAGT	GC(%):F:45.0;R:40.0	TM F:58;R:56	intron629	CA_chr1	99444579	99444911	Cotton_A_38230	268	A07	75519846	75520178	Gh_A07G1963	268	D07	52452963	52453296	Gh_D07G2181	269
Gorai.001G256100.1	Chr01	52859520	52859607	88	F:AGTACAGTTGTGTCTATGGT	R:CAGTGTCTTTATGTCCACAT	GC(%):F:40.0;R:40.0	TM F:56;R:56	intron630	CA_chr1	99443540	99443712	Cotton_A_38230	89	A07	75521045	75521217	Gh_A07G1963	86	D07	52454163	52454334	Gh_D07G2181	85
Gorai.001G256600.1	Chr01	53020400	53020644	245	F:CACCTTCAGAAATCTCACTT	R:TTCCTTCCTTCAAATGCCGC	GC(%):F:40.0;R:50.0	TM F:56;R:60	intron631	CA_chr1	125269641	125269936	Cotton_A_19433	211	A07	75732228	75732523	Gh_A07G1969	211	NA	NA	NA	NA	NA
Gorai.001G258500.1	Chr01	53285663	53285795	133	F:GGCTTCAGGTTGGATAAACT	R:GCACCTGCATTGCTACTGGT	GC(%):F:45.0;R:55.0	TM F:58;R:62	intron632	CA_chr1	124961758	124961949	Cotton_A_19451	134	A07	76064857	76065047	Gh_A07G1989	133	D07	52945799	52945989	Gh_D07G2208	133
Gorai.001G258500.1	Chr01	53286254	53286361	108	F:GCTGCTATGTAAGTTCCAAT	R:GTTTCCAATGACAGTCTCAT	GC(%):F:40.0;R:40.0	TM F:56;R:56	intron633	CA_chr1	124961176	124961377	Cotton_A_19451	104	A07	76065428	76065629	Gh_A07G1989	104	D07	52946370	52946575	Gh_D07G2208	108
Gorai.001G258600.1	Chr01	53302034	53302903	870	F:GATACCGTTGTTCACACTTT	R:TATGAACTTCCGCCGACGAT	GC(%):F:40.0;R:50.0	TM F:56;R:60	intron634	CA_chr1	124930891	124932218	Cotton_A_19452	1280	A07	76095010	76095931	Gh_A07G1990	874	D07	52961898	52962815	Gh_D07G2209	870
Gorai.001G259200.1	Chr01	53394755	53395291	537	F:GAGACTTACACGATCTATGT	R:TCAAATGCCAAGCTTGTCAT	GC(%):F:40.0;R:40.0	TM F:56;R:56	intron635	CA_chr1	124892217	124892859	Cotton_A_19458	586	A07	76129401	76130042	Gh_A07G1995	585	D07	53070498	53071093	Gh_D07G2215	539
Gorai.001G259600.1	Chr01	53461968	53462725	758	F:GCCTGGACAAGAGGCCATTT	R:TGATGAACTGGTTCATTGCT	GC(%):F:55.0;R:40.0	TM F:62;R:56	intron636	CA_chr1	124785687	124786497	Cotton_A_19462	739	A07	76216262	76217070	Gh_A07G1998	737	D07	53172080	53172911	Gh_D07G2219	760
Gorai.001G259600.1	Chr01	53463074	53463331	258	F:CCATCACTCCACTAGCATTT	R:TGCCTGCTGAAATTCCTGAT	GC(%):F:45.0;R:45.0	TM F:58;R:58	intron637	CA_chr1	124785070	124785379	Cotton_A_19462	256	A07	76217378	76217687	Gh_A07G1998	256	D07	53173219	53173529	Gh_D07G2219	257
Gorai.001G259600.1	Chr01	53463841	53464224	384	F:AAACAGACAGCCACATAGCT	R:CCGTTCGCCAGAAATCTAAT	GC(%):F:45.0;R:45.0	TM F:58;R:58	intron638	NA	NA	NA	NA	NA	NA	NA	NA	NA	NA	D07	53173981	53174420	Gh_D07G2219	387
Gorai.001G259600.1	Chr01	53465554	53465833	280	F:CTAGAGGAGTATCAGTGTTT	R:CAGCTGATCATGGAATGAGT	GC(%):F:40.0;R:45.0	TM F:56;R:58	intron639	CA_chr1	124782553	124782905	Cotton_A_19462	281	A07	76219833	76220185	Gh_A07G1998	281	D07	53175672	53176025	Gh_D07G2219	282
Gorai.001G259600.1	Chr01	53466128	53466526	399	F:CAGCAGGCTCTGAAATTGAT	R:AGTTTGAAGACTTCGCTACT	GC(%):F:45.0;R:40.0	TM F:58;R:56	intron640	CA_chr1	124781868	124782335	Cotton_A_19462	340	A07	76220403	76220870	Gh_A07G1998	397	D07	53176243	53176715	Gh_D07G2219	402
Gorai.001G259600.1	Chr01	53466683	53466769	87	F:CAACTGGATTAGCTTTCCAT	R:CCTGGACATGTTGCTATAAT	GC(%):F:40.0;R:40.0	TM F:56;R:56	intron641	CA_chr1	124781589	124781753	Cotton_A_19462	86	A07	76220985	76221149	Gh_A07G1998	86	D07	53176830	53176993	Gh_D07G2219	85
Gorai.001G261100.1	Chr01	53654827	53654998	172	F:CGAGCACTGAAACGAGTAGT	R:GAGGATCTTCTTGAATTGCT	GC(%):F:50.0;R:40.0	TM F:60;R:56	intron642	CA_chr1	51308620	51308880	Cotton_A_28874	171	A07	76379096	76379356	Gh_A07G2011	171	D07	53377766	53378027	Gh_D07G2232	172
Gorai.001G261200.1	Chr01	53664165	53664447	283	F:AGCATGTTCAATGTCAGCTT	R:AGATTGCACATTCCTTCAGT	GC(%):F:40.0;R:40.0	TM F:56;R:56	intron643	CA_chr1	51302522	51302883	Cotton_A_28873	293	A07	76385115	76385474	Gh_A07G2012	288	D07	53387094	53387448	Gh_D07G2233	283
Gorai.001G261200.1	Chr01	53665016	53665795	780	F:ACAGAAGGAGCTGCTTAAAT	R:GCTATCCACCATATCCTCTT	GC(%):F:40.0;R:45.0	TM F:56;R:58	intron644	CA_chr1	51301185	51302023	Cotton_A_28873	784	A07	76385973	76386811	Gh_A07G2012	784	D07	53387947	53388781	Gh_D07G2233	780
Gorai.001G261200.1	Chr01	53666032	53666238	207	F:TCTACGACGGCATGGAAATT	R:GGTTTGGACAACAAATCCGT	GC(%):F:45.0;R:45.0	TM F:58;R:58	intron645	CA_chr1	51300745	51301000	Cotton_A_28873	206	A07	76386996	76387251	Gh_A07G2012	206	D07	53388966	53389222	Gh_D07G2233	207
Gorai.001G261200.2	Chr01	53664165	53664450	286	F:AGCATGTTCAATGTCAGCTT	R:AGATTGCACATTCCTTCAGT	GC(%):F:40.0;R:40.0	TM F:56;R:56	intron646	CA_chr1	51302522	51302883	Cotton_A_28873	293	A07	76385115	76385474	Gh_A07G2012	288	D07	53387094	53387448	Gh_D07G2233	283
Gorai.001G261300.1	Chr01	53668087	53668170	84	F:GGTATTTCCGGCCTTAGATT	R:GAAGTGACGTCAGCTGTCGT	GC(%):F:45.0;R:55.0	TM F:58;R:62	intron647	CA_chr1	51298466	51298597	Cotton_A_28872	85	A07	76389401	76389532	Gh_A07G2013	85	D07	53391147	53391277	Gh_D07G2234	84
Gorai.001G261300.1	Chr01	53668306	53668545	240	F:CACATCGCACTTTCTATTGT	R:ACCGGAACACTTGGTTACAT	GC(%):F:40.0;R:45.0	TM F:56;R:58	intron648	CA_chr1	51298087	51298396	Cotton_A_28872	241	A07	76389602	76389911	Gh_A07G2013	241	D07	53391347	53391655	Gh_D07G2234	240
Gorai.001G261900.1	Chr01	53741780	53741863	84	F:GTTCAAGCTGAATGTCCTTT	R:CACCACACCAGCTACATCGT	GC(%):F:40.0;R:55.0	TM F:56;R:62	intron649	CA_chr2	68550955	68551094	Cotton_A_00497	83	A01	97890172	97890311	Gh_A01G1810	83	D07	53457263	53457403	Gh_D07G2239	84
Gorai.001G262200.1	Chr01	53795982	53796140	159	F:GAAACTTGGATACACCACAT	R:CCTACAAAGAGAACTCTCAT	GC(%):F:40.0;R:40.0	TM F:56;R:56	intron650	CA_chr1	51136412	51136613	Cotton_A_28860	158	A07	76538946	76539147	Gh_A07G2022	158	D07	53504142	53504344	Gh_D07G2242	159
Gorai.001G262500.1	Chr01	53820103	53820423	321	F:TCCAACTAGGCAGACATCCT	R:ACATGCTTTGACCTTTGTGT	GC(%):F:50.0;R:40.0	TM F:60;R:56	intron651	CA_chr1	51107217	51107597	Cotton_A_28857	320	A07	76580629	76581009	Gh_A07G2025	320	D07	53528158	53528538	Gh_D07G2245	320
Gorai.001G262500.1	Chr01	53822836	53823285	450	F:TGTTTCCTCCGTCAGCATCT	R:TCAAGAATTTCGGCGATGCT	GC(%):F:50.0;R:45.0	TM F:60;R:58	intron652	CA_chr1	51104372	51104866	Cotton_A_28857	451	A07	76583359	76583853	Gh_A07G2025	451	D07	53530892	53531385	Gh_D07G2245	450
Gorai.001G262700.1	Chr01	53835012	53835416	405	F:CGGAAGAGGACATCGTCTAT	R:GGTAATTGCTCTTGGTGTTT	GC(%):F:50.0;R:40.0	TM F:60;R:56	intron653	CA_chr1	111364301	111364801	Cotton_A_11524	402	A07	76599816	76600316	Gh_A07G2027	402	D07	53543120	53543623	Gh_D07G2247	405
Gorai.001G262700.1	Chr01	53837371	53837445	75	F:GTTCTGACAGCCTTTCAAAT	R:GACAGTTATTGCTCCTTGCT	GC(%):F:40.0;R:45.0	TM F:56;R:58	intron654	CA_chr1	111362307	111362440	Cotton_A_11524	74	A07	76602171	76602304	Gh_A07G2027	74	D07	53545491	53545625	Gh_D07G2247	75
Gorai.001G262700.1	Chr01	53839031	53839167	137	F:CCGATTGTTTGCCTCTACAT	R:CTAAAGAAGGCATCGAAGAT	GC(%):F:45.0;R:40.0	TM F:58;R:56	intron655	CA_chr1	111360526	111360776	Cotton_A_11524	192	A07	76603835	76604085	Gh_A07G2027	192	D07	53547156	53547352	Gh_D07G2247	138
Gorai.001G263500.1	Chr01	53922470	53922824	355	F:TTGAGCCAGTATCAAGGACT	R:ACTGGTCCACTTCTAGCATT	GC(%):F:45.0;R:45.0	TM F:58;R:58	intron656	CA_chr1	111255301	111255708	Cotton_A_11531	362	A07	76694405	76694812	Gh_A07G2034	362	NA	NA	NA	NA	NA
Gorai.001G263500.1	Chr01	53924575	53924720	146	F:CTTGTGGCAAACAAGTCTAT	R:GGTGCTAATACTTCGACATT	GC(%):F:40.0;R:40.0	TM F:56;R:56	intron657	NA	NA	NA	NA	NA	NA	NA	NA	NA	NA	NA	NA	NA	NA	NA
Gorai.001G263500.1	Chr01	53924996	53925167	172	F:GGCCTAGACATTAAGGACAT	R:ACATAATCCTCAACTCCAGT	GC(%):F:45.0;R:40.0	TM F:58;R:56	intron658	CA_chr1	111252924	111253164	Cotton_A_11531	173	A07	76696931	76697171	Gh_A07G2034	173	NA	NA	NA	NA	NA
Gorai.001G263900.2	Chr01	54017705	54018144	440	F:GAGATCTTAGAAGCTGTTGT	R:AACCAGCATCCTTGAAAGTT	GC(%):F:40.0;R:40.0	TM F:56;R:56	intron659	CA_chr1	111146992	111147527	Cotton_A_11536	451	A07	76821735	76822271	Gh_A07G2039	452	NA	NA	NA	NA	NA
Gorai.001G264300.1	Chr01	54057156	54057827	672	F:GCTTCCTCTTGATATGGTTT	R:ACCAGGCCTAGAATGAACAT	GC(%):F:40.0;R:45.0	TM F:56;R:58	intron660	CA_chr1	111111171	111111927	Cotton_A_11541	675	A07	76853067	76853823	Gh_A07G2043	675	D07	53722744	53723504	Gh_D07G2256	679
Gorai.001G264300.1	Chr01	54057942	54058601	660	F:CGGCAAGTTAATGATAGCAT	R:CCTCAATCATAGTCGCTTCT	GC(%):F:40.0;R:45.0	TM F:56;R:58	intron661	CA_chr1	111110413	111111125	Cotton_A_11541	658	A07	76853869	76854581	Gh_A07G2043	658	D07	53723550	53724248	Gh_D07G2256	644
Gorai.001G264300.1	Chr01	54060785	54061076	292	F:CCTGTGCTAATCAAATCCAT	R:TGCACCATTCTCTTCTGTTT	GC(%):F:40.0;R:40.0	TM F:56;R:56	intron662	CA_chr1	111107909	111108284	Cotton_A_11541	303	A07	76856710	76857085	Gh_A07G2043	303	D07	53726311	53726675	Gh_D07G2256	292
Gorai.001G264400.1	Chr01	54070242	54070565	324	F:GGCGCCAGTTGGACAAACTT	R:AGCTTGCTCGGTATGTAGGT	GC(%):F:55.0;R:50.0	TM F:62;R:60	intron663	CA_chr1	111099704	111100105	Cotton_A_11542	334	NA	NA	NA	NA	NA	D07	53734413	53734803	Gh_D07G2257	323
Gorai.001G264600.1	Chr01	54079397	54079628	232	F:CATATCCAGCCTCATCAGAT	R:ACGATGCTGACACGACTCCT	GC(%):F:45.0;R:55.0	TM F:58;R:62	intron664	CA_chr1	111090539	111090862	Cotton_A_11544	231	A07	76874540	76874862	Gh_A07G2046	230	D07	53743481	53743806	Gh_D07G2259	233
Gorai.001G264700.1	Chr01	54087968	54088213	246	F:TCTTGCCAACTGAGCCATAT	R:AAGGCGACAGATGTGGAGGT	GC(%):F:45.0;R:55.0	TM F:58;R:62	intron665	CA_chr1	111067109	111067410	Cotton_A_11545	245	A07	76889645	76889946	Gh_A07G2047	245	D07	53755054	53755356	Gh_D07G2260	246
Gorai.001G268500.1	Chr01	54541920	54542330	411	F:TCCTTTCATCACCACTGATT	R:ACACTGTCGTACTTGAACAT	GC(%):F:40.0;R:40.0	TM F:56;R:56	intron666	CA_chr6	28786451	28786632	Cotton_A_01920	131	A07	77338275	77338740	Gh_A07G2081	415	D07	54246893	54247354	Gh_D07G2296	411
Gorai.001G268500.2	Chr01	54541920	54542345	426	F:TCCTTTCATCACCACTGATT	R:TTGACCGTGAACACTGTCGT	GC(%):F:40.0;R:50.0	TM F:56;R:60	intron667	CA_chr6	28786451	28786642	Cotton_A_01920	131	A07	77338275	77338750	Gh_A07G2081	415	D07	54246893	54247364	Gh_D07G2296	411
Gorai.001G269200.3	Chr01	54610191	54610274	84	F:TTACTTGAGTCACTTGTTGG	R:CATCCTGGCTGCCGAAAGAT	GC(%):F:40.0;R:55.0	TM F:56;R:62	intron668	CA_chr1	110521219	110521389	Cotton_A_11592	83	A07	77425129	77425299	Gh_A07G2084	83	D07	54327746	54327917	Gh_D07G2302	84
Gorai.001G269300.1	Chr01	54616007	54616104	98	F:CGAAAGCATGTGGAAATGAT	R:CAGTTTGACAACCAGAACAT	GC(%):F:40.0;R:40.0	TM F:56;R:56	intron669	CA_chr1	110515209	110515361	Cotton_A_11593	101	A07	77431171	77431323	Gh_A07G2085	101	D07	54333660	54333809	Gh_D07G2303	98
Gorai.001G269300.1	Chr01	54616687	54616829	143	F:GCTGCTTATGTTTGCTGTCT	R:ACATTGCCACATCTAATCGT	GC(%):F:45.0;R:40.0	TM F:58;R:56	intron670	CA_chr1	110514467	110514676	Cotton_A_11593	144	A07	77431856	77432065	Gh_A07G2085	144	D07	54334342	54334546	Gh_D07G2303	139
Gorai.001G269300.1	Chr01	54617004	54617148	145	F:TTTGGTGCCGGTGCACAACT	R:CATCTCGACCAGTTTCCGAT	GC(%):F:55.0;R:50.0	TM F:62;R:60	intron671	CA_chr1	110514166	110514362	Cotton_A_11593	147	A07	77432170	77432366	Gh_A07G2085	147	D07	54334651	54334845	Gh_D07G2303	145
Gorai.001G269300.1	Chr01	54617548	54617641	94	F:CGGTTCCAAATGCTGTGCTT	R:TTTCCTAGCTTCAACAGGAT	GC(%):F:50.0;R:40.0	TM F:60;R:56	intron672	CA_chr1	110513674	110513824	Cotton_A_11593	92	A07	77432705	77432855	Gh_A07G2085	92	D07	54335187	54335339	Gh_D07G2303	94
Gorai.001G270200.1	Chr01	54684626	54684694	69	F:CAATATTGGCAAACCGAAGT	R:CTTCGGCTTTACAATCTCAT	GC(%):F:40.0;R:40.0	TM F:56;R:56	intron673	CA_chr1	110450276	110450452	Cotton_A_11604	82	A07	77497011	77497187	Gh_A07G2094	82	D07	54421906	54422069	Gh_D07G2312	69
Gorai.001G270200.1	Chr01	54685228	54685866	639	F:GCTCCAATGCTACCAACAAT	R:GGTGCTACAACATTACTTGT	GC(%):F:45.0;R:40.0	TM F:58;R:56	intron674	CA_chr1	110449173	110449788	Cotton_A_11604	572	A07	77497675	77498289	Gh_A07G2094	571	D07	54422557	54423226	Gh_D07G2312	626
Gorai.001G271700.1	Chr01	54873654	54874118	465	F:ACCTTCCACAAGGCATTCAT	R:GTCGCTCGTGGCTATGCTAT	GC(%):F:45.0;R:55.0	TM F:58;R:62	intron675	CA_chr1	98676780	98677252	Cotton_A_28611	431	A07	77653016	77653488	Gh_A07G2108	431	D07	54642269	54642775	Gh_D07G2319	465
Gorai.001G274700.1	Chr01	55199268	55199378	111	F:ATAATGCAGCCTGTGCGGCT	R:ACATGCGGATGCTTATGAAT	GC(%):F:55.0;R:40.0	TM F:62;R:56	intron676	CA_chr1	99166366	99166522	Cotton_A_22703	106	scaffold1612_A07	5116	5272	Gh_A07G2153	106	D07	55009270	55009431	Gh_D07G2344	111
Gorai.001G274700.1	Chr01	55199625	55199708	84	F:TGCATCTGTGGTACCTTGAT	R:GTGTGGCAATTGGAGGACAT	GC(%):F:45.0;R:50.0	TM F:58;R:60	intron677	CA_chr1	99166020	99166163	Cotton_A_22703	83	scaffold1612_A07	5475	5618	Gh_A07G2153	83	D07	55009634	55009778	Gh_D07G2344	84
Gorai.001G274700.1	Chr01	55200280	55200656	377	F:GAGGAAGCTCACGAATTCTT	R:GCATTATTCGACGTCACTTT	GC(%):F:45.0;R:40.0	TM F:58;R:56	intron678	CA_chr1	99165016	99165514	Cotton_A_22703	442	scaffold1612_A07	6124	6622	Gh_A07G2153	442	D07	55010283	55010716	Gh_D07G2344	377
Gorai.001G275700.1	Chr01	55330686	55330881	196	F:AACTTGCTTACTTTGGTGCT	R:TGGCCTCATAGATTGCGGAT	GC(%):F:40.0;R:50.0	TM F:56;R:60	intron679	CA_chr1	98987705	98987951	Cotton_A_22713	197	A07	78103434	78103680	Gh_A07G2141	197	D07	55159036	55159281	Gh_D07G2353	196
Gorai.001G275700.2	Chr01	55331373	55331485	113	F:GGTCAGTACTTCTTTGACTT	R:CTTCTACAACATGGTCAAGT	GC(%):F:40.0;R:40.0	TM F:56;R:56	intron680	CA_chr1	98987105	98987300	Cotton_A_22713	107	A07	78104085	78104280	Gh_A07G2141	107	D07	55159686	55159881	Gh_D07G2353	107
Gorai.002G001200.1	Chr02	73709	74134	426	F:GCCTCTTGTTTCCTTATCAT	R:ACCAGCCAATGGTGTGGTTT	GC(%):F:40.0;R:50.0	TM F:56;R:60	intron681	CA_chr7	39272449	39273003	Cotton_A_00261	472	A01	55985	56540	Gh_A01G0006	473	D01	34726	35281	Gh_D01G0005	473
Gorai.002G003200.1	Chr02	162913	162996	84	F:GCATCAACCACCAAAGATAT	R:GGCCATCCAGACTACATATT	GC(%):F:40.0;R:45.0	TM F:56;R:58	intron682	CA_chr7	39178493	39178659	Cotton_A_00244	81	A01	151435	151601	Gh_A01G0025	81	D01	129171	129342	Gh_D01G0024	86
Gorai.002G003200.1	Chr02	163222	163331	110	F:GGATATCATGCAAATCAAGC	R:TCTTCAAGATGGACGGCTTT	GC(%):F:40.0;R:45.0	TM F:56;R:58	intron683	CA_chr7	39178137	39178328	Cotton_A_00244	103	A01	151766	151957	Gh_A01G0025	103	D01	129507	129705	Gh_D01G0024	110
Gorai.002G003200.1	Chr02	168443	169000	558	F:GAGATATCTTCTTCAAGGCT	R:TGCGCTAAGTTGCTTACAAT	GC(%):F:40.0;R:40.0	TM F:56;R:56	intron684	CA_chr7	39172488	39173119	Cotton_A_00244	559	A01	156979	157610	Gh_A01G0025	559	D01	134725	135355	Gh_D01G0024	558
Gorai.002G004300.1	Chr02	240133	240336	204	F:GGAATCTGTTGAAAGCTCTT	R:AACCATTGCTCTTAGTGGCT	GC(%):F:40.0;R:45.0	TM F:56;R:58	intron685	CA_chr7	39115295	39115545	Cotton_A_00233	195	A01	219901	220151	Gh_A01G0034	195	D01	207956	208206	Gh_D01G0034	195
Gorai.002G004300.1	Chr02	240439	240692	254	F:TGCGACAAGAAGCCGAATCT	R:CGTTTGGAGACTTCAATTGT	GC(%):F:50.0;R:40.0	TM F:60;R:56	intron686	CA_chr7	39114912	39115242	Cotton_A_00233	288	NA	NA	NA	NA	NA	D01	208259	208564	Gh_D01G0034	263
Gorai.002G004600.1	Chr02	269775	270095	321	F:GTCTACTGACTCTTGGAACT	R:GATATGGAACATGACAAGCT	GC(%):F:45.0;R:40.0	TM F:58;R:56	intron687	CA_chr7	39084965	39085349	Cotton_A_00230	322	A01	255345	255729	Gh_A01G0037	319	D01	238531	238917	Gh_D01G0037	321
Gorai.002G004600.1	Chr02	271026	271326	301	F:ATTCTGTTGGTGAGGAGGAT	R:TACTCGTAGATCCAGTTTCT	GC(%):F:45.0;R:40.0	TM F:58;R:56	intron688	CA_chr7	39083762	39084103	Cotton_A_00230	304	A01	256591	256932	Gh_A01G0037	301	D01	239764	240105	Gh_D01G0037	301
Gorai.002G004800.1	Chr02	294650	294722	73	F:GAGATAGATGTGGATGACCT	R:GCCTCAAGTTCTGCTAGTTT	GC(%):F:45.0;R:45.0	TM F:58;R:58	intron689	CA_chr7	39069174	39069292	Cotton_A_00228	72	A01	271552	271670	Gh_A01G0039	72	D01	262427	262546	Gh_D01G0039	73
Gorai.002G004800.1	Chr02	294831	295302	472	F:GAGCTGGTTGAGTATAAGAT	R:CTGTAGCACTGTGTTGTGCT	GC(%):F:40.0;R:50.0	TM F:56;R:60	intron690	CA_chr7	39068598	39069121	Cotton_A_00228	451	A01	271723	272247	Gh_A01G0039	452	D01	262599	263134	Gh_D01G0039	463
Gorai.002G004800.1	Chr02	296711	296912	202	F:AGTTTGAGCAATGGAACCTT	R:GTGATGGATTGATTTCTCCT	GC(%):F:40.0;R:40.0	TM F:56;R:56	intron691	CA_chr7	39067004	39067273	Cotton_A_00228	220	A01	273572	273823	Gh_A01G0039	202	D01	264480	264731	Gh_D01G0039	202
Gorai.002G004800.1	Chr02	297335	298164	830	F:AGTCACCACCAACCTACTTT	R:GGATTTGCTTCCTGATACTT	GC(%):F:45.0;R:40.0	TM F:58;R:56	intron692	CA_chr7	39065813	39066678	Cotton_A_00228	769	A01	274149	275013	Gh_A01G0039	768	D01	265058	265984	Gh_D01G0039	830
Gorai.002G006800.1	Chr02	432928	433813	886	F:GATTCCTATCAAACCAATCC	R:CGCACTCACATAAAGATCAT	GC(%):F:40.0;R:40.0	TM F:56;R:56	intron693	NA	NA	NA	NA	NA	NA	NA	NA	NA	NA	D01	393280	394253	Gh_D01G0056	886
Gorai.002G007100.1	Chr02	449145	449294	150	F:CGTTATTCAGCAGAAGCATT	R:CTCATGATTCGGAATCTTGT	GC(%):F:40.0;R:40.0	TM F:56;R:56	intron694	NA	NA	NA	NA	NA	NA	NA	NA	NA	NA	NA	NA	NA	NA	NA
Gorai.002G007100.1	Chr02	449825	450131	307	F:GCACTCTTATTTGAGTCACT	R:CTGTAGCTAGAACTTGTTGT	GC(%):F:40.0;R:40.0	TM F:56;R:56	intron695	CA_chr7	38909649	38910018	Cotton_A_00203	306	A01	467786	468155	Gh_A01G0060	306	D01	411483	411852	Gh_D01G0059	306
Gorai.002G007700.1	Chr02	494452	494875	424	F:ACTCCTTTAGGAAACTCCTT	R:GGTTGATCGAGTCATAGACT	GC(%):F:40.0;R:45.0	TM F:56;R:58	intron696	CA_chr7	38843342	38843727	Cotton_A_00193	317	A01	557813	558198	Gh_A01G0066	317	D01	456772	457263	Gh_D01G0065	423
Gorai.002G008100.1	Chr02	531824	532602	779	F:CCATGGTGGACATTTCTCAT	R:TCCTGTTTACCATTCTCGGT	GC(%):F:45.0;R:45.0	TM F:58;R:58	intron697	NA	NA	NA	NA	NA	NA	NA	NA	NA	NA	D01	497578	498401	Gh_D01G0069	779
Gorai.002G008200.1	Chr02	535474	536453	980	F:CGAATGAACCGCAGCCATAT	R:CCGGACGCTTATAATCGATT	GC(%):F:50.0;R:45.0	TM F:60;R:58	intron698	CA_chr7	38814395	38814960	Cotton_A_00186	476	A01	594405	594973	Gh_A01G0070	479	D01	501165	501737	Gh_D01G0070	483
Gorai.002G008200.1	Chr02	537108	537898	791	F:ACGAGAGGCTAGTTGTCATT	R:CTTCCTACTATGAGGAGAAT	GC(%):F:45.0;R:40.0	TM F:58;R:56	intron699	CA_chr7	38812938	38813804	Cotton_A_00186	789	A01	595564	596430	Gh_A01G0070	789	D01	502328	503196	Gh_D01G0070	791
Gorai.002G010900.1	Chr02	715599	716470	872	F:CTCTGTGTCATCGACATATT	R:CGGTACACTGAACAAGCTAT	GC(%):F:40.0;R:45.0	TM F:56;R:58	intron700	CA_chr7	38619925	38620836	Cotton_A_00152	860	A01	819358	820269	Gh_A01G0095	860	D01	723180	724105	Gh_D01G0089	874
Gorai.002G010900.1	Chr02	716703	716806	104	F:AAGGAGATTTCAGCAGGTGT	R:TTCTTCGACCAGACATCAAT	GC(%):F:45.0;R:40.0	TM F:58;R:56	intron701	CA_chr7	38619591	38619738	Cotton_A_00152	75	A01	820456	820603	Gh_A01G0095	102	D01	724292	724441	Gh_D01G0089	104
Gorai.002G010900.1	Chr02	716962	717047	86	F:GAGCAAGTGTTCCAATTCAT	R:GTTGCAATAACAGGACGTGT	GC(%):F:40.0;R:45.0	TM F:56;R:58	intron702	CA_chr7	38619346	38619487	Cotton_A_00152	88	A01	820707	820848	Gh_A01G0095	85	D01	724545	724686	Gh_D01G0089	85
Gorai.002G010900.1	Chr02	717489	718350	862	F:GGAATCGTCAACACCACCTT	R:TGTGCCATTATCAAGCTACT	GC(%):F:50.0;R:40.0	TM F:60;R:56	intron703	CA_chr7	38618052	38618955	Cotton_A_00152	854	A01	821239	822143	Gh_A01G0095	855	D01	725077	725992	Gh_D01G0089	866
Gorai.002G010900.2	Chr02	716962	717050	89	F:GAGCAAGTGTTCCAATTCAT	R:GTTGCAATAACAGGACGTGT	GC(%):F:40.0;R:45.0	TM F:56;R:58	intron704	CA_chr7	38619346	38619487	Cotton_A_00152	88	A01	820707	820848	Gh_A01G0095	85	D01	724545	724686	Gh_D01G0089	85
Gorai.002G011200.1	Chr02	730603	730773	171	F:TTTCCAGGAGAGTGTTTACT	R:GATGAGCGTGTCATGCAGGT	GC(%):F:40.0;R:55.0	TM F:56;R:62	intron705	CA_chr7	38605279	38605501	Cotton_A_00149	174	A01	834876	835098	Gh_A01G0097	174	D01	737947	738169	Gh_D01G0092	174
Gorai.002G011200.1	Chr02	733081	733244	164	F:CCTAAACGCTGAAAGGATCT	R:CTGGATTGGATGATGATTCT	GC(%):F:45.0;R:40.0	TM F:58;R:56	intron706	CA_chr7	38602808	38603016	Cotton_A_00149	162	A01	837361	837571	Gh_A01G0097	164	D01	740432	740642	Gh_D01G0092	164
Gorai.002G011200.1	Chr02	741734	741890	157	F:GGTATTCGTTATATGGAGCT	R:TTGGTCAAGTTGTACAGAGT	GC(%):F:40.0;R:40.0	TM F:56;R:56	intron707	NA	NA	NA	NA	NA	NA	NA	NA	NA	NA	D01	749069	749278	Gh_D01G0092	156
Gorai.002G011200.1	Chr02	742831	743619	789	F:CAGCCACTGATATTGCATAT	R:TGATAGCCTGAGTGCGGTTT	GC(%):F:40.0;R:50.0	TM F:56;R:60	intron708	CA_chr7	38592510	38593365	Cotton_A_00149	779	A01	846104	846959	Gh_A01G0097	779	D01	750128	750991	Gh_D01G0092	787
Gorai.002G011200.1	Chr02	744617	744774	158	F:CTACCTCTTCGTGGAGCAAT	R:CCGACAATTACTTCTCACTT	GC(%):F:50.0;R:40.0	TM F:60;R:56	intron709	CA_chr7	38591360	38591572	Cotton_A_00149	163	A01	847897	848106	Gh_A01G0097	160	D01	751929	752133	Gh_D01G0092	155
Gorai.002G011200.1	Chr02	747065	747276	212	F:CCACATGCTTCTTCAATGCT	R:GTATACTCGCCGACCTCTGT	GC(%):F:45.0;R:55.0	TM F:58;R:62	intron710	CA_chr7	38588864	38589133	Cotton_A_00149	198	A01	850333	850603	Gh_A01G0097	199	D01	754361	754644	Gh_D01G0092	212
Gorai.002G011900.1	Chr02	787124	787226	103	F:CTCGCTTATCTTCGTAGTTT	R:AGATAAGAGCGGCAATATCT	GC(%):F:40.0;R:40.0	TM F:56;R:56	intron711	CA_chr7	38548672	38548862	Cotton_A_00143	97	A01	889742	889938	Gh_A01G0104	103	D01	798781	798977	Gh_D01G0100	103
Gorai.002G012800.1	Chr02	837902	838302	401	F:TACTTGCACAGGACGCATAT	R:TGAAGTGGCAGATGGAATTT	GC(%):F:45.0;R:40.0	TM F:58;R:56	intron712	CA_chr7	38494060	38494514	Cotton_A_00135	381	scaffold30_A01	171085	171561	Gh_A01G2011	403	D01	846873	847347	Gh_D01G0110	401
Gorai.002G014600.2	Chr02	944631	944837	207	F:TTAATGACCTTATTCGAGGC	R:TGACCATTGCTCCTCATTAT	GC(%):F:40.0;R:40.0	TM F:56;R:56	intron713	CA_chr7	38261385	38261668	Cotton_A_00118	175	scaffold31_A01	30111	30394	Gh_A01G2016	205	D01	975379	975661	Gh_D01G0133	204
Gorai.002G014700.1	Chr02	953878	953974	97	F:CGAGACCTTGGCTTGTGTTT	R:GCCTAGCAAACCTGCTTGAT	GC(%):F:50.0;R:50.0	TM F:60;R:60	intron714	CA_chr7	38251602	38251747	Cotton_A_00117	99	scaffold31_A01	39952	40096	Gh_A01G2017	98	D01	985832	985975	Gh_D01G0134	97
Gorai.002G014700.1	Chr02	954157	954507	351	F:CATGGATGTCATTGGCATCT	R:AATTTACTGCAGCTGGCTTT	GC(%):F:45.0;R:40.0	TM F:58;R:56	intron715	CA_chr7	38250987	38251462	Cotton_A_00117	414	scaffold31_A01	40236	40710	Gh_A01G2017	413	D01	986115	986527	Gh_D01G0134	351
Gorai.002G014700.1	Chr02	954855	955699	845	F:CTGTCACAATGCCTTCCATT	R:TGAGTTCCACCACCAACAGT	GC(%):F:45.0;R:50.0	TM F:58;R:60	intron716	CA_chr7	38249761	38250701	Cotton_A_00117	892	scaffold31_A01	40996	41935	Gh_A01G2017	891	D01	986813	987706	Gh_D01G0134	845
Gorai.002G014900.1	Chr02	967808	968370	563	F:GACCTTCATGATCCTTGAAT	R:GGTGGTGAGGACAACATTGT	GC(%):F:40.0;R:50.0	TM F:56;R:60	intron717	CA_chr7	38237058	38237675	Cotton_A_00115	539	scaffold31_A01	53960	54601	Gh_A01G2019	563	D01	999716	1000357	Gh_D01G0136	563
Gorai.002G014900.1	Chr02	968838	969124	287	F:GGAATCAAAGGTCACTGAAT	R:GGTAAACCGAATGCCATACT	GC(%):F:40.0;R:45.0	TM F:56;R:58	intron718	CA_chr7	38236309	38236662	Cotton_A_00115	285	scaffold31_A01	54997	55350	Gh_A01G2019	285	D01	1000753	1001108	Gh_D01G0136	287
Gorai.002G014900.6	Chr02	966338	966654	317	F:CTTTCGAGCAGCGTTTAAAT	R:CTCAGATCCTGCGAAGGAGT	GC(%):F:40.0;R:55.0	TM F:56;R:62	intron719	CA_chr7	38238742	38239134	Cotton_A_00115	311	scaffold31_A01	52501	52893	Gh_A01G2019	311	D01	998251	998643	Gh_D01G0136	311
Gorai.002G016000.1	Chr02	1041210	1041775	566	F:TGCGTCAAAGTGGAACCATT	R:CAGCATCTTCTGCAATGTTT	GC(%):F:45.0;R:40.0	TM F:58;R:56	intron720	CA_chr7	38149597	38150205	Cotton_A_00102	567	scaffold32_A01	152850	153457	Gh_A01G2045	566	D01	1078462	1079069	Gh_D01G0148	566
Gorai.002G016000.1	Chr02	1042475	1043056	582	F:ATCACTCAGAATGCTGGTCT	R:CTTGAGGTCACTGAAGCTTT	GC(%):F:45.0;R:45.0	TM F:58;R:58	intron721	CA_chr7	38148297	38148944	Cotton_A_00102	595	scaffold32_A01	151549	152197	Gh_A01G2045	596	D01	1079719	1080366	Gh_D01G0148	595
Gorai.002G016000.1	Chr02	1046479	1046745	267	F:TGCCTCTACTACATGCTAAT	R:TCTTCCACGACCAGAGACCT	GC(%):F:40.0;R:55.0	TM F:56;R:62	intron722	CA_chr7	38144598	38144952	Cotton_A_00102	266	scaffold32_A01	147854	148208	Gh_A01G2045	266	D01	1083694	1084032	Gh_D01G0148	250
Gorai.002G016000.1	Chr02	1047129	1047219	91	F:CATAGAGCCACCTATTCTTT	R:GGATCGGTGGACAAATGATT	GC(%):F:40.0;R:45.0	TM F:56;R:58	intron723	CA_chr7	38144106	38144259	Cotton_A_00102	94	scaffold32_A01	147362	147515	Gh_A01G2045	94	D01	1084371	1084521	Gh_D01G0148	91
Gorai.002G016000.1	Chr02	1047355	1048168	814	F:GGACCGCTTGTATCTCAAAT	R:GCACAAGTTGAATAGTGCAT	GC(%):F:45.0;R:40.0	TM F:58;R:56	intron724	CA_chr7	38143202	38144035	Cotton_A_00102	777	scaffold32_A01	146419	147291	Gh_A01G2045	816	D01	1084592	1085462	Gh_D01G0148	814
Gorai.002G016000.1	Chr02	1048919	1049385	467	F:GCCATTGCTCGTCTTAATCT	R:GTTCTCCACGATTAGTTGTT	GC(%):F:45.0;R:40.0	TM F:58;R:56	intron725	CA_chr7	38141942	38142514	Cotton_A_00102	489	scaffold32_A01	145156	145731	Gh_A01G2045	492	D01	1086150	1086701	Gh_D01G0148	468
Gorai.002G016800.1	Chr02	1102073	1102961	889	F:TGCTGGAATTGGCGTCAACT	R:CATCGAAGCCTGCAACTCTT	GC(%):F:50.0;R:50.0	TM F:60;R:60	intron726	CA_chr7	38088963	38089877	Cotton_A_00094	844	scaffold32_A01	92182	93072	Gh_A01G2038	820	D01	1139397	1140339	Gh_D01G0155	872
Gorai.002G017100.1	Chr02	1128765	1128867	103	F:CCACTGCATCATCTAATTGT	R:AACGAAGCCATTACTAGCAT	GC(%):F:40.0;R:40.0	TM F:56;R:56	intron727	CA_chr7	38039154	38039313	Cotton_A_00089	96	scaffold32_A01	33283	33442	Gh_A01G2032	96	D01	1166511	1166677	Gh_D01G0158	103
Gorai.002G017100.1	Chr02	1129307	1129633	327	F:CATTGATCCTACAGCTGTAT	R:TTGATCGCGATGAGGATTGT	GC(%):F:40.0;R:45.0	TM F:56;R:58	intron728	CA_chr7	38038389	38038825	Cotton_A_00089	339	scaffold32_A01	32518	32954	Gh_A01G2032	339	D01	1167006	1167441	Gh_D01G0158	338
Gorai.002G017100.1	Chr02	1129790	1130051	262	F:CAGTGAGGAGCAAATTGCCT	R:GAGGACATATTGCCATTCTT	GC(%):F:50.0;R:40.0	TM F:60;R:56	intron729	CA_chr7	38037944	38038276	Cotton_A_00089	261	scaffold32_A01	32073	32405	Gh_A01G2032	261	D01	1167554	1167887	Gh_D01G0158	262
Gorai.002G017100.1	Chr02	1130280	1131083	804	F:AGCTTCAGCCATTGCTAGCT	R:GAAGCTGTTGCTCTTGCTCT	GC(%):F:50.0;R:50.0	TM F:60;R:60	intron730	CA_chr7	38036940	38037796	Cotton_A_00089	803	scaffold32_A01	31069	31925	Gh_A01G2032	803	D01	1168035	1168899	Gh_D01G0158	811
Gorai.002G017100.1	Chr02	1136210	1136456	247	F:CACAAAGTTCTGATCACCAT	R:CTATCATGGCAGCCTAAATT	GC(%):F:40.0;R:40.0	TM F:56;R:56	intron731	CA_chr7	38031476	38031784	Cotton_A_00089	245	scaffold32_A01	25686	25994	Gh_A01G2032	245	D01	1173943	1174253	Gh_D01G0158	247
Gorai.002G017100.1	Chr02	1137979	1138077	99	F:CTCTGTACCAAGAATGACTT	R:GGAATAGGCAACAGATAACT	GC(%):F:40.0;R:40.0	TM F:56;R:56	intron732	CA_chr7	38029873	38030026	Cotton_A_00089	98	scaffold32_A01	24083	24237	Gh_A01G2032	99	D01	1175698	1175852	Gh_D01G0158	99
Gorai.002G017200.1	Chr02	1140794	1141343	550	F:CAAAGGTTCGTGTAAGCGCT	R:CCACGTCTTTCAAGTTGTTT	GC(%):F:50.0;R:40.0	TM F:60;R:56	intron733	CA_chr7	38026666	38027251	Cotton_A_00088	529	scaffold32_A01	20970	21545	Gh_A01G2031	519	D01	1178509	1179097	Gh_D01G0159	532
Gorai.002G020200.1	Chr02	1358971	1359066	96	F:CGACGGTCATCAACATCCTT	R:GTCCTCTACTTCATTGTTCT	GC(%):F:50.0;R:40.0	TM F:60;R:56	intron734	CA_chr7	37769593	37769743	Cotton_A_00065	99	A01	1271001	1271151	Gh_A01G0138	99	D01	1483344	1483494	Gh_D01G0182	99
Gorai.002G020200.1	Chr02	1360201	1361008	808	F:GTCTTTGAGACCTCCGCAGT	R:GCCACTTGCTCTTGGTCTTT	GC(%):F:55.0;R:50.0	TM F:62;R:60	intron735	CA_chr7	37767638	37768519	Cotton_A_00065	810	A01	1272220	1273101	Gh_A01G0138	810	D01	1484564	1485456	Gh_D01G0182	821
Gorai.002G020200.1	Chr02	1364605	1364692	88	F:TGTTGAAGTCCGGATTTCAT	R:AAAGTAGCTCTTGAGAGCAT	GC(%):F:40.0;R:40.0	TM F:56;R:56	intron736	CA_chr7	37763991	37764121	Cotton_A_00065	86	A01	1276619	1276749	Gh_A01G0138	86	D01	1488996	1489129	Gh_D01G0182	89
Gorai.002G020200.2	Chr02	1359981	1360086	106	F:AAGCACAGCTGGACCTTGGT	R:CTTGTGCTTATGCTGGAACT	GC(%):F:55.0;R:45.0	TM F:62;R:58	intron737	NA	NA	NA	NA	NA	A01	1271998	1272175	Gh_A01G0138	71	D01	1484337	1484519	Gh_D01G0182	76
Gorai.002G020500.1	Chr02	1399597	1400324	728	F:CATTGTAGTCTTGAAGAGCT	R:TCTTCCACCTGCATGATATT	GC(%):F:40.0;R:40.0	TM F:56;R:56	intron738	CA_chr7	37718329	37719151	Cotton_A_00060	725	A01	1302160	1303019	Gh_A01G0140	762	D01	1524130	1524973	Gh_D01G0185	746
Gorai.002G020800.1	Chr02	1427184	1427596	413	F:ATGCTCGAGTCTCTTGGTGT	R:CAGTCATTTGTCGCTCGGTT	GC(%):F:50.0;R:50.0	TM F:60;R:60	intron739	CA_chr7	37692353	37693004	Cotton_A_00059	597	NA	NA	NA	NA	NA	D01	1552441	1552905	Gh_D01G0188	410
Gorai.002G021000.1	Chr02	1447103	1447488	386	F:TTGTTGCTCTGCATTTCTCT	R:CCAACACAATGCATCTCTTT	GC(%):F:40.0;R:40.0	TM F:56;R:56	intron740	CA_chr7	37672025	37672423	Cotton_A_00057	345	A01	1354173	1354610	Gh_A01G0145	384	D01	1571849	1572288	Gh_D01G0190	386
Gorai.002G021700.1	Chr02	1511735	1511850	116	F:CCGCAAGCAGATTAGTAAAT	R:ATTTCTCTGACCGGAAAGGT	GC(%):F:40.0;R:45.0	TM F:56;R:58	intron741	CA_chr7	37599818	37599986	Cotton_A_00050	111	A01	1422170	1422338	Gh_A01G0152	111	D01	1628817	1628990	Gh_D01G0195	116
Gorai.002G021700.1	Chr02	1514123	1514624	502	F:CGCCACTTCATCGATGTATT	R:TTATCGCATGTGGATCCGCT	GC(%):F:45.0;R:50.0	TM F:58;R:60	intron742	NA	NA	NA	NA	NA	A01	1424530	1425120	Gh_A01G0152	507	D01	1631151	1631741	Gh_D01G0195	507
Gorai.002G022300.1	Chr02	1557367	1557894	528	F:ACGATTTGGCTTCACTCAAT	R:CCTGGATGATTCGAGTCGTT	GC(%):F:40.0;R:50.0	TM F:56;R:60	intron743	CA_chr7	37552335	37552948	Cotton_A_00045	571	A01	1486413	1487024	Gh_A01G0157	569	D01	1675780	1676350	Gh_D01G0200	528
Gorai.002G022300.1	Chr02	1558164	1558554	391	F:AGGCAATGCCATGCAACGTT	R:CCTCGATTCATATCGTATGT	GC(%):F:50.0;R:40.0	TM F:60;R:56	intron744	CA_chr7	37551671	37552130	Cotton_A_00045	384	A01	1487229	1487726	Gh_A01G0157	422	D01	1676555	1677021	Gh_D01G0200	391
Gorai.002G023100.1	Chr02	1633709	1633792	84	F:CGTCACTGCAAAGTTCTAAT	R:CATTGTTTAGAGGCAGCTAT	GC(%):F:40.0;R:40.0	TM F:56;R:56	intron745	CA_chr7	37474085	37474236	Cotton_A_00038	85	NA	NA	NA	NA	NA	D01	1752684	1752834	Gh_D01G0207	84
Gorai.002G023100.1	Chr02	1633898	1634380	483	F:CATGTGCCGGATATAGTATT	R:CAGAAGGACCTGAAGCTTAT	GC(%):F:40.0;R:45.0	TM F:56;R:58	intron746	CA_chr7	37473533	37474039	Cotton_A_00038	463	NA	NA	NA	NA	NA	D01	1752880	1753403	Gh_D01G0207	480
Gorai.002G023400.1	Chr02	1666722	1667126	405	F:ATTCCGAATGTCACCACCAT	R:AGCAGATTACTGGTTTGGCT	GC(%):F:45.0;R:45.0	TM F:58;R:58	intron747	CA_chr7	37442012	37442430	Cotton_A_00035	373	A01	1644127	1644577	Gh_A01G0163	405	D01	1785826	1786210	Gh_D01G0210	339
Gorai.002G023500.1	Chr02	1676622	1676730	109	F:CACTACCACTAGGTCCTACT	R:CTCTACACTTGTTAGAGACT	GC(%):F:50.0;R:40.0	TM F:60;R:56	intron748	CA_chr7	37432820	37433003	Cotton_A_00034	107	A01	1653473	1653656	Gh_A01G0164	107	D01	1795635	1795820	Gh_D01G0211	109
Gorai.002G023500.1	Chr02	1676973	1677515	543	F:GATCTGCTACTATCCAGAAT	R:CAGCGGTCATTGACAGGCTT	GC(%):F:40.0;R:55.0	TM F:56;R:62	intron749	CA_chr7	37432073	37432666	Cotton_A_00034	539	A01	1653810	1654403	Gh_A01G0164	539	D01	1795974	1796571	Gh_D01G0211	543
Gorai.002G023500.1	Chr02	1678108	1678207	100	F:GTCAGCTTCTTTCTTCTCTT	R:GGTGGAACAGTTATTAGCAT	GC(%):F:40.0;R:40.0	TM F:56;R:56	intron750	CA_chr7	37431373	37431546	Cotton_A_00034	96	A01	1654930	1655103	Gh_A01G0164	96	D01	1797098	1797273	Gh_D01G0211	98
Gorai.002G024400.1	Chr02	1768327	1768477	151	F:CCGATAAATATGCTCCAGTT	R:GCTGTGCGTATGAGGTGATT	GC(%):F:40.0;R:50.0	TM F:56;R:60	intron751	CA_chr7	37339395	37339605	Cotton_A_00022	149	A01	1745988	1746198	Gh_A01G0172	149	D01	1889460	1889672	Gh_D01G0220	151
Gorai.002G024700.1	Chr02	1784093	1784879	787	F:AAAGTGTTGCTGATGCTGTT	R:CTGTGACAATATCCTGCTCT	GC(%):F:40.0;R:45.0	TM F:56;R:58	intron752	CA_chr7	37322990	37323832	Cotton_A_00018	777	A01	1761986	1762833	Gh_A01G0176	782	D01	1905164	1906015	Gh_D01G0224	786
Gorai.002G024700.1	Chr02	1785046	1785459	414	F:GATGATGGAAAGGACTACTT	R:CCGTTCTACTACGGTAAATT	GC(%):F:40.0;R:40.0	TM F:56;R:56	intron753	CA_chr7	37322427	37322925	Cotton_A_00018	410	A01	1762898	1763396	Gh_A01G0176	410	D01	1906080	1906582	Gh_D01G0224	414
Gorai.002G024900.1	Chr02	1803964	1804567	604	F:AAGCTCAAGTTCAAGTGGTT	R:ATATTGACGATCAAGGCAAC	GC(%):F:40.0;R:40.0	TM F:56;R:56	intron754	CA_chr7	37297112	37297795	Cotton_A_00016	619	A01	1785227	1785910	Gh_A01G0178	619	D01	1925805	1926472	Gh_D01G0226	603
Gorai.002G024900.1	Chr02	1804727	1805087	361	F:AGAAGACAAAGCTACGTGGT	R:CATCTGGTACTTTGGTCTAT	GC(%):F:45.0;R:40.0	TM F:58;R:56	intron755	CA_chr7	37296594	37297019	Cotton_A_00016	360	A01	1786003	1786429	Gh_A01G0178	361	D01	1926565	1926991	Gh_D01G0226	361
Gorai.002G024900.1	Chr02	1805440	1805829	390	F:CGAAAGATGAGAAAGGTCCT	R:CATCACGCTCAATTGAATCT	GC(%):F:45.0;R:40.0	TM F:58;R:56	intron756	CA_chr7	37295842	37296318	Cotton_A_00016	393	A01	1786705	1787181	Gh_A01G0178	393	D01	1927267	1927740	Gh_D01G0226	390
Gorai.002G024900.1	Chr02	1807696	1807770	75	F:CTCGCTGGACCAGACTACTT	R:TTCTAAATCAACCGGATCGT	GC(%):F:55.0;R:40.0	TM F:62;R:56	intron757	CA_chr7	37293893	37294067	Cotton_A_00016	72	A01	1788955	1789129	Gh_A01G0178	75	D01	1929510	1929684	Gh_D01G0226	75
Gorai.002G025400.1	Chr02	1851589	1851833	245	F:AGTCTTCTGGTCCGGCGTTT	R:GTGACAAACTTCGACCAGGT	GC(%):F:55.0;R:50.0	TM F:62;R:60	intron758	CA_chr7	37261542	37261864	Cotton_A_00010	275	A01	1824445	1824767	Gh_A01G0183	275	D01	1986435	1986756	Gh_D01G0232	274
Gorai.002G025600.1	Chr02	1876971	1877233	263	F:GATCTTCAGACGAGTTAGAT	R:GTCTCATCAAACCTTCGTTT	GC(%):F:40.0;R:40.0	TM F:56;R:56	intron759	CA_chr7	37249438	37249740	Cotton_A_00009	258	A01	1832627	1832929	Gh_A01G0184	258	D01	1994591	1994897	Gh_D01G0233	262
Gorai.002G025900.1	Chr02	1937851	1938451	601	F:CTAGTGATTGCGTTGATCAT	R:GTTCTCCAACCTTAGCGTTT	GC(%):F:40.0;R:45.0	TM F:56;R:58	intron760	CA_chr7	37220765	37221518	Cotton_A_00006	655	A01	1862767	1863515	Gh_A01G0187	650	D01	2034529	2035263	Gh_D01G0236	636
Gorai.002G026800.1	Chr02	2023990	2024209	220	F:TCGATACTCGTAAAGAGCAT	R:TCGTCATCACTTTCTGCAGT	GC(%):F:40.0;R:45.0	TM F:56;R:58	intron761	CA_chr7	107518287	107518581	Cotton_A_17826	219	A01	1973963	1974257	Gh_A01G0194	219	scaffold3708_D01	55273	55567	Gh_D01G2269	219
Gorai.002G026900.1	Chr02	2028907	2029032	126	F:GGAAACTTCCTACGATCTTT	R:AGAGCAGAATCTGGTTGCAT	GC(%):F:40.0;R:45.0	TM F:56;R:58	intron762	CA_chr7	107522445	107522628	Cotton_A_17825	127	A01	1978114	1978297	Gh_A01G0195	127	scaffold3708_D01	60214	60396	Gh_D01G2270	126
Gorai.002G026900.1	Chr02	2029425	2029955	531	F:TTCCTTATCCGGTGGAAGAT	R:GTCTACGAGTTTATGCCTTT	GC(%):F:45.0;R:40.0	TM F:58;R:56	intron763	CA_chr7	107522979	107523574	Cotton_A_17825	530	A01	1978648	1979243	Gh_A01G0195	530	scaffold3708_D01	60747	61343	Gh_D01G2270	531
Gorai.002G026900.1	Chr02	2030146	2030283	138	F:GCCATTTCTATCAAGCTGTT	R:CTATTAGGAGAAGGTGGTTT	GC(%):F:40.0;R:40.0	TM F:56;R:56	intron764	CA_chr7	107523686	107523912	Cotton_A_17825	134	A01	1979355	1979581	Gh_A01G0195	134	scaffold3708_D01	61455	61685	Gh_D01G2270	138
Gorai.002G027000.1	Chr02	2034354	2035305	952	F:CCACGTTGTGTATAATGAGT	R:CTCTTGGTCTTCCGCTTCGT	GC(%):F:40.0;R:55.0	TM F:56;R:62	intron765	CA_chr7	107528003	107529005	Cotton_A_17824	945	A01	1983669	1984678	Gh_A01G0196	952	scaffold3708_D01	65839	66848	Gh_D01G2271	952
Gorai.002G028500.1	Chr02	2118742	2118850	109	F:TTTGTGACGTGCCTGGCTTT	R:TGTAGCCATGAGAATGTCGT	GC(%):F:50.0;R:45.0	TM F:60;R:58	intron766	CA_chr7	107601068	107601270	Cotton_A_17810	108	A01	2050513	2050715	Gh_A01G0210	108	scaffold3708_D01	143515	143718	Gh_D01G2287	109
Gorai.002G028500.1	Chr02	2119079	2119169	91	F:ATGTAGCCATCAATCAGCAT	R:CAGAAATCGGTACCACTGGT	GC(%):F:40.0;R:50.0	TM F:56;R:60	intron767	CA_chr7	107601431	107601614	Cotton_A_17810	100	A01	2050876	2051059	Gh_A01G0210	100	scaffold3708_D01	143879	144053	Gh_D01G2287	91
Gorai.002G028500.1	Chr02	2119870	2120194	325	F:GTCAAGTCCTAGGAGAGGTT	R:CTTCGAAGAAGGAAGAAGTT	GC(%):F:50.0;R:40.0	TM F:60;R:56	intron768	CA_chr7	107602222	107602571	Cotton_A_17810	274	A01	2051667	2052016	Gh_A01G0210	274	scaffold3708_D01	144661	145061	Gh_D01G2287	325
Gorai.002G028800.1	Chr02	2142853	2142949	97	F:CCATGCTCTTATCTTACACT	R:TTCTTCAATAACTGCCACCT	GC(%):F:40.0;R:40.0	TM F:56;R:56	intron769	CA_chr7	107626366	107626546	Cotton_A_17807	117	A01	2083529	2083709	Gh_A01G0213	117	NA	NA	NA	NA	NA
Gorai.002G028800.1	Chr02	2143299	2143890	592	F:TACATCATGACGAAAGTGCT	R:CAGCACTGGATGGAACATCT	GC(%):F:40.0;R:50.0	TM F:56;R:60	intron770	CA_chr7	107626846	107627489	Cotton_A_17807	596	A01	2084009	2084651	Gh_A01G0213	595	NA	NA	NA	NA	NA
Gorai.002G028800.1	Chr02	2144565	2145088	524	F:GTCATTGGTTCAATTGCTGT	R:CCAAGAATCCAGGTTTCAGT	GC(%):F:40.0;R:45.0	TM F:56;R:58	intron771	CA_chr7	107628103	107628690	Cotton_A_17807	519	A01	2085265	2085852	Gh_A01G0213	519	D10	48607323	48607926	Gh_D10G1729	535
Gorai.002G028800.1	Chr02	2146165	2146557	393	F:CTTTGCTTGAAGCCAAAGCT	R:GCTATAGACACTGTTGATCT	GC(%):F:45.0;R:40.0	TM F:58;R:56	intron772	CA_chr7	107629701	107630218	Cotton_A_17807	423	A01	2086863	2087395	Gh_A01G0213	438	NA	NA	NA	NA	NA
Gorai.002G028800.1	Chr02	2147983	2148373	391	F:ATGAAGCTGGACAGGTTGGT	R:CATTGACTGACACTTCGTAT	GC(%):F:50.0;R:40.0	TM F:60;R:56	intron773	CA_chr7	107631539	107631995	Cotton_A_17807	390	A01	2088717	2089173	Gh_A01G0213	390	NA	NA	NA	NA	NA
Gorai.002G028800.1	Chr02	2149010	2149138	129	F:ACGGTCCTGTGGCTACAAGT	R:GCAGATCCAATTAAGGCTTT	GC(%):F:55.0;R:40.0	TM F:62;R:56	intron774	CA_chr7	107632586	107632793	Cotton_A_17807	126	A01	2089764	2089971	Gh_A01G0213	126	NA	NA	NA	NA	NA
Gorai.002G029000.1	Chr02	2156667	2157013	347	F:CAACAGCTTGAGCAACATTT	R:GACCGGTTTCTAGCAGCACT	GC(%):F:40.0;R:55.0	TM F:56;R:62	intron775	CA_chr7	107640225	107640623	Cotton_A_17805	336	A01	2097397	2097791	Gh_A01G0215	332	NA	NA	NA	NA	NA
Gorai.002G029000.1	Chr02	2157191	2157324	134	F:TTTAACCACGATGACGTCGT	R:CTGCTTCCGTTGATGATCTT	GC(%):F:45.0;R:45.0	TM F:58;R:58	intron776	NA	NA	NA	NA	NA	NA	NA	NA	NA	NA	NA	NA	NA	NA	NA
Gorai.002G029000.1	Chr02	2157444	2157670	227	F:TTTGCCTGATTCCGCTAAAT	R:GCTGCCTCCACCACTTGTTT	GC(%):F:40.0;R:55.0	TM F:56;R:62	intron777	CA_chr7	107640997	107641291	Cotton_A_17805	223	A01	2098165	2098459	Gh_A01G0215	223	NA	NA	NA	NA	NA
Gorai.002G029000.1	Chr02	2161049	2161135	87	F:CACTTGCCACTTCGAAATTT	R:CCGATCGGAGATTTGGCTTT	GC(%):F:40.0;R:50.0	TM F:56;R:60	intron778	CA_chr7	107644618	107644773	Cotton_A_17805	86	A01	2101773	2101928	Gh_A01G0215	86	NA	NA	NA	NA	NA
Gorai.002G029200.1	Chr02	2176058	2176449	392	F:GATGATCCAACATGTCTCAT	R:TCGGCTCGATTGCATTTGGT	GC(%):F:40.0;R:50.0	TM F:56;R:60	intron779	CA_chr7	107659193	107659652	Cotton_A_17803	380	A01	2121453	2121912	Gh_A01G0217	380	NA	NA	NA	NA	NA
Gorai.002G029800.1	Chr02	2206445	2206650	206	F:GCATCCTTGACTGACCATGT	R:TGTAAAGAAAGAAGCGGCAT	GC(%):F:50.0;R:40.0	TM F:60;R:56	intron780	CA_chr7	107691050	107691342	Cotton_A_17800	205	A01	2161232	2161524	Gh_A01G0221	205	scaffold3710_D01	13376	13669	Gh_D01G2291	206
Gorai.002G029800.1	Chr02	2207704	2208312	609	F:AGAACAAGATCACGGCATCT	R:GCTTCACCAAGTGATGATGT	GC(%):F:45.0;R:45.0	TM F:58;R:58	intron781	CA_chr7	107692271	107692962	Cotton_A_17800	603	A01	2162453	2163141	Gh_A01G0221	600	scaffold3710_D01	14598	15295	Gh_D01G2291	609
Gorai.002G030200.3	Chr02	2235035	2235124	90	F:AAGTACAGTTTGGTCATGCT	R:TCTCACCACCACTCTTAGCT	GC(%):F:40.0;R:50.0	TM F:56;R:60	intron782	CA_chr7	107720571	107720703	Cotton_A_17796	91	A01	2189623	2189755	Gh_A01G0224	91	scaffold3710_D01	41999	42131	Gh_D01G2294	91
Gorai.002G030200.3	Chr02	2235463	2235560	98	F:GTGCTCCAACTCACATTATT	R:ACCAGCATAGCACGGTTCCT	GC(%):F:40.0;R:55.0	TM F:56;R:62	intron783	CA_chr7	107720978	107721139	Cotton_A_17796	97	A01	2190030	2190191	Gh_A01G0224	97	scaffold3710_D01	42406	42568	Gh_D01G2294	98
Gorai.002G030900.1	Chr02	2288354	2289089	736	F:CCGAAGTCTTCGCTCGATCT	R:TCTCCAATCAAGTTCACTCT	GC(%):F:55.0;R:40.0	TM F:62;R:56	intron784	CA_chr7	107745489	107746271	Cotton_A_17791	737	A01	2216725	2217502	Gh_A01G0229	732	scaffold3710_D01	86146	86928	Gh_D01G2299	737
Gorai.002G030900.1	Chr02	2290729	2290821	93	F:TTGAATGTCGATTGGCTGCT	R:AGCTTTATACCAAGCACGAT	GC(%):F:45.0;R:40.0	TM F:58;R:56	intron785	CA_chr7	107747873	107748007	Cotton_A_17791	95	A01	2219103	2219237	Gh_A01G0229	95	scaffold3710_D01	88526	88658	Gh_D01G2299	93
Gorai.002G030900.1	Chr02	2290957	2291091	135	F:AATGATCCTGTACTTGCTGT	R:GCAGTATATGGCTTCTCCTT	GC(%):F:40.0;R:45.0	TM F:56;R:58	intron786	CA_chr7	107748099	107748292	Cotton_A_17791	141	A01	2219329	2219518	Gh_A01G0229	137	scaffold3710_D01	88750	88937	Gh_D01G2299	135
Gorai.002G032100.1	Chr02	2398494	2399132	639	F:TTCTGAGAAGCCTGCTGTTT	R:GAATCCAAATACCAGTCTCT	GC(%):F:45.0;R:40.0	TM F:58;R:56	intron787	CA_chr7	106570967	106571643	Cotton_A_30395	629	A01	2326313	2326989	Gh_A01G0241	629	D01	2084426	2085082	Gh_D01G0239	609
Gorai.002G032100.1	Chr02	2399392	2399546	155	F:GAATTGGAATCCGTATGCTT	R:GTTATGCAGCTCCACATGCT	GC(%):F:40.0;R:50.0	TM F:56;R:60	intron788	CA_chr7	106571856	106572058	Cotton_A_30395	156	A01	2327202	2327404	Gh_A01G0241	153	D01	2085295	2085497	Gh_D01G0239	156
Gorai.002G032700.1	Chr02	2448894	2449700	807	F:CCAAGTACTGAACAGCAGCT	R:CTGCTTGCTTTATGTGCTTT	GC(%):F:50.0;R:40.0	TM F:60;R:56	intron789	CA_chr7	106638386	106639249	Cotton_A_30400	805	A01	2387464	2388285	Gh_A01G0247	763	D01	2135623	2136490	Gh_D01G0245	809
Gorai.002G033000.1	Chr02	2471448	2471653	206	F:TTCCTCCACTAGTCACTTCT	R:TCTAAAGCTGGTTGTACTCT	GC(%):F:45.0;R:40.0	TM F:58;R:56	intron790	CA_chr7	106660466	106660773	Cotton_A_30403	217	A01	2408588	2408895	Gh_A01G0250	217	D01	2158156	2158452	Gh_D01G0248	206
Gorai.002G036300.1	Chr02	2819394	2819736	343	F:CGCATATTGGCTCAGGTTCT	R:TCGGCTGCCAGTTTGACTTT	GC(%):F:50.0;R:50.0	TM F:60;R:60	intron791	CA_chr13	66871005	66871437	Cotton_A_15888	347	A01	2689400	2689831	Gh_A01G0263	346	D01	2612268	2612695	Gh_D01G0273	342
Gorai.002G036300.1	Chr02	2819978	2820740	763	F:GATGATCTTTGGTATGGCAT	R:CATCTGCTCTGACAAATGTT	GC(%):F:40.0;R:40.0	TM F:56;R:56	intron792	CA_chr13	66871576	66872400	Cotton_A_15888	764	A01	2689970	2690794	Gh_A01G0263	764	D01	2612834	2613657	Gh_D01G0273	763
Gorai.002G036700.1	Chr02	2884022	2884266	245	F:CGAGCTTATCAAACAGATTG	R:GAAGAAGTACGATTCACTCT	GC(%):F:40.0;R:40.0	TM F:56;R:56	intron793	CA_chr13	66974682	66975025	Cotton_A_15893	244	A01	2786722	2787065	Gh_A01G0267	244	D01	2688127	2688471	Gh_D01G0278	245
Gorai.002G036700.1	Chr02	2884596	2885139	544	F:AATTTGCTGCACAAGAAGCT	R:TCGACATATGGTCCATACTT	GC(%):F:40.0;R:40.0	TM F:56;R:56	intron794	CA_chr13	66975288	66975867	Cotton_A_15893	539	A01	2787328	2787907	Gh_A01G0267	539	D01	2688734	2689318	Gh_D01G0278	544
Gorai.002G036900.1	Chr02	2913165	2913272	108	F:GACTCTATGCTCTGCACTTT	R:CCTTAGTCATCAATGTTGGT	GC(%):F:45.0;R:40.0	TM F:58;R:56	intron795	CA_chr13	56813270	56813417	Cotton_A_21919	74	NA	NA	NA	NA	NA	D01	2720174	2720353	Gh_D01G0280	106
Gorai.002G036900.1	Chr02	2913619	2913700	82	F:GCTCATTGATGTCCTCAAGT	R:CAACATTGGCCTGAAGAGAT	GC(%):F:45.0;R:45.0	TM F:58;R:58	intron796	CA_chr7	12341658	12341806	Cotton_A_27962	89	A01	2982644	2982792	Gh_A01G0269	89	D01	2720631	2720772	Gh_D01G0280	82
Gorai.002G037000.1	Chr02	2924882	2924995	114	F:TGTACCTTCCATTACTCCAT	R:CCGGTGCTTTAGTCATTAAT	GC(%):F:40.0;R:40.0	TM F:56;R:56	intron797	CA_chr7	12310149	12310323	Cotton_A_27964	115	A01	3030698	3030872	Gh_A01G0269	115	D01	2734724	2734897	Gh_D01G0281	114
Gorai.002G037000.1	Chr02	2925342	2925442	101	F:ACCATCTCATGTGATGTCTT	R:TCAACAGTGGCCTATAGAGT	GC(%):F:40.0;R:45.0	TM F:56;R:58	intron798	CA_chr7	12309712	12309882	Cotton_A_27964	105	A01	3031139	3031309	Gh_A01G0269	105	D01	2735164	2735330	Gh_D01G0281	101
Gorai.002G037100.1	Chr02	2942526	2942626	101	F:TCAACAGTGGCCTATGGAGT	R:CATGCGACGTCTTCAAATAT	GC(%):F:50.0;R:40.0	TM F:60;R:56	intron799	CA_chr7	12297982	12298142	Cotton_A_27966	102	A01	3037958	3038118	Gh_A01G0270	102	D01	2752300	2752459	Gh_D01G0282	101
Gorai.002G037100.1	Chr02	2942973	2943101	129	F:ATCAACATCGGCGATATGTT	R:TACTCTATGCTCTGCACTTT	GC(%):F:40.0;R:40.0	TM F:56;R:56	intron800	CA_chr7	12297499	12297694	Cotton_A_27966	130	A01	3038407	3038601	Gh_A01G0270	155	D01	2752747	2752941	Gh_D01G0282	129
Gorai.002G037200.1	Chr02	2945306	2945667	362	F:ACCTCAAAGGCCGAACTGTT	R:GCAAGCCTTGCAGCAGCTTT	GC(%):F:50.0;R:55.0	TM F:60;R:62	intron801	CA_chr7	12273597	12274024	Cotton_A_27967	361	A01	3057737	3058166	Gh_A01G0271	363	D01	2766727	2767158	Gh_D01G0283	365
Gorai.002G037200.1	Chr02	2946023	2946328	306	F:TAGTTGTTTCTCCTGGAGTT	R:AACTCGGACATGACCTGTTT	GC(%):F:40.0;R:45.0	TM F:56;R:58	intron802	CA_chr7	12272961	12273344	Cotton_A_27967	302	A01	3058419	3058802	Gh_A01G0271	302	D01	2767411	2767798	Gh_D01G0283	306
Gorai.002G037200.1	Chr02	2946446	2947005	560	F:GGAAATCCACTACTGTTACT	R:GAGAGTGAAGTTCCAAGGTT	GC(%):F:40.0;R:45.0	TM F:56;R:58	intron803	CA_chr7	12272247	12272898	Cotton_A_27967	561	A01	3058865	3059520	Gh_A01G0271	565	D01	2767861	2768511	Gh_D01G0283	560
Gorai.002G037200.1	Chr02	2948080	2948847	768	F:CGCCTCATCGAATGCAAGTT	R:ATTTGTTGCCTTGCTGTCAT	GC(%):F:50.0;R:40.0	TM F:60;R:56	intron804	CA_chr7	12270369	12271220	Cotton_A_27967	778	A01	3060547	3061398	Gh_A01G0271	778	D01	2769536	2770362	Gh_D01G0283	753
Gorai.002G038000.7	Chr02	3014449	3014537	89	F:AGGACCAATGGACATTGCAT	R:TGGTCATGTCTATCTTGCTT	GC(%):F:45.0;R:40.0	TM F:58;R:56	intron805	CA_chr7	12171088	12171271	Cotton_A_27979	88	A01	3142668	3142854	Gh_A01G0279	91	D01	2839067	2839252	Gh_D01G0290	90
Gorai.002G038000.7	Chr02	3015881	3015956	76	F:TATGTTCCTGCCACTATCAT	R:CCTTGAGCAGCTTTGACAAC	GC(%):F:40.0;R:50.0	TM F:56;R:60	intron806	CA_chr7	12134542	12134669	Cotton_A_27980	75	A01	3144112	3144239	Gh_A01G0279	75	D01	2840516	2840644	Gh_D01G0290	76
Gorai.002G042800.1	Chr02	3544568	3544760	193	F:ATGTAACAGGCATGCATGTT	R:GGCCACTTCCGGATAAACTT	GC(%):F:40.0;R:50.0	TM F:56;R:60	intron807	CA_chr7	93781293	93781546	Cotton_A_25310	190	A01	3652879	3653132	Gh_A01G0286	190	D01	3481250	3481503	Gh_D01G0326	190
Gorai.002G042800.1	Chr02	3545762	3546043	282	F:GTTCGTGACAAAGACCATTT	R:CAACCACATGTCATGTCTCT	GC(%):F:40.0;R:45.0	TM F:56;R:58	intron808	CA_chr7	93779992	93780370	Cotton_A_25310	283	A01	3654055	3654433	Gh_A01G0286	283	NA	NA	NA	NA	NA
Gorai.002G042800.1	Chr02	3546168	3546282	115	F:CTGTTCTCGAAGAGAACGCT	R:GCAGCATCACTTACCTGCGT	GC(%):F:50.0;R:55.0	TM F:60;R:62	intron809	CA_chr7	93779791	93779948	Cotton_A_25310	121	A01	3654477	3654636	Gh_A01G0286	114	D01	3482851	3483011	Gh_D01G0327	115
Gorai.002G043100.1	Chr02	3556378	3556482	105	F:TTACCTCCTTGCTGATTGTT	R:CTCTATCAACAGTCCTGTCT	GC(%):F:40.0;R:45.0	TM F:56;R:58	intron810	CA_chr7	93769303	93769478	Cotton_A_25313	99	A01	3664895	3665068	Gh_A01G0289	97	D01	3493327	3493508	Gh_D01G0330	105
Gorai.002G043400.1	Chr02	3586374	3586452	79	F:ACATCAAACTGCTAACCAGT	R:TTGGACCAAACCACGTAAAT	GC(%):F:40.0;R:40.0	TM F:56;R:56	intron811	CA_chr7	93762139	93762269	Cotton_A_25314	78	A01	3672099	3672229	Gh_A01G0290	78	D01	3500507	3500638	Gh_D01G0331	79
Gorai.002G043400.1	Chr02	3587455	3587539	85	F:GCCTTAATCGTCTCAAAGTT	R:GCCTTAGAACCTCGTACAAT	GC(%):F:40.0;R:45.0	TM F:56;R:58	intron812	CA_chr7	93713424	93713560	Cotton_A_25318	86	A01	3699507	3699643	Gh_A01G0293	86	scaffold3713_D01	6502	6637	Gh_D01G2312	85
Gorai.002G043600.2	Chr02	3599704	3599784	81	F:TCATCAAACTGTCAACCAGT	R:TTGGACCAATCCACGTAAAT	GC(%):F:40.0;R:40.0	TM F:56;R:56	intron813	CA_chr7	93714513	93714645	Cotton_A_25318	80	A01	3698422	3698554	Gh_A01G0293	80	scaffold3713_D01	18714	18845	Gh_D01G2313	79
Gorai.002G043600.2	Chr02	3600340	3600410	71	F:GACCAACTCGTTCTCAGAAT	R:TGTGTTTCATCTTCACCTCC	GC(%):F:45.0;R:45.0	TM F:58;R:58	intron814	CA_chr7	93713873	93714048	Cotton_A_25318	76	A01	3699019	3699194	Gh_A01G0293	76	scaffold3713_D01	19315	19485	Gh_D01G2313	71
Gorai.002G043600.2	Chr02	3600787	3600871	85	F:GCCTTAATCGCCTCAAAGTT	R:GCCTTAGAACCTCGTACAAT	GC(%):F:45.0;R:45.0	TM F:58;R:58	intron815	CA_chr7	93713424	93713560	Cotton_A_25318	86	A01	3699507	3699643	Gh_A01G0293	86	scaffold3713_D01	19798	19933	Gh_D01G2313	85
Gorai.002G045300.1	Chr02	3784516	3784643	128	F:ACACCTTCAACAGAAACCAT	R:CTTGCTTTCTCATTTCGAAC	GC(%):F:40.0;R:40.0	TM F:56;R:56	intron816	NA	NA	NA	NA	NA	NA	NA	NA	NA	NA	NA	NA	NA	NA	NA
Gorai.002G045300.1	Chr02	3784800	3784959	160	F:AGAGGCTGTTAGCATTTGAT	R:CTTTGAAGTAAGGATCAGCT	GC(%):F:40.0;R:40.0	TM F:56;R:56	intron817	CA_chr7	93514830	93515062	Cotton_A_25334	161	A01	3989469	3989701	Gh_A01G0304	161	D01	3685141	3685372	Gh_D01G0338	160
Gorai.002G045300.1	Chr02	3785172	3785273	102	F:CAGCTGCTCAAAGACTATAT	R:AGGTATGCAAACTGCTTTCT	GC(%):F:40.0;R:40.0	TM F:56;R:56	intron818	CA_chr7	93514504	93514698	Cotton_A_25334	103	A01	3989833	3990027	Gh_A01G0304	103	D01	3685504	3685697	Gh_D01G0338	102
Gorai.002G045800.1	Chr02	3817190	3817399	210	F:GTACTGCCGTCAGTGGATTT	R:ATCTCCATTGAGGTTGGCAT	GC(%):F:50.0;R:45.0	TM F:60;R:58	intron819	CA_chr7	93474041	93474338	Cotton_A_25338	213	A01	4029648	4029945	Gh_A01G0308	213	D01	3713704	3713998	Gh_D01G0342	210
Gorai.002G046000.1	Chr02	3827212	3827394	183	F:TCTCATATTCAATGGCAGCT	R:TGAAACAGGAATTGCAACGT	GC(%):F:40.0;R:40.0	TM F:56;R:56	intron820	CA_chr10	12342024	12342191	Cotton_A_22567	123	A01	4039642	4039873	Gh_A01G0309	187	D01	3723768	3723994	Gh_D01G0344	182
Gorai.002G046400.4	Chr02	3864671	3864973	303	F:CCACAGGTTCGGTTAATGTT	R:CTGTCTGGCAATAGATTACT	GC(%):F:45.0;R:40.0	TM F:58;R:56	intron821	CA_chr7	20803365	20803724	Cotton_A_31871	302	A01	4129584	4129944	Gh_A01G0313	303	D01	3775981	3776341	Gh_D01G0347	303
Gorai.002G046400.4	Chr02	3870290	3870470	181	F:GAGGAACCAGAAGTGCGTTT	R:CACCTGAAGGAGTCGAGGAT	GC(%):F:50.0;R:55.0	TM F:60;R:62	intron822	CA_chr7	20797897	20798184	Cotton_A_31871	189	A01	4135101	4135388	Gh_A01G0313	189	D01	3781579	3781858	Gh_D01G0347	181
Gorai.002G046400.4	Chr02	3870586	3871425	840	F:TCTGGCATAGTCATAGGTAT	R:TTCTTGCTGCTGACTTGGTT	GC(%):F:40.0;R:45.0	TM F:56;R:58	intron823	CA_chr7	20796951	20797853	Cotton_A_31871	856	A01	4135432	4136334	Gh_A01G0313	856	D01	3781902	3782788	Gh_D01G0347	840
Gorai.002G047300.1	Chr02	4000025	4000167	143	F:GTCGCTCTTGTGCTCGATGT	R:CTGATGAAGCAGAGGATATT	GC(%):F:55.0;R:40.0	TM F:62;R:56	intron824	CA_chr7	17751356	17751500	Cotton_A_14220	100	A01	4425075	4425219	Gh_A01G0321	100	D01	4026677	4026864	Gh_D01G0358	143
Gorai.002G047300.1	Chr02	4000766	4001005	240	F:CATTCAACGTGAAGGCAAGT	R:CACTTGAAAGCAGGAGAATT	GC(%):F:45.0;R:40.0	TM F:58;R:56	intron825	CA_chr7	17752030	17752361	Cotton_A_14220	239	A01	4425749	4426080	Gh_A01G0321	239	D01	4027394	4027726	Gh_D01G0358	240
Gorai.002G047300.1	Chr02	4001130	4001193	64	F:CCGATGTCCTCCAAGTAGAT	R:ATGAACGTGAGGCGAAAGTT	GC(%):F:50.0;R:45.0	TM F:60;R:58	intron826	CA_chr7	17752415	17752567	Cotton_A_14220	65	A01	4426134	4426286	Gh_A01G0321	65	D01	4027780	4027931	Gh_D01G0358	64
Gorai.002G048100.2	Chr02	4059027	4059136	110	F:TCAGCCAGTTAACTGATACC	R:TGCTTCAAGAGGCCTGCTCT	GC(%):F:45.0;R:55.0	TM F:58;R:62	intron827	CA_chr7	17858548	17858720	Cotton_A_14225	108	A01	4451433	4451605	Gh_A01G0324	108	D01	4101686	4101860	Gh_D01G0364	110
Gorai.002G051000.1	Chr02	4410635	4411435	801	F:GCTTCCTACAGCAGACCTTT	R:ATGCTGAAGCCAATACTGTT	GC(%):F:50.0;R:40.0	TM F:60;R:56	intron828	NA	NA	NA	NA	NA	NA	NA	NA	NA	NA	NA	NA	NA	NA	NA
Gorai.002G051000.1	Chr02	4412309	4412497	189	F:CAAATTTGTGCATCCACAGT	R:GAAGTTGGTAGCGATTCCAT	GC(%):F:40.0;R:45.0	TM F:56;R:58	intron829	NA	NA	NA	NA	NA	NA	NA	NA	NA	NA	D01	4451129	4451374	Gh_D01G0384	190
Gorai.002G051000.1	Chr02	4412929	4413308	380	F:TGCGCTTGACAAATGAAGCT	R:AAGAGCTCTTCAAGCAGCCT	GC(%):F:45.0;R:50.0	TM F:58;R:60	intron830	CA_chr7	20529300	20529765	Cotton_A_33819	379	A01	4929284	4929749	Gh_A01G0350	379	D01	4451737	4452191	Gh_D01G0384	368
Gorai.002G052500.1	Chr02	4638393	4639011	619	F:TCACTACACTTCCTTCAAGT	R:GAGGTTATGCTGCTTGTTAT	GC(%):F:40.0;R:40.0	TM F:56;R:56	intron831	CA_chr7	30373986	30374681	Cotton_A_14163	618	A01	5347163	5347858	Gh_A01G0361	618	D01	4663889	4664585	Gh_D01G0391	619
Gorai.002G053200.1	Chr02	4714109	4714264	156	F:GCCATGTTTCTTCTCGAATT	R:GAGGCTGTGGTATCCGAATT	GC(%):F:40.0;R:50.0	TM F:56;R:60	intron832	CA_chr7	93092651	93092857	Cotton_A_29430	157	A01	5458837	5459043	Gh_A01G0364	157	D01	4750155	4750360	Gh_D01G0398	156
Gorai.002G053200.1	Chr02	4714542	4714743	202	F:ACATCGGTGCTCTGTTGCAT	R:CCTGAGTATGAAGTAAGAGT	GC(%):F:50.0;R:40.0	TM F:60;R:56	intron833	CA_chr7	93091970	93092418	Cotton_A_29430	404	A01	5459276	5459724	Gh_A01G0364	404	D01	4750593	4750839	Gh_D01G0398	202
Gorai.002G053200.1	Chr02	4714890	4715410	521	F:CTACTTGTAACTATGCCAGT	R:TCACCTGGAGATATTGCATT	GC(%):F:40.0;R:40.0	TM F:56;R:56	intron834	CA_chr7	93091276	93091893	Cotton_A_29430	547	A01	5459801	5460418	Gh_A01G0364	547	D01	4750916	4751507	Gh_D01G0398	521
Gorai.002G053300.1	Chr02	4724224	4724818	595	F:TGAAGTCTGCTGGATTGCTT	R:CTCTCATATGTCGAGGTAAT	GC(%):F:45.0;R:40.0	TM F:58;R:56	intron835	CA_chr7	93081111	93081684	Cotton_A_29429	507	A01	5470262	5470835	Gh_A01G0365	507	D01	4761693	4762274	Gh_D01G0399	515
Gorai.002G053300.1	Chr02	4725864	4725979	116	F:GGCCAATATCCTGGAGAAAT	R:TGTCAGGCCATTGCACCATT	GC(%):F:45.0;R:50.0	TM F:58;R:60	intron836	CA_chr7	93079925	93080159	Cotton_A_29429	147	A01	5471783	5472017	Gh_A01G0365	147	D01	4763243	4763445	Gh_D01G0399	115
Gorai.002G053300.2	Chr02	4724224	4724821	598	F:TGAAGTCTGCTGGATTGCTT	R:CTCTCATATGTCGAGGTAAT	GC(%):F:45.0;R:40.0	TM F:58;R:56	intron837	CA_chr7	93081111	93081684	Cotton_A_29429	507	A01	5470262	5470835	Gh_A01G0365	507	D01	4761693	4762274	Gh_D01G0399	515
Gorai.002G054300.1	Chr02	4810843	4811116	274	F:CAAGGCAGTAATGCCTATGT	R:GTGGCTGACTATCATAGATT	GC(%):F:45.0;R:40.0	TM F:58;R:56	intron838	CA_chr7	92995791	92996144	Cotton_A_29419	275	A01	5559592	5559943	Gh_A01G0377	273	scaffold3715_D01	58659	59007	Gh_D01G2325	270
Gorai.002G056600.1	Chr02	5537416	5537732	317	F:CCTGATATTGCAACCAGTCT	R:GCCATGGCTTCGAAACTTGT	GC(%):F:45.0;R:50.0	TM F:58;R:60	intron839	CA_chr2	9071652	9072010	Cotton_A_39194	312	A02	68046353	68046716	Gh_A02G1192	317	D03	14096496	14096858	Gh_D03G0595	316
Gorai.002G056600.1	Chr02	5537934	5538712	779	F:GCCTATTTCATGAAGTGCTT	R:TGGTATGATGCAACCAAGTT	GC(%):F:40.0;R:40.0	TM F:56;R:56	intron840	CA_chr2	9070665	9071525	Cotton_A_39194	765	A02	68045363	68046226	Gh_A02G1192	768	D03	14095496	14096369	Gh_D03G0595	778
Gorai.002G056600.1	Chr02	5538917	5539849	933	F:ACCACCGCTTTGATCATAAT	R:CCAAGCCTCGATGAAATCTT	GC(%):F:40.0;R:45.0	TM F:56;R:58	intron841	NA	NA	NA	NA	NA	NA	NA	NA	NA	NA	D03	14094383	14095359	Gh_D03G0595	932
Gorai.002G056600.1	Chr02	5540981	5541635	655	F:CGTGGAACCTTCTGGAAGCT	R:TGTTTCATCGAGTTGATCCT	GC(%):F:55.0;R:40.0	TM F:62;R:56	intron842	CA_chr2	9067773	9068489	Cotton_A_39194	644	A02	68042544	68043261	Gh_A02G1192	645	D03	14092601	14093323	Gh_D03G0595	650
Gorai.002G056600.1	Chr02	5541950	5542062	113	F:GGCCATCGCACATCGAATAT	R:TCCATCCTCAGATCTATCAT	GC(%):F:50.0;R:40.0	TM F:60;R:56	intron843	CA_chr2	9067352	9067508	Cotton_A_39194	105	A02	68042123	68042279	Gh_A02G1192	105	D03	14092174	14092336	Gh_D03G0595	111
Gorai.002G057200.1	Chr02	5930562	5931199	638	F:TCTTCTCGGCCATGGCAGAT	R:GTCACCTACATTCACGACCT	GC(%):F:55.0;R:50.0	TM F:62;R:60	intron844	NA	NA	NA	NA	NA	NA	NA	NA	NA	NA	scaffold3887_D03	25620	26456	Gh_D03G1701	773
Gorai.002G057200.2	Chr02	5930562	5931214	653	F:TCTTCTCGGCCATGGCAGAT	R:TGCAGCAACTTTCTCCATGT	GC(%):F:55.0;R:45.0	TM F:62;R:58	intron845	CA_chr2	47808452	47809185	Cotton_A_40178	667	A02	68476405	68477127	Gh_A02G1201	656	scaffold3887_D03	25620	26474	Gh_D03G1701	773
Gorai.002G057500.1	Chr02	6058028	6058111	84	F:GATTACTTGCAACCGTCAAT	R:TGATCACTGGTTTCCTTGTT	GC(%):F:40.0;R:40.0	TM F:56;R:56	intron846	CA_chr5	28225070	28225207	Cotton_A_36722	88	A02	68289163	68289300	Gh_A02G1198	88	scaffold3887_D03	182414	182547	Gh_D03G1704	84
Gorai.002G057500.1	Chr02	6058231	6058311	81	F:CACTCGGATTACTTCCGGAT	R:TGGAAGCAGCTTAGTCATTT	GC(%):F:50.0;R:40.0	TM F:60;R:56	intron847	CA_chr5	28224871	28225007	Cotton_A_36722	80	A02	68288964	68289100	Gh_A02G1198	80	scaffold3887_D03	182610	182747	Gh_D03G1704	81
Gorai.002G057500.1	Chr02	6058428	6058576	149	F:AGTTCCTTTGCTCTCAGATT	R:CACCTTCATTCCTTACGTTT	GC(%):F:40.0;R:40.0	TM F:56;R:56	intron848	CA_chr5	28224591	28224797	Cotton_A_36722	153	A02	68288684	68288890	Gh_A02G1198	153	scaffold3887_D03	182821	183018	Gh_D03G1704	144
Gorai.002G057900.1	Chr02	6229468	6229759	292	F:CCTTCTAGATGACTCATGCT	R:GCTTATGCTCCTAGTACAAT	GC(%):F:45.0;R:40.0	TM F:58;R:56	intron849	CA_chr2	41385491	41385876	Cotton_A_28507	296	A02	67520440	67520825	Gh_A02G1186	296	scaffold3920_D03	5712940	5713321	Gh_D03G1796	292
Gorai.002G057900.1	Chr02	6230005	6230908	904	F:CCTTTCCATGGTCTCCTAAT	R:TCCTTTATGGATGCCTGAAT	GC(%):F:45.0;R:40.0	TM F:58;R:56	intron850	CA_chr2	41386040	41386876	Cotton_A_28507	786	A02	67519440	67520276	Gh_A02G1186	786	scaffold3920_D03	5711825	5712776	Gh_D03G1796	901
Gorai.002G057900.1	Chr02	6231840	6232182	343	F:CCTCTGATAGTGCTTTCTTT	R:GATGGCGCCATTGCTCAGAT	GC(%):F:40.0;R:55.0	TM F:56;R:62	intron851	CA_chr2	41387709	41388149	Cotton_A_28507	344	A02	67518167	67518607	Gh_A02G1186	344	scaffold3920_D03	5710553	5710992	Gh_D03G1796	343
Gorai.002G058100.1	Chr02	6279308	6279426	119	F:GTAGAAGACAATCCACCATT	R:CTTTGTTATGACTGGAGAGT	GC(%):F:40.0;R:40.0	TM F:56;R:56	intron852	CA_chr2	4996356	4996520	Cotton_A_39968	108	A02	66459249	66459413	Gh_A02G1174	108	scaffold3920_D03	5656796	5656971	Gh_D03G1794	119
Gorai.002G058100.1	Chr02	6279743	6279922	180	F:GTGTGAAAGATACCAGAGTT	R:TCACTAACATCTTGTGGCCT	GC(%):F:40.0;R:45.0	TM F:56;R:58	intron853	CA_chr2	58474599	58474830	Cotton_A_35247	93	NA	NA	NA	NA	NA	scaffold3920_D03	5656292	5656530	Gh_D03G1794	176
Gorai.002G058400.1	Chr02	6515457	6515995	539	F:CAATTTGACTTCCTCCAGCT	R:CAGTCTGTGCTTCATGGATT	GC(%):F:45.0;R:45.0	TM F:58;R:58	intron854	CA_chr2	58925072	58925635	Cotton_A_35243	501	A02	66833832	66834394	Gh_A02G1180	500	scaffold3920_D03	5399908	5400510	Gh_D03G1791	540
Gorai.002G059100.1	Chr02	6643329	6643402	74	F:TCCAAAGTTCATGGAATCTC	R:CATGTTGGTTGAAGTTGGAT	GC(%):F:40.0;R:40.0	TM F:56;R:56	intron855	CA_chr2	4900756	4900928	Cotton_A_39967	104	A02	66540051	66540223	Gh_A02G1175	104	scaffold3920_D03	5237040	5237210	Gh_D03G1786	102
Gorai.002G059100.1	Chr02	6644110	6644195	86	F:GTTCCTTCTTTGGTGTTCTT	R:GGATCTTGAATACTGACACT	GC(%):F:40.0;R:40.0	TM F:56;R:56	intron856	CA_chr2	4901511	4901672	Cotton_A_39967	84	A02	66539307	66539468	Gh_A02G1175	84	scaffold3920_D03	5236294	5236457	Gh_D03G1786	86
Gorai.002G059100.2	Chr02	6643329	6643429	101	F:TCCAAAGTTCATGGAATCTC	R:CATGTTGGTTGAAGTTGGAT	GC(%):F:40.0;R:40.0	TM F:56;R:56	intron857	CA_chr2	4900756	4900928	Cotton_A_39967	104	A02	66540051	66540223	Gh_A02G1175	104	scaffold3920_D03	5237040	5237210	Gh_D03G1786	102
Gorai.002G059100.4	Chr02	6642795	6643214	420	F:GAATCGTTCATTTCACTACC	R:AGCTTTGGCTTCTTCATGCT	GC(%):F:40.0;R:45.0	TM F:56;R:58	intron858	CA_chr2	4900175	4900685	Cotton_A_39967	354	A02	66540294	66540804	Gh_A02G1175	354	scaffold3920_D03	5237281	5237791	Gh_D03G1786	354
Gorai.002G059400.2	Chr02	6742048	6742350	303	F:GTCCTCAATCTCAAGAACAT	R:GTGCATCAAAGCTTAAGCTT	GC(%):F:40.0;R:40.0	TM F:56;R:56	intron859	CA_chr4	133232455	133232846	Cotton_A_28059	305	A02	66346102	66346493	Gh_A02G1172	305	scaffold3920_D03	5125326	5125716	Gh_D03G1783	304
Gorai.002G059900.1	Chr02	6879572	6879989	418	F:ACAACTCTGTTCCTCCTCTT	R:AGATCCTCCTCCTCCACCAT	GC(%):F:45.0;R:55.0	TM F:58;R:62	intron860	CA_chr2	89917581	89918042	Cotton_A_35830	406	A02	66023680	66024141	Gh_A02G1167	403	NA	NA	NA	NA	NA
Gorai.002G059900.1	Chr02	6880212	6880542	331	F:TTGATACTGAGCTTCTGCCT	R:TACAGGTTAGGAATCTGCAT	GC(%):F:45.0;R:40.0	TM F:58;R:56	intron861	CA_chr2	89917057	89917441	Cotton_A_35830	342	A02	66023157	66023540	Gh_A02G1167	341	NA	NA	NA	NA	NA
Gorai.002G059900.1	Chr02	6882203	6882281	79	F:CAGTTGTTTGTGAGCTTCTT	R:TCCTCTCGCATAAAGAGTTT	GC(%):F:40.0;R:40.0	TM F:56;R:56	intron862	CA_chr2	89915301	89915461	Cotton_A_35830	75	NA	NA	NA	NA	NA	NA	NA	NA	NA	NA
Gorai.002G059900.1	Chr02	6882585	6883086	502	F:GTGCTGATACTACGGATAAT	R:TGATCTCTGCACCTTCCATT	GC(%):F:40.0;R:45.0	TM F:56;R:58	intron863	CA_chr2	89914499	89915056	Cotton_A_35830	504	A02	66020595	66021152	Gh_A02G1167	504	D10	7220839	7221322	Gh_D10G0664	430
Gorai.002G059900.2	Chr02	6880212	6880548	337	F:TTGATACTGAGCTTCTGCCT	R:GCATCATACAGGTTAGGAAT	GC(%):F:45.0;R:40.0	TM F:58;R:56	intron864	CA_chr2	89917051	89917441	Cotton_A_35830	342	A02	66023151	66023540	Gh_A02G1167	341	NA	NA	NA	NA	NA
Gorai.002G060100.1	Chr02	6950512	6950937	426	F:ATACCATCAGGCCAAAGTAT	R:CTTCAGGAATCGAGCGTCTT	GC(%):F:40.0;R:50.0	TM F:56;R:60	intron865	CA_chr2	89835570	89836040	Cotton_A_35826	425	A02	66109892	66110362	Gh_A02G1168	425	scaffold3920_D03	4924477	4924947	Gh_D03G1777	425
Gorai.002G061400.1	Chr02	7277884	7277983	100	F:GTCTTCAAAGAACCTCGATT	R:CCATACTCCAACTCTGGTGT	GC(%):F:40.0;R:50.0	TM F:56;R:60	intron866	CA_chr7	93176394	93176554	Cotton_A_35153	99	A01	6059661	6059821	Gh_A01G0390	99	scaffold3717_D01	169336	169497	Gh_D01G2339	100
Gorai.002G064100.1	Chr02	7490529	7490611	83	F:TCACTTGCTCCTAACAACAT	R:CACCATCTCAAATTGCCATT	GC(%):F:40.0;R:40.0	TM F:56;R:56	intron867	CA_chr11	27315377	27315517	Cotton_A_25033	81	A01	6488844	6488986	Gh_A01G0411	83	D01	4929731	4929873	Gh_D01G0416	83
Gorai.002G064100.1	Chr02	7491315	7491739	425	F:TGGTTGGCACTAGTTTCTTT	R:CGTCACCAATCATTTCAACT	GC(%):F:40.0;R:40.0	TM F:56;R:56	intron868	NA	NA	NA	NA	NA	NA	NA	NA	NA	NA	D01	4930513	4930996	Gh_D01G0416	424
Gorai.002G064400.1	Chr02	7516036	7516466	431	F:TTCGATGGCTATTCTTGCCT	R:TTGGAGAAGGTTGATGCCTT	GC(%):F:45.0;R:45.0	TM F:58;R:58	intron869	CA_chr7	116035647	116036147	Cotton_A_20113	456	A01	6515495	6515995	Gh_A01G0413	456	D01	4952478	4952953	Gh_D01G0418	431
Gorai.002G064400.1	Chr02	7517742	7518333	592	F:CCTACGGTTCGCTTCTTCAT	R:GAGATCCTTATTGGTGGAAT	GC(%):F:50.0;R:40.0	TM F:60;R:56	intron870	CA_chr7	116037364	116038016	Cotton_A_20113	593	A01	6517211	6517863	Gh_A01G0413	593	D01	4954169	4954820	Gh_D01G0418	592
Gorai.002G064400.1	Chr02	7518526	7519067	542	F:CACGATAACTTGTGGCATAT	R:CTGACTCTGATATGCAACAT	GC(%):F:40.0;R:40.0	TM F:56;R:56	intron871	CA_chr7	116038140	116038750	Cotton_A_20113	543	A01	6517987	6518595	Gh_A01G0413	541	D01	4954944	4955554	Gh_D01G0418	543
Gorai.002G064400.1	Chr02	7519219	7519852	634	F:TGCAAGCATCCTCGCTATAT	R:CTTTACTGCTCATTGGTCCT	GC(%):F:45.0;R:45.0	TM F:58;R:58	intron872	CA_chr7	116038857	116039563	Cotton_A_20113	636	A01	6518702	6519408	Gh_A01G0413	636	D01	4955661	4956365	Gh_D01G0418	634
Gorai.002G064400.1	Chr02	7520068	7520727	660	F:ATGCCTGCTCGATTATCAAT	R:ATATCGAGCATGCTACTTCT	GC(%):F:40.0;R:40.0	TM F:56;R:56	intron873	CA_chr7	116039695	116040406	Cotton_A_20113	654	A01	6519540	6520250	Gh_A01G0413	653	D01	4956497	4957222	Gh_D01G0418	668
Gorai.002G065000.1	Chr02	7626460	7626660	201	F:GTAACCGATGGTTTGATTCT	R:CTTCTCCTCGGAAGCTTAGT	GC(%):F:40.0;R:50.0	TM F:56;R:60	intron874	CA_chr7	116185015	116185279	Cotton_A_20104	207	A01	6677624	6677887	Gh_A01G0420	206	D01	5084524	5084784	Gh_D01G0424	203
Gorai.002G065000.3	Chr02	7625273	7625448	176	F:CTTGAAGCAGCAAGACCATT	R:GTGGTTATGTTGCTGAAGTT	GC(%):F:45.0;R:40.0	TM F:58;R:56	intron875	CA_chr7	116183773	116183997	Cotton_A_20104	140	A01	6676382	6676606	Gh_A01G0420	140	D01	5083347	5083571	Gh_D01G0424	140
Gorai.002G066100.1	Chr02	7703910	7704142	233	F:GAGACAGAAAGAATAGGCAT	R:CATACCTGTCGCTCAGTGCT	GC(%):F:40.0;R:55.0	TM F:56;R:62	intron876	CA_chr7	92041242	92041566	Cotton_A_06239	234	A01	6757396	6757720	Gh_A01G0429	234	D01	5170842	5171165	Gh_D01G0435	233
Gorai.002G066500.1	Chr02	7743876	7743944	69	F:TACACCTTGGCAAGTTTGTT	R:TGCCACCAAGGCACAATCAT	GC(%):F:40.0;R:50.0	TM F:56;R:60	intron877	CA_chr7	91994739	91994857	Cotton_A_06245	71	A01	6809453	6809571	Gh_A01G0432	71	D01	5210025	5210141	Gh_D01G0439	69
Gorai.002G066800.1	Chr02	7779652	7780308	657	F:GCTCCAGATAAGGAACTTCT	R:GTTGAGCAAGTGGAATCTAT	GC(%):F:45.0;R:40.0	TM F:58;R:56	intron878	CA_chr7	91901415	91902127	Cotton_A_06250	637	A01	6906404	6907122	Gh_A01G0435	643	D01	5245155	5245884	Gh_D01G0443	654
Gorai.002G066800.1	Chr02	7783139	7783273	135	F:GGCTATGAGAAATTTGCGAT	R:GATGCCGTGTTGATCGTTGT	GC(%):F:40.0;R:50.0	TM F:56;R:60	intron879	CA_chr7	91898522	91898747	Cotton_A_06250	134	A01	6909789	6910014	Gh_A01G0435	134	D01	5248613	5248839	Gh_D01G0443	135
Gorai.002G066800.1	Chr02	7783415	7783824	410	F:CTCTTCCTCTACAAAGTGCT	R:AATGTGCTGTATGGAGTCCT	GC(%):F:45.0;R:45.0	TM F:58;R:58	intron880	CA_chr7	91897984	91898479	Cotton_A_06250	412	A01	6910057	6910552	Gh_A01G0435	412	D01	5248882	5249375	Gh_D01G0443	410
Gorai.002G066900.1	Chr02	7787823	7787902	80	F:GGATCTTTGTCTTCAAATCC	R:TCGTGCAGCATTTGTAACTT	GC(%):F:40.0;R:40.0	TM F:56;R:56	intron881	CA_chr7	91893922	91894052	Cotton_A_06251	81	A01	6914484	6914613	Gh_A01G0436	80	D01	5253296	5253425	Gh_D01G0444	80
Gorai.002G067900.2	Chr02	7883941	7884503	563	F:ACTTCCGAATCATCAGGAAT	R:TGTCACTATCCATGTTGCTT	GC(%):F:40.0;R:40.0	TM F:56;R:56	intron882	CA_chr7	91751002	91751626	Cotton_A_06259	564	A01	7082182	7082806	Gh_A01G0443	564	D01	5401781	5402377	Gh_D01G0453	536
Gorai.002G067900.2	Chr02	7884877	7885287	411	F:CCTGCCTGAATTGCAGCTTT	R:GTGCATCAGTTGAAGATAGT	GC(%):F:50.0;R:40.0	TM F:60;R:56	intron883	CA_chr7	91750215	91750689	Cotton_A_06259	414	A01	7083120	7083594	Gh_A01G0443	414	D01	5402690	5403161	Gh_D01G0453	411
Gorai.002G067900.2	Chr02	7888395	7888767	373	F:TGCAGCAAATCTCGTGAAAT	R:GGTGGTTCAGTTGCTGACCT	GC(%):F:40.0;R:55.0	TM F:56;R:62	intron884	CA_chr7	91746858	91747246	Cotton_A_06259	306	A01	7086563	7087016	Gh_A01G0443	371	D01	5406162	5406609	Gh_D01G0453	365
Gorai.002G067900.3	Chr02	7884634	7884745	112	F:GTGATCGTGGAAAGAATCTT	R:GAGCAACAGTTCTGATTCTT	GC(%):F:40.0;R:40.0	TM F:56;R:56	intron885	CA_chr7	91750774	91750953	Cotton_A_06259	109	A01	7082855	7083035	Gh_A01G0443	110	D01	5402426	5402605	Gh_D01G0453	109
Gorai.002G068600.1	Chr02	7943252	7943381	130	F:ATCTGCAACTAGCAGACCAT	R:GGAGGATTCATGAAATGCAT	GC(%):F:45.0;R:40.0	TM F:58;R:56	intron886	CA_chr7	91660667	91660857	Cotton_A_06266	137	A01	7174911	7175101	Gh_A01G0450	137	D01	5463243	5463426	Gh_D01G0460	130
Gorai.002G068600.1	Chr02	7943495	7943715	221	F:TTTCATGCGACAAAGGCATT	R:CATTGGCATAAGGATTCGAT	GC(%):F:40.0;R:40.0	TM F:56;R:56	intron887	CA_chr7	91660364	91660611	Cotton_A_06266	149	A01	7175157	7175404	Gh_A01G0450	149	D01	5463482	5463801	Gh_D01G0460	221
Gorai.002G069000.1	Chr02	7990348	7990469	122	F:GAGAATGATCCGTTGAGTCT	R:CAACTGAACTACAACCTGGT	GC(%):F:45.0;R:45.0	TM F:58;R:58	intron888	CA_chr7	91630798	91630983	Cotton_A_06269	119	NA	NA	NA	NA	NA	D01	5509432	5509617	Gh_D01G0463	119
Gorai.002G069500.1	Chr02	8067387	8067886	500	F:CAACTGGACTTCCATATTCT	R:CTTGAGCCTCGTTGTCGCTT	GC(%):F:40.0;R:55.0	TM F:56;R:62	intron889	CA_chr12	52894392	52894932	Cotton_A_20408	483	A04	6216688	6217261	Gh_A04G0276	516	D01	5586358	5586915	Gh_D01G0468	500
Gorai.002G069900.1	Chr02	8096100	8096324	225	F:TGCTGCTTCTCATTGCCTTT	R:AACATTTGGACTAGTGCTGT	GC(%):F:45.0;R:40.0	TM F:58;R:56	intron890	CA_chr7	91499632	91499938	Cotton_A_06285	224	A01	7344306	7344613	Gh_A01G0463	225	D01	5627287	5627594	Gh_D01G0472	225
Gorai.002G069900.1	Chr02	8096562	8096913	352	F:CACCTACTCGTAGACGGCTT	R:CATGCTAGCTATTGCCTGAT	GC(%):F:55.0;R:45.0	TM F:62;R:58	intron891	CA_chr7	91499008	91499444	Cotton_A_06285	360	A01	7344801	7345237	Gh_A01G0463	360	D01	5627782	5628204	Gh_D01G0472	346
Gorai.002G069900.1	Chr02	8097128	8097301	174	F:AGTCAATGGCAGTGCACTGT	R:AAGGTCAGACTCATCAAAGT	GC(%):F:50.0;R:40.0	TM F:60;R:56	intron892	CA_chr7	91498607	91498862	Cotton_A_06285	173	A01	7345383	7345638	Gh_A01G0463	173	D01	5628350	5628606	Gh_D01G0472	174
Gorai.002G069900.1	Chr02	8097700	8098325	626	F:CTTATAGTGATGCAAGACGT	R:CCATATTGAGTAGCGAACAT	GC(%):F:40.0;R:40.0	TM F:56;R:56	intron893	CA_chr7	91497593	91498299	Cotton_A_06285	624	A01	7345946	7346652	Gh_A01G0463	624	D01	5628911	5629616	Gh_D01G0472	623
Gorai.002G069900.1	Chr02	8098836	8098946	111	F:TCTGAGGCCAAACTTCCGAT	R:CCTTTATGAGTACACAACCT	GC(%):F:50.0;R:40.0	TM F:60;R:56	intron894	CA_chr7	91496997	91497164	Cotton_A_06285	110	A01	7347081	7347248	Gh_A01G0463	110	D01	5630045	5630213	Gh_D01G0472	111
Gorai.002G071000.1	Chr02	8171566	8172347	782	F:GTCCAATGCTTCAGTTGCAT	R:ATCACGTGCTGCTTGCTCTT	GC(%):F:45.0;R:50.0	TM F:58;R:60	intron895	CA_chr7	91425270	91426127	Cotton_A_06296	775	A01	7478449	7479307	Gh_A01G0472	776	D01	5691091	5691958	Gh_D01G0484	785
Gorai.002G071700.1	Chr02	8332399	8333147	749	F:AGGCGTTATACTCATGCCTT	R:TCGCTACTACTCATCCATTT	GC(%):F:45.0;R:40.0	TM F:58;R:56	intron896	CA_chr7	91240118	91240911	Cotton_A_06303	744	A01	7606933	7607726	Gh_A01G0478	744	D01	5975944	5976742	Gh_D01G0493	749
Gorai.002G072700.1	Chr02	8505763	8505853	91	F:GCCAAATCCTTTGCTCCTTT	R:CTTCACTGTGGAACATGAAT	GC(%):F:45.0;R:40.0	TM F:58;R:56	intron897	CA_chr7	91031095	91031240	Cotton_A_06315	97	A01	7768505	7768650	Gh_A01G0487	97	D01	6217689	6217828	Gh_D01G0503	91
Gorai.002G073400.1	Chr02	8558564	8558877	314	F:GATCCGTAACTCCTCCATTT	R:TACGGAGAACTAAGTCTGAT	GC(%):F:45.0;R:40.0	TM F:58;R:56	intron898	CA_chr7	90922173	90922549	Cotton_A_06322	315	A01	7848907	7849283	Gh_A01G0495	315	D01	6276709	6277080	Gh_D01G0511	313
Gorai.002G073400.1	Chr02	8560494	8560632	139	F:CATGGATGCCAAGCTACCAT	R:ATGCTGGAAGTGGAGATATT	GC(%):F:50.0;R:40.0	TM F:60;R:56	intron899	CA_chr7	90920410	90920599	Cotton_A_06322	143	A01	7850857	7851046	Gh_A01G0495	143	D01	6278654	6278839	Gh_D01G0511	139
Gorai.002G074000.1	Chr02	8699221	8699530	310	F:CCATATGCAACTTTGGTTCT	R:GGTCTTGAACTCATCAAGAT	GC(%):F:40.0;R:40.0	TM F:56;R:56	intron900	CA_chr7	90735687	90736052	Cotton_A_06327	312	A01	7973678	7974043	Gh_A01G0499	312	scaffold3720_D01	85017	85379	Gh_D01G2348	309
Gorai.002G074000.1	Chr02	8703181	8703444	264	F:CTTTGTCATCCATACAGGAT	R:GCACCTTTAGTGAGATCCAT	GC(%):F:40.0;R:45.0	TM F:56;R:58	intron901	CA_chr7	90731353	90732086	Cotton_A_06327	679	A01	7977639	7977959	Gh_A01G0499	266	scaffold3720_D01	88984	89297	Gh_D01G2348	259
Gorai.002G074000.1	Chr02	8703991	8704075	85	F:ATAATGCTGATGAAGGTGGT	R:CAGTGGCACTAGAGCTCCTT	GC(%):F:40.0;R:55.0	TM F:56;R:62	intron902	CA_chr7	90730728	90730858	Cotton_A_06327	86	A01	7978454	7978584	Gh_A01G0499	86	scaffold3720_D01	89792	89921	Gh_D01G2348	85
Gorai.002G074000.1	Chr02	8704286	8704503	218	F:CCAGCAGATAGTGATGATTT	R:TCAACCAGAGGTCTTGGTTT	GC(%):F:40.0;R:45.0	TM F:56;R:58	intron903	CA_chr7	90730304	90730596	Cotton_A_06327	210	A01	7978716	7979010	Gh_A01G0499	212	scaffold3720_D01	90053	90355	Gh_D01G2348	220
Gorai.002G074400.1	Chr02	8730184	8730443	260	F:GGACTCGCATAGGTCGGTTT	R:CTTGCTAGCAGCATAGGTCT	GC(%):F:55.0;R:50.0	TM F:62;R:60	intron904	CA_chr7	90702994	90703311	Cotton_A_06331	275	A01	8008375	8008692	Gh_A01G0503	275	scaffold3720_D01	119130	119434	Gh_D01G2352	262
Gorai.002G075600.1	Chr02	8929239	8929856	618	F:GCTTGAGTAATGTTCATCCT	R:CTCAAAGAATCTGCAGCTTT	GC(%):F:40.0;R:40.0	TM F:56;R:56	intron905	CA_chr7	125484410	125485091	Cotton_A_28138	624	A01	8123066	8123747	Gh_A01G0512	624	D01	6487291	6487969	Gh_D01G0524	621
Gorai.002G077500.1	Chr02	9184150	9184629	480	F:GAGCATTGTGATCTTTGCTT	R:TCCATATTGCAACGCTTCTT	GC(%):F:40.0;R:40.0	TM F:56;R:56	intron906	CA_chr7	125854689	125855217	Cotton_A_28157	485	A01	8450694	8451218	Gh_A01G0529	481	D01	6783047	6783571	Gh_D01G0542	481
Gorai.002G077500.1	Chr02	9184840	9184918	79	F:CAGGCCAAATGAACATCAAT	R:ATCGCCACAACATCCACTGT	GC(%):F:40.0;R:50.0	TM F:56;R:60	intron907	CA_chr7	125855385	125855512	Cotton_A_28157	85	A01	8451386	8451513	Gh_A01G0529	85	D01	6783739	6783861	Gh_D01G0542	80
Gorai.002G078000.1	Chr02	9271452	9271545	94	F:AAGCTATCGGCTGCTGATTT	R:CCTCTTACTTGGTGTGCGTT	GC(%):F:45.0;R:50.0	TM F:58;R:60	intron908	CA_chr1	128916206	128916351	Cotton_A_38980	95	A01	8604679	8604824	Gh_A01G0533	95	D01	6871311	6871457	Gh_D01G0546	96
Gorai.002G078200.1	Chr02	9291897	9291980	84	F:CGGATGGCCAATTCAACATT	R:CGATGACAATAATGGCTACT	GC(%):F:45.0;R:40.0	TM F:58;R:56	intron909	CA_chr7	125996820	125996984	Cotton_A_21651	83	A01	8641747	8641911	Gh_A01G0534	83	D01	6892851	6893016	Gh_D01G0547	84
Gorai.002G078200.1	Chr02	9292375	9292465	91	F:AAGCTAGGACAAGGTGGTTT	R:GTCTCTTCACTGCTATTTCT	GC(%):F:45.0;R:40.0	TM F:58;R:56	intron910	CA_chr7	125997283	125997452	Cotton_A_21651	94	A01	8642210	8642379	Gh_A01G0534	94	D01	6893315	6893482	Gh_D01G0547	92
Gorai.002G079300.1	Chr02	9564571	9564676	106	F:ATTGGTCACCGACTCATGGT	R:GAAGCAAGTAGATGAACTGT	GC(%):F:50.0;R:40.0	TM F:60;R:56	intron911	CA_chr7	126530349	126530497	Cotton_A_21668	115	A01	9135925	9136073	Gh_A01G0545	106	D01	7199682	7199830	Gh_D01G0555	106
Gorai.002G081400.1	Chr02	10242693	10243030	338	F:TCGCCTTCCACAAGTTCAGT	R:ACCATCTATCTAAGCATGCT	GC(%):F:50.0;R:40.0	TM F:60;R:56	intron912	CA_chr11	24041779	24042233	Cotton_A_30562	412	A01	9900785	9901237	Gh_A01G0562	410	D01	7782031	7782480	Gh_D01G0570	407
Gorai.002G081700.1	Chr02	10297425	10297549	125	F:GCTTCCTTACAAGATAAGCT	R:CAATACTAGTTCGAGCTTCT	GC(%):F:40.0;R:40.0	TM F:56;R:56	intron913	CA_chr11	24072429	24072649	Cotton_A_30565	127	A01	9932047	9932267	Gh_A01G0564	127	D01	7846492	7846712	Gh_D01G0573	127
Gorai.002G081700.1	Chr02	10300706	10300947	242	F:CCAAGCTCACTTATCTTCTT	R:AAGTCTTTGAGTCTCCACCT	GC(%):F:40.0;R:45.0	TM F:56;R:58	intron914	CA_chr11	24075730	24076006	Cotton_A_30565	226	A01	9935348	9935640	Gh_A01G0564	242	NA	NA	NA	NA	NA
Gorai.002G082300.1	Chr02	10412564	10413072	509	F:AGATATCCTGTTGAGTTGGT	R:CTTGAAGGTCTCCAAGCCTT	GC(%):F:40.0;R:50.0	TM F:56;R:60	intron915	CA_chr11	24182143	24182723	Cotton_A_30572	527	A01	10041121	10041701	Gh_A01G0570	527	NA	NA	NA	NA	NA
Gorai.002G082300.1	Chr02	10413508	10413595	88	F:TCGGCAAGGATGCCATAGAT	R:CTCGGTTGAGCTTATCCGAT	GC(%):F:50.0;R:50.0	TM F:60;R:60	intron916	CA_chr11	24183093	24183267	Cotton_A_30572	91	A01	10042071	10042245	Gh_A01G0570	91	NA	NA	NA	NA	NA
Gorai.002G082600.1	Chr02	10450941	10451080	140	F:AGCAAAGTCTTTGCAGACTT	R:TGGCCTTCGTTGCAACATTT	GC(%):F:40.0;R:45.0	TM F:56;R:58	intron917	NA	NA	NA	NA	NA	NA	NA	NA	NA	NA	D01	8027018	8027244	Gh_D01G0582	140
Gorai.002G083500.2	Chr02	10604181	10604721	541	F:AACTGCAGGAGGAGCTAGCT	R:CTCACTTCCATCAGCAGTTT	GC(%):F:55.0;R:45.0	TM F:62;R:58	intron918	CA_chr7	44495414	44496010	Cotton_A_04740	533	A01	10387259	10387855	Gh_A01G0579	533	D01	8165081	8165685	Gh_D01G0590	541
Gorai.002G083700.1	Chr02	10615640	10615737	98	F:CTATTGTCGAGCAGTCTGTT	R:GATGAGCTGGTTTCCGCACT	GC(%):F:45.0;R:55.0	TM F:58;R:62	intron919	CA_chr7	44481959	44482142	Cotton_A_04742	94	A01	10401086	10401269	Gh_A01G0581	94	D01	8179130	8179317	Gh_D01G0592	98
Gorai.002G084200.1	Chr02	10655642	10656312	671	F:CTCCTGTTACTGATGTTGTT	R:ACAAAGAGCATTTCCAGCAT	GC(%):F:40.0;R:40.0	TM F:56;R:56	intron920	CA_chr7	44410979	44411725	Cotton_A_04747	670	A01	10467695	10468450	Gh_A01G0587	679	D01	8210863	8211610	Gh_D01G0599	671
Gorai.002G084800.1	Chr02	10756246	10756672	427	F:AGGAGAAGTCCAATGGCGTT	R:CTGTGTTTCTGGAACTTCTT	GC(%):F:50.0;R:40.0	TM F:60;R:56	intron921	CA_chr7	44281331	44281815	Cotton_A_04753	420	A01	10624028	10624512	Gh_A01G0591	420	D01	8378796	8379287	Gh_D01G0602	427
Gorai.002G085600.1	Chr02	10878294	10878587	294	F:GGCCTTGCATCTTTGATATT	R:GGTCATGAGATAAATCAGCT	GC(%):F:40.0;R:40.0	TM F:56;R:56	intron922	CA_chr7	44094893	44095260	Cotton_A_04760	301	A01	10784625	10784992	Gh_A01G0598	301	D01	8489392	8489752	Gh_D01G0608	294
Gorai.002G085600.1	Chr02	10878828	10879618	791	F:AAGAAGACTGTCATTGCACT	R:AACCTGTATAGCAGGTGTTT	GC(%):F:40.0;R:40.0	TM F:56;R:56	intron923	CA_chr7	44093831	44094703	Cotton_A_04760	808	A01	10785182	10786054	Gh_A01G0598	808	D01	8489942	8490795	Gh_D01G0608	789
Gorai.002G085600.2	Chr02	10878828	10879657	830	F:AAGAAGACTGTCATTGCACT	R:ACCTTTCCTCTTATTCCGGT	GC(%):F:40.0;R:45.0	TM F:56;R:58	intron924	CA_chr7	44093772	44094703	Cotton_A_04760	808	A01	10785182	10786113	Gh_A01G0598	808	D01	8489942	8490854	Gh_D01G0608	789
Gorai.002G087600.1	Chr02	11088046	11088405	360	F:TGGATCCTTTGGCTTCAAAT	R:GCCAAGCAAATCTCAACAAT	GC(%):F:40.0;R:40.0	TM F:56;R:56	intron925	CA_chr7	43849026	43849489	Cotton_A_04776	364	A01	10988634	10989097	Gh_A01G0610	364	D01	8802583	8803038	Gh_D01G0626	356
Gorai.002G088800.1	Chr02	11254589	11255266	678	F:TCGGCTTGTCAGTGTTCATT	R:GACTATATCCTTGTACACCT	GC(%):F:45.0;R:40.0	TM F:58;R:56	intron926	CA_chr7	43708355	43709116	Cotton_A_04790	712	A01	11155451	11156212	Gh_A01G0621	712	scaffold3726_D01	15032	15759	Gh_D01G2360	678
Gorai.002G088800.1	Chr02	11255411	11255511	101	F:TCAGTGGTGTGCCTCCATTT	R:CGAAGTCAATTTCTCCTTCT	GC(%):F:50.0;R:40.0	TM F:60;R:56	intron927	CA_chr7	43708081	43708260	Cotton_A_04790	102	A01	11156307	11156486	Gh_A01G0621	102	scaffold3726_D01	14759	14937	Gh_D01G2360	101
Gorai.002G089700.1	Chr02	11338739	11339425	687	F:TTGCTTTGCATTGGCTGTTT	R:CTTCAGGCACTGTCCACATT	GC(%):F:40.0;R:50.0	TM F:56;R:60	intron928	CA_chr7	43625898	43626650	Cotton_A_04800	686	A01	11233764	11234516	Gh_A01G0630	686	D01	9030061	9030814	Gh_D01G0643	687
Gorai.002G089900.1	Chr02	11367224	11367484	261	F:GATCTGTCACTGTTTCTTCT	R:CAAGCTCTGATGGTTTAACT	GC(%):F:40.0;R:40.0	TM F:56;R:56	intron929	CA_chr7	43595636	43595958	Cotton_A_04802	275	A01	11322996	11323318	Gh_A01G0631	275	D01	9050279	9050586	Gh_D01G0645	260
Gorai.002G090300.1	Chr02	11411968	11412090	123	F:GCTTTGATCCATTCACTGTT	R:AGATTCCTTCGGAGGAAGTT	GC(%):F:40.0;R:45.0	TM F:56;R:58	intron930	CA_chr7	43543440	43543614	Cotton_A_04806	122	NA	NA	NA	NA	NA	D01	9097645	9097820	Gh_D01G0649	123
Gorai.002G090300.1	Chr02	11414524	11414782	259	F:AACTTGCCAGAGAAGTTTGT	R:CAGGAGTCGCTACCATCTTT	GC(%):F:40.0;R:50.0	TM F:56;R:60	intron931	CA_chr7	43540711	43541054	Cotton_A_04806	258	NA	NA	NA	NA	NA	D01	9100180	9100524	Gh_D01G0649	259
Gorai.002G091100.1	Chr02	11481361	11481490	130	F:ACCTTGGTTGACCATATTGT	R:AGGAAATGCTGTGCCTGTGT	GC(%):F:40.0;R:50.0	TM F:56;R:60	intron932	CA_chr7	43437656	43437827	Cotton_A_04812	129	A01	11482156	11482327	Gh_A01G0638	129	D01	9159012	9159184	Gh_D01G0656	130
Gorai.002G091400.1	Chr02	11570183	11570426	244	F:GAAGATAGCCAGCTCCAAAT	R:CGAGAACTTCTTCCACGAAT	GC(%):F:45.0;R:45.0	TM F:58;R:58	intron933	CA_chr7	43368653	43368939	Cotton_A_04814	245	A01	11555968	11556254	Gh_A01G0640	245	D01	9226321	9226606	Gh_D01G0658	244
Gorai.002G091400.1	Chr02	11570527	11570948	422	F:ATAGGAACATCACTTGCTCT	R:GGAGCCAGACTTTGCTCCTT	GC(%):F:40.0;R:55.0	TM F:56;R:62	intron934	CA_chr7	43368268	43368603	Cotton_A_04814	283	A01	11556304	11556639	Gh_A01G0640	280	D01	9226656	9227134	Gh_D01G0658	423
Gorai.002G091400.1	Chr02	11571109	11571525	417	F:GATGTATCCATTAGAAGCCT	R:TGGCACAGTGAAGATCGTGT	GC(%):F:40.0;R:50.0	TM F:56;R:60	intron935	CA_chr7	43367690	43368158	Cotton_A_04814	398	A01	11556749	11557218	Gh_A01G0640	399	D01	9227244	9227730	Gh_D01G0658	416
Gorai.002G091400.1	Chr02	11572675	11572789	115	F:GAACTCCTCGTTGTTTCTAT	R:TCCTCTCCTCAGTCTATCCT	GC(%):F:40.0;R:50.0	TM F:56;R:60	intron936	CA_chr7	43366446	43366625	Cotton_A_04814	114	A01	11558283	11558462	Gh_A01G0640	114	D01	9228796	9228976	Gh_D01G0658	115
Gorai.002G093000.1	Chr02	11820273	11820364	92	F:GTGATGAAAGTGAGACTGTT	R:GACACAATCTTCAGTGACCT	GC(%):F:40.0;R:45.0	TM F:56;R:58	intron937	CA_chr7	43027501	43027661	Cotton_A_04828	94	A01	11854921	11855081	Gh_A01G0651	94	NA	NA	NA	NA	NA
Gorai.002G093000.1	Chr02	11820815	11820894	80	F:ACAAAGCTGGAGAACTTGCT	R:AGTCCTGTGAGAAGAGTTAT	GC(%):F:45.0;R:40.0	TM F:58;R:56	intron938	CA_chr7	43026963	43027090	Cotton_A_04828	79	A01	11855492	11855619	Gh_A01G0651	79	D13	45338372	45338506	Gh_D13G1442	86
Gorai.002G093000.1	Chr02	11821205	11821304	100	F:TACCACAAGAGACAAGCTCT	R:GTGCTCCTATCCAACGCTAT	GC(%):F:45.0;R:50.0	TM F:58;R:60	intron939	CA_chr7	43026502	43026703	Cotton_A_04828	116	A09	46874223	46874408	Gh_A09G0559	65	NA	NA	NA	NA	NA
Gorai.002G093000.2	Chr02	11820273	11820376	104	F:GTGATGAAAGTGAGACTGTT	R:TTGTATGCAGTCTCAGCTAT	GC(%):F:40.0;R:40.0	TM F:56;R:56	intron940	CA_chr7	43027459	43027661	Cotton_A_04828	94	A01	11854921	11855123	Gh_A01G0651	94	D01	9495479	9495681	Gh_D01G0671	140
Gorai.002G093200.1	Chr02	11834743	11834828	86	F:AGTGTTCTCAAATGCCACAT	R:ATAACACTCCAGGAGTATCT	GC(%):F:40.0;R:40.0	TM F:56;R:56	intron941	CA_chr7	43018862	43019010	Cotton_A_04829	83	A01	11863478	11863626	Gh_A01G0652	83	D01	9509049	9509200	Gh_D01G0672	86
Gorai.002G093200.1	Chr02	11835772	11835900	129	F:CGATAATTTGGAAGGCGAAT	R:TGGTAGGTGATGATCTCTTT	GC(%):F:40.0;R:40.0	TM F:56;R:56	intron942	CA_chr7	43017781	43017971	Cotton_A_04829	139	A01	11864517	11864707	Gh_A01G0652	139	D01	9510071	9510251	Gh_D01G0672	129
Gorai.002G093800.1	Chr02	11863899	11864047	149	F:CTACTCTTGTATCAGCTCTT	R:GCAGCAAGTTGTTCATTGAT	GC(%):F:40.0;R:40.0	TM F:56;R:56	intron943	CA_chr7	27585787	27586021	Cotton_A_06595	150	A01	11895752	11895986	Gh_A01G0658	150	D01	9538124	9538357	Gh_D01G0678	149
Gorai.002G093800.1	Chr02	11866466	11866650	185	F:CCTTGCTATGCTAGATGAAT	R:CTCACCGTACTTCTTCTGAT	GC(%):F:40.0;R:45.0	TM F:56;R:58	intron944	CA_chr7	27588334	27588604	Cotton_A_06595	183	A01	11898299	11898569	Gh_A01G0658	183	D01	9540671	9540943	Gh_D01G0678	185
Gorai.002G094900.1	Chr02	12013959	12014414	456	F:CAACGATCTTGGAAGTGTTT	R:GAGAGTAGATACCTTGACTT	GC(%):F:40.0;R:40.0	TM F:56;R:56	intron945	CA_chr7	27765271	27765777	Cotton_A_06583	463	A01	12076229	12076730	Gh_A01G0669	458	D01	9711192	9711691	Gh_D01G0689	456
Gorai.002G094900.1	Chr02	12016109	12016583	475	F:ACCTGTCATGGAGTGATATT	R:GGAACTTTGGATTTCGAAAC	GC(%):F:40.0;R:40.0	TM F:56;R:56	intron946	CA_chr7	27767425	27767989	Cotton_A_06583	478	A01	12078378	12078942	Gh_A01G0669	478	D01	9713332	9713881	Gh_D01G0689	463
Gorai.002G095200.1	Chr02	12043790	12044279	490	F:GTGAGGTCAATTGTTGTTGT	R:TCAGAAGTGTAGGCTCCTCT	GC(%):F:40.0;R:50.0	TM F:56;R:60	intron947	CA_chr7	27819772	27820333	Cotton_A_06581	489	A01	12130152	12130713	Gh_A01G0671	489	D01	9737544	9738106	Gh_D01G0691	490
Gorai.002G095200.1	Chr02	12044430	12045018	589	F:TCTTTGTGGATGGTCATTGT	R:AGACCGGACCACTAAAGTTT	GC(%):F:40.0;R:45.0	TM F:56;R:58	intron948	CA_chr7	27820436	27821131	Cotton_A_06581	600	A01	12130816	12131509	Gh_A01G0671	598	D01	9738209	9738894	Gh_D01G0691	590
Gorai.002G095300.2	Chr02	12050702	12050911	210	F:CTCAGCAACAGTTTCACCTT	R:CAGCAGCTACCAAGAAAGAT	GC(%):F:45.0;R:45.0	TM F:58;R:58	intron949	CA_chr7	27826787	27827041	Cotton_A_06580	208	A01	12137158	12137412	Gh_A01G0672	208	D01	9753861	9754117	Gh_D01G0692	210
Gorai.002G096200.1	Chr02	12159603	12159984	382	F:GACCTCATCCTAGATCAAAT	R:CTGAGATTGCTCACTTCTCT	GC(%):F:40.0;R:45.0	TM F:56;R:58	intron950	CA_chr7	27936991	27937438	Cotton_A_06570	383	A01	12242013	12242460	Gh_A01G0681	383	D01	9862845	9863291	Gh_D01G0702	382
Gorai.002G096200.1	Chr02	12160750	12160839	90	F:CTGTCACAGCTAACGATGAT	R:ACCACAGGAGTGATATCAAT	GC(%):F:45.0;R:40.0	TM F:58;R:56	intron951	CA_chr7	27938098	27938288	Cotton_A_06570	91	A01	12243120	12243310	Gh_A01G0681	91	D01	9863950	9864139	Gh_D01G0702	90
Gorai.002G098800.2	Chr02	12575314	12575855	542	F:GGTTATTCTCTGCCTCCGCT	R:GCATCACAATGTGAAACCTT	GC(%):F:55.0;R:40.0	TM F:62;R:56	intron952	CA_chr7	28663136	28663769	Cotton_A_06537	522	A01	13415242	13415875	Gh_A01G0704	522	D01	10313676	10314310	Gh_D01G0722	523
Gorai.002G099000.1	Chr02	12585912	12586035	124	F:CTGATATCAGCTGGACTATT	R:GACAGATGATACAGCACTTT	GC(%):F:40.0;R:40.0	TM F:56;R:56	intron953	CA_chr7	28669970	28670179	Cotton_A_06535	135	A01	13422016	13422225	Gh_A01G0706	135	D01	10320473	10320671	Gh_D01G0724	124
Gorai.002G100700.1	Chr02	12759868	12760243	376	F:TTGGCTCCAGAGTTCCAATT	R:GAGGTCCACGTGGATGAAAT	GC(%):F:45.0;R:50.0	TM F:58;R:60	intron954	CA_chr7	28929387	28929791	Cotton_A_06516	355	A01	13736195	13736600	Gh_A01G0719	356	D01	10537660	10538064	Gh_D01G0738	355
Gorai.002G100700.1	Chr02	12760723	12761134	412	F:ATGATCATTCTTCACCTCCT	R:AGAGTGATAAAGCGAGACTT	GC(%):F:40.0;R:40.0	TM F:56;R:56	intron955	CA_chr7	28930227	28930691	Cotton_A_06516	421	A01	13737036	13737500	Gh_A01G0719	421	D01	10538500	10538954	Gh_D01G0738	411
Gorai.002G100700.1	Chr02	12761246	12761450	205	F:TCTGAAGTACTTTCACCGTT	R:CAACTTAGTCTGATCCGAAT	GC(%):F:40.0;R:40.0	TM F:56;R:56	intron956	CA_chr7	28930718	28931006	Cotton_A_06516	206	A01	13737527	13737815	Gh_A01G0719	206	D01	10538981	10539267	Gh_D01G0738	204
Gorai.002G100700.1	Chr02	12762015	12762474	460	F:GGTCCTATCAAGTGGAATTT	R:TTAAGCAGTCGTTCATTGCT	GC(%):F:40.0;R:40.0	TM F:56;R:56	intron957	CA_chr7	28931501	28932033	Cotton_A_06516	459	A01	13738310	13738842	Gh_A01G0719	459	D01	10539762	10540294	Gh_D01G0738	459
Gorai.002G100900.1	Chr02	12801918	12802148	231	F:TCTTGGACAACTGCACAAAT	R:AAGCAAGGATGAAAGATGCT	GC(%):F:40.0;R:40.0	TM F:56;R:56	intron958	CA_chr7	28959601	28959901	Cotton_A_06514	236	A01	13766145	13766445	Gh_A01G0721	236	D01	10568643	10568943	Gh_D01G0740	236
Gorai.002G100900.1	Chr02	12810459	12810693	235	F:TTAATTCGCCTTCTACGGCT	R:AGCCTCTGCAGAAGGCCTTT	GC(%):F:45.0;R:55.0	TM F:58;R:62	intron959	CA_chr7	28968161	28968452	Cotton_A_06514	236	A01	13775267	13775558	Gh_A01G0721	236	D01	10577206	10577496	Gh_D01G0740	235
Gorai.002G100900.4	Chr02	12801918	12802151	234	F:TCTTGGACAACTGCACAAAT	R:TGCAAGCAAGGATGAAAGAT	GC(%):F:40.0;R:40.0	TM F:56;R:56	intron960	CA_chr7	28959601	28959904	Cotton_A_06514	236	A01	13766145	13766448	Gh_A01G0721	236	D01	10568643	10568946	Gh_D01G0740	236
Gorai.002G101400.1	Chr02	12871913	12872002	90	F:ATGGAAGAAACCATGGACTT	R:CTAAGAGGCATTCCTTTGTT	GC(%):F:40.0;R:40.0	TM F:56;R:56	intron961	CA_chr7	29026258	29026398	Cotton_A_06509	89	A01	13826856	13826996	Gh_A01G0725	89	D01	10636426	10636567	Gh_D01G0745	90
Gorai.002G103700.1	Chr02	13234934	13235233	300	F:CAAGATCGGCAACTGGAATT	R:TCTTCTCCATTGACAAATGC	GC(%):F:45.0;R:40.0	TM F:58;R:56	intron962	CA_chr7	29433569	29433910	Cotton_A_06484	301	NA	NA	NA	NA	NA	D01	11021806	11022146	Gh_D01G0768	300
Gorai.002G103700.1	Chr02	13235380	13235555	176	F:ATCGAAAGGCTTTCACTCAT	R:CTCTTCAGCTGTTTGTCTTT	GC(%):F:40.0;R:40.0	TM F:56;R:56	intron963	CA_chr7	29434013	29434238	Cotton_A_06484	177	A01	14373539	14373764	Gh_A01G0749	177	D01	11022249	11022473	Gh_D01G0768	176
Gorai.002G104300.1	Chr02	13413484	13414125	642	F:AGAGCCAATTGGTACTTGTT	R:AAGGACTCCTGGAGCCTGTT	GC(%):F:40.0;R:55.0	TM F:56;R:62	intron964	CA_chr2	77458114	77458796	Cotton_A_37534	639	scaffold41_A01	92593	93280	Gh_A01G2066	644	D01	11197293	11197978	Gh_D01G0773	642
Gorai.002G104300.1	Chr02	13414402	13415002	601	F:GTCTGACAGCCTCTATGGAT	R:GACTTGCACCAGCTAAATAT	GC(%):F:50.0;R:40.0	TM F:60;R:56	intron965	CA_chr2	77459028	77459858	Cotton_A_37534	767	scaffold41_A01	93512	94335	Gh_A01G2066	760	D01	11198210	11198875	Gh_D01G0773	602
Gorai.002G104300.1	Chr02	13417898	13418091	194	F:GTGCTCCACGAGCTCTCATT	R:TTCTTGATACTCCTGGACAT	GC(%):F:55.0;R:40.0	TM F:62;R:56	intron966	CA_chr2	77462914	77463136	Cotton_A_37534	169	scaffold41_A01	97391	97610	Gh_A01G2066	166	D01	11201698	11201946	Gh_D01G0773	195
Gorai.002G105800.1	Chr02	13877072	13877345	274	F:CCGATCTGCTTCATGCAGGT	R:GCAGATGTACCTTCTTGAAT	GC(%):F:55.0;R:40.0	TM F:62;R:56	intron967	CA_chr4	83065845	83066165	Cotton_A_06705	272	A01	15757475	15757796	Gh_A01G0767	273	D01	11663112	11663433	Gh_D01G0787	273
Gorai.002G105800.1	Chr02	13877497	13877611	115	F:CATACTCTGGTGCAAGATAT	R:GTCTAGCCAAACTTTACGAT	GC(%):F:40.0;R:40.0	TM F:56;R:56	intron968	CA_chr4	83066272	83066471	Cotton_A_06705	116	A01	15757903	15758102	Gh_A01G0767	116	D01	11663540	11663739	Gh_D01G0787	116
Gorai.002G105800.1	Chr02	13878160	13878935	776	F:CTCTTCCATCATCAAGTCTT	R:TCAGTCCTGCAAATAAGCTT	GC(%):F:40.0;R:40.0	TM F:56;R:56	intron969	CA_chr4	83066937	83067836	Cotton_A_06705	828	A01	15758568	15759467	Gh_A01G0767	828	D01	11664205	11665052	Gh_D01G0787	776
Gorai.002G105800.1	Chr02	13879693	13879762	70	F:CCGGTTGGAGCATTATTACT	R:CCATTTCAGCAATTAGTGCT	GC(%):F:45.0;R:40.0	TM F:58;R:56	intron970	CA_chr4	83068480	83068614	Cotton_A_06705	71	A01	15760112	15760246	Gh_A01G0767	71	D01	11665720	11665854	Gh_D01G0787	71
Gorai.002G105800.1	Chr02	13888877	13889478	602	F:TTGTGTTCCATTGGTCCTGT	R:AGCCAACTACTGATCCTGCT	GC(%):F:45.0;R:50.0	TM F:58;R:60	intron971	CA_chr4	83077705	83078457	Cotton_A_06705	663	A01	15769276	15770028	Gh_A01G0767	663	D01	11674934	11675671	Gh_D01G0787	608
Gorai.002G107200.2	Chr02	14480635	14480803	169	F:CTCCAACAAGATAATCGAGT	R:AAGCCTTCTGTTGCTGGTTT	GC(%):F:40.0;R:45.0	TM F:56;R:58	intron972	CA_chr2	17168829	17169051	Cotton_A_33273	168	A01	16418756	16418978	Gh_A01G0774	168	D01	12377797	12378020	Gh_D01G0799	169
Gorai.002G107200.2	Chr02	14481143	14481872	730	F:AGAGGCTTCAAACTGTACTT	R:TGGCTCTAAAGTCATCCTCT	GC(%):F:40.0;R:45.0	TM F:56;R:58	intron973	CA_chr2	17167809	17168566	Cotton_A_33273	683	A01	16419241	16419931	Gh_A01G0774	616	D01	12378283	12379087	Gh_D01G0799	730
Gorai.002G109600.1	Chr02	15017952	15018174	223	F:CCTCTCATCTTCTCAAGATT	R:GGTATCTTTAAGTCTGCCAT	GC(%):F:40.0;R:40.0	TM F:56;R:56	intron974	CA_chr7	89387800	89388098	Cotton_A_12720	230	NA	NA	NA	NA	NA	D01	12937704	12937995	Gh_D01G0818	211
Gorai.002G109600.1	Chr02	15018518	15018687	170	F:GAGAGGTGTTGAGCCTGAAT	R:CAACACGAAGCTCATGCTTT	GC(%):F:50.0;R:45.0	TM F:60;R:58	intron975	CA_chr7	89387259	89387508	Cotton_A_12720	179	NA	NA	NA	NA	NA	D01	12938287	12938536	Gh_D01G0818	179
Gorai.002G109600.1	Chr02	15019219	15019413	195	F:AGGATGTAGATGTGGAGGAT	R:CCTTACACCTTCTCTTCTTT	GC(%):F:45.0;R:40.0	TM F:58;R:56	intron976	NA	NA	NA	NA	NA	NA	NA	NA	NA	NA	D01	12938969	12939250	Gh_D01G0818	195
Gorai.002G110400.1	Chr02	15203374	15203913	540	F:TGGTCTGCATCACACCTGCT	R:GGAATTGAGCCAGAACAAAT	GC(%):F:55.0;R:40.0	TM F:62;R:56	intron977	NA	NA	NA	NA	NA	NA	NA	NA	NA	NA	D01	13113547	13114278	Gh_D01G0826	653
Gorai.002G110900.1	Chr02	15430441	15431015	575	F:AGAAGCTGAACCACTGAGGT	R:AAGCGAATCTCAGAAGAACT	GC(%):F:50.0;R:40.0	TM F:60;R:56	intron978	CA_chr7	88695989	88696644	Cotton_A_12703	576	A01	17992774	17993429	Gh_A01G0803	576	D01	13330254	13330909	Gh_D01G0831	576
Gorai.002G110900.1	Chr02	15431121	15431776	656	F:GATACTTCTCAAGCTCACCT	R:CGGACTATTATGGAAGCAGT	GC(%):F:45.0;R:45.0	TM F:58;R:58	intron979	CA_chr7	88695223	88695977	Cotton_A_12703	682	A01	17993441	17994195	Gh_A01G0803	682	D01	13330921	13331677	Gh_D01G0831	684
Gorai.002G110900.1	Chr02	15449582	15449991	410	F:TTCAGCTCCAACTCCAGTTT	R:CGTGATCTTTCTGATCAGAT	GC(%):F:45.0;R:40.0	TM F:58;R:56	intron980	CA_chr7	88675080	88675555	Cotton_A_12703	408	A01	18012449	18012924	Gh_A01G0803	408	NA	NA	NA	NA	NA
Gorai.002G110900.1	Chr02	15450097	15450217	121	F:TCTGCTCAACTAAGCCATTT	R:AGCCTAATGCTGACAAAGTT	GC(%):F:40.0;R:40.0	TM F:56;R:56	intron981	CA_chr7	88674869	88675056	Cotton_A_12703	122	A01	18012948	18013135	Gh_A01G0803	122	NA	NA	NA	NA	NA
Gorai.002G110900.1	Chr02	15454991	15455650	660	F:CTCAACCATGTCATTAGCAT	R:CTACTTCCACTTGGCAATTT	GC(%):F:40.0;R:40.0	TM F:56;R:56	intron982	CA_chr7	88669492	88670197	Cotton_A_12703	637	A01	18018104	18018807	Gh_A01G0803	635	D01	13346361	13347092	Gh_D01G0831	663
Gorai.002G110900.1	Chr02	15458134	15458247	114	F:TCGTTAACCTCTCAATCTCT	R:CAGAAGCATCAACTCCAAAT	GC(%):F:40.0;R:40.0	TM F:56;R:56	intron983	CA_chr7	88666890	88667072	Cotton_A_12703	122	A01	18021271	18021452	Gh_A01G0803	121	D01	13349510	13349691	Gh_D01G0831	121
Gorai.002G111100.1	Chr02	15503458	15503887	430	F:GACAACTCCAACCGTATTCT	R:TCGGCTTGTGATTCACAAAT	GC(%):F:45.0;R:40.0	TM F:58;R:56	intron984	CA_chr7	88603633	88604181	Cotton_A_12701	464	A01	18091789	18092337	Gh_A01G0805	464	NA	NA	NA	NA	NA
Gorai.002G111100.3	Chr02	15503447	15503882	436	F:TCGAGGTGTTGTGGACAACT	R:TCGGCTTGTGATTCACAAAT	GC(%):F:50.0;R:40.0	TM F:60;R:56	intron985	CA_chr7	88603633	88604194	Cotton_A_12701	464	A01	18091776	18092337	Gh_A01G0805	464	D01	13394521	13395042	Gh_D01G0833	427
Gorai.002G111600.1	Chr02	15610348	15610550	203	F:CTCTTTGACGCATGATATGT	R:TACAAGCTTCCTCGGTTCCT	GC(%):F:40.0;R:50.0	TM F:56;R:60	intron986	CA_chr7	88466704	88466951	Cotton_A_12697	201	A01	18206858	18207105	Gh_A01G0809	201	scaffold3730_D01	57381	57628	Gh_D01G2366	201
Gorai.002G111600.1	Chr02	15613465	15613554	90	F:AATCTCCTCCTGTGAGAAGT	R:GCTGTGATGAATCAGTTTGT	GC(%):F:45.0;R:40.0	TM F:58;R:56	intron987	CA_chr7	88463703	88463863	Cotton_A_12697	89	A01	18213913	18214073	Gh_A01G0809	89	scaffold3730_D01	60473	60633	Gh_D01G2366	89
Gorai.002G111600.1	Chr02	15614104	15614483	380	F:GGAGCAATTTATCAGGTGAT	R:TGGTCGAGTTGGCAACTTCT	GC(%):F:40.0;R:50.0	TM F:56;R:60	intron988	CA_chr7	88462771	88463228	Cotton_A_12697	388	A01	18214548	18215004	Gh_A01G0809	387	scaffold3730_D01	61108	61557	Gh_D01G2366	380
Gorai.002G111600.1	Chr02	15614634	15615160	527	F:CTATGAGACGCATTACACCT	R:GCCGTCTTTCTAATGGAATT	GC(%):F:45.0;R:40.0	TM F:58;R:56	intron989	CA_chr7	88462100	88462694	Cotton_A_12697	517	A01	18215081	18215675	Gh_A01G0809	517	scaffold3730_D01	61634	62238	Gh_D01G2366	527
Gorai.002G111600.1	Chr02	15615332	15615455	124	F:GCAACTGCTGTGGAGATAAT	R:AACCTATTGAAGCTGAGCCT	GC(%):F:45.0;R:45.0	TM F:58;R:58	intron990	NA	NA	NA	NA	NA	NA	NA	NA	NA	NA	scaffold3730_D01	62335	62524	Gh_D01G2366	127
Gorai.002G111600.1	Chr02	15615660	15616251	592	F:ACCAGAGCACCAATAGAGTT	R:CTGGAACAGTTACTCTTGAT	GC(%):F:45.0;R:40.0	TM F:58;R:56	intron991	CA_chr7	88461033	88461663	Cotton_A_12697	585	A01	18216112	18216742	Gh_A01G0809	585	scaffold3730_D01	62683	63319	Gh_D01G2366	591
Gorai.002G111600.1	Chr02	15616477	15616731	255	F:CACCAAATTCCTTGAGCCTT	R:GGCAGAATGCAATTAAGGTT	GC(%):F:45.0;R:40.0	TM F:58;R:56	intron992	CA_chr7	88460552	88460855	Cotton_A_12697	247	A01	18216920	18217231	Gh_A01G0809	255	scaffold3730_D01	63497	63808	Gh_D01G2366	255
Gorai.002G111600.1	Chr02	15617649	15618256	608	F:CGAACCTTGCTCACAGGAAT	R:TATTTCAGCATGAGCTGCTT	GC(%):F:50.0;R:40.0	TM F:60;R:56	intron993	CA_chr7	88459007	88459686	Cotton_A_12697	610	A01	18218097	18218776	Gh_A01G0809	610	scaffold3730_D01	64675	65352	Gh_D01G2366	608
Gorai.002G111600.1	Chr02	15618835	15618925	91	F:ACTTCTTGATCTGCTCTTCT	R:TAGAGTACCGTGTTGACTGT	GC(%):F:40.0;R:45.0	TM F:56;R:58	intron994	CA_chr7	88458361	88458551	Cotton_A_12697	92	A01	18219232	18219422	Gh_A01G0809	92	scaffold3730_D01	65805	65994	Gh_D01G2366	91
Gorai.002G111600.1	Chr02	15619858	15620293	436	F:CCACATGAACCTCCATGTGT	R:TGGCCTTCGCTACCTTATTT	GC(%):F:50.0;R:45.0	TM F:60;R:58	intron995	CA_chr7	88456966	88457476	Cotton_A_12697	437	A01	18220306	18220816	Gh_A01G0809	437	scaffold3730_D01	66875	67385	Gh_D01G2366	437
Gorai.002G111600.1	Chr02	15620951	15621097	147	F:TTCCATCTCTAAGATCACCT	R:GTTTCCATCCAACCGCTGCT	GC(%):F:40.0;R:55.0	TM F:56;R:62	intron996	CA_chr7	88456183	88456382	Cotton_A_12697	146	A01	18221400	18221599	Gh_A01G0809	146	scaffold3730_D01	67970	68170	Gh_D01G2366	147
Gorai.002G111700.6	Chr02	15653773	15653943	171	F:GTGCCAACCAAAGTGCTCCT	R:ATCAAACTTGTTGATGGCGT	GC(%):F:55.0;R:40.0	TM F:62;R:56	intron997	CA_chr7	88425197	88425406	Cotton_A_12696	157	scaffold46_A01	14123	14330	Gh_A01G2069	155	D01	13493745	13493968	Gh_D01G0836	171
Gorai.002G111700.6	Chr02	15655667	15655752	86	F:CAGATATAGGTCATGCACAT	R:CAAGTTCACTGGAGATGCAT	GC(%):F:40.0;R:45.0	TM F:56;R:58	intron998	CA_chr7	88423355	88423520	Cotton_A_12696	87	scaffold46_A01	16006	16171	Gh_A01G2069	87	D01	13495640	13495804	Gh_D01G0836	86
Gorai.002G112400.1	Chr02	15868742	15868842	101	F:AGAGTTGGTTGCTTGATCCT	R:TGTTCCAGCTTCATCAGCCT	GC(%):F:45.0;R:50.0	TM F:58;R:60	intron999	CA_chr7	88202573	88202724	Cotton_A_12691	102	A01	18487085	18487236	Gh_A01G0814	102	D01	13729390	13729541	Gh_D01G0841	102
Gorai.002G112800.1	Chr02	15960882	15961117	236	F:TCAACATCTTTCTTCGAGGT	R:CTTTGACCTCCGCCATCATT	GC(%):F:40.0;R:50.0	TM F:56;R:60	intron1000	CA_chr7	88010341	88010668	Cotton_A_12685	232	A01	18661622	18661949	Gh_A01G0817	232	D01	13823082	13823415	Gh_D01G0844	238
Gorai.002G113400.1	Chr02	16029437	16030104	668	F:AGGTTCTTCAGAGATTACGT	R:CAACCAGCAAAGCCATCTCT	GC(%):F:40.0;R:50.0	TM F:56;R:60	intron1001	CA_chr7	87914067	87914799	Cotton_A_12682	673	A01	18754042	18754769	Gh_A01G0820	668	D01	13902985	13903712	Gh_D01G0848	668
Gorai.002G113400.1	Chr02	16031052	16031254	203	F:GGAGTCAAACGTGCTTTATT	R:GTGTAGTAGAGAACTCCATT	GC(%):F:40.0;R:40.0	TM F:56;R:56	intron1002	CA_chr7	87912909	87913191	Cotton_A_12682	200	A01	18755645	18755927	Gh_A01G0820	200	D01	13904588	13904872	Gh_D01G0848	202
Gorai.002G114000.1	Chr02	16099504	16099607	104	F:ACAGTGGTGGTGTCAAGAAT	R:GGAGTCATATTTCAGCAAGT	GC(%):F:45.0;R:40.0	TM F:58;R:56	intron1003	CA_chr7	87739581	87739730	Cotton_A_12676	103	A01	18910902	18911051	Gh_A01G0826	103	D01	13993939	13994089	Gh_D01G0854	104
Gorai.002G114000.1	Chr02	16099776	16099881	106	F:GAACTTGGTATCGACATTGT	R:CATCTACAAAGACTCCAGTT	GC(%):F:40.0;R:40.0	TM F:56;R:56	intron1004	CA_chr7	87739311	87739466	Cotton_A_12676	107	A01	18911166	18911321	Gh_A01G0826	107	D01	13994204	13994359	Gh_D01G0854	107
Gorai.002G114100.1	Chr02	16113629	16113818	190	F:GCTCTTTCCAATCGTTTCCT	R:TACCACTGCTAATCCATCGT	GC(%):F:45.0;R:45.0	TM F:58;R:58	intron1005	CA_chr7	87728257	87728511	Cotton_A_12675	198	A01	18922263	18922510	Gh_A01G0827	191	D01	14005283	14005528	Gh_D01G0855	189
Gorai.002G114600.1	Chr02	16155009	16155408	400	F:TGGAATGCTTTGTTTCAGGT	R:TGGTAGACTGCAGCCTCTTT	GC(%):F:40.0;R:50.0	TM F:56;R:60	intron1006	CA_chr7	87685977	87686439	Cotton_A_12670	401	A01	18972160	18972623	Gh_A01G0832	402	D01	14040945	14041404	Gh_D01G0860	398
Gorai.002G115700.1	Chr02	16428868	16429083	216	F:CCTTATGGTTCTCCAGCAGT	R:GTACAACAAACGTTTCCAGT	GC(%):F:50.0;R:40.0	TM F:60;R:56	intron1007	CA_chr7	87326230	87326535	Cotton_A_12653	214	A01	19377204	19377509	Gh_A01G0843	214	D01	14314044	14314351	Gh_D01G0871	216
Gorai.002G115700.1	Chr02	16429657	16429962	306	F:GTTCTGTGAGCTCACATGCT	R:CGTCCACAGTCGAGTTATTT	GC(%):F:50.0;R:45.0	TM F:60;R:58	intron1008	CA_chr7	87325391	87325787	Cotton_A_12653	308	A01	19377952	19378348	Gh_A01G0843	308	D01	14314793	14315187	Gh_D01G0871	306
Gorai.002G115700.1	Chr02	16433795	16433907	113	F:GAGAAGGCCTTTGTTCAGTT	R:AACCATAGGCAACAACTCAT	GC(%):F:45.0;R:40.0	TM F:58;R:56	intron1009	CA_chr7	87321495	87321655	Cotton_A_12653	74	A01	19382079	19382239	Gh_A01G0843	113	D01	14318965	14319125	Gh_D01G0871	113
Gorai.002G115700.1	Chr02	16435518	16435617	100	F:CAGTTGGAAGTTTCATTCCT	R:AATCCAACAGAACAGCCAGT	GC(%):F:40.0;R:45.0	TM F:56;R:58	intron1010	CA_chr7	87319781	87319957	Cotton_A_12653	102	A01	19383777	19383950	Gh_A01G0843	99	D01	14320660	14320834	Gh_D01G0871	100
Gorai.002G115800.1	Chr02	16451656	16451841	186	F:GTGTTGCCTACAGATTCTTT	R:CAAGTTCTCCGCCAATATTT	GC(%):F:40.0;R:40.0	TM F:56;R:56	intron1011	CA_chr7	87260982	87261264	Cotton_A_12652	187	A01	19417367	19417649	Gh_A01G0844	187	D01	14335779	14336060	Gh_D01G0872	186
Gorai.002G116600.1	Chr02	16580161	16580254	94	F:AAACCACTTCTGGATGCTCT	R:ATCCTGTTATTGTTGCCAGT	GC(%):F:45.0;R:40.0	TM F:58;R:56	intron1012	CA_chr2	82757845	82757991	Cotton_A_28827	88	A01	19577886	19578032	Gh_A01G0847	88	D01	14545023	14545175	Gh_D01G0880	94
Gorai.002G116600.1	Chr02	16580678	16581192	515	F:TGAGTCAGCATCAGCTCAAT	R:CTTGAGGTATCTGACGAAGT	GC(%):F:45.0;R:45.0	TM F:58;R:58	intron1013	CA_chr2	82756924	82757467	Cotton_A_28827	494	A01	19578410	19578950	Gh_A01G0847	491	D01	14545553	14546092	Gh_D01G0880	490
Gorai.002G116600.1	Chr02	16581310	16581440	131	F:TTATAGCCTCACTCTCCAAT	R:CCGTTTGGCAATGAAACTAT	GC(%):F:40.0;R:40.0	TM F:56;R:56	intron1014	CA_chr2	82756650	82756858	Cotton_A_28827	132	A01	19579016	19579224	Gh_A01G0847	132	D01	14546158	14546366	Gh_D01G0880	132
Gorai.002G117100.1	Chr02	16600425	16600961	537	F:CGTTCATTGCTTGCTCAGAT	R:CTCAACCATGTATAATGCCT	GC(%):F:45.0;R:40.0	TM F:58;R:56	intron1015	CA_chr2	82731865	82732486	Cotton_A_28832	554	A01	19602211	19602832	Gh_A01G0852	554	D01	14565331	14565935	Gh_D01G0885	537
Gorai.002G118000.2	Chr02	16753514	16753837	324	F:CTTTGTAGAGGAGGTTACTT	R:AGGATAGGTGCCATGATTCT	GC(%):F:40.0;R:45.0	TM F:56;R:58	intron1016	CA_chr7	114392393	114392790	Cotton_A_33498	323	A01	19778172	19778569	Gh_A01G0856	323	D01	14730795	14731193	Gh_D01G0890	324
Gorai.002G118000.2	Chr02	16754021	16754259	239	F:TTTAGATTTGATGGAGCTGC	R:ATAGATCTTGCTGCCAAACT	GC(%):F:40.0;R:40.0	TM F:56;R:56	intron1017	CA_chr7	114392862	114393188	Cotton_A_33498	238	A01	19778641	19778967	Gh_A01G0856	238	D01	14731265	14731590	Gh_D01G0890	237
Gorai.002G118800.1	Chr02	16910804	16911061	258	F:AAGTGCCTTTCCTCTGGAGT	R:TTGATAGGCCTGATGTTGCT	GC(%):F:50.0;R:45.0	TM F:60;R:58	intron1018	CA_chr7	23625955	23626279	Cotton_A_29652	260	A01	19940901	19941225	Gh_A01G0864	260	D01	14861414	14861736	Gh_D01G0898	258
Gorai.002G118800.2	Chr02	16910424	16910556	133	F:CCACGAGGAATGATAGAAAT	R:GAAGAAGAAATTGGTTGCCT	GC(%):F:40.0;R:40.0	TM F:56;R:56	intron1019	CA_chr7	23625574	23625757	Cotton_A_29652	82	A01	19940520	19940703	Gh_A01G0864	82	D05	15523477	15523660	Gh_D05G1722	48
Gorai.002G119700.5	Chr02	17094251	17094347	97	F:CGTGAGTCACAAATTCGTCT	R:TCTGACCTTCCACTTCTGTT	GC(%):F:45.0;R:45.0	TM F:58;R:58	intron1020	CA_chr7	23887211	23887368	Cotton_A_29663	88	A01	20184170	20184327	Gh_A01G0872	88	D01	15071918	15072075	Gh_D01G0907	88
Gorai.002G120200.1	Chr02	17194535	17194641	107	F:CACAGAACATGTTGCATTGT	R:GTCGTTCCGTTACATTCATT	GC(%):F:40.0;R:40.0	TM F:56;R:56	intron1021	CA_chr7	59719602	59719766	Cotton_A_28554	112	A01	20350791	20350955	Gh_A01G0875	112	D01	15163655	15163814	Gh_D01G0911	107
Gorai.002G120200.1	Chr02	17197263	17197386	124	F:CTTCTTCAGCATCACAATCT	R:CGAGTCAGTAGTTGATGATT	GC(%):F:40.0;R:40.0	TM F:56;R:56	intron1022	CA_chr7	59716841	59717041	Cotton_A_28554	121	A01	20353515	20353712	Gh_A01G0875	118	D01	15166376	15166573	Gh_D01G0911	118
Gorai.002G120800.1	Chr02	17311135	17311364	230	F:TACGACTCCGTACATCATTT	R:CGTGCAAGAGATACTCTGTT	GC(%):F:40.0;R:45.0	TM F:56;R:58	intron1023	CA_chr7	59375327	59375617	Cotton_A_28560	233	A01	20698449	20698739	Gh_A01G0880	233	D01	15286783	15287071	Gh_D01G0915	231
Gorai.002G120800.1	Chr02	17312719	17312802	84	F:GATTACATGCCACACCACAT	R:CCAGCAGTAAACTTAGCATT	GC(%):F:45.0;R:40.0	TM F:58;R:56	intron1024	NA	NA	NA	NA	NA	NA	NA	NA	NA	NA	NA	NA	NA	NA	NA
Gorai.002G120800.2	Chr02	17312695	17312802	108	F:GATGCTTGAGAATCCACAAT	R:CCAGCAGTAAACTTAGCATT	GC(%):F:40.0;R:40.0	TM F:56;R:56	intron1025	CA_chr7	59373916	59374116	Cotton_A_28560	110	A01	20699951	20700281	Gh_A01G0880	240	D01	15288313	15288511	Gh_D01G0915	108
Gorai.002G121100.1	Chr02	17341223	17341532	310	F:CTTCTTCACGAGCAGCAGAT	R:CTTATGCAGATGCTCTTCGT	GC(%):F:50.0;R:45.0	TM F:60;R:58	intron1026	CA_chr7	59301937	59302299	Cotton_A_28562	318	A01	20757236	20757598	Gh_A01G0882	318	D01	15322388	15322750	Gh_D01G0918	318
Gorai.002G123500.1	Chr02	17805049	17805135	87	F:TGCATGATTGACCGCAGAAT	R:GATCTCGATTGGATAGCCAT	GC(%):F:45.0;R:45.0	TM F:58;R:58	intron1027	CA_chr3	98627494	98627622	Cotton_A_26016	81	A01	21456419	21456547	Gh_A01G0901	81	D01	15877136	15877270	Gh_D01G0940	87
Gorai.002G124100.1	Chr02	18077223	18077325	103	F:AGGCCTCTGCTTCAGCCTTT	R:AGTTGCAGAAGAAGCAGTCT	GC(%):F:55.0;R:45.0	TM F:62;R:58	intron1028	CA_chr7	64683383	64683533	Cotton_A_37717	101	A01	21862224	21862374	Gh_A01G0907	101	D01	16154324	16154476	Gh_D01G0948	103
Gorai.002G124600.1	Chr02	18350793	18350901	109	F:CAATCTCCGTCCAAACACTT	R:TTTGCTGTGATTCGCAAACT	GC(%):F:45.0;R:40.0	TM F:58;R:56	intron1029	CA_chr13	59349015	59349213	Cotton_A_27671	127	A01	22278283	22278481	Gh_A01G0910	127	D01	16457717	16457896	Gh_D01G0953	108
Gorai.002G124600.1	Chr02	18351514	18351704	191	F:GACTTCAAATCTCGGTTCTT	R:TTCTGAAGATCCTGCTTCAT	GC(%):F:40.0;R:40.0	TM F:56;R:56	intron1030	CA_chr13	59349751	59349987	Cotton_A_27671	190	A01	22279019	22279255	Gh_A01G0910	190	D01	16458434	16458671	Gh_D01G0953	191
Gorai.002G124700.1	Chr02	18355421	18355522	102	F:CTTGCCAATTCAAGTCCAAT	R:GTCAAATGGAGATGTCCTCT	GC(%):F:40.0;R:45.0	TM F:56;R:58	intron1031	CA_chr13	41785580	41785722	Cotton_A_37738	94	A02	29793545	29793687	Gh_A02G0888	94	D01	16462343	16462493	Gh_D01G0954	102
Gorai.002G125700.1	Chr02	18994986	18995295	310	F:TTTGAGCAGTGGAGCCATTT	R:GAGCATGCTCAAAGTGTGAT	GC(%):F:45.0;R:45.0	TM F:58;R:58	intron1032	CA_chr7	124697827	124698200	Cotton_A_32411	311	A01	23428326	23428699	Gh_A01G0920	311	D01	17065221	17065592	Gh_D01G0962	309
Gorai.002G125700.1	Chr02	18995656	18995883	228	F:CCAAGAAATCGTGGATGCAT	R:GCTTCTTGATACTTCGCAAT	GC(%):F:45.0;R:40.0	TM F:58;R:56	intron1033	CA_chr7	124698495	124698773	Cotton_A_32411	234	A01	23428994	23429272	Gh_A01G0920	234	D01	17065887	17066159	Gh_D01G0962	228
Gorai.002G125700.1	Chr02	18996038	18996146	109	F:GCCATGGTATATGCCTGTTT	R:TCAGTGATGTCTCCAAGTTT	GC(%):F:45.0;R:40.0	TM F:58;R:56	intron1034	CA_chr7	124698839	124699029	Cotton_A_32411	103	A01	23429338	23429528	Gh_A01G0920	103	D01	17066225	17066421	Gh_D01G0962	109
Gorai.002G127000.1	Chr02	19380880	19381466	587	F:CGTCCATTCCAAATTCCGAT	R:TGCAGTTAGCAGATCAAGTT	GC(%):F:45.0;R:40.0	TM F:58;R:56	intron1035	CA_chr7	85252611	85253147	Cotton_A_35326	447	A01	24068591	24069127	Gh_A01G0933	447	D01	17449197	17449875	Gh_D01G0977	589
Gorai.002G127700.4	Chr02	19705197	19705405	209	F:GCACCATGAATGTAATCCTT	R:CAAGAAGAATACTGCTAGCT	GC(%):F:40.0;R:40.0	TM F:56;R:56	intron1036	CA_chr7	7144750	7145019	Cotton_A_40485	208	A01	24698237	24698506	Gh_A01G0939	208	D01	17785318	17785588	Gh_D01G0986	209
Gorai.002G128000.1	Chr02	19732347	19732836	490	F:GGTTGTTACAAGCACTCATT	R:TAGGTGTAGCCTCCATGCAT	GC(%):F:40.0;R:50.0	TM F:56;R:60	intron1037	CA_chr7	104604904	104605462	Cotton_A_33533	498	A01	24752365	24752923	Gh_A01G0942	498	D01	17815820	17816368	Gh_D01G0989	488
Gorai.002G128000.1	Chr02	19733013	19733279	267	F:AGCAAACGAAAGGAGTTCCT	R:TCCATCAATCGCTCTTGTGT	GC(%):F:45.0;R:45.0	TM F:58;R:58	intron1038	CA_chr7	104604456	104604768	Cotton_A_33533	240	A01	24753059	24753371	Gh_A01G0942	267	D01	17816504	17816816	Gh_D01G0989	267
Gorai.002G128500.1	Chr02	19872833	19873009	177	F:GTGGCATGAGCAATCCATCT	R:AGTAGGTGCTTGCAGCCTCT	GC(%):F:50.0;R:55.0	TM F:60;R:62	intron1039	CA_chr7	104451909	104452175	Cotton_A_33536	181	A01	24926744	24927010	Gh_A01G0945	181	D01	17953863	17954125	Gh_D01G0992	177
Gorai.002G128800.1	Chr02	19973724	19973844	121	F:TCATCTGATGACGAGGAAGT	R:AAGAGCTCAGCTTGCTGATT	GC(%):F:45.0;R:45.0	TM F:58;R:58	intron1040	CA_chr7	104192642	104192841	Cotton_A_33540	120	A01	25177703	25177902	Gh_A01G0948	120	D01	18072898	18073098	Gh_D01G0995	121
Gorai.002G128800.1	Chr02	19974349	19974478	130	F:GCAGAAAGTTCTTCCGATGT	R:TCTTTGGTCGGTTCTCCTTT	GC(%):F:45.0;R:45.0	TM F:58;R:58	intron1041	NA	NA	NA	NA	NA	NA	NA	NA	NA	NA	D01	18073562	18073736	Gh_D01G0995	129
Gorai.002G128900.1	Chr02	19978280	19978557	278	F:ACAACTCAGCAAGTTTCTCT	R:CAGCCTCGTGTCGTTTCATT	GC(%):F:40.0;R:50.0	TM F:56;R:60	intron1042	CA_chr10	46537866	46538193	Cotton_A_18776	264	A01	25181905	25182251	Gh_A01G0949	283	D01	18077510	18077851	Gh_D01G0996	278
Gorai.002G129100.1	Chr02	20019670	20020423	754	F:TGCCTAGAAATTTAGAGCCT	R:TTCTAGCTGCCAGAAGGTTT	GC(%):F:40.0;R:45.0	TM F:56;R:58	intron1043	CA_chr7	82542427	82543215	Cotton_A_39585	747	A01	25249769	25250558	Gh_A01G0950	748	D01	18115877	18116677	Gh_D01G0998	759
Gorai.002G129100.1	Chr02	20021547	20021760	214	F:CACTACCTGCTGTCTTTGGT	R:GCGATCCTCAATTACAGTAT	GC(%):F:50.0;R:40.0	TM F:60;R:56	intron1044	NA	NA	NA	NA	NA	A01	25251640	25251900	Gh_A01G0950	214	D01	18117759	18118019	Gh_D01G0998	214
Gorai.002G129100.1	Chr02	20024057	20024369	313	F:GAGCGCATTCTCAGCGGTTT	R:GGCATAAAGCTTCAGGTATT	GC(%):F:55.0;R:40.0	TM F:62;R:56	intron1045	CA_chr7	82546801	82547165	Cotton_A_39585	314	A01	25254144	25254508	Gh_A01G0950	314	D01	18120263	18120627	Gh_D01G0998	314
Gorai.002G129400.2	Chr02	20125851	20126298	448	F:ACTTCTGCTCCTCCTCAATT	R:GTCCGTTCCTTTGTTCAATT	GC(%):F:45.0;R:40.0	TM F:58;R:56	intron1046	CA_chr8	89613738	89614245	Cotton_A_27735	454	A01	25444195	25444702	Gh_A01G0953	454	D01	18236687	18237190	Gh_D01G1001	450
Gorai.002G129500.1	Chr02	20161575	20161791	217	F:GGTATCTTTCATTCCGGTGT	R:CATGAGCTCCAAATGCATAT	GC(%):F:45.0;R:40.0	TM F:58;R:56	intron1047	CA_chr7	115453378	115453522	Cotton_A_06874	87	A01	25470047	25470336	Gh_A01G0954	232	D01	18201992	18202271	Gh_D01G1000	222
Gorai.002G129600.3	Chr02	20164101	20164570	470	F:CGTGTTACCTCTAGGTTATT	R:CCGAAGATTTAGTCCAGCTT	GC(%):F:40.0;R:45.0	TM F:56;R:58	intron1048	CA_chr8	89573476	89574094	Cotton_A_27737	526	A01	25472718	25473330	Gh_A01G0955	520	D01	18199179	18199741	Gh_D01G0999	470
Gorai.002G130700.1	Chr02	20438037	20438125	89	F:CATGTGGAACCAGTCCATTT	R:ACGCTCAGATTGTTTCAGTT	GC(%):F:45.0;R:40.0	TM F:58;R:56	intron1049	CA_chr7	95304595	95304743	Cotton_A_33043	90	A01	25831543	25831691	Gh_A01G0964	90	D01	18543287	18543434	Gh_D01G1013	89
Gorai.002G130700.1	Chr02	20438332	20438417	86	F:GGTAACTGCAATATGCCTCT	R:TACTCACTCTGGTGAAAGAT	GC(%):F:45.0;R:40.0	TM F:58;R:56	intron1050	CA_chr7	95304309	95304441	Cotton_A_33043	82	A01	25831845	25831977	Gh_A01G0964	82	D01	18543588	18543724	Gh_D01G1013	86
Gorai.002G131200.1	Chr02	20556815	20557117	303	F:GTGAAGTTCAGTACGGCACT	R:CTGAGGACGTGGAAGATACT	GC(%):F:50.0;R:50.0	TM F:60;R:60	intron1051	CA_chr7	21133544	21133928	Cotton_A_28691	302	A01	26044235	26044619	Gh_A01G0968	302	D01	18691591	18691976	Gh_D01G1018	303
Gorai.002G131500.1	Chr02	20608897	20609381	485	F:TTCAATGGTTCGCCTCATGT	R:ATCAACTGGATAATGCCGAT	GC(%):F:45.0;R:40.0	TM F:58;R:56	intron1052	CA_chr7	21190496	21191046	Cotton_A_28689	503	A01	26116508	26117058	Gh_A01G0970	503	D01	18727990	18728523	Gh_D01G1021	486
Gorai.002G132800.1	Chr02	20821709	20822028	320	F:CAGCAGTATACTGCTGTAAT	R:GCGCTTTGGACTCTTTCTCT	GC(%):F:40.0;R:50.0	TM F:56;R:60	intron1053	CA_chr6	48817894	48818301	Cotton_A_20730	318	A01	26596054	26596461	Gh_A01G0986	318	D01	18944367	18944776	Gh_D01G1035	320
Gorai.002G132900.1	Chr02	20839027	20839655	629	F:GTGACATTCAGCAGGCGAAC	R:GGAACTGGAAGTCGATAATT	GC(%):F:55.0;R:40.0	TM F:62;R:56	intron1054	CA_chr6	48804414	48805086	Cotton_A_20729	628	A01	26643933	26644605	Gh_A01G0987	628	D01	18968207	18968879	Gh_D01G1036	628
Gorai.002G132900.1	Chr02	20844640	20844977	338	F:ATCTGGTTGGAACCTTGGAT	R:TTGCTCCAGTTGTGCGCATT	GC(%):F:45.0;R:50.0	TM F:58;R:60	intron1055	CA_chr6	48799754	48800149	Cotton_A_20729	341	A01	26648883	26649278	Gh_A01G0987	341	D01	18973831	18974223	Gh_D01G1036	338
Gorai.002G133500.2	Chr02	21074654	21074766	113	F:GGCCATTGCTGAAGGAAGGT	R:CAGGAGATGTGACCAAATTT	GC(%):F:55.0;R:40.0	TM F:62;R:56	intron1056	CA_chr7	48830958	48831153	Cotton_A_14483	120	A01	27144918	27145107	Gh_A01G0991	114	D01	19182514	19182699	Gh_D01G1042	110
Gorai.002G134900.1	Chr02	21739778	21740507	730	F:TCTCTTGGTTATGGCTATGT	R:CGGTGTGAAATTCAGTAGAT	GC(%):F:40.0;R:40.0	TM F:56;R:56	intron1057	CA_chr7	51055037	51055841	Cotton_A_28432	727	A01	28515783	28516579	Gh_A01G0999	719	D01	19861639	19862447	Gh_D01G1056	731
Gorai.002G134900.1	Chr02	21742959	21743058	100	F:TGCCGATTCCAGCTTTGGCT	R:CAAGCTTTCACCAAGCATCT	GC(%):F:55.0;R:45.0	TM F:62;R:58	intron1058	CA_chr7	51052500	51052679	Cotton_A_28432	103	A01	28518934	28519113	Gh_A01G0999	103	D01	19864799	19864978	Gh_D01G1056	103
Gorai.002G134900.3	Chr02	21742311	21742508	198	F:CACCTCCAGCTATGCTTCCT	R:CATTCCAGGAAGCAGTTGCT	GC(%):F:55.0;R:50.0	TM F:62;R:60	intron1059	CA_chr7	51053050	51053294	Cotton_A_28432	180	A01	28518319	28518563	Gh_A01G0999	180	D01	19864184	19864428	Gh_D01G1056	180
Gorai.002G136000.1	Chr02	22667059	22667134	76	F:GCCGCCTATGTTGAAACTCT	R:CGCACTGAAGCTTTGAATCT	GC(%):F:50.0;R:45.0	TM F:60;R:58	intron1060	CA_chr7	60379150	60379294	Cotton_A_29074	77	A01	31702833	31702977	Gh_A01G1009	77	D01	21146127	21146270	Gh_D01G1069	76
Gorai.002G137600.1	Chr02	23225537	23226260	724	F:TTGAGAGCTTGAGAACTACT	R:GCATCGCAACAGGCCAAGTT	GC(%):F:40.0;R:55.0	TM F:56;R:62	intron1061	CA_chr10	9620408	9621081	Cotton_A_17296	623	A01	32829420	32830093	Gh_A01G1031	623	D01	21714202	21714965	Gh_D01G1084	713
Gorai.002G137800.1	Chr02	23280843	23281434	592	F:AACTCAAGACATCTGCAGCT	R:TGCTCCTTTCCTTGGTATAT	GC(%):F:45.0;R:40.0	TM F:58;R:56	intron1062	CA_chr10	9670142	9670768	Cotton_A_17294	582	A01	32877759	32878385	Gh_A01G1033	582	D01	21771982	21772618	Gh_D01G1086	592
Gorai.002G138100.1	Chr02	23471747	23472707	961	F:GAAAGTAGGTGTACTGGTAT	R:CCTTCTTGGATGAGCTTGTT	GC(%):F:40.0;R:45.0	TM F:56;R:58	intron1063	CA_chr10	9779598	9780646	Cotton_A_17289	959	A01	32985711	32986755	Gh_A01G1038	955	D01	22075687	22076752	Gh_D01G1090	976
Gorai.002G138200.2	Chr02	23507062	23507759	698	F:GCATTGACAATTTGCTTGCT	R:GCTCCACTTGATCCTCATTT	GC(%):F:40.0;R:45.0	TM F:56;R:58	intron1064	CA_chr6	82286091	82286901	Cotton_A_28501	652	A01	33045543	33046352	Gh_A01G1040	651	D01	22044991	22045822	Gh_D01G1089	673
Gorai.002G138200.2	Chr02	23508607	23508705	99	F:GCTTTCAACCTTGACAGGTT	R:GTCTGCCATTGCCATGTAAT	GC(%):F:45.0;R:45.0	TM F:58;R:58	intron1065	CA_chr6	82285159	82285342	Cotton_A_28501	109	A01	33047087	33047269	Gh_A01G1040	108	D01	22044077	22044252	Gh_D01G1089	101
Gorai.002G138200.2	Chr02	23509254	23509364	111	F:CTTTGTCGGATGCTGGAGGT	R:CAGTCTTGAACTTCAATCCT	GC(%):F:55.0;R:40.0	TM F:62;R:56	intron1066	CA_chr6	82284505	82284691	Cotton_A_28501	108	A01	33047737	33047923	Gh_A01G1040	108	D01	22043420	22043609	Gh_D01G1089	111
Gorai.002G139300.1	Chr02	23970285	23970491	207	F:AAGGACTTCCTCTTGCTTAT	R:GTCTTGACGCTGTCAAACGT	GC(%):F:40.0;R:50.0	TM F:56;R:60	intron1067	CA_chr7	117855770	117855992	Cotton_A_32893	153	A01	33933990	33934212	Gh_A01G1055	153	D01	22480542	22480818	Gh_D01G1099	207
Gorai.002G139300.1	Chr02	23970657	23970762	106	F:CCACAACACTTGCTGATTAT	R:CGCATAGTGCAACTGATCGT	GC(%):F:40.0;R:50.0	TM F:56;R:60	intron1068	CA_chr7	117856091	117856283	Cotton_A_32893	94	A01	33934311	33934501	Gh_A01G1055	92	D01	22480917	22481107	Gh_D01G1099	92
Gorai.002G139300.2	Chr02	23970285	23970495	211	F:AAGGACTTCCTCTTGCTTAT	R:GTCTTGACGCTGTCAAACGT	GC(%):F:40.0;R:50.0	TM F:56;R:60	intron1069	CA_chr7	117855770	117855992	Cotton_A_32893	153	A01	33933990	33934212	Gh_A01G1055	153	D01	22480542	22480818	Gh_D01G1099	207
Gorai.002G139300.2	Chr02	23970613	23970762	150	F:GAATACAGAAGGCTTTGCCT	R:CGCATAGTGCAACTGATCGT	GC(%):F:45.0;R:50.0	TM F:58;R:60	intron1070	CA_chr7	117856055	117856283	Cotton_A_32893	94	A01	33934275	33934501	Gh_A01G1055	92	D01	22480881	22481107	Gh_D01G1099	92
Gorai.002G142000.3	Chr02	25258831	25259173	343	F:CTCTTCCATGGAAACTCAAT	R:TTGCAGAATTGCTCCTCTTT	GC(%):F:40.0;R:40.0	TM F:56;R:56	intron1071	CA_chr7	42043900	42044301	Cotton_A_38470	351	A01	36358494	36358893	Gh_A01G1062	349	D01	24034538	24034930	Gh_D01G1126	342
Gorai.002G142000.3	Chr02	25259356	25259563	208	F:CAGAAGCTTTACAAGGAAGT	R:GCTCCAATTTGGTAACTTCT	GC(%):F:40.0;R:40.0	TM F:56;R:56	intron1072	CA_chr7	42043492	42043762	Cotton_A_38470	222	A01	36358086	36358356	Gh_A01G1062	222	D01	24035068	24035324	Gh_D01G1126	208
Gorai.002G142000.3	Chr02	25259785	25260439	655	F:CACAACTGGTTGCATTAACT	R:ATCATCTTCCACATCTCCAT	GC(%):F:40.0;R:40.0	TM F:56;R:56	intron1073	CA_chr7	42042629	42043320	Cotton_A_38470	643	A01	36357224	36357914	Gh_A01G1062	642	D01	24035496	24036187	Gh_D01G1126	643
Gorai.002G142000.3	Chr02	25260771	25260886	116	F:GAAGAATGGCATCTTGGTTT	R:AACGCTTAATGGTCTCTGAT	GC(%):F:40.0;R:40.0	TM F:56;R:56	intron1074	CA_chr7	42042190	42042360	Cotton_A_38470	107	A01	36356785	36356955	Gh_A01G1062	107	D01	24036456	24036635	Gh_D01G1126	116
Gorai.002G143300.2	Chr02	25938099	25938517	419	F:CTGATCGCCTACTTCAAGAT	R:GCAGCTTCAAACCAGATATT	GC(%):F:45.0;R:40.0	TM F:58;R:56	intron1075	CA_chr7	122183269	122183738	Cotton_A_28005	421	A01	41999346	41999817	Gh_A01G1098	423	D01	24723416	24723883	Gh_D01G1135	419
Gorai.002G143300.2	Chr02	25938663	25939528	866	F:GCACTCTCCACATCTTTACT	R:GTTGATGCTTGAACTCGAGT	GC(%):F:45.0;R:45.0	TM F:58;R:58	intron1076	CA_chr7	122183821	122184756	Cotton_A_28005	838	A01	41998331	41999263	Gh_A01G1098	874	D01	24723966	24724891	Gh_D01G1135	867
Gorai.002G143500.1	Chr02	25962714	25963680	967	F:CCTATCAACCGCTATGTTGT	R:TGCTTAACAGTGTGCATCAT	GC(%):F:45.0;R:40.0	TM F:58;R:56	intron1077	CA_chr7	122196353	122197396	Cotton_A_28003	982	A01	41985751	41986789	Gh_A01G1096	977	D01	24817147	24818176	Gh_D01G1138	968
Gorai.002G143900.1	Chr02	26111731	26112530	800	F:TTGCTCATCGAAACCGCATT	R:GTAAGAATCTACCTCTGAGT	GC(%):F:45.0;R:40.0	TM F:58;R:56	intron1078	CA_chr7	122521598	122522440	Cotton_A_28000	795	scaffold104_A01	10984	11827	Gh_A01G2083	796	D01	25017663	25018508	Gh_D01G1140	798
Gorai.002G143900.1	Chr02	26114330	26114432	103	F:GTTGCGATAGCCATATTGAT	R:ACGTGCACATGTGTCCGCAT	GC(%):F:40.0;R:55.0	TM F:56;R:62	intron1079	CA_chr7	122524181	122524336	Cotton_A_28000	102	scaffold104_A01	13568	13723	Gh_A01G2083	102	D01	25020249	25020405	Gh_D01G1140	103
Gorai.002G144700.2	Chr02	26282433	26283056	624	F:AGATGTCTCCATCTTTGCTT	R:TTATGTCTGTTAGCCTGGAT	GC(%):F:40.0;R:40.0	TM F:56;R:56	intron1080	CA_chr7	122758353	122759037	Cotton_A_27996	625	scaffold103_A01	88258	88942	Gh_A01G2081	625	D01	25175661	25176345	Gh_D01G1145	625
Gorai.002G144700.2	Chr02	26284165	26284797	633	F:GGACAGCTGTAAATGTGTTT	R:CTCTACCACTAATGGAGGCT	GC(%):F:40.0;R:50.0	TM F:56;R:60	intron1081	CA_chr7	122760064	122760777	Cotton_A_27996	647	scaffold103_A01	86524	87231	Gh_A01G2081	641	D01	25177372	25178069	Gh_D01G1145	631
Gorai.002G144700.2	Chr02	26284899	26285448	550	F:CTTTCTTCAAGCTCATGCCT	R:CACTTCTTCTTCTTCTTCAG	GC(%):F:45.0;R:40.0	TM F:58;R:56	intron1082	CA_chr7	122760832	122761494	Cotton_A_27996	564	scaffold103_A01	85796	86469	Gh_A01G2081	575	D01	25178124	25178793	Gh_D01G1145	571
Gorai.002G144900.1	Chr02	26327767	26327904	138	F:CTTTCATTTCAGCCACTTCT	R:CAGGAACATGGCTATAAAGT	GC(%):F:40.0;R:40.0	TM F:56;R:56	intron1083	CA_chr7	122817740	122817943	Cotton_A_27994	142	scaffold103_A01	31459	31662	Gh_A01G2079	142	D01	25217446	25217645	Gh_D01G1147	138
Gorai.002G144900.1	Chr02	26336179	26336694	516	F:CAAGTCCAACCACCATGTCT	R:CGCATCATCAGATGGAATGT	GC(%):F:50.0;R:45.0	TM F:60;R:58	intron1084	CA_chr7	122826635	122827207	Cotton_A_27994	522	scaffold103_A01	22668	23240	Gh_A01G2079	522	D01	25225887	25226454	Gh_D01G1147	517
Gorai.002G145500.6	Chr02	26612108	26612430	323	F:CACGTGCACATAACAATGCT	R:TGTATGATAGATCGCCGCAT	GC(%):F:45.0;R:45.0	TM F:58;R:58	intron1085	CA_chr7	123529111	123530077	Cotton_A_27990	882	A01	39088590	39089931	Gh_A01G1070	1257	D01	25503362	25503769	Gh_D01G1152	323
Gorai.002G145500.6	Chr02	26612883	26613637	755	F:GCTATGACAGTCCATTGTTT	R:GACATTGTCCGGAATTTCAT	GC(%):F:40.0;R:40.0	TM F:56;R:56	intron1086	CA_chr7	123530449	123531271	Cotton_A_27990	751	A01	39090303	39091123	Gh_A01G1070	749	D01	25504141	25504964	Gh_D01G1152	752
Gorai.002G148000.1	Chr02	27913525	27914176	652	F:CGTACCTGTAGAAAGAAGAT	R:CCGACTTCTGTAACAGAGTT	GC(%):F:40.0;R:45.0	TM F:56;R:58	intron1087	CA_chr13	1046466	1047188	Cotton_A_35773	650	NA	NA	NA	NA	NA	scaffold4697_D13	1821294	1822018	Gh_D13G2527	652
Gorai.002G148000.1	Chr02	27917914	27918023	110	F:TGTACCAGATGGATATCTCT	R:ATTCCATCCTGTCAACTTGT	GC(%):F:40.0;R:40.0	TM F:56;R:56	intron1088	CA_chr13	1042577	1042736	Cotton_A_35773	104	NA	NA	NA	NA	NA	scaffold4697_D13	1817452	1817617	Gh_D13G2527	110
Gorai.002G148000.1	Chr02	27918438	27918642	205	F:GACTCAGATTTGCCTCTTAT	R:AGCATGACTGGATTGTAGAT	GC(%):F:40.0;R:40.0	TM F:56;R:56	intron1089	CA_chr13	1041961	1042208	Cotton_A_35773	154	NA	NA	NA	NA	NA	scaffold4697_D13	1816836	1817083	Gh_D13G2527	205
Gorai.002G148100.8	Chr02	28026433	28027054	622	F:CATGCCAAGTCACCTGAGAT	R:GATGAGATCTTTAGTGAACC	GC(%):F:50.0;R:40.0	TM F:60;R:56	intron1090	CA_chr13	69300648	69301324	Cotton_A_40891	624	scaffold3570_A13	3525912	3526588	Gh_A13G2255	624	scaffold4697_D13	1579656	1580332	Gh_D13G2526	624
Gorai.002G148100.8	Chr02	28027192	28027650	459	F:CGACGTATGTCTTCAGTATT	R:CTTATGGATGATACCATGGT	GC(%):F:40.0;R:40.0	TM F:56;R:56	intron1091	CA_chr13	69300056	69300583	Cotton_A_40891	454	scaffold3570_A13	3525322	3525850	Gh_A13G2255	455	scaffold4697_D13	1579059	1579591	Gh_D13G2526	459
Gorai.002G149400.1	Chr02	28863539	28864526	988	F:TTGGCTGCTGTGCATTAGCT	R:ATTGTTGGTGATGCTGGTGT	GC(%):F:50.0;R:45.0	TM F:60;R:58	intron1092	CA_chr13	76545179	76546134	Cotton_A_32372	913	scaffold3551_A13	660251	661207	Gh_A13G2207	914	scaffold4697_D13	550796	551822	Gh_D13G2512	984
Gorai.002G149900.1	Chr02	29136452	29136537	86	F:ACTTGGCATGGCCTTTGATT	R:AATGTCCTTGTTCAGCTGTT	GC(%):F:45.0;R:40.0	TM F:58;R:56	intron1093	CA_chr4	106877661	106877797	Cotton_A_40803	85	scaffold2902_A11	745120	745256	Gh_A11G3163	85	D11	38802065	38802202	Gh_D11G2238	86
Gorai.002G150000.1	Chr02	29204398	29204485	88	F:TGAGGTCCGTTGTTCCATGT	R:GTCAACTACGAAGACGCTTT	GC(%):F:50.0;R:45.0	TM F:60;R:58	intron1094	CA_chr8	57397487	57397618	Cotton_A_35864	83	scaffold2944_A11	229432	229563	Gh_A11G3197	83	D11	38728788	38728920	Gh_D11G2237	84
Gorai.002G150300.1	Chr02	29307422	29307952	531	F:CACGCACACCACTATGACCT	R:GTGACCATCCTGGCATGATT	GC(%):F:55.0;R:50.0	TM F:62;R:60	intron1095	CA_chr8	57068992	57069569	Cotton_A_35866	527	scaffold2958_A11	186293	186870	Gh_A11G3209	527	D11	38566844	38567422	Gh_D11G2235	528
Gorai.002G150300.1	Chr02	29309015	29309176	162	F:GGTTGCCTGCCTTCATCCAT	R:GATGATGCTGATTTGCCAAT	GC(%):F:55.0;R:40.0	TM F:62;R:56	intron1096	CA_chr8	57067767	57067971	Cotton_A_35866	164	scaffold2958_A11	187891	188095	Gh_A11G3209	164	D11	38565621	38565823	Gh_D11G2235	162
Gorai.002G150300.1	Chr02	29309358	29309437	80	F:AGGAACCATTGGTCTTGGTT	R:TACTGATCCAGCTGTACCTT	GC(%):F:45.0;R:45.0	TM F:58;R:58	intron1097	CA_chr8	57067505	57067628	Cotton_A_35866	81	scaffold2958_A11	188234	188357	Gh_A11G3209	81	D11	38565360	38565482	Gh_D11G2235	80
Gorai.002G151000.1	Chr02	29643895	29644044	150	F:GGTATTCTGGACGACATGCT	R:AAAGTCGTCAGAGAAACTCT	GC(%):F:50.0;R:40.0	TM F:60;R:56	intron1098	CA_chr4	94426076	94426310	Cotton_A_36198	152	scaffold2955_A11	961128	961362	Gh_A11G3206	152	scaffold4530_D11	771235	771468	Gh_D11G3438	151
Gorai.002G153600.1	Chr02	31403820	31403958	139	F:CACCTCTTAAAGCCATTGAT	R:GGCTTCCAACAACATCGTTT	GC(%):F:40.0;R:45.0	TM F:56;R:58	intron1099	CA_chr7	22862022	22862239	Cotton_A_32963	140	A01	45532963	45533180	Gh_A01G1119	140	D01	27905101	27905317	Gh_D01G1194	139
Gorai.002G153600.1	Chr02	31404967	31405098	132	F:TCCGAATTTCGTGCTCTAAT	R:TGCAGTTACGAACTCTTCGT	GC(%):F:40.0;R:45.0	TM F:56;R:58	intron1100	CA_chr7	22863192	22863403	Cotton_A_32963	134	A01	45534133	45534343	Gh_A01G1119	133	D01	27906269	27906478	Gh_D01G1194	132
Gorai.002G153600.2	Chr02	31404971	31405102	132	F:TCCGAATTTCGTGCTCTAAT	R:TGCAGTTACGAACTCTTCGT	GC(%):F:40.0;R:45.0	TM F:56;R:58	intron1101	CA_chr7	22863192	22863403	Cotton_A_32963	134	A01	45534133	45534343	Gh_A01G1119	133	D01	27906269	27906478	Gh_D01G1194	132
Gorai.002G155600.1	Chr02	32282855	32283359	505	F:GCTCCTTGAATGTCCTGTAT	R:GTGCACTCTATTCTTGCAAT	GC(%):F:45.0;R:40.0	TM F:58;R:56	intron1102	CA_chr7	94435901	94436504	Cotton_A_34918	504	A01	47128800	47129403	Gh_A01G1134	504	D01	28950472	28951077	Gh_D01G1216	506
Gorai.002G155600.1	Chr02	32283747	32283984	238	F:ATGCCACATGGATGCTTACT	R:CGAAATGCAAGCAGAATTGT	GC(%):F:45.0;R:40.0	TM F:58;R:56	intron1103	CA_chr7	94436824	94437082	Cotton_A_34918	199	A01	47128181	47128480	Gh_A01G1134	240	D01	28951397	28951694	Gh_D01G1216	238
Gorai.002G155700.1	Chr02	32310232	32310315	84	F:CCGATTCTGACTTCGGTTCT	R:TCCACGAAATGCTCATGTTT	GC(%):F:50.0;R:40.0	TM F:60;R:56	intron1104	CA_chr7	94572299	94572449	Cotton_A_34917	87	A01	47034400	47034550	Gh_A01G1133	87	D01	28982988	28983138	Gh_D01G1217	87
Gorai.002G156800.2	Chr02	33954359	33955357	999	F:AGTCAAGTGCTCCTCCAACT	R:GTTGGCGATAACCACAAACT	GC(%):F:50.0;R:45.0	TM F:60;R:58	intron1105	CA_chr7	122177	123267	Cotton_A_39556	1019	NA	NA	NA	NA	NA	D01	30560910	30561691	Gh_D01G1231	710
Gorai.002G156800.2	Chr02	33955499	33956412	914	F:GTTCACAGTGTTCAACTCTT	R:CTATAGTTCTTGGAGCTGTT	GC(%):F:40.0;R:40.0	TM F:56;R:56	intron1106	CA_chr7	121113	122084	Cotton_A_39556	921	A01	94988829	94990205	Gh_A01G1654	1326	D01	30561784	30562748	Gh_D01G1231	914
Gorai.002G156800.2	Chr02	33957152	33957857	706	F:AATCAGGAAACCAAGGTGCT	R:TCTCTTCTGTCAGAGCATGT	GC(%):F:45.0;R:45.0	TM F:58;R:58	intron1107	CA_chr7	119663	120441	Cotton_A_39556	692	NA	NA	NA	NA	NA	D01	30563420	30564212	Gh_D01G1231	706
Gorai.002G156900.1	Chr02	33998752	33998850	99	F:TTCTCAACAAGCGCAAGCCT	R:CCATAAATCTACCAGCCAAC	GC(%):F:50.0;R:45.0	TM F:60;R:58	intron1108	CA_chr7	35131485	35131674	Cotton_A_39107	100	scaffold113_A01	214145	214334	Gh_A01G2096	100	D01	30626913	30627101	Gh_D01G1232	99
Gorai.002G156900.1	Chr02	33999828	33999917	90	F:AAGTACTTTGCCAAGGAAGT	R:TCTTCTGGCAGTTTCTTCTT	GC(%):F:40.0;R:40.0	TM F:56;R:56	intron1109	CA_chr7	35132527	35132710	Cotton_A_39107	89	A01	95033893	95034101	Gh_A01G1656	105	D01	30627953	30628137	Gh_D01G1232	90
Gorai.002G158900.1	Chr02	34655570	34655653	84	F:GTGATTAAGCCTTGCATAGT	R:TGTTGTCGCTGAAGAACTCT	GC(%):F:40.0;R:45.0	TM F:56;R:58	intron1110	CA_chr7	68953848	68953984	Cotton_A_22582	82	A01	50196031	50196167	Gh_A01G1148	82	D01	31300354	31300492	Gh_D01G1252	84
Gorai.002G159100.1	Chr02	34837355	34837742	388	F:GAATCCACCTATGCATTTGT	R:GCAGTAGCTGCTGCTTAGCT	GC(%):F:40.0;R:55.0	TM F:56;R:62	intron1111	CA_chr7	17116257	17116711	Cotton_A_36207	409	A01	50340655	50341115	Gh_A01G1150	415	D01	31464752	31465185	Gh_D01G1256	388
Gorai.002G160300.3	Chr02	35839582	35839819	238	F:ATGCGGCACTCTAAGATTAT	R:TGCCGCTGCTATTTCCAAAT	GC(%):F:40.0;R:45.0	TM F:56;R:58	intron1112	CA_chr7	7474602	7474893	Cotton_A_38734	216	A01	54683836	54684127	Gh_A01G1160	216	NA	NA	NA	NA	NA
Gorai.002G160300.3	Chr02	35839980	35840057	78	F:GCCTCCAGTTCAACTCCAAT	R:GAACCAAAGCTCAAATCTCT	GC(%):F:50.0;R:40.0	TM F:60;R:56	intron1113	CA_chr7	7475012	7475173	Cotton_A_38735	72	A01	54684246	54684407	Gh_A01G1160	76	NA	NA	NA	NA	NA
Gorai.002G160300.4	Chr02	35839603	35839819	217	F:ACCAAACTGACGATGCTGAT	R:TGCCGCTGCTATTTCCAAAT	GC(%):F:45.0;R:45.0	TM F:58;R:58	intron1114	CA_chr7	7474622	7474893	Cotton_A_38734	216	A01	54683856	54684127	Gh_A01G1160	216	NA	NA	NA	NA	NA
Gorai.002G161900.1	Chr02	37314157	37314625	469	F:GGTTAAGTTCTGGTAGAAGT	R:TTCGGTGATGCCGTCATTGT	GC(%):F:40.0;R:50.0	TM F:56;R:60	intron1115	CA_chr7	75647838	75648371	Cotton_A_36000	473	A01	57132534	57133059	Gh_A01G1173	465	D01	34196359	34196880	Gh_D01G1279	461
Gorai.002G161900.1	Chr02	37314755	37315308	554	F:GCTCTTAGCTTTCCTTGTCT	R:TGTTCGTGGTCTTGCCTACT	GC(%):F:45.0;R:50.0	TM F:58;R:60	intron1116	CA_chr7	75647157	75647761	Cotton_A_36000	536	A01	57133136	57133734	Gh_A01G1173	530	D01	34196957	34197582	Gh_D01G1279	557
Gorai.002G161900.1	Chr02	37315452	37316143	692	F:TTTCAACTCAGCAACAGCTT	R:GTGCTTTCCATAAAGTCACT	GC(%):F:40.0;R:40.0	TM F:56;R:56	intron1117	CA_chr7	75646307	75647094	Cotton_A_36000	713	A01	57133797	57134570	Gh_A01G1173	699	D01	34197645	34198420	Gh_D01G1279	701
Gorai.002G162300.1	Chr02	37678220	37678677	458	F:CCTTCGGTTCAGTGCGAGAT	R:TTGCCAGGTCCGCAGATAAT	GC(%):F:55.0;R:50.0	TM F:62;R:60	intron1118	CA_chr1	145046721	145047219	Cotton_A_40842	455	scaffold126_A01	237452	237949	Gh_A01G2113	454	scaffold3761_D01	35773	36274	Gh_D01G2372	458
Gorai.002G162300.1	Chr02	37678975	37679250	276	F:GTAAACATCTGCATGGTACT	R:CACCTTTGGCTAGAAGTATT	GC(%):F:40.0;R:40.0	TM F:56;R:56	intron1119	CA_chr1	145047465	145047816	Cotton_A_40842	270	scaffold126_A01	236855	237206	Gh_A01G2113	270	scaffold3761_D01	36520	36871	Gh_D01G2372	270
Gorai.002G162600.1	Chr02	38518752	38519617	866	F:CTCTGGTTTACTCTCATCAT	R:CCTCAACTACACGTGTTCCT	GC(%):F:40.0;R:50.0	TM F:56;R:60	intron1120	NA	NA	NA	NA	NA	A01	55363880	55364800	Gh_A01G1161	852	NA	NA	NA	NA	NA
Gorai.002G162600.1	Chr02	38523621	38523886	266	F:CCTCCTCTTCAACATTTGTT	R:CTCTCAGAAGCACATTGCAT	GC(%):F:40.0;R:45.0	TM F:56;R:58	intron1121	NA	NA	NA	NA	NA	A01	55359614	55359923	Gh_A01G1161	265	NA	NA	NA	NA	NA
Gorai.002G162600.1	Chr02	38524523	38525178	656	F:ATAGTGGAACCTCCATGACT	R:TCCTCCTCTTCAAACATCTT	GC(%):F:45.0;R:40.0	TM F:58;R:56	intron1122	NA	NA	NA	NA	NA	A01	55358328	55359034	Gh_A01G1161	644	NA	NA	NA	NA	NA
Gorai.002G163600.1	Chr02	39308390	39308889	500	F:TCACCTTGTCATGCAGGAAT	R:TTGGATTGGACCATGAGGAT	GC(%):F:45.0;R:45.0	TM F:58;R:58	intron1123	CA_chr7	14905326	14905899	Cotton_A_38763	501	A01	56106020	56106592	Gh_A01G1166	500	D01	35868137	35868709	Gh_D01G1295	500
Gorai.002G163600.1	Chr02	39309461	39310091	631	F:GCAGTGCATGTAGTAACATT	R:TGCAATGCATCTCATGCTTT	GC(%):F:40.0;R:40.0	TM F:56;R:56	intron1124	CA_chr7	14904123	14904833	Cotton_A_38763	645	A01	56107085	56107795	Gh_A01G1166	645	D01	35869202	35869897	Gh_D01G1295	630
Gorai.002G163600.3	Chr02	39308351	39308889	539	F:TACATTGCTTGCGCGTATAT	R:TTGGATTGGACCATGAGGAT	GC(%):F:40.0;R:45.0	TM F:56;R:58	intron1125	CA_chr7	14905326	14905940	Cotton_A_38763	501	A01	56105979	56106592	Gh_A01G1166	500	D01	35868096	35868709	Gh_D01G1295	500
Gorai.002G165100.1	Chr02	40340158	40340941	784	F:TGGCAGCATCTCTATCAGAT	R:GCCACTCCATAAACCAGTTT	GC(%):F:45.0;R:45.0	TM F:58;R:58	intron1126	CA_chr7	123897591	123898442	Cotton_A_40011	807	A01	59216862	59217713	Gh_A01G1179	807	D01	37166693	37167550	Gh_D01G1316	813
Gorai.002G167900.1	Chr02	41715075	41716007	933	F:GAGGAATACAGATTGCGTTT	R:GACGATACTCACATTCACTT	GC(%):F:40.0;R:40.0	TM F:56;R:56	intron1127	CA_chr6	103948628	103949543	Cotton_A_04582	842	scaffold137_A01	134231	135147	Gh_A01G2119	843	D01	40236214	40237231	Gh_D01G1363	944
Gorai.002G167900.1	Chr02	41716119	41716637	519	F:AATGTGGATTTCGACATCCT	R:TCGGAGTTGTTGCTTGAGTT	GC(%):F:40.0;R:45.0	TM F:56;R:58	intron1128	CA_chr6	103949613	103950127	Cotton_A_04582	455	scaffold137_A01	133647	134161	Gh_A01G2119	455	D01	40235564	40236144	Gh_D01G1363	521
Gorai.002G168400.1	Chr02	41920681	41920834	154	F:CAAGCTTCACTGTCCACGAT	R:TATCTTGTGCCGACATCCTT	GC(%):F:50.0;R:45.0	TM F:60;R:58	intron1129	CA_chr1	106852342	106852560	Cotton_A_40753	138	NA	NA	NA	NA	NA	D01	40013172	40013375	Gh_D01G1359	123
Gorai.002G168400.1	Chr02	41921027	41921125	99	F:GTCCAGTAAGATTGAAGCAT	R:GCTTCATTTCCATGATTGCT	GC(%):F:40.0;R:40.0	TM F:56;R:56	intron1130	CA_chr1	106852676	106852839	Cotton_A_40753	109	NA	NA	NA	NA	NA	D01	40012903	40013056	Gh_D01G1359	99
Gorai.002G169200.1	Chr02	42366930	42367160	231	F:CTGGTTACAACATCAGAACT	R:TATAACCATGCCGTCGAGGT	GC(%):F:40.0;R:50.0	TM F:56;R:60	intron1131	CA_chr7	63290952	63291272	Cotton_A_37868	229	scaffold132_A01	143365	143685	Gh_A01G2115	229	D01	39649798	39650120	Gh_D01G1352	231
Gorai.002G169200.1	Chr02	42369664	42370289	626	F:GCTCGTGCAGCTTCTATGCT	R:TGGTGAGTCTCGCTCAGCTT	GC(%):F:55.0;R:55.0	TM F:62;R:62	intron1132	CA_chr7	63293853	63294500	Cotton_A_37868	606	scaffold132_A01	146140	146787	Gh_A01G2115	606	D01	39646669	39647336	Gh_D01G1352	626
Gorai.002G169200.1	Chr02	42370395	42370500	106	F:GATGCCAAGGAGGTCTTCCT	R:CGCCACATACCATCATAAAT	GC(%):F:55.0;R:40.0	TM F:62;R:56	intron1133	CA_chr7	63294556	63294738	Cotton_A_37868	107	scaffold132_A01	146843	147025	Gh_A01G2115	107	D01	39646431	39646613	Gh_D01G1352	107
Gorai.002G169600.1	Chr02	42585973	42586045	73	F:ACGAGCTCGTACTCGCACTT	R:GCAACAGAGGCAGAAATGGT	GC(%):F:55.0;R:50.0	TM F:62;R:60	intron1134	CA_chr7	6074122	6074286	Cotton_A_35358	76	A01	61702043	61702207	Gh_A01G1189	73	D01	39392864	39393028	Gh_D01G1348	73
Gorai.002G169800.1	Chr02	42589543	42590399	857	F:TGACTATGGCAGCTTTATCT	R:CTAGAGCACAGTGAGGAGTT	GC(%):F:40.0;R:50.0	TM F:56;R:60	intron1135	CA_chr7	6077686	6078508	Cotton_A_35360	774	A01	61705604	61706512	Gh_A01G1191	860	D01	39388576	39389466	Gh_D01G1346	842
Gorai.002G169800.1	Chr02	42590957	42591483	527	F:TCAGTGCAGGAATTGATGCT	R:TGCTGCTTTCTCCACTATTT	GC(%):F:45.0;R:40.0	TM F:58;R:56	intron1136	CA_chr7	6079000	6079627	Cotton_A_35360	557	A01	61707004	61707631	Gh_A01G1191	557	D01	39387453	39388084	Gh_D01G1346	561
Gorai.002G169900.1	Chr02	42676192	42676277	86	F:GAATTTGAAGACGTCAAGCT	R:CTAGCTGCATCAACATGAAT	GC(%):F:40.0;R:40.0	TM F:56;R:56	intron1137	CA_chr7	6183964	6184142	Cotton_A_35363	87	A01	61822972	61823150	Gh_A01G1192	87	D01	39287414	39287591	Gh_D01G1343	86
Gorai.002G170500.1	Chr02	42790975	42791618	644	F:TGAAGATCATGAATGGTGGT	R:GCATAGATAAAGAGACCAGT	GC(%):F:40.0;R:40.0	TM F:56;R:56	intron1138	NA	NA	NA	NA	NA	A01	62022623	62023330	Gh_A01G1198	642	D01	39159911	39160620	Gh_D01G1337	644
Gorai.002G171100.1	Chr02	43126545	43126996	452	F:CAAGCATCTTGGTGTTCAAT	R:GTGACTGTGGCCGTGTCTTT	GC(%):F:40.0;R:55.0	TM F:56;R:62	intron1139	CA_chr10	45737526	45737953	Cotton_A_26936	370	A05	43193129	43193553	Gh_A05G2664	367	D01	38839809	38840308	Gh_D01G1332	442
Gorai.002G171700.1	Chr02	43442796	43443063	268	F:ATTGCACTCAGTCGTTCCTT	R:GAGGCCAAGAGGTCACTGTT	GC(%):F:45.0;R:55.0	TM F:58;R:62	intron1140	CA_chr8	33409931	33410258	Cotton_A_35369	254	A01	64144040	64144365	Gh_A01G1213	252	D01	40596255	40596576	Gh_D01G1382	248
Gorai.002G171700.1	Chr02	43443204	43443388	185	F:GTATCAGAAACCATGGCTAT	R:CCATTTCCATGATACTTCTC	GC(%):F:40.0;R:40.0	TM F:56;R:56	intron1141	CA_chr8	33410305	33410494	Cotton_A_35369	118	A01	64144412	64144601	Gh_A01G1213	118	D01	40596623	40596881	Gh_D01G1382	187
Gorai.002G171700.1	Chr02	43446762	43446910	149	F:GCTGCCTAATAACAAGCTCT	R:ATTATGGACACTTGGCGAGC	GC(%):F:45.0;R:50.0	TM F:58;R:60	intron1142	CA_chr8	33413574	33413804	Cotton_A_35369	147	A01	64147679	64147910	Gh_A01G1213	148	D01	40600194	40600426	Gh_D01G1382	149
Gorai.002G172300.1	Chr02	43745669	43745827	159	F:CTTCCGCCAGCTTATTGTTT	R:GAACACAAAGTCTACGGATT	GC(%):F:45.0;R:40.0	TM F:58;R:56	intron1143	CA_chr6	22644789	22645046	Cotton_A_20220	160	A01	64713078	64713333	Gh_A01G1217	158	D01	40938970	40939226	Gh_D01G1388	159
Gorai.002G172300.1	Chr02	43747752	43747947	196	F:GCTAGAAGTAGTTCCACTTT	R:TTGAGTCGGATGTTTGAGGT	GC(%):F:40.0;R:45.0	TM F:56;R:58	intron1144	NA	NA	NA	NA	NA	A01	64715212	64715489	Gh_A01G1217	202	D01	40941041	40941318	Gh_D01G1388	206
Gorai.002G172700.1	Chr02	43932824	43933045	222	F:CGCACTGCGTGCCTTAATTT	R:CATCCTACTATGACCTGAAT	GC(%):F:50.0;R:40.0	TM F:60;R:56	intron1145	CA_chr7	50917910	50918216	Cotton_A_39433	221	scaffold150_A01	179802	180136	Gh_A01G2127	249	D01	41163000	41163307	Gh_D01G1394	222
Gorai.002G173400.1	Chr02	44288001	44288501	501	F:TTGCTGCTACACTCTCAGGT	R:TGGTTGAGCCAAAGAAGATT	GC(%):F:50.0;R:40.0	TM F:60;R:56	intron1146	CA_chr2	46199700	46200265	Cotton_A_38157	497	NA	NA	NA	NA	NA	D01	41566538	41567107	Gh_D01G1402	501
Gorai.002G175700.1	Chr02	44816644	44816874	231	F:GTTACATGCTGCATGTTACT	R:CTCAAGTTCAATACTCTCCT	GC(%):F:40.0;R:40.0	TM F:56;R:56	intron1147	CA_chr4	84045898	84046200	Cotton_A_37496	236	NA	NA	NA	NA	NA	D01	42073031	42073330	Gh_D01G1428	233
Gorai.002G176200.1	Chr02	44949404	44949547	144	F:TTGCACCTTCTGAACCAGTT	R:TTCGAGGATGGATCGCGATT	GC(%):F:45.0;R:50.0	TM F:58;R:60	intron1148	CA_chr2	10161119	10161315	Cotton_A_37793	139	A04	62446286	62446458	Gh_A04G1230	115	D01	42402773	42402974	Gh_D01G1433	144
Gorai.002G176200.1	Chr02	44951718	44951824	107	F:CTCCTTTGCATAAGTCAGAT	R:AGCTCACTGTTGAACTGTGT	GC(%):F:40.0;R:45.0	TM F:56;R:58	intron1149	CA_chr2	10158818	10159001	Cotton_A_37793	106	NA	NA	NA	NA	NA	D01	42405085	42405268	Gh_D01G1433	106
Gorai.002G176500.3	Chr02	45198612	45198698	87	F:TACATGCAGATGCTGATCGT	R:GTTTCTTCCTCAACATCCTT	GC(%):F:45.0;R:40.0	TM F:58;R:56	intron1150	CA_chr4	59162294	59162427	Cotton_A_34910	88	A01	69736130	69736263	Gh_A01G1240	88	D01	42690248	42690381	Gh_D01G1440	88
Gorai.002G176700.1	Chr02	45261129	45261213	85	F:TTCTACATCAGCTTCCTTGT	R:ATCTGGTTTGGAAGCTGTTT	GC(%):F:40.0;R:40.0	TM F:56;R:56	intron1151	CA_chr2	23646024	23646168	Cotton_A_40276	84	NA	NA	NA	NA	NA	D01	42756715	42756860	Gh_D01G1441	85
Gorai.002G176700.1	Chr02	45261405	45261902	498	F:CAGTAGAGTCTAGCAATTCT	R:GCCTGTGTCAATAATGGATT	GC(%):F:40.0;R:40.0	TM F:56;R:56	intron1152	CA_chr2	23646296	23646839	Cotton_A_40276	497	NA	NA	NA	NA	NA	D01	42756988	42757534	Gh_D01G1441	500
Gorai.002G176700.1	Chr02	45263959	45264592	634	F:AGATCCTTCCATGTCAGTTT	R:GCTGGTATCATTCCGAAACT	GC(%):F:40.0;R:45.0	TM F:56;R:58	intron1153	CA_chr2	23648832	23649520	Cotton_A_40276	617	NA	NA	NA	NA	NA	D01	42759523	42760204	Gh_D01G1441	628
Gorai.002G176700.1	Chr02	45264809	45264898	90	F:ACAGACAAGTTCCACAAAGT	R:GTCGACCTTCCTTGACTTCT	GC(%):F:40.0;R:50.0	TM F:56;R:60	intron1154	CA_chr2	23649675	23649826	Cotton_A_40276	88	NA	NA	NA	NA	NA	D01	42760359	42760512	Gh_D01G1441	90
Gorai.002G177600.1	Chr02	45813063	45813176	114	F:AACTACCTGCTTTGCAGTTT	R:TCTGCTGGAGATATGTGCAT	GC(%):F:40.0;R:45.0	TM F:56;R:58	intron1155	CA_chr2	64761539	64761706	Cotton_A_38992	115	A01	71645653	71645820	Gh_A01G1247	115	D01	43309629	43309796	Gh_D01G1452	115
Gorai.002G178600.1	Chr02	46376883	46376994	112	F:CAACTTTCTTTGCTGGTCTT	R:GCCTTCGAGAGGAAATCAAT	GC(%):F:40.0;R:45.0	TM F:56;R:58	intron1156	CA_chr2	37618753	37618944	Cotton_A_37090	113	scaffold133_A01	405333	405524	Gh_A01G2116	113	D01	43945166	43945357	Gh_D01G1467	113
Gorai.002G178600.1	Chr02	46378432	46378940	509	F:GCCTTGTTACTGGCATTATT	R:CCTTCCTACTGCAATGCCTT	GC(%):F:40.0;R:50.0	TM F:56;R:60	intron1157	CA_chr2	37620402	37620951	Cotton_A_37090	500	scaffold133_A01	407014	407561	Gh_A01G2116	498	D01	43946813	43947362	Gh_D01G1467	500
Gorai.002G178600.3	Chr02	46379435	46379541	107	F:GTCCAAGATGGTCTTGCCAT	R:CTAGTAATTTGCAGGAGGAT	GC(%):F:50.0;R:40.0	TM F:60;R:56	intron1158	CA_chr2	37621401	37621551	Cotton_A_37090	86	scaffold133_A01	408011	408161	Gh_A01G2116	86	D01	43947812	43947962	Gh_D01G1467	86
Gorai.002G179900.1	Chr02	47304691	47304892	202	F:TTGCTGAAGATGCTGGAAAT	R:GGTGGCCATACAAGTTACAT	GC(%):F:40.0;R:45.0	TM F:56;R:58	intron1159	CA_chr2	100617132	100617385	Cotton_A_33093	207	A01	75047496	75047748	Gh_A01G1260	206	D01	44944414	44944661	Gh_D01G1478	201
Gorai.002G180200.1	Chr02	47379275	47380013	739	F:CCAACTTCCATGTAACACAT	R:ACCATTCCGTTAATTCCTCT	GC(%):F:40.0;R:40.0	TM F:56;R:56	intron1160	CA_chr2	100689488	100690304	Cotton_A_33089	742	A01	75121734	75122541	Gh_A01G1263	733	D01	45029783	45030607	Gh_D01G1481	750
Gorai.002G181300.3	Chr02	47600118	47600849	732	F:AGCTATGGTTGGAGACACAT	R:AGGAACGAGTGTAGTTCTTT	GC(%):F:45.0;R:40.0	TM F:58;R:56	intron1161	CA_chr2	43785384	43786206	Cotton_A_34811	720	A01	75459247	75460069	Gh_A01G1272	705	D01	45268154	45268981	Gh_D01G1490	710
Gorai.002G183300.1	Chr02	48287912	48288086	175	F:GCTGTAAATCCTCTAACAGT	R:ACGAATGGCTTGCTTTGGAT	GC(%):F:40.0;R:45.0	TM F:56;R:58	intron1162	CA_chr6	25058387	25058626	Cotton_A_27169	179	A01	82360570	82360809	Gh_A01G1328	179	D01	46060618	46060857	Gh_D01G1507	179
Gorai.002G183300.1	Chr02	48288191	48288554	364	F:CCACCAATAACCACATTTGT	R:AGCCGTTCTCAAAGCAATTT	GC(%):F:40.0;R:40.0	TM F:56;R:56	intron1163	CA_chr6	25057914	25058363	Cotton_A_27169	372	A01	82360100	82360546	Gh_A01G1328	369	D01	46060881	46061322	Gh_D01G1507	364
Gorai.002G183900.1	Chr02	48638686	48639208	523	F:TGGTATTCCATTGTCCACTT	R:CTGGCACGTGTAATCATTAT	GC(%):F:40.0;R:40.0	TM F:56;R:56	intron1164	CA_chr2	81287517	81288080	Cotton_A_37898	495	NA	NA	NA	NA	NA	D01	46432952	46433540	Gh_D01G1514	520
Gorai.002G183900.1	Chr02	48639547	48640425	879	F:GTGAGGAATGAACCAAAGTT	R:CTCTTGTCTTGGACTTGGAT	GC(%):F:40.0;R:45.0	TM F:56;R:58	intron1165	CA_chr2	81288362	81289303	Cotton_A_37898	900	NA	NA	NA	NA	NA	D01	46433822	46434763	Gh_D01G1514	900
Gorai.002G183900.1	Chr02	48640840	48640935	96	F:CAACCTGTGAATCCTCCATT	R:GTGTTTGCACGCATATGAAT	GC(%):F:45.0;R:40.0	TM F:58;R:56	intron1166	NA	NA	NA	NA	NA	NA	NA	NA	NA	NA	D01	46435112	46435273	Gh_D01G1514	96
Gorai.002G183900.5	Chr02	48639505	48640425	921	F:GTGAGGACGACATCTAACAT	R:CTCTTGTCTTGGACTTGGAT	GC(%):F:45.0;R:45.0	TM F:58;R:58	intron1167	CA_chr2	81288276	81289303	Cotton_A_37898	900	NA	NA	NA	NA	NA	D01	46433736	46434763	Gh_D01G1514	900
Gorai.002G184100.1	Chr02	48853301	48854257	957	F:GCCTCCAGATCTTTGATAGT	R:ACGGAGGTTGATCGCCGATT	GC(%):F:45.0;R:55.0	TM F:58;R:62	intron1168	CA_chr12	57314036	57315056	Cotton_A_38024	943	A01	82735619	82736640	Gh_A01G1331	944	D01	46777548	46778578	Gh_D01G1519	953
Gorai.002G184300.1	Chr02	48971634	48971823	190	F:CTCACCTTTAAGTCCATCTT	R:GTAGACAGACCTCTATTGTT	GC(%):F:40.0;R:40.0	TM F:56;R:56	intron1169	CA_chr2	24697341	24697607	Cotton_A_33253	203	A01	83012387	83012653	Gh_A01G1333	203	D01	46886343	46886596	Gh_D01G1520	190
Gorai.002G184300.1	Chr02	48971962	48972160	199	F:CAGTTGCATTGGCATCTACT	R:GTTGATGTTGTTGACATGCT	GC(%):F:45.0;R:40.0	TM F:58;R:56	intron1170	CA_chr2	24697686	24697928	Cotton_A_33253	191	A01	83012732	83012941	Gh_A01G1333	158	D01	46886675	46886924	Gh_D01G1520	198
Gorai.002G184300.1	Chr02	48972437	48972518	82	F:TCCACGTTAGCTCCTAGACT	R:GTTGGAAACATGTTTCTCGT	GC(%):F:50.0;R:40.0	TM F:60;R:56	intron1171	CA_chr2	24698158	24698294	Cotton_A_33253	84	A01	83013171	83013307	Gh_A01G1333	84	D01	46887154	46887288	Gh_D01G1520	82
Gorai.002G184400.1	Chr02	48978262	48978890	629	F:GGACTGTTTCTTCATCTGTT	R:CACCATTTGCTGATTCCAAT	GC(%):F:40.0;R:40.0	TM F:56;R:56	intron1172	CA_chr2	24703915	24704640	Cotton_A_33252	642	A01	83018921	83019646	Gh_A01G1334	642	D01	46893004	46893715	Gh_D01G1521	628
Gorai.002G184400.1	Chr02	48980036	48980334	299	F:GGTATTGGTCTCTAAAGCAT	R:GGCTAACAGTTGCTCTCAAT	GC(%):F:40.0;R:45.0	TM F:56;R:58	intron1173	CA_chr2	24705722	24706107	Cotton_A_33252	297	A01	83020728	83021113	Gh_A01G1334	297	D01	46894797	46895184	Gh_D01G1521	299
Gorai.002G184400.1	Chr02	48981170	48981593	424	F:CTGCAAGCAAATCCAGCTTT	R:CATCTTGACCAGTTTCCAAT	GC(%):F:45.0;R:40.0	TM F:58;R:56	intron1174	NA	NA	NA	NA	NA	NA	NA	NA	NA	NA	D01	46895923	46896413	Gh_D01G1521	424
Gorai.002G184400.1	Chr02	48982492	48982625	134	F:TCCAGTTTCACAGGCAGTTT	R:GCCATACATGGAAAGTTTGT	GC(%):F:45.0;R:40.0	TM F:58;R:56	intron1175	CA_chr2	24708150	24708381	Cotton_A_33252	145	A01	83023156	83023385	Gh_A01G1334	143	D01	46897256	46897476	Gh_D01G1521	134
Gorai.002G186100.1	Chr02	49575296	49575648	353	F:GCCAAGGAGTACCAGTATTT	R:GCCAGTTTCTCCAATTCCTT	GC(%):F:45.0;R:45.0	TM F:58;R:58	intron1176	CA_chr2	30928791	30929216	Cotton_A_37762	355	A01	82023043	82023468	Gh_A01G1325	355	D01	47553230	47553655	Gh_D01G1537	355
Gorai.002G186100.3	Chr02	49575296	49575653	358	F:GCCAAGGAGTACCAGTATTT	R:TAAGGCCAGTTTCTCCAATT	GC(%):F:45.0;R:40.0	TM F:58;R:56	intron1177	CA_chr2	30928787	30929216	Cotton_A_37762	355	A01	82023039	82023468	Gh_A01G1325	355	D01	47553230	47553659	Gh_D01G1537	355
Gorai.002G186600.1	Chr02	49750986	49751172	187	F:GGCCAACATTATTTGGCGGT	R:AGCCATAGCCAGCCATATTT	GC(%):F:50.0;R:45.0	TM F:60;R:58	intron1178	CA_chr10	24981936	24982161	Cotton_A_36571	179	A01	81845393	81845621	Gh_A01G1321	182	D01	47719002	47719230	Gh_D01G1544	182
Gorai.002G186600.1	Chr02	49751379	49751767	389	F:ACCGCTGATTGGTTCTAGTT	R:GTCAGTCCATGTCGCTGCAT	GC(%):F:45.0;R:55.0	TM F:58;R:62	intron1179	CA_chr10	24981344	24981780	Cotton_A_36571	388	A01	81844801	81845237	Gh_A01G1321	388	D01	47719386	47719823	Gh_D01G1544	389
Gorai.002G186900.1	Chr02	49765651	49766138	488	F:CTCCTGCTACTAAGACTACT	R:ATCCAGAGGATGGCTGGTCT	GC(%):F:45.0;R:55.0	TM F:58;R:62	intron1180	CA_chr10	24969423	24969981	Cotton_A_36568	485	A01	81823081	81823640	Gh_A01G1318	486	D01	47743805	47744365	Gh_D01G1547	487
Gorai.002G186900.1	Chr02	49766249	49766367	119	F:TCTGCTGCTGAAATCTCGGT	R:ATAAAGCGCATGCTATCTCT	GC(%):F:50.0;R:40.0	TM F:60;R:56	intron1181	CA_chr10	24969216	24969416	Cotton_A_36568	118	A12	70137746	70138029	Gh_A12G1335	201	D01	47744372	47744573	Gh_D01G1547	119
Gorai.002G186900.1	Chr02	49768126	49768452	327	F:CACTGTGGCTAATTATGAGT	R:CAGTGAGTTTAATCTCAGCT	GC(%):F:40.0;R:40.0	TM F:56;R:56	intron1182	CA_chr10	24967126	24967529	Cotton_A_36568	321	A01	81820785	81821188	Gh_A01G1318	324	D01	47746263	47746667	Gh_D01G1547	325
Gorai.002G186900.1	Chr02	49769002	49769157	156	F:TGACTGCACGCCACTGGATT	R:CGGTTGACATTTCTTGTGTT	GC(%):F:55.0;R:40.0	TM F:62;R:56	intron1183	CA_chr10	24966429	24966630	Cotton_A_36568	102	A01	81820024	81820289	Gh_A01G1318	220	D01	47747163	47747364	Gh_D01G1547	156
Gorai.002G188300.3	Chr02	50671987	50672454	468	F:GTGTCTCAGCTGCATCTCCT	R:CATACATTGACTGCACCATT	GC(%):F:55.0;R:40.0	TM F:62;R:56	intron1184	CA_chr10	32086854	32087371	Cotton_A_40344	469	NA	NA	NA	NA	NA	NA	NA	NA	NA	NA
Gorai.002G189400.1	Chr02	51060535	51061027	493	F:CTGTGCTTGCTTTAGCAGCT	R:GCAACAGGTACAACACGCGT	GC(%):F:50.0;R:55.0	TM F:60;R:62	intron1185	CA_chr2	16032724	16033312	Cotton_A_30379	489	A01	78298045	78298633	Gh_A01G1300	489	D01	49058499	49059091	Gh_D01G1570	493
Gorai.002G189400.1	Chr02	51066433	51066979	547	F:CAATTGACACAAGAAGAGCT	R:CCACCAGACAACACAATATT	GC(%):F:40.0;R:40.0	TM F:56;R:56	intron1186	CA_chr2	16038667	16039263	Cotton_A_30379	548	A01	78292089	78292688	Gh_A01G1300	551	D01	49064440	49065035	Gh_D01G1570	547
Gorai.002G189700.1	Chr02	51137035	51137752	718	F:ATGCATGACCACTTTGTCCT	R:AAATGGCGCTTGCATCGGTT	GC(%):F:45.0;R:50.0	TM F:58;R:60	intron1187	CA_chr2	16177256	16178020	Cotton_A_30373	714	A01	78172843	78173607	Gh_A01G1296	714	D01	49142535	49143302	Gh_D01G1573	717
Gorai.002G189700.1	Chr02	51138977	51139601	625	F:AACATTGTGCAAATTCCAGG	R:CGCTTTGTCTCTTCTATCAT	GC(%):F:40.0;R:40.0	TM F:56;R:56	intron1188	CA_chr2	16179172	16179870	Cotton_A_30373	623	A01	78170993	78171691	Gh_A01G1296	623	D01	49144458	49145158	Gh_D01G1573	625
Gorai.002G189700.1	Chr02	51139975	51140072	98	F:GCAGTGAAATCTCAGCAAAT	R:GTCTATTCCATAGTGTGGAT	GC(%):F:40.0;R:40.0	TM F:56;R:56	intron1189	CA_chr2	16180189	16180338	Cotton_A_30373	99	A01	78170525	78170674	Gh_A01G1296	99	D01	49145477	49145625	Gh_D01G1573	98
Gorai.002G189900.1	Chr02	51168972	51169047	76	F:GACCTCCAATTCCATTTCTT	R:ACAGATTTCTTGCACCAGAT	GC(%):F:40.0;R:40.0	TM F:56;R:56	intron1190	CA_chr2	16246182	16246352	Cotton_A_30372	77	A01	78095836	78096005	Gh_A01G1295	76	D01	49159916	49160085	Gh_D01G1574	76
Gorai.002G190600.1	Chr02	51470830	51471226	397	F:TGGAGTTCCTCCTTGGAATT	R:CTCCATATGGCAGACAATCT	GC(%):F:45.0;R:45.0	TM F:58;R:58	intron1191	CA_chr2	49343996	49344318	Cotton_A_24895	258	A01	77536310	77536696	Gh_A01G1288	322	D01	49447920	49448753	Gh_D01G1579	769
Gorai.002G191800.1	Chr02	51833061	51833723	663	F:CATATTTCCAATAGCAGCCT	R:AGAGTTGCTTTCAGCTTGCT	GC(%):F:40.0;R:45.0	TM F:56;R:58	intron1192	CA_chr2	48683023	48683757	Cotton_A_24916	661	scaffold147_A01	62943	63677	Gh_A01G2121	661	D01	49867934	49868670	Gh_D01G1589	663
Gorai.002G192400.1	Chr02	52045703	52045802	100	F:TCATCACCAGATAGCTTCTT	R:ATGGAGCCAGTGGTGGTGTT	GC(%):F:40.0;R:55.0	TM F:56;R:62	intron1193	CA_chr12	57216080	57216251	Cotton_A_38025	99	A01	82652871	82653042	Gh_A01G1330	99	D01	50086054	50086226	Gh_D01G1595	100
Gorai.002G192400.1	Chr02	52046736	52047574	839	F:CGTAACTGAAATTCTACGCT	R:TGGCACAGAAATTTAGGCAT	GC(%):F:40.0;R:40.0	TM F:56;R:56	intron1194	CA_chr12	57217113	57218023	Cotton_A_38025	842	A01	82653902	82654813	Gh_A01G1330	843	D01	50087087	50087994	Gh_D01G1595	839
Gorai.002G192400.1	Chr02	52047682	52047903	222	F:CCAAGCATGTAAGGATTGAT	R:GCTGATTCTAGAGCTAGCAT	GC(%):F:40.0;R:45.0	TM F:56;R:58	intron1195	CA_chr12	57218058	57218365	Cotton_A_38025	225	A01	82654848	82655155	Gh_A01G1330	225	D01	50088029	50088335	Gh_D01G1595	224
Gorai.002G192700.1	Chr02	52173373	52173615	243	F:GCCAGCTGGTTAATCTTTAT	R:CTCACTGCTTTGCAGAGTGT	GC(%):F:40.0;R:50.0	TM F:56;R:60	intron1196	CA_chr2	79265901	79266217	Cotton_A_33730	244	A01	85077889	85078206	Gh_A01G1353	245	D01	50214836	50215154	Gh_D01G1598	246
Gorai.002G192700.1	Chr02	52175628	52175802	175	F:CCACATGTGTCGTCCACCTT	R:ACAGTGTTCCTTGACAGTGT	GC(%):F:55.0;R:45.0	TM F:62;R:58	intron1197	NA	NA	NA	NA	NA	NA	NA	NA	NA	NA	D01	50217104	50217344	Gh_D01G1598	175
Gorai.002G192700.1	Chr02	52177374	52177669	296	F:TCTACTTCTTGAGCATGGTT	R:TCACACTCAAACATTTGCGT	GC(%):F:40.0;R:40.0	TM F:56;R:56	intron1198	CA_chr2	79261862	79262200	Cotton_A_33730	295	A01	85081907	85082245	Gh_A01G1353	295	D01	50218852	50219191	Gh_D01G1598	296
Gorai.002G192700.1	Chr02	52178106	52178478	373	F:GCCGATTATTGTACACCATT	R:CGCAATGCACCGTTCACATT	GC(%):F:40.0;R:50.0	TM F:56;R:60	intron1199	CA_chr2	79261054	79261477	Cotton_A_33730	365	A01	85082630	85083053	Gh_A01G1353	365	D01	50219570	50220001	Gh_D01G1598	373
Gorai.002G192900.1	Chr02	52185192	52185465	274	F:AGAAGTCACCTGATCAAGAT	R:GGAGAGTGATGTTGGTATTT	GC(%):F:40.0;R:40.0	TM F:56;R:56	intron1200	CA_chr2	79254550	79254914	Cotton_A_33732	304	A01	85089197	85089561	Gh_A01G1355	274	D01	50226115	50226479	Gh_D01G1600	274
Gorai.002G195800.1	Chr02	53066116	53066972	857	F:CGGAGCATAAGGAGATCTTT	R:GAAGAAGGACCAAATGCATT	GC(%):F:45.0;R:40.0	TM F:58;R:56	intron1201	CA_chr2	55767579	55768482	Cotton_A_31270	860	A01	86848797	86849699	Gh_A01G1381	859	D01	51258410	51259310	Gh_D01G1623	857
Gorai.002G197200.1	Chr02	53387412	53387505	94	F:GCAAACGAGAGCTTCTCTTT	R:TTAATCAGGTCCGGCCACAT	GC(%):F:45.0;R:50.0	TM F:58;R:60	intron1202	CA_chr2	30015935	30016100	Cotton_A_32910	90	NA	NA	NA	NA	NA	D01	51628926	51629091	Gh_D01G1634	90
Gorai.002G197200.1	Chr02	53388968	53389067	100	F:GGTTCCTACTACTCTAAAGT	R:CCAGGTTGTTGCCAGACTAT	GC(%):F:40.0;R:50.0	TM F:56;R:60	intron1203	CA_chr2	30014360	30014520	Cotton_A_32910	101	NA	NA	NA	NA	NA	D01	51630497	51630657	Gh_D01G1634	101
Gorai.002G197200.1	Chr02	53389236	53389321	86	F:TGATTGCAAGACCGTGGTTT	R:GAGTTATGTTGAGTTGTGAC	GC(%):F:45.0;R:40.0	TM F:58;R:56	intron1204	CA_chr2	30014108	30014248	Cotton_A_32910	87	NA	NA	NA	NA	NA	D01	51630769	51630909	Gh_D01G1634	87
Gorai.002G197200.1	Chr02	53389992	53390086	95	F:CACTGGAACACTCGACATAT	R:GACTTTGAGCCTTCTTCAGT	GC(%):F:45.0;R:45.0	TM F:58;R:58	intron1205	NA	NA	NA	NA	NA	NA	NA	NA	NA	NA	D01	51631521	51631711	Gh_D01G1634	95
Gorai.002G197400.1	Chr02	53477871	53478161	291	F:TTTGGAAACGCCTCCTGCTT	R:CGATCCATCATCTGATAGGT	GC(%):F:50.0;R:45.0	TM F:60;R:58	intron1206	CA_chr2	29685252	29685609	Cotton_A_32911	285	A01	87702661	87703018	Gh_A01G1391	285	D01	51785404	51785768	Gh_D01G1635	292
Gorai.002G197400.1	Chr02	53479242	53479321	80	F:GCATTATTCAGTTGCACTGT	R:CAGCTGAAGTACCAATCTTT	GC(%):F:40.0;R:40.0	TM F:56;R:56	intron1207	CA_chr2	29684051	29684231	Cotton_A_32911	81	NA	NA	NA	NA	NA	D01	51786787	51786967	Gh_D01G1635	81
Gorai.002G199400.1	Chr02	53888008	53888093	86	F:CTCCATCACATCCAATCAAT	R:CTGTCTGATGGAACCATCCT	GC(%):F:40.0;R:50.0	TM F:56;R:60	intron1208	CA_chr2	34137483	34137618	Cotton_A_21742	84	A01	88389816	88389951	Gh_A01G1410	84	D01	52184545	52184682	Gh_D01G1652	86
Gorai.002G199400.1	Chr02	53888311	53888403	93	F:AATGTAGAGGCAACGAGTAT	R:TTCGGCATCAACATTACCTT	GC(%):F:40.0;R:40.0	TM F:56;R:56	intron1209	CA_chr2	34137176	34137316	Cotton_A_21742	92	A01	88390118	88390258	Gh_A01G1410	92	D01	52184849	52184990	Gh_D01G1652	93
Gorai.002G199900.1	Chr02	53968617	53969369	753	F:CAACATGTCATATGCAGCCT	R:ATAACCAAGAAGCCATCGCT	GC(%):F:45.0;R:45.0	TM F:58;R:58	intron1210	CA_chr2	34013514	34014316	Cotton_A_21746	756	A01	88476102	88476890	Gh_A01G1414	742	NA	NA	NA	NA	NA
Gorai.002G200200.1	Chr02	54025259	54025902	644	F:AGCTCACTTCCTTGCAAGAT	R:AGGCCAAACACTGATCATAT	GC(%):F:45.0;R:40.0	TM F:58;R:56	intron1211	CA_chr2	33961037	33961762	Cotton_A_21749	650	A01	88525436	88526158	Gh_A01G1418	647	NA	NA	NA	NA	NA
Gorai.002G200200.1	Chr02	54026054	54026237	184	F:GTGGATAGGCTGACATATGT	R:ACTGCACCTCCAGCAATTAT	GC(%):F:45.0;R:45.0	TM F:58;R:58	intron1212	CA_chr2	33960693	33960955	Cotton_A_21749	180	A01	88526240	88526502	Gh_A01G1418	180	NA	NA	NA	NA	NA
Gorai.002G200200.1	Chr02	54026435	54026524	90	F:TAGCCGGTACCATCCTGATT	R:GAGGATGGCCTTCAGATATT	GC(%):F:50.0;R:45.0	TM F:60;R:58	intron1213	CA_chr2	33960437	33960585	Cotton_A_21749	89	A01	88526610	88526759	Gh_A01G1418	90	D01	52303526	52303675	Gh_D01G1655	90
Gorai.002G200500.1	Chr02	54042516	54043180	665	F:CTTCAGCACTATTCTCAGTT	R:CTTGTCGAATCTCTACTGAT	GC(%):F:40.0;R:40.0	TM F:56;R:56	intron1214	CA_chr2	33924820	33925576	Cotton_A_21750	666	A01	88546002	88546752	Gh_A01G1419	660	D01	52347586	52348343	Gh_D01G1656	667
Gorai.002G200500.1	Chr02	54046697	54046775	79	F:CTTCCAACTTTGATGCCTAT	R:TCACCAGTAGCAGCTAACTT	GC(%):F:40.0;R:45.0	TM F:56;R:58	intron1215	CA_chr2	33921238	33921367	Cotton_A_21750	80	A01	88550188	88550318	Gh_A01G1419	81	D01	52351810	52351938	Gh_D01G1656	79
Gorai.002G200500.1	Chr02	54049679	54050104	426	F:CTAGATTTGCTTTCTGGACT	R:GCAACACTGCAGAAGCAGGT	GC(%):F:40.0;R:55.0	TM F:56;R:62	intron1216	CA_chr2	33917874	33918400	Cotton_A_21750	431	A01	88553156	88553682	Gh_A01G1419	431	D01	52354777	52355298	Gh_D01G1656	426
Gorai.002G201100.1	Chr02	54146566	54146770	205	F:CTGCCGTCTTTGTGTCGTTT	R:GAGGATTAGCAAATCATCCT	GC(%):F:50.0;R:40.0	TM F:60;R:56	intron1217	CA_chr2	33744836	33745138	Cotton_A_21756	208	A01	88716765	88717067	Gh_A01G1424	208	D01	52446698	52446997	Gh_D01G1662	205
Gorai.002G201200.1	Chr02	54189784	54189966	183	F:AAGGCAGGAGGCGGATGTAT	R:AGTGATCCAAAGCACGTTAT	GC(%):F:55.0;R:40.0	TM F:62;R:56	intron1218	CA_chr2	33686814	33687047	Cotton_A_21757	184	A01	88768680	88768913	Gh_A01G1425	184	D01	52489824	52490057	Gh_D01G1663	184
Gorai.002G201200.1	Chr02	54191420	54191872	453	F:CACATTCACATCTAACGCAT	R:ACTTCAATCGTCTACCTAGT	GC(%):F:40.0;R:40.0	TM F:56;R:56	intron1219	CA_chr2	33685000	33685414	Cotton_A_21757	371	A01	88770310	88770791	Gh_A01G1425	438	D01	52491457	52491946	Gh_D01G1663	446
Gorai.002G201300.1	Chr02	54258031	54258848	818	F:CAAGGAAGGTCATCATGAAT	R:ACTGCTTGTGCTCTTGAAAT	GC(%):F:40.0;R:40.0	TM F:56;R:56	intron1220	CA_chr2	33608255	33609117	Cotton_A_21759	804	A01	88819526	88820388	Gh_A01G1426	804	D01	52548316	52549192	Gh_D01G1664	818
Gorai.002G201600.1	Chr02	54283720	54284193	474	F:CCATGACTTCACATAAGCTT	R:AAGGATACCTTGAACCTGTT	GC(%):F:40.0;R:40.0	TM F:56;R:56	intron1221	CA_chr2	33530810	33531357	Cotton_A_21760	486	A01	88899580	88900126	Gh_A01G1427	485	D01	52573931	52574466	Gh_D01G1666	474
Gorai.002G201600.1	Chr02	54287702	54287842	141	F:TGGTTATCATCAAGCGACAT	R:CCAGAACCTGAGCTAATCTT	GC(%):F:40.0;R:45.0	TM F:56;R:58	intron1222	CA_chr2	33527155	33527346	Cotton_A_21760	142	A01	88903589	88903780	Gh_A01G1427	142	D01	52577930	52578121	Gh_D01G1666	142
Gorai.002G201600.1	Chr02	54288308	54288624	317	F:GTTCAGCAACATTATCACCT	R:TGTTCAGATACCAGAGATAC	GC(%):F:40.0;R:40.0	TM F:56;R:56	intron1223	CA_chr2	33526406	33526739	Cotton_A_21760	293	A01	88904196	88904531	Gh_A01G1427	295	D01	52578537	52578892	Gh_D01G1666	315
Gorai.002G201600.2	Chr02	54283717	54284193	477	F:CCATGACTTCACATAAGCTT	R:AAGGATACCTTGAACCTGTT	GC(%):F:40.0;R:40.0	TM F:56;R:56	intron1224	CA_chr2	33530810	33531357	Cotton_A_21760	486	A01	88899580	88900126	Gh_A01G1427	485	D01	52573931	52574466	Gh_D01G1666	474
Gorai.002G202400.1	Chr02	54392778	54393444	667	F:GAGCTTCACTATTTCCAGCT	R:CCGCTGACTCTTTCTTGATT	GC(%):F:45.0;R:45.0	TM F:58;R:58	intron1225	CA_chr2	33437579	33438308	Cotton_A_21768	655	A01	88993803	88994532	Gh_A01G1435	655	D01	52676564	52677305	Gh_D01G1674	667
Gorai.002G202400.2	Chr02	54392137	54392621	485	F:CTAGCAGGAGTTACAAGCCT	R:GAGATCTTGACCGTTGAATT	GC(%):F:50.0;R:40.0	TM F:60;R:56	intron1226	CA_chr2	33438361	33438945	Cotton_A_21768	455	A01	88993166	88993750	Gh_A01G1435	455	D01	52675943	52676511	Gh_D01G1674	439
Gorai.002G203200.1	Chr02	54451200	54451419	220	F:GGATTGTCGACGTGGAATAT	R:CTAACAGCTAAGTTCTGGTT	GC(%):F:45.0;R:40.0	TM F:58;R:56	intron1227	CA_chr2	33318155	33318443	Cotton_A_21776	225	A01	89104584	89104862	Gh_A01G1439	215	D01	52783954	52784237	Gh_D01G1679	220
Gorai.002G203200.1	Chr02	54451553	54451639	87	F:TAGTAGCCATGGATGTAGCT	R:TGCTCATGAAGTTCCAGTTT	GC(%):F:45.0;R:40.0	TM F:58;R:56	intron1228	CA_chr2	33317936	33318083	Cotton_A_21776	94	A01	89104934	89105081	Gh_A01G1439	94	D01	52784309	52784449	Gh_D01G1679	87
Gorai.002G205400.4	Chr02	54993153	54993674	522	F:GGCATTTCCTGTCATAAGCT	R:CTCTACATTGCAGAAGTTGT	GC(%):F:45.0;R:40.0	TM F:58;R:56	intron1229	CA_chr2	42488733	42489347	Cotton_A_31562	520	A01	89663694	89664308	Gh_A01G1455	520	D01	53334115	53334730	Gh_D01G1696	521
Gorai.002G205800.1	Chr02	55180075	55181004	930	F:AGATACCTTGTTGCTTGCTT	R:CATGAAAGCAATTGTCCTCT	GC(%):F:40.0;R:40.0	TM F:56;R:56	intron1230	CA_chr2	42305491	42306477	Cotton_A_31570	936	A01	89841894	89842891	Gh_A01G1459	947	D01	53482928	53483909	Gh_D01G1700	931
Gorai.002G205800.1	Chr02	55182396	55182466	71	F:TCATTGGTGGTGGTGAATAT	R:TCAACTGCTTGGTTTACAGT	GC(%):F:40.0;R:40.0	TM F:56;R:56	intron1231	CA_chr2	42303996	42304149	Cotton_A_31570	93	A01	89844234	89844384	Gh_A01G1459	90	D01	53485252	53485383	Gh_D01G1700	71
Gorai.002G206200.1	Chr02	55205719	55205826	108	F:CTTGGAGCAAAGAAGCTGTT	R:TCACCGCCTCACTTTCCATT	GC(%):F:45.0;R:50.0	TM F:58;R:60	intron1232	CA_chr2	80897894	80898076	Cotton_A_33896	107	A01	89876334	89876516	Gh_A01G1463	107	NA	NA	NA	NA	NA
Gorai.002G206200.1	Chr02	55205944	55206328	385	F:AACCAGGCGCTTGATAACAT	R:AAGTTGCATTCGCATTAGCT	GC(%):F:45.0;R:40.0	TM F:58;R:56	intron1233	CA_chr2	80897389	80897861	Cotton_A_33896	386	A01	89876549	89877021	Gh_A01G1463	386	NA	NA	NA	NA	NA
Gorai.002G206200.1	Chr02	55206752	55206837	86	F:GAAATCATGACAGATCCTGT	R:CCGAATGCTGTCTCTTTCAT	GC(%):F:40.0;R:45.0	TM F:56;R:58	intron1234	CA_chr2	80896879	80897028	Cotton_A_33896	87	A01	89877382	89877531	Gh_A01G1463	87	NA	NA	NA	NA	NA
Gorai.002G206400.1	Chr02	55237928	55238833	906	F:GATTTATAAAGGCCGAGTCT	R:GTGGATGGTATGATCAGCTT	GC(%):F:40.0;R:45.0	TM F:56;R:58	intron1235	CA_chr2	80849815	80850782	Cotton_A_33894	892	A01	89892055	89893035	Gh_A01G1465	905	D01	53539446	53540423	Gh_D01G1702	902
Gorai.002G206400.1	Chr02	55239599	55240213	615	F:CAAATCCTCTTCCTAATCCT	R:CCTTGCAGTAGCATTGGTCT	GC(%):F:40.0;R:50.0	TM F:56;R:60	intron1236	CA_chr2	80848406	80849117	Cotton_A_33894	641	A01	89893733	89894445	Gh_A01G1465	642	D01	53541121	53541834	Gh_D01G1702	643
Gorai.002G207200.1	Chr02	55356576	55356664	89	F:CAATTAGCACTGCTCCAATT	R:CTTGCAGGCTCATTATTTCT	GC(%):F:40.0;R:40.0	TM F:56;R:56	intron1237	NA	NA	NA	NA	NA	NA	NA	NA	NA	NA	D01	53693184	53693339	Gh_D01G1710	89
Gorai.002G207200.1	Chr02	55356817	55356926	110	F:AAGAGACCACGCTAAACACT	R:GCTTCTCACTGTTGCTTACT	GC(%):F:45.0;R:45.0	TM F:58;R:58	intron1238	CA_chr2	80693267	80693437	Cotton_A_33886	109	A01	90055659	90055829	Gh_A01G1474	109	D01	53693408	53693578	Gh_D01G1710	109
Gorai.002G207200.1	Chr02	55357086	55357240	155	F:CAATGCCGTGCTTGAGTAAT	R:CTAGCTGCATCAGTTACTCT	GC(%):F:45.0;R:45.0	TM F:58;R:58	intron1239	CA_chr2	80692935	80693177	Cotton_A_33886	157	A01	90055919	90056161	Gh_A01G1474	157	D01	53693668	53693908	Gh_D01G1710	155
Gorai.002G207600.1	Chr02	55415007	55415116	110	F:CATGTCGTCCAAGCATCGTT	R:TTGCACAGTAGCACCAGGAT	GC(%):F:50.0;R:50.0	TM F:60;R:60	intron1240	CA_chr2	32486704	32486858	Cotton_A_25122	94	A01	90213884	90214034	Gh_A01G1477	90	D01	53757658	53757820	Gh_D01G1714	102
Gorai.002G207600.1	Chr02	55415658	55415755	98	F:CTGTTCTTGACTTGAGCTTT	R:CTTCAGATGAAGTTTGCTGT	GC(%):F:40.0;R:40.0	TM F:56;R:56	intron1241	CA_chr2	32486056	32486253	Cotton_A_25122	99	A01	90214485	90214682	Gh_A01G1477	99	D01	53758271	53758467	Gh_D01G1714	98
Gorai.002G207600.1	Chr02	55415894	55415999	106	F:CCTTAACACTTGGTTCTCTT	R:TACAAGGACACAGCAAGGCT	GC(%):F:40.0;R:50.0	TM F:56;R:60	intron1242	CA_chr2	32485820	32486019	Cotton_A_25122	117	A01	90214719	90214918	Gh_A01G1477	117	D01	53758504	53758692	Gh_D01G1714	106
Gorai.002G207700.1	Chr02	55422740	55422837	98	F:GCGGATGGTTTCAATTTCAT	R:GAAGAGGAGATTAGTACCTT	GC(%):F:40.0;R:40.0	TM F:56;R:56	intron1243	CA_chr2	32475133	32475282	Cotton_A_25123	97	A01	90225393	90225543	Gh_A01G1478	98	D01	53765436	53765587	Gh_D01G1715	99
Gorai.002G207700.1	Chr02	55424808	55425204	397	F:CCTCACTGCAGAATGGTTGT	R:CATCATCATCATCTTCGCAT	GC(%):F:50.0;R:40.0	TM F:60;R:56	intron1244	NA	NA	NA	NA	NA	NA	NA	NA	NA	NA	D01	53767508	53767948	Gh_D01G1715	397
Gorai.002G208500.1	Chr02	55505825	55506240	416	F:GACACTTCTTCCAAGTTCTT	R:CGAAAGAAGGAGAAACGGCT	GC(%):F:40.0;R:50.0	TM F:56;R:60	intron1245	CA_chr2	32420671	32421151	Cotton_A_25129	419	A01	90291829	90292309	Gh_A01G1484	419	D01	53875970	53876449	Gh_D01G1722	418
Gorai.002G208600.1	Chr02	55528474	55528783	310	F:CATCTTCCGAGTATGCATAT	R:CTGTGTTATTTGCTACCTCT	GC(%):F:40.0;R:40.0	TM F:56;R:56	intron1246	CA_chr2	32396246	32396637	Cotton_A_25130	327	A01	90316343	90316734	Gh_A01G1485	327	D01	53898691	53899065	Gh_D01G1723	310
Gorai.002G208600.1	Chr02	55530295	55530731	437	F:CCTCCAGAATGTGATATTCT	R:GTTTCCGATGGCCGCTCTTT	GC(%):F:40.0;R:55.0	TM F:56;R:62	intron1247	CA_chr2	32394320	32394804	Cotton_A_25130	434	A01	90318174	90318660	Gh_A01G1485	436	D01	53900507	53900992	Gh_D01G1723	435
Gorai.002G209300.1	Chr02	55652416	55652537	122	F:TTGCACCACTTGACCGAGGT	R:CTGCTTCAAGTTTGCTTGCT	GC(%):F:55.0;R:45.0	TM F:62;R:58	intron1248	CA_chr2	32270956	32271155	Cotton_A_25137	119	A01	90445778	90445977	Gh_A01G1493	119	D01	54021025	54021227	Gh_D01G1730	122
Gorai.002G209500.1	Chr02	55655601	55655891	291	F:CCATAAGCTAAGGTTCAAGT	R:TATGCTTTCTTGCACAGCAT	GC(%):F:40.0;R:40.0	TM F:56;R:56	intron1249	CA_chr2	32267572	32267943	Cotton_A_25138	296	A01	90448987	90449358	Gh_A01G1494	296	D01	54024212	54024578	Gh_D01G1731	291
Gorai.002G209500.1	Chr02	55656121	55656277	157	F:CAGTTACTGCTATTGTGTCT	R:GGTTTAGGAACAAGAGCTTT	GC(%):F:40.0;R:40.0	TM F:56;R:56	intron1250	CA_chr2	32267139	32267399	Cotton_A_25138	164	A01	90449531	90449793	Gh_A01G1494	166	D01	54024751	54025004	Gh_D01G1731	157
Gorai.002G209500.1	Chr02	55656426	55656879	454	F:TTGCTGCTTTAGGTTCTTGT	R:TAGTCTCTGGAATGCAGGTT	GC(%):F:40.0;R:45.0	TM F:56;R:58	intron1251	CA_chr2	32266572	32267105	Cotton_A_25138	458	A01	90449827	90450360	Gh_A01G1494	458	D01	54025038	54025569	Gh_D01G1731	456
Gorai.002G211300.1	Chr02	55844265	55844353	89	F:ACATCATGCCAAGGAGAAAT	R:AGTCTTCTTCGAAGATGCTT	GC(%):F:40.0;R:40.0	TM F:56;R:56	intron1252	CA_chr2	60922240	60922382	Cotton_A_16750	92	A01	90733739	90733881	Gh_A01G1500	92	D01	54218844	54218983	Gh_D01G1746	89
Gorai.002G211400.1	Chr02	55858180	55858723	544	F:ATAAAGGTCATCGGCAGATT	R:CTATTGGCTCTTTCTGCTTT	GC(%):F:40.0;R:40.0	TM F:56;R:56	intron1253	CA_chr2	60912013	60912593	Cotton_A_16749	517	A01	90740266	90740846	Gh_A01G1501	526	D01	54231940	54232539	Gh_D01G1747	545
Gorai.002G211400.1	Chr02	55861317	55861478	162	F:TCTGCTACAACTTTGACCAT	R:GTGGTGATATTCCGAGCTAT	GC(%):F:40.0;R:45.0	TM F:56;R:58	intron1254	CA_chr2	60909335	60909553	Cotton_A_16749	163	A01	90743580	90743798	Gh_A01G1501	163	D01	54235079	54235296	Gh_D01G1747	162
Gorai.002G211800.1	Chr02	55897128	55897498	371	F:AACAATCACCACGACTTGAT	R:GACATGCATGAGGAAATGAT	GC(%):F:40.0;R:40.0	TM F:56;R:56	intron1255	CA_chr2	60847441	60847890	Cotton_A_16743	369	A01	90796011	90796460	Gh_A01G1506	369	D01	54264916	54265367	Gh_D01G1751	371
Gorai.002G211800.1	Chr02	55897683	55897769	87	F:CTTCTTTGCGGAAACAAGAT	R:TACCATGTGGATGATTGGAT	GC(%):F:40.0;R:40.0	TM F:56;R:56	intron1256	CA_chr2	60847167	60847339	Cotton_A_16743	94	A01	90796562	90796734	Gh_A01G1506	94	D01	54265469	54265634	Gh_D01G1751	87
Gorai.002G211800.1	Chr02	55897874	55898163	290	F:TTGTCATCACCTTCACCGGT	R:ATGGCCAAGTGTGCTCAATT	GC(%):F:50.0;R:45.0	TM F:60;R:58	intron1257	CA_chr2	60846759	60847129	Cotton_A_16743	300	A01	90796772	90797139	Gh_A01G1506	297	D01	54265672	54266032	Gh_D01G1751	290
Gorai.002G211800.1	Chr02	55898358	55898588	231	F:ACCTCTACCTCCTGCAACAT	R:TTGAGCTCGTCGAGCTTCTT	GC(%):F:50.0;R:50.0	TM F:60;R:60	intron1258	CA_chr2	60846341	60846638	Cotton_A_16743	230	A01	90797260	90797557	Gh_A01G1506	230	D01	54266153	54266451	Gh_D01G1751	231
Gorai.002G213400.1	Chr02	56175681	56175801	121	F:TTCGATTCAGGCAAAGATGT	R:AGCTCCAGCGATCGGAACTT	GC(%):F:40.0;R:55.0	TM F:56;R:62	intron1259	CA_chr2	60562833	60563000	Cotton_A_16720	118	A01	91060660	91060825	Gh_A01G1519	116	D01	54613626	54613796	Gh_D01G1766	121
Gorai.002G213700.1	Chr02	56277491	56277563	73	F:TCTCTGCCTTTGTCCATGTT	R:TGAAGTATCCATCTGAGCTT	GC(%):F:45.0;R:40.0	TM F:58;R:56	intron1260	CA_chr9	10446469	10446585	Cotton_A_22110	72	A01	91266235	91266351	Gh_A01G1522	72	D01	54737035	54737152	Gh_D01G1771	73
Gorai.002G214500.1	Chr02	56326769	56326875	107	F:CCTTGACAAACTAATGCTCT	R:GAACTGCCAGTCTCCATGCT	GC(%):F:40.0;R:55.0	TM F:56;R:62	intron1261	CA_chr9	10522056	10522259	Cotton_A_22122	109	A01	91337967	91338170	Gh_A01G1530	109	D01	54784854	54785055	Gh_D01G1779	107
Gorai.002G214500.1	Chr02	56332658	56333395	738	F:GGCTGCAACACTTCCAGAAT	R:AAGAGCTTTGGTGTGCAAGT	GC(%):F:50.0;R:45.0	TM F:60;R:58	intron1262	CA_chr9	10528173	10529136	Cotton_A_22122	887	A01	91343892	91344855	Gh_A01G1530	887	D01	54790781	54791595	Gh_D01G1779	738
Gorai.002G214500.1	Chr02	56334870	56335498	629	F:CTAGTTGCACATCCTGAATT	R:CAGCACATTCTTGGCTGTTT	GC(%):F:40.0;R:45.0	TM F:56;R:58	intron1263	CA_chr9	10530516	10531207	Cotton_A_22122	631	A01	91346236	91346927	Gh_A01G1530	631	D01	54792975	54793664	Gh_D01G1779	629
Gorai.002G214500.1	Chr02	56335688	56335790	103	F:CTAGCAAACAATTGAGGTGT	R:CACACTTGAACCTGCGCTTT	GC(%):F:40.0;R:50.0	TM F:56;R:60	intron1264	CA_chr9	10531350	10531503	Cotton_A_22122	79	A01	91347070	91347223	Gh_A01G1530	103	D01	54793807	54793960	Gh_D01G1779	103
Gorai.002G214500.1	Chr02	56340778	56341075	298	F:CAGACTGCCTCACTGCGTAT	R:CCTCCTAACTCCATCCTCGT	GC(%):F:55.0;R:55.0	TM F:62;R:62	intron1265	CA_chr9	10536443	10536855	Cotton_A_22122	316	A01	91352163	91352575	Gh_A01G1530	316	D01	54798900	54799293	Gh_D01G1779	297
Gorai.002G215800.1	Chr02	56531105	56531549	445	F:TCTAAGGCTGAATCAGGCGT	R:CGTTGCTCATGGCGTTGTGT	GC(%):F:50.0;R:55.0	TM F:60;R:62	intron1266	CA_chr2	55257174	55257708	Cotton_A_27051	443	A01	91803261	91803795	Gh_A01G1539	443	D01	54968399	54968935	Gh_D01G1789	445
Gorai.002G217000.1	Chr02	56740227	56740303	77	F:CTCTCAACGTGTATGCATAT	R:CCTATGGCTACATTGCTCCT	GC(%):F:40.0;R:50.0	TM F:56;R:60	intron1267	CA_chr2	55533774	55533893	Cotton_A_27038	78	A01	92046822	92046941	Gh_A01G1549	78	D01	55214713	55214832	Gh_D01G1801	78
Gorai.002G217300.1	Chr02	56791127	56791767	641	F:CTGTAGGATCTGGTGCAGCT	R:CAGTTGCATATGATGTCGAT	GC(%):F:55.0;R:40.0	TM F:62;R:56	intron1268	CA_chr2	55617863	55618594	Cotton_A_27036	666	A01	92081385	92082113	Gh_A01G1551	663	D01	55267043	55267749	Gh_D01G1802	641
Gorai.002G219400.1	Chr02	57317375	57317732	358	F:GCCAATGTGCAGCTTATCGT	R:ACATGTGTTATCTCAGCCAT	GC(%):F:50.0;R:40.0	TM F:60;R:56	intron1269	CA_chr2	42879097	42879498	Cotton_A_35622	349	A01	92950030	92950430	Gh_A01G1574	357	D01	56803232	56803633	Gh_D01G1885	358
Gorai.002G219400.1	Chr02	57323939	57324115	177	F:CTGCACTAAACCATACAAGT	R:GTAATTGACTTGCCTTCAGT	GC(%):F:40.0;R:40.0	TM F:56;R:56	intron1270	CA_chr2	42872719	42872947	Cotton_A_35622	175	A01	92956591	92956818	Gh_A01G1574	174	D01	56796842	56797071	Gh_D01G1885	176
Gorai.002G219400.1	Chr02	57326152	57326661	510	F:GCCAGACATGCACTTTACAT	R:AGTATCTTCTAGTTCTCGGT	GC(%):F:45.0;R:40.0	TM F:58;R:56	intron1271	CA_chr2	42870173	42870727	Cotton_A_35622	511	A01	92958810	92959364	Gh_A01G1574	511	D01	56794306	56794858	Gh_D01G1885	509
Gorai.002G219900.1	Chr02	57378336	57378580	245	F:GGCAGTACGATATGGATAAT	R:ACTCCATCCATGCTTGAGAT	GC(%):F:40.0;R:45.0	TM F:56;R:58	intron1272	CA_chr12	71889755	71890069	Cotton_A_23933	255	A01	93074236	93074550	Gh_A01G1579	255	D01	56732681	56732993	Gh_D01G1880	253
Gorai.002G220700.1	Chr02	57510263	57511112	850	F:ACTCAAAGGCCATATACGTT	R:TCCACACGTGTCACCTTCTT	GC(%):F:40.0;R:50.0	TM F:56;R:60	intron1273	CA_chr12	71719224	71720154	Cotton_A_23939	863	A01	93226817	93227741	Gh_A01G1586	857	D01	56616080	56616999	Gh_D01G1872	852
Gorai.002G221500.1	Chr02	57639990	57640074	85	F:GGTAGATACCAACCGAGCAT	R:TGTTAAACGATTGTCCTCCT	GC(%):F:50.0;R:40.0	TM F:60;R:56	intron1274	CA_chr12	71436297	71436430	Cotton_A_23946	87	A01	93483378	93483508	Gh_A01G1592	84	D01	56459536	56459667	Gh_D01G1866	85
Gorai.002G221700.1	Chr02	57646042	57646500	459	F:CCATAATCTGAGGCATATCT	R:GTGATATTCTAGCTGTTCCT	GC(%):F:40.0;R:40.0	TM F:56;R:56	intron1275	CA_chr12	71430047	71430411	Cotton_A_23949	298	A01	93489441	93489805	Gh_A01G1594	298	D01	56453064	56453682	Gh_D01G1864	552
Gorai.002G222200.1	Chr02	57704798	57704959	162	F:CAACTGTGCTAGAATTCCTT	R:TTGCCATGATTGGCTTTGCT	GC(%):F:40.0;R:45.0	TM F:56;R:58	intron1276	CA_chr12	71314111	71314344	Cotton_A_23954	163	A01	93567132	93567365	Gh_A01G1598	163	D01	56397991	56398223	Gh_D01G1860	162
Gorai.002G222200.1	Chr02	57705077	57705185	109	F:CCTTTGGCTTTGGTTTAGGT	R:CAAAGACCAAAGCAGCTCCT	GC(%):F:45.0;R:50.0	TM F:58;R:60	intron1277	CA_chr12	71313877	71314038	Cotton_A_23954	111	A01	93567438	93567597	Gh_A01G1598	109	D01	56397759	56397918	Gh_D01G1860	109
Gorai.002G222600.1	Chr02	57740324	57740415	92	F:TTCACATACGGTGCAACTTT	R:GGCTGATGACATTGCACCAT	GC(%):F:40.0;R:50.0	TM F:56;R:60	intron1278	CA_chr12	71214018	71214170	Cotton_A_23959	90	A01	93679759	93679909	Gh_A01G1602	88	D01	56368036	56368190	Gh_D01G1856	92
Gorai.002G222600.1	Chr02	57741047	57741128	82	F:TTCTCTAGAGCTTCCGGTTT	R:GATGAACTCGTTGTTGACTT	GC(%):F:45.0;R:40.0	TM F:58;R:56	intron1279	CA_chr12	71213317	71213449	Cotton_A_23959	83	A01	93680478	93680610	Gh_A01G1602	83	D01	56367336	56367467	Gh_D01G1856	82
Gorai.002G223600.1	Chr02	57907130	57907691	562	F:GCAGTTCGAACACAAAGTGT	R:CCTGTATGCACGAATTTGAT	GC(%):F:45.0;R:40.0	TM F:58;R:56	intron1280	CA_chr2	65589868	65590502	Cotton_A_22905	563	A01	93918598	93919228	Gh_A01G1613	559	D01	56200345	56200978	Gh_D01G1847	562
Gorai.002G223800.1	Chr02	57929650	57929791	142	F:AAGCCTAAAGGCTGCACTTT	R:CCTCAATAACTCCAACATGT	GC(%):F:45.0;R:40.0	TM F:58;R:56	intron1281	CA_chr12	89389759	89390107	Cotton_A_38591	289	scaffold831_A04	1188953	1189300	Gh_A04G1346	288	D01	56182909	56183110	Gh_D01G1845	142
Gorai.002G225100.1	Chr02	58043706	58044414	709	F:ATAGCTGTTGAGATGCTCCT	R:CTGTTGGTGGTTTCGTGGCT	GC(%):F:45.0;R:55.0	TM F:58;R:62	intron1282	CA_chr2	65888407	65889201	Cotton_A_22886	728	A01	94214165	94214951	Gh_A01G1629	720	D01	56031596	56032367	Gh_D01G1833	705
Gorai.002G225700.1	Chr02	58155735	58155818	84	F:CTGGCTGTTGTGCGGTTTGT	R:TCTGGTTCCACTGTTATTCT	GC(%):F:55.0;R:40.0	TM F:62;R:56	intron1283	NA	NA	NA	NA	NA	NA	NA	NA	NA	NA	NA	NA	NA	NA	NA
Gorai.002G225800.3	Chr02	58168647	58168888	242	F:ATCTGGAGGAGTTGGTATAT	R:TGCTCCTGTTGAACGAACAT	GC(%):F:40.0;R:45.0	TM F:56;R:58	intron1284	CA_chr2	66021292	66021637	Cotton_A_22880	246	A01	94415638	94415985	Gh_A01G1635	248	D01	55901302	55901643	Gh_D01G1827	242
Gorai.002G225800.3	Chr02	58175104	58175789	686	F:GGTCAAACCTACATAAGGAT	R:TGGAGGTTGACTGAATTGCT	GC(%):F:40.0;R:45.0	TM F:56;R:58	intron1285	CA_chr2	66027721	66028408	Cotton_A_22880	629	A01	94422142	94422828	Gh_A01G1635	628	D01	55894404	55895148	Gh_D01G1827	686
Gorai.002G226700.1	Chr02	58357494	58358378	885	F:ACCATACTGGCCAATTGTTT	R:AACAGCTTGCATTGCTTACT	GC(%):F:40.0;R:40.0	TM F:56;R:56	intron1286	CA_chr2	19967037	19967976	Cotton_A_15371	897	A01	94684084	94685019	Gh_A01G1644	893	D01	56965972	56966904	Gh_D01G1890	890
Gorai.002G228500.1	Chr02	58740066	58740722	657	F:AGCTCCAGCACCGAGTGTTT	R:ATGTCACACGCTTTCCAATT	GC(%):F:55.0;R:40.0	TM F:62;R:56	intron1287	CA_chr2	20383256	20383968	Cotton_A_15353	616	A01	95038799	95039511	Gh_A01G1657	616	D01	57288937	57289689	Gh_D01G1906	656
Gorai.002G228600.1	Chr02	58745556	58746184	629	F:GTAACAGCACTTGTGTCTGT	R:GAAAGCTCGGAGATGAGATT	GC(%):F:45.0;R:45.0	TM F:58;R:58	intron1288	CA_chr2	20421121	20421844	Cotton_A_15351	635	A01	95044331	95045064	Gh_A01G1658	645	D01	57294430	57295153	Gh_D01G1907	635
Gorai.002G228800.1	Chr02	58788827	58789385	559	F:CCATGAAGGATATCAAGTCT	R:GATGTATCAGTACCTGCCAT	GC(%):F:40.0;R:45.0	TM F:56;R:58	intron1289	CA_chr2	20470579	20471172	Cotton_A_15349	536	A01	95114445	95115039	Gh_A01G1660	537	D01	57352472	57353062	Gh_D01G1909	533
Gorai.002G228900.1	Chr02	58792299	58792357	59	F:CCACTTCCAATATCTCCATT	R:CTGAGAAGCACAAGTTGTTT	GC(%):F:40.0;R:40.0	TM F:56;R:56	intron1290	CA_chr2	20474269	20474422	Cotton_A_15348	102	A01	95118129	95118282	Gh_A01G1661	102	D01	57356205	57356358	Gh_D01G1910	102
Gorai.002G229100.1	Chr02	58843628	58843732	105	F:GGAATATCAAGCGGAAAGAT	R:CTCGGCGTCCTCTAATCTCT	GC(%):F:40.0;R:55.0	TM F:56;R:62	intron1291	NA	NA	NA	NA	NA	A01	95184000	95184189	Gh_A01G1663	98	D01	57396612	57396801	Gh_D01G1913	98
Gorai.002G229800.1	Chr02	58890847	58891104	258	F:TCATGTAGCTCCGTGATACT	R:CTTGTTGGCCACAAGACTTT	GC(%):F:45.0;R:45.0	TM F:58;R:58	intron1292	CA_chr2	20618184	20618505	Cotton_A_15336	263	A01	95234046	95234367	Gh_A01G1670	263	D01	57446732	57447052	Gh_D01G1920	262
Gorai.002G229800.1	Chr02	58891213	58891711	499	F:TCTCACTTGCACTAGCACTT	R:CATGATCCTCTTGTTGTTCT	GC(%):F:45.0;R:40.0	TM F:58;R:56	intron1293	CA_chr2	20618544	20619095	Cotton_A_15336	500	A01	95234406	95234957	Gh_A01G1670	500	D01	57447091	57447641	Gh_D01G1920	499
Gorai.002G229900.1	Chr02	58908518	58909130	613	F:GCCGCTGTTACCGTACTATT	R:CAGCCAAGTAGCGCTTGTCT	GC(%):F:50.0;R:55.0	TM F:60;R:62	intron1294	CA_chr2	20660574	20661270	Cotton_A_15335	616	A01	95273185	95273880	Gh_A01G1671	615	D01	57467093	57467786	Gh_D01G1921	613
Gorai.002G230000.1	Chr02	58916355	58916780	426	F:ATCGCATATGACTTACAGCT	R:GCCTATACCTAGAAACGTTT	GC(%):F:40.0;R:40.0	TM F:56;R:56	intron1295	CA_chr2	20668561	20669066	Cotton_A_15334	438	A01	95285087	95285592	Gh_A01G1672	438	D01	57474974	57475479	Gh_D01G1922	438
Gorai.002G230200.1	Chr02	58929727	58930628	902	F:CTTTGCAGCAGCCATCCTTT	R:GACCTCCTCAAACTTTCTCT	GC(%):F:50.0;R:45.0	TM F:60;R:58	intron1296	CA_chr2	20681968	20682906	Cotton_A_15332	870	A01	95298318	95299256	Gh_A01G1673	870	D01	57487561	57488494	Gh_D01G1924	865
Gorai.002G230200.1	Chr02	58930770	58930883	114	F:CTCTAATCTCTGGTTGAGTT	R:CAAAGACGATTCTTCCATGT	GC(%):F:40.0;R:40.0	TM F:56;R:56	intron1297	CA_chr2	20682975	20683154	Cotton_A_15332	117	A01	95299325	95299504	Gh_A01G1673	117	D01	57488563	57488742	Gh_D01G1924	117
Gorai.002G230200.1	Chr02	58938473	58938759	287	F:ACCATCTTTGCTCTCAGCAT	R:GGAATTATTGGACCAGTACT	GC(%):F:45.0;R:40.0	TM F:58;R:56	intron1298	CA_chr2	20689968	20690333	Cotton_A_15332	284	A01	95306301	95306666	Gh_A01G1673	284	D01	57495713	57496081	Gh_D01G1924	287
Gorai.002G230300.1	Chr02	58953086	58953554	469	F:ACGGCATTCATTGGCCGTAT	R:AACTCCTACAGAAGCTAACT	GC(%):F:50.0;R:40.0	TM F:60;R:56	intron1299	CA_chr2	20710932	20711450	Cotton_A_15329	468	A01	95324662	95325180	Gh_A01G1675	468	D01	57517293	57517812	Gh_D01G1925	469
Gorai.002G231300.1	Chr02	59077801	59078046	246	F:GAGCGGACAAAGTACCATTT	R:CCGTAATCGAAGTCCAGATT	GC(%):F:45.0;R:45.0	TM F:58;R:58	intron1300	CA_chr2	20899027	20899323	Cotton_A_15316	244	A01	95471547	95471843	Gh_A01G1685	244	D01	57647086	57647384	Gh_D01G1934	246
Gorai.002G231300.1	Chr02	59078793	59079148	356	F:TTTGGACTCATGATGCCTTT	R:TCTTGAAACTAACCTTCGGT	GC(%):F:40.0;R:40.0	TM F:56;R:56	intron1301	CA_chr2	20900011	20900427	Cotton_A_15316	365	A01	95472531	95472947	Gh_A01G1685	365	D01	57648072	57648489	Gh_D01G1934	366
Gorai.002G231300.2	Chr02	59078279	59078358	80	F:GAAGGCAATCTTCATGGAAT	R:ATGAGACTCTCGTGAAGCAT	GC(%):F:40.0;R:45.0	TM F:56;R:58	intron1302	CA_chr2	20899496	20899655	Cotton_A_15316	82	A01	95472016	95472175	Gh_A01G1685	79	D01	57647557	57647716	Gh_D01G1934	79
Gorai.002G231300.3	Chr02	59078279	59078361	83	F:GAAGGCAATCTTCATGGAAT	R:ATGAGACTCTCGTGAAGCAT	GC(%):F:40.0;R:45.0	TM F:56;R:58	intron1303	CA_chr2	20899496	20899655	Cotton_A_15316	82	A01	95472016	95472175	Gh_A01G1685	79	D01	57647557	57647716	Gh_D01G1934	79
Gorai.002G231800.1	Chr02	59125525	59126153	629	F:ACTGGTCGAGTTTGGAATGT	R:CTCTTCCTGATAATCCTGTT	GC(%):F:45.0;R:40.0	TM F:58;R:56	intron1304	CA_chr2	20950919	20951633	Cotton_A_15312	632	scaffold183_A01	44001	44711	Gh_A01G2139	628	D01	57691362	57692073	Gh_D01G1938	629
Gorai.002G233300.1	Chr02	59293566	59294286	721	F:ACTGAGGTATGCTCCGTTGT	R:GTCTCTAAAGGACAAAGCTT	GC(%):F:50.0;R:40.0	TM F:60;R:56	intron1305	CA_chr13	130817046	130817815	Cotton_A_02264	717	A01	95732676	95733446	Gh_A01G1699	718	D01	57856906	57857679	Gh_D01G1950	721
Gorai.002G233300.1	Chr02	59295955	59296533	579	F:AAGGAATTCATGCGTCGAGT	R:TGAGGATCTCTTAGAGCTTT	GC(%):F:45.0;R:40.0	TM F:58;R:56	intron1306	CA_chr13	130819434	130820078	Cotton_A_02264	576	A01	95735065	95735709	Gh_A01G1699	576	D01	57859307	57859954	Gh_D01G1950	579
Gorai.002G233300.1	Chr02	59299080	59299206	127	F:GGTAAATTGAGGCATACCAT	R:TGCACAATTGGTGTCCTCCT	GC(%):F:40.0;R:50.0	TM F:56;R:60	intron1307	CA_chr13	130822493	130822721	Cotton_A_02264	144	A01	95738124	95738352	Gh_A01G1699	144	D01	57862391	57862602	Gh_D01G1950	127
Gorai.002G234100.1	Chr02	59393711	59394155	445	F:TCGCTTTCTCTGTCTTGAAT	R:CAGTAGCCTTGTTCTTTGGT	GC(%):F:40.0;R:45.0	TM F:56;R:58	intron1308	CA_chr13	130986328	130986827	Cotton_A_02274	446	A01	95869846	95870344	Gh_A01G1707	445	D01	57990321	57990818	Gh_D01G1958	444
Gorai.002G234100.1	Chr02	59394312	59394411	100	F:TACCGCTCACACTCTCCACT	R:TCCAACAGGCTAAGTGATAT	GC(%):F:55.0;R:40.0	TM F:62;R:56	intron1309	CA_chr13	130986900	130987067	Cotton_A_02274	98	A01	95870417	95870584	Gh_A01G1707	98	D01	57990891	57991059	Gh_D01G1958	99
Gorai.002G234600.4	Chr02	59508039	59508159	121	F:GCTTGAGCAAGTCGTATCAT	R:TTGAATATGCAAGGAAGGCT	GC(%):F:45.0;R:40.0	TM F:58;R:56	intron1310	CA_chr13	131167369	131167544	Cotton_A_02281	136	NA	NA	NA	NA	NA	D01	58094631	58094806	Gh_D01G1963	136
Gorai.002G234600.4	Chr02	59508614	59508719	106	F:CTCTCGCAAATGGTAACTTT	R:TGCATAGGAAAGAGCTAAGT	GC(%):F:40.0;R:40.0	TM F:56;R:56	intron1311	CA_chr13	131167933	131168136	Cotton_A_02281	126	NA	NA	NA	NA	NA	D01	58095188	58095370	Gh_D01G1963	105
Gorai.002G234600.4	Chr02	59509093	59509204	112	F:CCTTCCTCATCTTTGAACTT	R:ATGGCTTCACTGTTTCATGT	GC(%):F:40.0;R:40.0	TM F:56;R:56	intron1312	CA_chr13	131168448	131168591	Cotton_A_02281	92	NA	NA	NA	NA	NA	D01	58095682	58095845	Gh_D01G1963	109
Gorai.002G234900.1	Chr02	59535342	59535494	153	F:GTATTGCCTGTACCTTTGAT	R:GCAAAGCTAATTAGCATGCT	GC(%):F:40.0;R:40.0	TM F:56;R:56	intron1313	CA_chr13	131209973	131210177	Cotton_A_02285	154	A01	96088529	96088733	Gh_A01G1715	154	D01	58124844	58125045	Gh_D01G1966	151
Gorai.002G235300.1	Chr02	59579364	59579596	233	F:GTTACTTAGCACCGGAATAT	R:ATCAGCTTTGGTCGTGATTT	GC(%):F:40.0;R:40.0	TM F:56;R:56	intron1314	CA_chr13	131258334	131258618	Cotton_A_02289	232	A01	96138810	96139094	Gh_A01G1719	232	D01	58173561	58173846	Gh_D01G1969	233
Gorai.002G235400.1	Chr02	59600635	59601449	815	F:TTCTGGTCTGTGAAGGCTTT	R:AGGCTGGTGCATCTGCTGTT	GC(%):F:45.0;R:55.0	TM F:58;R:62	intron1315	CA_chr13	131289070	131289930	Cotton_A_02291	800	A01	96167479	96168339	Gh_A01G1720	800	D01	58218171	58219042	Gh_D01G1970	811
Gorai.002G235400.1	Chr02	59601616	59601712	97	F:CAGATTCCTCCAGCTGCTTT	R:CGCCAACATCTCCAAGACCT	GC(%):F:50.0;R:55.0	TM F:60;R:62	intron1316	CA_chr13	131290045	131290194	Cotton_A_02291	98	A01	96168454	96168603	Gh_A01G1720	98	D01	58219157	58219305	Gh_D01G1970	97
Gorai.002G238200.2	Chr02	60156650	60156756	107	F:GAAGTGGAAAGCAAGTTCAT	R:GGTTGCTTATGGTGAAATGT	GC(%):F:40.0;R:40.0	TM F:56;R:56	intron1317	CA_chr2	66489265	66489431	Cotton_A_10169	100	A01	96792132	96792298	Gh_A01G1748	100	NA	NA	NA	NA	NA
Gorai.002G238800.1	Chr02	60228604	60228703	100	F:TCGCTTCGTAATGGAGTCGT	R:AGAAACATTCCAGCAGACAT	GC(%):F:50.0;R:40.0	TM F:60;R:56	intron1318	CA_chr2	66339903	66340070	Cotton_A_10176	105	A01	96923600	96923767	Gh_A01G1752	105	NA	NA	NA	NA	NA
Gorai.002G238800.1	Chr02	60229072	60229191	120	F:CTCATTTGCATCAGAAGCAT	R:GTTTCAGATATGGCATCACT	GC(%):F:40.0;R:40.0	TM F:56;R:56	intron1319	CA_chr2	66339391	66339581	Cotton_A_10176	143	A01	96924089	96924279	Gh_A01G1752	143	D01	58771174	58771341	Gh_D01G1996	120
Gorai.002G238800.1	Chr02	60229294	60229379	86	F:TTGAATGCAGATTCAGCAGT	R:TTGTCGCATGGAGGCACTTT	GC(%):F:40.0;R:50.0	TM F:56;R:60	intron1320	CA_chr2	66339194	66339341	Cotton_A_10176	91	A01	96924329	96924470	Gh_A01G1752	85	D01	58771391	58771533	Gh_D01G1996	86
Gorai.002G238800.1	Chr02	60229975	60230209	235	F:TCAATACTAGCATGGAACCT	R:TACTCTTGCAACTCACCAGG	GC(%):F:40.0;R:50.0	TM F:56;R:60	intron1321	CA_chr2	66338301	66338647	Cotton_A_10176	272	A01	96925016	96925361	Gh_A01G1752	271	D01	58772079	58772387	Gh_D01G1996	234
Gorai.002G239100.1	Chr02	60252854	60252967	114	F:CTTGCGGTGTGACAATCAAT	R:TCGTTGCTTCTCTTCAACAT	GC(%):F:45.0;R:40.0	TM F:58;R:56	intron1322	CA_chr2	66304530	66304698	Cotton_A_10179	113	A01	96959806	96959974	Gh_A01G1755	113	D01	58794994	58795163	Gh_D01G1999	114
Gorai.002G240100.1	Chr02	60336007	60336292	286	F:CGATAAGACCGTTCGAATCT	R:GGATCGGACGGTTCTAGTGT	GC(%):F:45.0;R:55.0	TM F:58;R:62	intron1323	CA_chr2	66228037	66228409	Cotton_A_10189	276	A01	97037972	97038344	Gh_A01G1764	276	D01	58894089	58894470	Gh_D01G2007	285
Gorai.002G241000.1	Chr02	60417046	60417664	619	F:ACCTTGAAACCAATGGCTCT	R:CTACACTTTGGATGAAGCCT	GC(%):F:45.0;R:45.0	TM F:58;R:58	intron1324	CA_chr2	67800005	67800949	Cotton_A_00536	891	A01	97158142	97159075	Gh_A01G1774	880	D01	59026731	59027404	Gh_D01G2016	620
Gorai.002G241300.1	Chr02	60464231	60464322	92	F:CCTTCCTCACCTGCCTTGAT	R:AATCAGCTGAACAGGCAGTT	GC(%):F:55.0;R:45.0	TM F:62;R:58	intron1325	NA	NA	NA	NA	NA	NA	NA	NA	NA	NA	D01	59075062	59075199	Gh_D01G2019	92
Gorai.002G241400.1	Chr02	60480093	60480382	290	F:GTGCTTCATCCTTGACAGAT	R:CTTCCATCTCTTCACTTTCT	GC(%):F:45.0;R:40.0	TM F:58;R:56	intron1326	CA_chr2	67986243	67986635	Cotton_A_00531	300	A01	97322856	97323248	Gh_A01G1778	300	D01	59093390	59093777	Gh_D01G2020	295
Gorai.002G241400.1	Chr02	60486514	60486748	235	F:TGGTGTGACTTCAATGATGT	R:CGCATATCCAAAGTACTCAT	GC(%):F:40.0;R:40.0	TM F:56;R:56	intron1327	CA_chr2	67992862	67993180	Cotton_A_00531	237	A01	97329457	97329775	Gh_A01G1778	237	D01	59099817	59100133	Gh_D01G2020	235
Gorai.002G241400.1	Chr02	60486878	60487017	140	F:CTGTCACCATTGGTGAAGAT	R:CAGAATGTAGGCATTCCACT	GC(%):F:45.0;R:45.0	TM F:58;R:58	intron1328	CA_chr2	67993248	67993429	Cotton_A_00531	139	A01	97329843	97330024	Gh_A01G1778	139	D01	59100201	59100383	Gh_D01G2020	140
Gorai.002G241600.1	Chr02	60540371	60541036	666	F:GAATGCAGCTATGCAAATGT	R:GCAGTAGTTGCTGCTTTGCT	GC(%):F:40.0;R:50.0	TM F:56;R:60	intron1329	CA_chr2	68105576	68106296	Cotton_A_00528	675	A01	97417492	97418209	Gh_A01G1780	672	D01	59154101	59154823	Gh_D01G2022	677
Gorai.002G243100.1	Chr02	60727449	60727749	301	F:CACAGGAAGAATCATGAACT	R:GCAGGAAACAAATTGGCTAT	GC(%):F:40.0;R:40.0	TM F:56;R:56	intron1330	NA	NA	NA	NA	NA	NA	NA	NA	NA	NA	D01	59327732	59328078	Gh_D01G2033	302
Gorai.002G243100.2	Chr02	60727446	60727749	304	F:CCTCCTTAAAGGATGATGCT	R:GCAGGAAACAAATTGGCTAT	GC(%):F:45.0;R:40.0	TM F:58;R:56	intron1331	NA	NA	NA	NA	NA	NA	NA	NA	NA	NA	D01	59327710	59328078	Gh_D01G2033	302
Gorai.002G244400.2	Chr02	60856619	60857021	403	F:AATTTCTCCACCGTTTGGCT	R:CTGCCTCAGTATAATGCTTT	GC(%):F:45.0;R:40.0	TM F:58;R:56	intron1332	CA_chr2	68487782	68488271	Cotton_A_00503	396	A01	97838494	97838981	Gh_A01G1804	394	D01	59475279	59475776	Gh_D01G2044	404
Gorai.002G245100.1	Chr02	60910186	60910597	412	F:ACAGCAAGCTCTTCTTGACT	R:TGGTTACAAAGCCTAGTGAT	GC(%):F:45.0;R:40.0	TM F:58;R:56	intron1333	NA	NA	NA	NA	NA	NA	NA	NA	NA	NA	D01	59534016	59534480	Gh_D01G2050	412
Gorai.002G245100.1	Chr02	60910854	60911187	334	F:TCACTCCAATCCTCCTTGCT	R:CCGATCAGTTCTCTGATATT	GC(%):F:50.0;R:40.0	TM F:60;R:56	intron1334	CA_chr2	68564745	68565166	Cotton_A_00494	335	A01	97903869	97904287	Gh_A01G1812	332	D01	59534676	59535096	Gh_D01G2050	334
Gorai.002G245100.1	Chr02	60911665	60911759	95	F:CTCGACTAAGGTAAGCCGGT	R:CAACTGGAAGATTCTGCAAT	GC(%):F:55.0;R:40.0	TM F:62;R:56	intron1335	CA_chr2	68565546	68565734	Cotton_A_00494	96	A01	97904667	97904855	Gh_A01G1812	96	D01	59535476	59535663	Gh_D01G2050	95
Gorai.002G245500.1	Chr02	60955310	60956037	728	F:TGCTGATGGTGGAAATCTTT	R:TGTTGGCAGAGAAGCACATT	GC(%):F:40.0;R:45.0	TM F:56;R:58	intron1336	CA_chr2	68619752	68620561	Cotton_A_00490	734	A01	97961170	97961975	Gh_A01G1816	730	D01	59578863	59579673	Gh_D01G2054	735
Gorai.002G245500.1	Chr02	60958658	60958753	96	F:CTGGACAGATAAATTCGGTT	R:ACCATCTGGCAGCATGATTT	GC(%):F:40.0;R:45.0	TM F:56;R:58	intron1337	CA_chr2	68623111	68623287	Cotton_A_00490	99	A01	97964525	97964701	Gh_A01G1816	99	D01	59582218	59582391	Gh_D01G2054	96
Gorai.002G245900.1	Chr02	61005292	61005778	487	F:AAGTTCGCCACTAGTGGCCT	R:ATAGTCCGAAAGCTGGTACT	GC(%):F:55.0;R:45.0	TM F:62;R:58	intron1338	CA_chr2	68702246	68702768	Cotton_A_00486	480	A01	98046361	98046885	Gh_A01G1820	482	D01	59626656	59627184	Gh_D01G2058	486
Gorai.002G245900.2	Chr02	61005296	61005782	487	F:AAGTTCGCCACTAGTGGCCT	R:ATGATAGTCCGAAAGCTGGT	GC(%):F:55.0;R:45.0	TM F:62;R:58	intron1339	CA_chr2	68702246	68702771	Cotton_A_00486	480	A01	98046361	98046888	Gh_A01G1820	482	D01	59626656	59627187	Gh_D01G2058	486
Gorai.002G246100.1	Chr02	61016702	61017404	703	F:TCGTGGCACTAATCTTGCCT	R:AGCACAATCTAGCTGTTGTT	GC(%):F:50.0;R:40.0	TM F:60;R:56	intron1340	CA_chr2	68729302	68730142	Cotton_A_00483	751	A01	98073350	98074185	Gh_A01G1822	746	D01	59638645	59639435	Gh_D01G2060	701
Gorai.002G246100.1	Chr02	61017816	61017895	80	F:CACTCTTCAGCCAATGAATT	R:GAACCGAGGCCACGATATTT	GC(%):F:40.0;R:50.0	TM F:56;R:60	intron1341	CA_chr2	68730464	68730592	Cotton_A_00483	82	A01	98074501	98074629	Gh_A01G1822	82	D01	59639757	59639883	Gh_D01G2060	80
Gorai.002G246800.1	Chr02	61079253	61079679	427	F:GCAGTTATGATTGGTGGATT	R:ACATGCTTGGTGCAGACTGT	GC(%):F:40.0;R:50.0	TM F:56;R:60	intron1342	CA_chr2	68801085	68801406	Cotton_A_00476	273	A01	98138560	98138887	Gh_A01G1829	279	D01	59703604	59704080	Gh_D01G2067	428
Gorai.002G246800.1	Chr02	61079997	61080068	72	F:GCACCGTGGTATCACTTATT	R:GTGTCCATCTAGCATCACTT	GC(%):F:45.0;R:45.0	TM F:58;R:58	intron1343	CA_chr2	68801650	68801788	Cotton_A_00476	71	NA	NA	NA	NA	NA	D01	59704324	59704463	Gh_D01G2067	72
Gorai.002G246800.1	Chr02	61080733	61080804	72	F:AAGAGGCAGCACACGAAACT	R:CTGAGTTCCGAGCACTAGAT	GC(%):F:50.0;R:50.0	TM F:60;R:60	intron1344	CA_chr2	68802378	68802527	Cotton_A_00476	75	A01	98139860	98140009	Gh_A01G1829	75	D01	59705053	59705198	Gh_D01G2067	71
Gorai.002G248200.1	Chr02	61220410	61220483	74	F:ATCATCGCAGCTCAACCATT	R:CATCGGCGAACCATTTAATT	GC(%):F:45.0;R:40.0	TM F:58;R:56	intron1345	CA_chr2	68927078	68927224	Cotton_A_00463	75	A01	98325813	98325960	Gh_A01G1841	76	NA	NA	NA	NA	NA
Gorai.002G248200.1	Chr02	61220697	61220793	97	F:TCTATATGCTAGCAAGCCAT	R:ACAGATACCAAGTTGCTCCT	GC(%):F:40.0;R:45.0	TM F:56;R:58	intron1346	CA_chr2	68927373	68927523	Cotton_A_00463	106	A01	98326109	98326259	Gh_A01G1841	106	D01	59854422	59854563	Gh_D01G2082	97
Gorai.002G248200.1	Chr02	61221285	61221358	74	F:GCTATTCTTGGATTAGTGCT	R:GTCGTGGATTGGAGATACGT	GC(%):F:40.0;R:50.0	TM F:56;R:60	intron1347	CA_chr2	68927945	68928085	Cotton_A_00463	73	A01	98326679	98326819	Gh_A01G1841	73	D01	59854982	59855123	Gh_D01G2082	74
Gorai.002G249600.1	Chr02	61351789	61351883	95	F:TAGGCAGATGATTTGCTGCT	R:ACCTTGCCTTTGAGTACTTT	GC(%):F:45.0;R:40.0	TM F:58;R:56	intron1348	CA_chr2	69072266	69072426	Cotton_A_00445	96	A01	98466684	98466844	Gh_A01G1856	96	D01	60013732	60013891	Gh_D01G2097	95
Gorai.002G250300.1	Chr02	61394419	61394702	284	F:CTAGCAACGGACCATACAGT	R:GTTGTTGTCCATCCACAAAT	GC(%):F:50.0;R:40.0	TM F:60;R:56	intron1349	NA	NA	NA	NA	NA	A01	98507007	98507439	Gh_A01G1862	377	D01	60051632	60051960	Gh_D01G2103	282
Gorai.002G252900.1	Chr02	61594491	61594647	157	F:CCGATATTTGACGAGATCAT	R:CGGTGAAGGAAGATCCATTT	GC(%):F:40.0;R:45.0	TM F:56;R:58	intron1350	CA_chr2	69261815	69262037	Cotton_A_00420	154	A01	98663238	98663463	Gh_A01G1868	157	D01	60297381	60297606	Gh_D01G2124	157
Gorai.002G252900.1	Chr02	61594758	61595111	354	F:TGTCAGAAGCTTCCTTTGCT	R:GCCTTGAAACTAGCTGATAT	GC(%):F:45.0;R:40.0	TM F:58;R:56	intron1351	CA_chr2	69262081	69262513	Cotton_A_00420	360	A01	98663507	98663937	Gh_A01G1868	358	D01	60297650	60298076	Gh_D01G2124	354
Gorai.002G252900.1	Chr02	61595490	61595586	97	F:CTTGATGTACCTCTTGACGT	R:TTTGTTGGCTTGGTTGGACT	GC(%):F:45.0;R:45.0	TM F:58;R:58	intron1352	CA_chr2	69262813	69262963	Cotton_A_00420	99	A01	98664237	98664387	Gh_A01G1868	99	D01	60298376	60298524	Gh_D01G2124	97
Gorai.002G253500.3	Chr02	61652885	61652987	103	F:CTAGTTCTGATACAGATGGT	R:CCGATGTTTCTAGCGGTGAT	GC(%):F:40.0;R:50.0	TM F:56;R:60	intron1353	CA_chr2	69318287	69318431	Cotton_A_00414	82	A01	98719929	98720073	Gh_A01G1873	82	D01	60356882	60357026	Gh_D01G2130	82
Gorai.002G254100.1	Chr02	61686130	61686312	183	F:TGCAGCATTACCAGCTAACT	R:TTCTTGAATACCTAGCTGCT	GC(%):F:45.0;R:40.0	TM F:58;R:56	intron1354	CA_chr2	69339627	69339865	Cotton_A_00409	189	A01	98748355	98748603	Gh_A01G1880	199	D01	60393962	60394190	Gh_D01G2137	179
Gorai.002G255100.1	Chr02	61754333	61754910	578	F:CCACTACAGCATCATCTAAT	R:CTTCAGCTAGCAAGTGTGCT	GC(%):F:40.0;R:50.0	TM F:56;R:60	intron1355	CA_chr2	69413122	69413824	Cotton_A_00397	610	A01	98814755	98815454	Gh_A01G1889	607	D01	60465939	60466612	Gh_D01G2147	581
Gorai.002G255100.1	Chr02	61759097	61759396	300	F:CTGACGGTCCAAGAAGAATT	R:GTCAACCTAAAGTCATTGCT	GC(%):F:45.0;R:40.0	TM F:58;R:56	intron1356	CA_chr2	69417943	69418290	Cotton_A_00397	294	A01	98819598	98819950	Gh_A01G1889	299	D01	60471594	60471947	Gh_D01G2147	300
Gorai.002G255500.1	Chr02	61785008	61785090	83	F:CGCGTAATGATCCTCAAATT	R:TTATCTCCTCGCCATCTACT	GC(%):F:40.0;R:45.0	TM F:56;R:58	intron1357	CA_chr2	69449668	69449822	Cotton_A_00393	87	A01	98877755	98877910	Gh_A01G1892	88	D01	60498083	60498233	Gh_D01G2151	83
Gorai.002G255500.2	Chr02	61785002	61785090	89	F:CGCGTAATGATCCTCAAATT	R:TTATCTCCTCGCCATCTACT	GC(%):F:40.0;R:45.0	TM F:56;R:58	intron1358	CA_chr2	69449668	69449822	Cotton_A_00393	87	A01	98877755	98877910	Gh_A01G1892	88	D01	60498083	60498233	Gh_D01G2151	83
Gorai.002G256200.1	Chr02	61835161	61835253	93	F:GTCTTCAAAGGCTTAGGTAT	R:ACAAGCTTTGCCATCAAGTT	GC(%):F:40.0;R:40.0	TM F:56;R:56	intron1359	CA_chr2	69512486	69512663	Cotton_A_00386	89	A01	98933991	98934167	Gh_A01G1899	88	D01	60549601	60549782	Gh_D01G2158	93
Gorai.002G256200.1	Chr02	61836179	61836261	83	F:CCGGTATTCCTTCTGTTATT	R:GCATCTCGATGAAACAGAGT	GC(%):F:40.0;R:45.0	TM F:56;R:58	intron1360	CA_chr2	69513515	69513693	Cotton_A_00386	82	A01	98935019	98935197	Gh_A01G1899	82	D01	60550633	60550812	Gh_D01G2158	83
Gorai.002G256200.1	Chr02	61838042	61838157	116	F:CCTGCAGCATGTAATGCTAT	R:AGAGTTTCCTGAGAACCGAT	GC(%):F:45.0;R:45.0	TM F:58;R:58	intron1361	CA_chr2	69515391	69515562	Cotton_A_00386	143	A01	98936885	98937056	Gh_A01G1899	116	D01	60552508	60552680	Gh_D01G2158	117
Gorai.002G257000.3	Chr02	61887824	61887925	102	F:TCCGTATGATATTGGTGCCT	R:CATATCCAGCAGAAGATACT	GC(%):F:45.0;R:40.0	TM F:58;R:56	intron1362	CA_chr2	69577920	69578092	Cotton_A_00380	104	A01	98989283	98989455	Gh_A01G1904	104	D01	60604343	60604513	Gh_D01G2165	65
Gorai.002G257200.1	Chr02	61903308	61903618	311	F:GACAGAGTAATAGGTGGTTT	R:CGCCTCTCCAACTTGCTTAT	GC(%):F:40.0;R:50.0	TM F:56;R:60	intron1363	CA_chr2	69603738	69604094	Cotton_A_00377	298	A01	99011449	99011804	Gh_A01G1907	267	D01	60619343	60619701	Gh_D01G2167	300
Gorai.002G257600.1	Chr02	61951194	61951486	293	F:TCTCAGAAAGATGGCCATTT	R:TCAACTACAAGGAAAGTGGT	GC(%):F:40.0;R:40.0	TM F:56;R:56	intron1364	NA	NA	NA	NA	NA	NA	NA	NA	NA	NA	D01	60669782	60670145	Gh_D01G2171	293
Gorai.002G257600.1	Chr02	61952605	61952729	125	F:GGATGCTGGACTAGTATCTT	R:ATCAAGCTCCAAACCTTCTT	GC(%):F:45.0;R:40.0	TM F:58;R:56	intron1365	CA_chr2	69651672	69651848	Cotton_A_00372	107	A01	99066052	99066217	Gh_A01G1912	114	D01	60671190	60671366	Gh_D01G2171	125
Gorai.002G257600.1	Chr02	61954681	61954770	90	F:TCTTTGCCATGATCCTACTT	R:CAACGTCTATCAACAAAGCT	GC(%):F:40.0;R:40.0	TM F:56;R:56	intron1366	CA_chr2	69653719	69653899	Cotton_A_00372	91	A01	99068089	99068269	Gh_A01G1912	91	D01	60673238	60673418	Gh_D01G2171	91
Gorai.002G257600.1	Chr02	61957971	61958314	344	F:GTCTTCTATGTTGTCTCCGT	R:CCTTGTATCCGACATGTAAT	GC(%):F:45.0;R:40.0	TM F:58;R:56	intron1367	CA_chr2	69657009	69657379	Cotton_A_00372	318	A01	99071379	99071745	Gh_A01G1912	314	D01	60676529	60676926	Gh_D01G2171	345
Gorai.002G257600.1	Chr02	61958836	61958950	115	F:CCTCATGTTTATCAAGACCT	R:AGGCTCGTGAACAACAGTTT	GC(%):F:40.0;R:45.0	TM F:56;R:58	intron1368	CA_chr2	69657846	69658012	Cotton_A_00372	89	A01	99072212	99072378	Gh_A01G1912	89	D01	60677393	60677559	Gh_D01G2171	89
Gorai.002G260400.1	Chr02	62148898	62148990	93	F:TCGATTTCAGACAAGGAGAT	R:CACTAATTTCCAGAAGGCAT	GC(%):F:40.0;R:40.0	TM F:56;R:56	intron1369	CA_chr2	69922335	69922475	Cotton_A_00344	91	A01	99344229	99344370	Gh_A01G1939	92	D01	60891076	60891218	Gh_D01G2198	93
Gorai.002G260400.1	Chr02	62149675	62150130	456	F:GGAGTACCAAGTGCAGAGAT	R:GTCCATACAGAGTTGAGGCT	GC(%):F:50.0;R:50.0	TM F:60;R:60	intron1370	NA	NA	NA	NA	NA	A01	99345006	99345497	Gh_A01G1939	445	D01	60891854	60892356	Gh_D01G2198	456
Gorai.002G261600.1	Chr02	62217852	62218632	781	F:AGAAAGGTGTTCCATGGACT	R:CAATCACCTTTGCCATACTT	GC(%):F:45.0;R:40.0	TM F:58;R:56	intron1371	CA_chr2	69990047	69990897	Cotton_A_00334	775	A01	99420921	99421768	Gh_A01G1949	772	D01	60969951	60970805	Gh_D01G2210	779
Gorai.002G261900.1	Chr02	62237609	62237797	189	F:GGATCATATTCTTGCTTCCT	R:TGAAGGCGGAACAAAGCCAT	GC(%):F:40.0;R:50.0	TM F:56;R:60	intron1372	CA_chr2	70010125	70010397	Cotton_A_00331	188	A01	99439188	99439429	Gh_A01G1952	142	D01	60989952	60990224	Gh_D01G2213	188
Gorai.002G263000.3	Chr02	62348210	62349140	931	F:CATCGTATTCGTCTTCAGCT	R:AGTGGTGTTTCTCGATAAGT	GC(%):F:45.0;R:40.0	TM F:58;R:56	intron1373	CA_chr2	70146887	70147893	Cotton_A_00321	934	A01	99598431	99599430	Gh_A01G1963	927	D01	61129865	61130868	Gh_D01G2223	931
Gorai.002G263000.3	Chr02	62355752	62356440	689	F:GCTTGAGATGGACCGCATTT	R:GGAGCAAGATCTTGAATTCT	GC(%):F:50.0;R:40.0	TM F:60;R:56	intron1374	CA_chr2	70154295	70155071	Cotton_A_00321	687	A01	99605825	99606601	Gh_A01G1963	687	D01	61137391	61138168	Gh_D01G2223	688
Gorai.002G263300.1	Chr02	62385049	62385407	359	F:ACTGAGTATCCGGAGCAAGT	R:GCCAACAGAATATTCGGAAT	GC(%):F:50.0;R:40.0	TM F:60;R:56	intron1375	NA	NA	NA	NA	NA	A01	99648307	99648738	Gh_A01G1966	360	D01	61166727	61167156	Gh_D01G2226	358
Gorai.002G263300.1	Chr02	62388351	62389058	708	F:CTGATGCTCATTTGATGACT	R:GTGCTGAAGGATTAATCAGT	GC(%):F:40.0;R:40.0	TM F:56;R:56	intron1376	CA_chr2	70201719	70202490	Cotton_A_00318	704	A01	99651651	99652422	Gh_A01G1966	704	D01	61170038	61170813	Gh_D01G2226	708
Gorai.002G263300.1	Chr02	62390933	62391217	285	F:CACAACATCCACCTCTTCCT	R:GATAGCCTCAATGCTGAACT	GC(%):F:50.0;R:45.0	TM F:60;R:58	intron1377	CA_chr2	70204299	70204672	Cotton_A_00318	286	A01	99654231	99654604	Gh_A01G1966	286	D01	61172618	61172990	Gh_D01G2226	285
Gorai.002G263300.1	Chr02	62392038	62392260	223	F:CAAGGCACCAAGTATACGTT	R:AATGCCTTACTCTCATGCTT	GC(%):F:45.0;R:40.0	TM F:58;R:56	intron1378	CA_chr2	70205416	70205983	Cotton_A_00318	493	A01	99655348	99655915	Gh_A01G1966	493	D01	61173735	61174304	Gh_D01G2226	495
Gorai.002G263300.1	Chr02	62393707	62393818	112	F:AAGGTGCTTCACTCCAATTT	R:GTCCGGTTCGCAAGTTTGCT	GC(%):F:40.0;R:55.0	TM F:56;R:62	intron1379	CA_chr2	70207357	70207520	Cotton_A_00318	108	A01	99657289	99657451	Gh_A01G1966	107	D01	61175672	61175841	Gh_D01G2226	114
Gorai.002G263300.2	Chr02	62390927	62391217	291	F:CACAACATCCACCTCTTCCT	R:GATAGCCTCAATGCTGAACT	GC(%):F:50.0;R:45.0	TM F:60;R:58	intron1380	CA_chr2	70204299	70204672	Cotton_A_00318	286	A01	99654231	99654604	Gh_A01G1966	286	D01	61172618	61172990	Gh_D01G2226	285
Gorai.002G263500.1	Chr02	62404714	62404824	111	F:CTTAGTACCATCTTTCTCCT	R:GGTCCAAATTGTTCTCTTCT	GC(%):F:40.0;R:40.0	TM F:56;R:56	intron1381	CA_chr2	70221653	70221845	Cotton_A_00316	112	A01	99671802	99671994	Gh_A01G1968	112	D01	61186920	61187112	Gh_D01G2228	112
Gorai.002G263500.1	Chr02	62404932	62405020	89	F:GGACCAAGTTGTAGATTCAT	R:GGTCTTGCATCATTGTTGTT	GC(%):F:40.0;R:40.0	TM F:56;R:56	intron1382	CA_chr2	70221841	70222020	Cotton_A_00316	86	A01	99671990	99672170	Gh_A01G1968	87	D01	61187108	61187289	Gh_D01G2228	88
Gorai.002G264300.1	Chr02	62453466	62453822	357	F:TGCTTACTCGTATCAATCCT	R:CCTCACCAGCACACTGGTAT	GC(%):F:40.0;R:55.0	TM F:56;R:62	intron1383	CA_chr2	70270371	70270776	Cotton_A_00309	356	A01	99721917	99722322	Gh_A01G1975	356	D01	61282810	61283216	Gh_D01G2235	357
Gorai.002G264300.1	Chr02	62455407	62455505	99	F:CAGTAGCACCATTGCCTTCT	R:AGCTCCAAGTATACTAGGTT	GC(%):F:50.0;R:40.0	TM F:60;R:56	intron1384	CA_chr2	70272310	70272454	Cotton_A_00309	101	A01	99723855	99723999	Gh_A01G1975	101	D01	61284750	61284892	Gh_D01G2235	99
Gorai.002G265500.1	Chr02	62534666	62534737	72	F:CTATGGTTCAGACAGTCTCT	R:GACTACGCATTGCAGCCTTT	GC(%):F:45.0;R:50.0	TM F:58;R:60	intron1385	CA_chr2	70348424	70348561	Cotton_A_00302	74	A01	99811322	99811459	Gh_A01G1984	74	D01	61360240	61360375	Gh_D01G2243	72
Gorai.002G265700.1	Chr02	62539290	62539391	102	F:ACGAGGTTCATCGATTGCTT	R:CTTCTTGCAAGCTTCTATCT	GC(%):F:45.0;R:40.0	TM F:58;R:56	intron1386	CA_chr2	70352972	70353130	Cotton_A_00300	103	A01	99815868	99816024	Gh_A01G1986	101	D01	61364971	61365128	Gh_D01G2245	102
Gorai.002G265900.1	Chr02	62542829	62543028	200	F:CGAGAAACGTTACTATGACT	R:CAGCCTCCACTCCTCATGAT	GC(%):F:40.0;R:55.0	TM F:56;R:62	intron1387	CA_chr2	70356458	70356700	Cotton_A_00299	201	A01	99819366	99819608	Gh_A01G1987	201	D01	61368514	61368755	Gh_D01G2247	200
Gorai.002G265900.1	Chr02	62543227	62543635	409	F:GGAACCTGCAATAGCCACTT	R:TATGAAGGAAAGCTGTTGCT	GC(%):F:50.0;R:40.0	TM F:60;R:56	intron1388	CA_chr2	70356851	70357320	Cotton_A_00299	408	A01	99819759	99820228	Gh_A01G1987	408	D01	61368906	61369376	Gh_D01G2247	409
Gorai.002G265900.1	Chr02	62544196	62544384	189	F:AGACATTGGAACAAGGATGT	R:CACTTGGTGGCTAAGGTTAT	GC(%):F:40.0;R:45.0	TM F:56;R:58	intron1389	CA_chr2	70357821	70358073	Cotton_A_00299	190	A01	99820729	99820981	Gh_A01G1987	190	D01	61369876	61370128	Gh_D01G2247	190
Gorai.002G267000.1	Chr02	62604955	62605619	665	F:AGCAGTTGCCATTACATCTT	R:TACGCCAGCTTGGTGACCTT	GC(%):F:40.0;R:55.0	TM F:56;R:62	intron1390	NA	NA	NA	NA	NA	NA	NA	NA	NA	NA	NA	NA	NA	NA	NA
Gorai.002G267700.1	Chr02	62649989	62650474	486	F:CAGCAGATTCCTTTGAAGTT	R:GAGAACTCCAAGAAGTAGTT	GC(%):F:40.0;R:40.0	TM F:56;R:56	intron1391	CA_chr2	70464904	70465481	Cotton_A_00280	484	scaffold190_A01	8990	9569	Gh_A01G2156	486	scaffold3778_D01	16910	17489	Gh_D01G2379	486
Gorai.002G267700.1	Chr02	62650641	62651635	995	F:ACGATTACCGAGTTTGCATT	R:AACCATCATCATCAACTGCT	GC(%):F:40.0;R:40.0	TM F:56;R:56	intron1392	CA_chr2	70465571	70466679	Cotton_A_00280	1031	scaffold190_A01	9659	10730	Gh_A01G2156	994	scaffold3778_D01	17579	18651	Gh_D01G2379	995
Gorai.002G267700.1	Chr02	62654638	62655042	405	F:TTAGATCAAACTCGTGGATG	R:TGACAACACCATAAGAGTGT	GC(%):F:40.0;R:40.0	TM F:56;R:56	intron1393	CA_chr2	70469623	70470070	Cotton_A_00280	403	scaffold190_A01	13676	14125	Gh_A01G2156	405	scaffold3778_D01	21597	22046	Gh_D01G2379	405
Gorai.002G268300.1	Chr02	62705495	62705867	373	F:ACCGAAATGAAGAGGCATAT	R:ATGGCAGACAATGAAGCTAT	GC(%):F:40.0;R:40.0	TM F:56;R:56	intron1394	CA_chr2	70501209	70501659	Cotton_A_00275	372	NA	NA	NA	NA	NA	NA	NA	NA	NA	NA
Gorai.002G268300.1	Chr02	62706900	62707011	112	F:AAGTAGAGCGCCAATCAACT	R:ACCTGGCATGGTGCTTCTCT	GC(%):F:45.0;R:55.0	TM F:58;R:62	intron1395	CA_chr2	70502612	70502767	Cotton_A_00275	110	NA	NA	NA	NA	NA	D04	29531808	29531965	Gh_D04G0960	112
Gorai.002G268300.4	Chr02	62706578	62706795	218	F:GATAATGCACCTCACTTTGT	R:TGCCAACCATCAACTTTGAT	GC(%):F:40.0;R:40.0	TM F:56;R:56	intron1396	CA_chr2	70502271	70502559	Cotton_A_00275	203	NA	NA	NA	NA	NA	D04	29531467	29531755	Gh_D04G0960	203
Gorai.002G268400.2	Chr02	62722337	62722790	454	F:CCAGGTGTAAGAAAGTTGTT	R:GCAACCTTGCCGATCTTCCT	GC(%):F:40.0;R:55.0	TM F:56;R:62	intron1397	CA_chr2	70530946	70531484	Cotton_A_00274	469	NA	NA	NA	NA	NA	NA	NA	NA	NA	NA
Gorai.002G268400.2	Chr02	62722916	62723686	771	F:CATTCTGTGCAGATTATCCT	R:TGGAGCAACATTGTGAGAAT	GC(%):F:40.0;R:40.0	TM F:56;R:56	intron1398	CA_chr2	70531534	70532401	Cotton_A_00274	775	NA	NA	NA	NA	NA	NA	NA	NA	NA	NA
Gorai.002G268400.3	Chr02	62722340	62722790	451	F:TCCTACTTGCCAAACAAGGT	R:GCAACCTTGCCGATCTTCCT	GC(%):F:45.0;R:55.0	TM F:58;R:62	intron1399	CA_chr2	70530975	70531484	Cotton_A_00274	469	NA	NA	NA	NA	NA	NA	NA	NA	NA	NA
Gorai.003G001000.1	Chr03	61416	62100	685	F:CAACTGTGTCTGATGCTGTT	R:GGCTGAAGCTAGAATAAGCT	GC(%):F:45.0;R:45.0	TM F:58;R:58	intron1400	CA_chr1	137465255	137465969	Cotton_A_28669	646	A02	83312731	83313445	Gh_A02G1719	646	D03	61390	62142	Gh_D03G0003	684
Gorai.003G001000.1	Chr03	62656	62833	178	F:TACAGATCTTGGCTGAGATT	R:TTCTAGGAGAGTATTCCAGT	GC(%):F:40.0;R:40.0	TM F:56;R:56	intron1401	CA_chr1	137464551	137464794	Cotton_A_28669	173	A02	83312025	83312270	Gh_A02G1719	175	D03	62603	62852	Gh_D03G0003	179
Gorai.003G001000.1	Chr03	63466	63776	311	F:GCTGGTGTTCTTCACATATT	R:GAAGAGCAACACAGATTTCT	GC(%):F:40.0;R:40.0	TM F:56;R:56	intron1402	CA_chr1	137463603	137463978	Cotton_A_28669	312	A02	83311076	83311451	Gh_A02G1719	312	D03	63428	63801	Gh_D03G0003	310
Gorai.003G001000.1	Chr03	64274	64454	181	F:CCGTGACAGAATTAGATCAT	R:CCACCGTCTTCTTCTCTAAT	GC(%):F:40.0;R:45.0	TM F:56;R:58	intron1403	NA	NA	NA	NA	NA	A02	83310484	83310652	Gh_A02G1719	92	D03	64225	64395	Gh_D03G0003	94
Gorai.003G001000.1	Chr03	66824	67048	225	F:ATCTTCAAACGCAGTCTGTT	R:CACCAACAGAACCAGACTTT	GC(%):F:40.0;R:45.0	TM F:56;R:58	intron1404	CA_chr1	137460381	137460701	Cotton_A_28669	231	NA	NA	NA	NA	NA	NA	NA	NA	NA	NA
Gorai.003G001300.1	Chr03	84113	84275	163	F:AATTGCCATCCGTCACCTCT	R:AGCAAGACCTGAAACCATAT	GC(%):F:50.0;R:40.0	TM F:60;R:56	intron1405	NA	NA	NA	NA	NA	NA	NA	NA	NA	NA	D03	89601	89824	Gh_D03G0005	164
Gorai.003G001800.1	Chr03	105559	106084	526	F:CTGTTTGGCTCGCTTACGAT	R:CTGGATCTTTAGAGCAACAT	GC(%):F:50.0;R:40.0	TM F:60;R:56	intron1406	CA_chr1	137419213	137419797	Cotton_A_28660	529	A02	83261642	83262225	Gh_A02G1710	528	D03	111258	111829	Gh_D03G0010	516
Gorai.003G002100.1	Chr03	121379	121604	226	F:CCTGCTTTGTTGTCAATGCT	R:GAAGAGCTGGTGTTGGTGTT	GC(%):F:45.0;R:50.0	TM F:58;R:60	intron1407	CA_chr1	137403701	137404009	Cotton_A_28657	211	A02	83246153	83246461	Gh_A02G1707	211	D03	127004	127327	Gh_D03G0013	226
Gorai.003G002300.3	Chr03	129894	130355	462	F:ATTAAGTTGCCTCCTCAACT	R:TCAACACCTGATGTGACTTT	GC(%):F:40.0;R:40.0	TM F:56;R:56	intron1408	CA_chr1	137394964	137395536	Cotton_A_28655	477	A02	83233676	83234255	Gh_A02G1704	484	D03	134785	135368	Gh_D03G0015	488
Gorai.003G002400.1	Chr03	139905	140071	167	F:GATGTAGCCTCCACAAGCCT	R:CGAGTTTCAGTATGCTCGTT	GC(%):F:55.0;R:45.0	TM F:62;R:58	intron1409	CA_chr1	137385377	137385583	Cotton_A_28654	148	A02	83224135	83224341	Gh_A02G1703	148	D03	144793	145018	Gh_D03G0016	167
Gorai.003G002400.1	Chr03	141547	141659	113	F:TTGGAAATGACCATGGAGAT	R:GACCTTCAGTGTCAACAAGT	GC(%):F:40.0;R:45.0	TM F:56;R:58	intron1410	CA_chr1	137383788	137383952	Cotton_A_28654	120	A02	83222545	83222709	Gh_A02G1703	120	D03	146441	146605	Gh_D03G0016	120
Gorai.003G002400.1	Chr03	141907	142038	132	F:TGCTGAGTGCTAGCATGGTT	R:AACTGCTATATCCTGCCAAT	GC(%):F:50.0;R:40.0	TM F:60;R:56	intron1411	CA_chr1	137383410	137383628	Cotton_A_28654	136	A02	83222167	83222385	Gh_A02G1703	136	D03	146765	146983	Gh_D03G0016	136
Gorai.003G002700.1	Chr03	161116	161665	550	F:AAGCTGGAGTTCCAACATTT	R:GCTTAGACCGCACCAATGTT	GC(%):F:40.0;R:50.0	TM F:56;R:60	intron1412	CA_chr1	137361210	137361811	Cotton_A_28650	540	A02	83186766	83187367	Gh_A02G1699	540	D03	165423	166031	Gh_D03G0020	547
Gorai.003G003300.1	Chr03	203772	204174	403	F:GCTTCTGCTTTGTCTCAGAT	R:TCGTACATTGCTGGAACATT	GC(%):F:45.0;R:40.0	TM F:58;R:56	intron1413	CA_chr1	134788601	134789108	Cotton_A_01499	428	A02	83148834	83149316	Gh_A02G1693	403	D03	200764	201246	Gh_D03G0026	403
Gorai.003G004500.1	Chr03	257754	257838	85	F:TGTCCTTAGCAGAGTTCAAT	R:GAACGTTCGTGCTCCAAGCT	GC(%):F:40.0;R:55.0	TM F:56;R:62	intron1414	CA_chr1	134849577	134849746	Cotton_A_01513	84	A02	83099546	83099715	Gh_A02G1681	84	D03	262096	262266	Gh_D03G0038	85
Gorai.003G005100.1	Chr03	279434	279833	400	F:CACATTCACATCTAATGCGT	R:TGGCTTCATTTCAATCGACT	GC(%):F:40.0;R:40.0	TM F:56;R:56	intron1415	CA_chr1	134869081	134869535	Cotton_A_01519	404	A02	83079171	83079622	Gh_A02G1677	401	D03	289136	289587	Gh_D03G0044	401
Gorai.003G005700.1	Chr03	316600	316692	93	F:GCATCGTCACGAGCTTTATT	R:CTGGAAGAACTATGATGGAT	GC(%):F:45.0;R:40.0	TM F:58;R:56	intron1416	CA_chr1	134906705	134906869	Cotton_A_01524	95	A02	83044611	83044775	Gh_A02G1671	95	D03	329275	329430	Gh_D03G0050	86
Gorai.003G005700.1	Chr03	316952	317330	379	F:TGCATCTGGACCAACCTCTT	R:GCTGGAAGTCTTATACATGT	GC(%):F:50.0;R:40.0	TM F:60;R:56	intron1417	CA_chr1	134907063	134907490	Cotton_A_01524	380	A02	83043990	83044417	Gh_A02G1671	380	D03	329624	330053	Gh_D03G0050	382
Gorai.003G005700.1	Chr03	318053	318134	82	F:TCATTTAAATGTCGCTCCAC	R:ATCACCTAGAGCTTGGTTAT	GC(%):F:40.0;R:40.0	TM F:56;R:56	intron1418	CA_chr1	134908167	134908292	Cotton_A_01524	83	A02	83043188	83043313	Gh_A02G1671	83	D11	19202296	19202417	Gh_D11G1737	79
Gorai.003G005700.1	Chr03	318277	318353	77	F:CCATATTCCACCAGTTCTTT	R:CTGAAACTGTGACACCATAT	GC(%):F:40.0;R:40.0	TM F:56;R:56	intron1419	CA_chr1	134908388	134908518	Cotton_A_01524	76	A02	83042962	83043092	Gh_A02G1671	76	D03	330952	331083	Gh_D03G0050	77
Gorai.003G005700.1	Chr03	318837	318943	107	F:TAACGCGTGAGTTAAGTCAT	R:TGGACACTTCCTCTAGGAGT	GC(%):F:40.0;R:50.0	TM F:56;R:60	intron1420	CA_chr1	134908950	134909100	Cotton_A_01524	92	A02	83042380	83042530	Gh_A02G1671	107	D03	331515	331665	Gh_D03G0050	92
Gorai.003G006100.2	Chr03	336043	336370	328	F:CTCTGCGATCTTAACTTTCT	R:CTCTCGGTTTCTTGTCCTAT	GC(%):F:40.0;R:45.0	TM F:56;R:58	intron1421	CA_chr1	134929553	134929952	Cotton_A_01528	313	A12	13379053	13379500	Gh_A12G0544	361	D03	348527	348926	Gh_D03G0054	313
Gorai.003G006300.1	Chr03	342339	343233	895	F:AGTGTTGCGGTTTCTCATTT	R:AAGAAACTCTACGAGGAAGT	GC(%):F:40.0;R:40.0	TM F:56;R:56	intron1422	CA_chr1	134935809	134936795	Cotton_A_01530	900	A02	83015547	83016533	Gh_A02G1666	900	D03	354803	355788	Gh_D03G0056	899
Gorai.003G006300.1	Chr03	343458	343644	187	F:CGGATAAGTTTATTCGAGCT	R:CAGTCTGGTTTGGAGGAACT	GC(%):F:40.0;R:50.0	TM F:56;R:60	intron1423	CA_chr1	134936974	134937200	Cotton_A_01530	180	A02	83015145	83015368	Gh_A02G1666	177	D03	355967	356200	Gh_D03G0056	187
Gorai.003G006600.1	Chr03	372804	372877	74	F:ACCATGAAGGATAAGACGGT	R:GTACAACAGCACAGAAGCAT	GC(%):F:45.0;R:45.0	TM F:58;R:58	intron1424	CA_chr1	134963224	134963391	Cotton_A_01533	75	A02	82988993	82989160	Gh_A02G1663	75	D03	390634	390800	Gh_D03G0059	74
Gorai.003G006800.1	Chr03	395521	395883	363	F:TCGTCTTCTCCTTCTGTTGT	R:GTTTCTGCGAAGCCGATGAT	GC(%):F:45.0;R:50.0	TM F:58;R:60	intron1425	NA	NA	NA	NA	NA	NA	NA	NA	NA	NA	D03	413861	414295	Gh_D03G0061	398
Gorai.003G006900.3	Chr03	401748	402060	313	F:TTATCTTCTCCTCCTGTTGT	R:AATGATGACGCACTTCCACT	GC(%):F:40.0;R:45.0	TM F:56;R:58	intron1426	NA	NA	NA	NA	NA	A02	82965623	82965989	Gh_A02G1660	311	D03	420748	421116	Gh_D03G0062	313
Gorai.003G008400.1	Chr03	504095	504169	75	F:TATCCGTCCATCATTGGCAT	R:GTGATTCTCCACCATATGAT	GC(%):F:45.0;R:40.0	TM F:58;R:56	intron1427	CA_chr1	135079352	135079488	Cotton_A_01549	70	NA	NA	NA	NA	NA	NA	NA	NA	NA	NA
Gorai.003G008400.1	Chr03	505232	505358	127	F:CTACCATGTAATGCAAGGAT	R:TCTCGAAGCACAGTGTAGCT	GC(%):F:40.0;R:50.0	TM F:56;R:60	intron1428	CA_chr1	135080487	135080650	Cotton_A_01549	121	A02	82879402	82879566	Gh_A02G1646	122	D03	539870	540032	Gh_D03G0076	120
Gorai.003G008400.1	Chr03	506714	506789	76	F:CAGCCATAGGTGTTCTTAAT	R:AGCCAATTCCTCGCGAACAT	GC(%):F:40.0;R:50.0	TM F:56;R:60	intron1429	CA_chr1	135081910	135082036	Cotton_A_01549	78	A02	82878016	82878142	Gh_A02G1646	78	D03	541340	541466	Gh_D03G0076	78
Gorai.003G008400.1	Chr03	507913	508758	846	F:CTTTACGGCTTGCAAATAGT	R:CCAACCAGGCAGAACAAGTT	GC(%):F:40.0;R:50.0	TM F:56;R:60	intron1430	CA_chr1	135083082	135084042	Cotton_A_01549	886	A02	82876006	82876970	Gh_A02G1646	887	D03	542512	543458	Gh_D03G0076	872
Gorai.003G008400.2	Chr03	507910	508758	849	F:CTTTACGGCTTGCAAATAGT	R:CCAACCAGGCAGAACAAGTT	GC(%):F:40.0;R:50.0	TM F:56;R:60	intron1431	CA_chr1	135083082	135084042	Cotton_A_01549	886	A02	82876006	82876970	Gh_A02G1646	887	D03	542512	543458	Gh_D03G0076	872
Gorai.003G008400.3	Chr03	507910	508764	855	F:CTTTACGGCTTGCAAATAGT	R:ATGTAATTAGGCGCTACAGT	GC(%):F:40.0;R:40.0	TM F:56;R:56	intron1432	CA_chr1	135083082	135084069	Cotton_A_01549	886	A02	82875979	82876970	Gh_A02G1646	887	D03	542512	543485	Gh_D03G0076	872
Gorai.003G009100.2	Chr03	552237	552320	84	F:GTCGAGCTGTTCTTCATCGT	R:CGGTATCAAGTTGAATCCTT	GC(%):F:50.0;R:40.0	TM F:60;R:56	intron1433	CA_chr1	135126874	135127056	Cotton_A_01555	82	A02	82832891	82833073	Gh_A02G1639	82	D03	585011	585192	Gh_D03G0083	81
Gorai.003G010000.1	Chr03	629708	629852	145	F:GCCTTTATGATGTTTCCAGT	R:GCAAACTAGATCAACTCCAT	GC(%):F:40.0;R:40.0	TM F:56;R:56	intron1434	CA_chr1	135207788	135208009	Cotton_A_01563	148	A02	82749715	82749935	Gh_A02G1631	147	D03	664488	664706	Gh_D03G0090	145
Gorai.003G010000.1	Chr03	630507	630620	114	F:TGTTCGATGCTAGGATGTAT	R:CATTAGCATCGGATACATCT	GC(%):F:40.0;R:40.0	TM F:56;R:56	intron1435	CA_chr1	135208589	135208785	Cotton_A_01563	122	A02	82748938	82749135	Gh_A02G1631	123	D03	665286	665474	Gh_D03G0090	114
Gorai.003G010300.2	Chr03	642474	642635	162	F:AAACCATCGAGCGGCTCTTT	R:GTGTTGTCTTTGCAACTAGT	GC(%):F:50.0;R:40.0	TM F:60;R:56	intron1436	CA_chr1	135220215	135220405	Cotton_A_01566	146	A02	82737295	82737501	Gh_A02G1628	162	D03	676496	676702	Gh_D03G0093	162
Gorai.003G012000.1	Chr03	770823	771430	608	F:ATAAACGCGTTGCTGAGAAT	R:CCTTCATTGCATCTTTGCAT	GC(%):F:40.0;R:40.0	TM F:56;R:56	intron1437	CA_chr1	135357249	135357928	Cotton_A_01584	614	A02	82603148	82603821	Gh_A02G1612	608	D03	837310	837982	Gh_D03G0110	607
Gorai.003G012600.1	Chr03	813501	813655	155	F:AAGATGTTGGACAGAGGAGT	R:GAGCAGTATCTAAAGCTTCT	GC(%):F:45.0;R:40.0	TM F:58;R:56	intron1438	CA_chr1	135395742	135395959	Cotton_A_01589	154	A02	82566695	82566912	Gh_A02G1607	151	D03	874558	874776	Gh_D03G0116	152
Gorai.003G012600.1	Chr03	814293	814866	574	F:GAGGATTTACTCTTTGCCTT	R:AGGCCTCATAGAAGGATCGT	GC(%):F:40.0;R:50.0	TM F:56;R:60	intron1439	CA_chr1	135396529	135397185	Cotton_A_01589	575	A02	82565469	82566125	Gh_A02G1607	575	D03	875346	876001	Gh_D03G0116	574
Gorai.003G013500.1	Chr03	873148	873979	832	F:GTTAGCTTCCTTAGGAACTT	R:GTGAGGCAGAACACTAGGAT	GC(%):F:40.0;R:50.0	TM F:56;R:60	intron1440	CA_chr1	135459078	135459981	Cotton_A_01599	830	A02	82503552	82504455	Gh_A02G1596	830	D03	934836	935742	Gh_D03G0126	833
Gorai.003G013500.1	Chr03	875993	876209	217	F:TTCATCAGCGTCCGATGCCT	R:AGCTCTCGATCGCCTTGGTT	GC(%):F:55.0;R:55.0	TM F:62;R:62	intron1441	CA_chr4	86381429	86381680	Cotton_A_14659	171	A02	82501311	82501607	Gh_A02G1596	216	D03	937701	937998	Gh_D03G0126	217
Gorai.003G013700.1	Chr03	883268	883404	137	F:CATGAACTTGCTTTGGCTTT	R:ATGGTGACGCTAGCTGGAAT	GC(%):F:40.0;R:50.0	TM F:56;R:60	intron1442	CA_chr1	135469413	135469600	Cotton_A_01601	110	A02	82491298	82491481	Gh_A02G1594	139	D03	944954	945137	Gh_D03G0128	139
Gorai.003G014000.1	Chr03	901045	901793	749	F:GCTCGAAGATCATCAACAAT	R:GTTCCAGTTATGCTTGCTGT	GC(%):F:40.0;R:45.0	TM F:56;R:58	intron1443	CA_chr1	135488477	135489265	Cotton_A_01605	736	A02	82472738	82473525	Gh_A02G1590	735	D03	962646	963447	Gh_D03G0133	749
Gorai.003G014000.1	Chr03	901902	902582	681	F:CTCGAAACTATAGCATCTGT	R:CAACGAATCGAGTAAACTGT	GC(%):F:40.0;R:40.0	TM F:56;R:56	intron1444	CA_chr1	135489321	135490043	Cotton_A_01605	669	A02	82471960	82472682	Gh_A02G1590	669	D03	963503	964237	Gh_D03G0133	681
Gorai.003G014700.1	Chr03	975557	976239	683	F:GAAATATGATGCCGATGCTT	R:GGTCTCAGGAGCTTGTGAAT	GC(%):F:40.0;R:50.0	TM F:56;R:60	intron1445	CA_chr1	135561127	135561871	Cotton_A_01613	648	A02	82396506	82397251	Gh_A02G1583	649	D03	1038213	1038991	Gh_D03G0141	742
Gorai.003G014800.1	Chr03	982841	982958	118	F:AGTTACCTCCAGAGCCTCCT	R:ATGTCTCGCTAACTCTAGTT	GC(%):F:55.0;R:40.0	TM F:62;R:56	intron1446	CA_chr1	135593346	135593516	Cotton_A_01614	111	A02	82368562	82368732	Gh_A02G1581	111	D03	1045496	1045673	Gh_D03G0142	118
Gorai.003G015500.1	Chr03	1046655	1046736	82	F:TTCCAAAGGTTTCAGCTTCT	R:CTTGTGCAAATAGAGTTGCT	GC(%):F:40.0;R:40.0	TM F:56;R:56	intron1447	CA_chr1	135652474	135652615	Cotton_A_01621	68	NA	NA	NA	NA	NA	D03	1106820	1106960	Gh_D03G0150	67
Gorai.003G015500.1	Chr03	1046912	1047259	348	F:GATCATTGCCTCTGATAGTT	R:TCTTGCCTACTGTGCATTAT	GC(%):F:40.0;R:40.0	TM F:56;R:56	intron1448	CA_chr1	135652730	135653147	Cotton_A_01621	337	NA	NA	NA	NA	NA	D03	1107075	1107503	Gh_D03G0150	348
Gorai.003G015500.1	Chr03	1047448	1047797	350	F:TGGAGGTAGATATGATCCTT	R:AGATCCATGACCATGGAAAT	GC(%):F:40.0;R:40.0	TM F:56;R:56	intron1449	CA_chr1	135653252	135653648	Cotton_A_01621	329	A12	15534730	15535142	Gh_A12G0602	345	D03	1107608	1108025	Gh_D03G0150	350
Gorai.003G015500.1	Chr03	1050187	1050443	257	F:CCACTATCGTGTATTCTCTT	R:GATTCTTCTCCACCGGTTCT	GC(%):F:40.0;R:50.0	TM F:56;R:60	intron1450	CA_chr1	135655985	135656287	Cotton_A_01621	261	A02	82296956	82297257	Gh_A02G1574	260	D03	1110354	1110658	Gh_D03G0150	263
Gorai.003G016300.1	Chr03	1122780	1122868	89	F:AATCACCTCTGCATCTGGAT	R:CCACCGTTAAGAAGAAACGT	GC(%):F:45.0;R:45.0	TM F:58;R:58	intron1451	CA_chr1	135699424	135699570	Cotton_A_01628	88	A02	82241272	82241420	Gh_A02G1566	90	D03	1189920	1190067	Gh_D03G0158	89
Gorai.003G016700.1	Chr03	1165284	1166157	874	F:TCTTTGTTAGCACCGGAACT	R:CATTCCATGGTGCGCTAACT	GC(%):F:45.0;R:50.0	TM F:58;R:60	intron1452	CA_chr1	135769704	135770683	Cotton_A_01633	897	A02	82194380	82195359	Gh_A02G1562	897	D03	1233554	1234510	Gh_D03G0162	874
Gorai.003G018700.1	Chr03	1394220	1394313	94	F:TGCAACCATCTCTACCATAT	R:AAGAGGCAAACAATAGGCTT	GC(%):F:40.0;R:40.0	TM F:56;R:56	intron1453	CA_chr1	136128469	136128606	Cotton_A_01654	93	A02	81878168	81878306	Gh_A02G1540	94	D03	1409894	1410032	Gh_D03G0179	94
Gorai.003G018700.1	Chr03	1395113	1395456	344	F:CATGTTGAATTGGAACAGGT	R:CGCTTGATCAATCTCTTGAT	GC(%):F:40.0;R:40.0	TM F:56;R:56	intron1454	CA_chr1	136129338	136129748	Cotton_A_01654	341	A02	81877026	81877436	Gh_A02G1540	341	D03	1410769	1411182	Gh_D03G0179	344
Gorai.003G018700.1	Chr03	1398346	1398751	406	F:CTCATTCCATAGTATGGCAT	R:GCTGAATCCGTTGAATTGCT	GC(%):F:40.0;R:45.0	TM F:56;R:58	intron1455	CA_chr1	136132576	136133031	Cotton_A_01654	399	A02	81873741	81874198	Gh_A02G1540	401	D03	1414010	1414471	Gh_D03G0179	405
Gorai.003G018700.1	Chr03	1398863	1399510	648	F:TGAAGCCACTCAGCATTTAT	R:GCAATGGTTACTCTGATCTT	GC(%):F:40.0;R:40.0	TM F:56;R:56	intron1456	CA_chr1	136133078	136133744	Cotton_A_01654	582	A02	81873026	81873694	Gh_A02G1540	584	D03	1414518	1415245	Gh_D03G0179	643
Gorai.003G018700.1	Chr03	1400025	1400376	352	F:CTGATTCCAGCCTGCCATTT	R:GCATGATGAATCTGTTGCAT	GC(%):F:50.0;R:40.0	TM F:60;R:56	intron1457	CA_chr1	136134183	136134587	Cotton_A_01654	345	A02	81872183	81872587	Gh_A02G1540	345	D03	1415684	1416088	Gh_D03G0179	345
Gorai.003G018800.1	Chr03	1417977	1418055	79	F:GTTGCAACCATTTCTACCAT	R:AGGAGGCAAACTATAGGCTT	GC(%):F:40.0;R:45.0	TM F:56;R:58	intron1458	NA	NA	NA	NA	NA	NA	NA	NA	NA	NA	D03	1435311	1435436	Gh_D03G0180	79
Gorai.003G018800.1	Chr03	1418342	1418682	341	F:GCTACACATACGATTGCATT	R:TGCGTGGTAGATTTCCTTAT	GC(%):F:40.0;R:40.0	TM F:56;R:56	intron1459	CA_chr1	136141295	136141723	Cotton_A_01655	343	A02	81865048	81865476	Gh_A02G1539	343	D03	1435659	1436085	Gh_D03G0180	341
Gorai.003G018800.1	Chr03	1422053	1422457	405	F:CTCGTTCCATAGTATAGCAT	R:GCTGAATCCATTGAATTGCT	GC(%):F:40.0;R:40.0	TM F:56;R:56	intron1460	CA_chr1	136145021	136145484	Cotton_A_01655	407	A02	81861276	81861739	Gh_A02G1539	407	D03	1439386	1439847	Gh_D03G0180	405
Gorai.003G018800.1	Chr03	1422569	1423276	708	F:ATGTAGCGTGGCAATATCAT	R:CTGATCTTGGAAAGATGCTT	GC(%):F:40.0;R:40.0	TM F:56;R:56	intron1461	CA_chr1	136145549	136146300	Cotton_A_01655	697	A02	81860462	81861211	Gh_A02G1539	695	NA	NA	NA	NA	NA
Gorai.003G018800.1	Chr03	1423787	1424153	367	F:CCAGCTTGCCATATTCCTCT	R:TGATGCATCTGTTGCATTGT	GC(%):F:50.0;R:40.0	TM F:60;R:56	intron1462	CA_chr1	136146753	136147157	Cotton_A_01655	354	A02	81859605	81860009	Gh_A02G1539	354	D03	1464780	1465192	Gh_D03G0180	362
Gorai.003G019800.1	Chr03	1505935	1506392	458	F:TGGTTGGATCTACTGGATCT	R:CTCTGAGAATGGTACATCTT	GC(%):F:45.0;R:40.0	TM F:58;R:56	intron1463	CA_chr1	136258865	136259486	Cotton_A_01666	542	A02	81758528	81759149	Gh_A02G1529	542	scaffold3873_D03	208469	209005	Gh_D03G1687	457
Gorai.003G019800.1	Chr03	1506574	1506944	371	F:GTTCCAAGGAAACTGAACCT	R:CAGAACCATCACTACTACCT	GC(%):F:45.0;R:45.0	TM F:58;R:58	intron1464	CA_chr1	136259608	136260019	Cotton_A_01666	370	A02	81757995	81758406	Gh_A02G1529	367	scaffold3873_D03	207932	208347	Gh_D03G1687	371
Gorai.003G019800.1	Chr03	1507908	1508267	360	F:GAACAGCATGATTCATTGCT	R:CTCTTGCTTGCACTCTAATT	GC(%):F:40.0;R:40.0	TM F:56;R:56	intron1465	CA_chr1	136260952	136261357	Cotton_A_01666	354	A02	81756657	81757062	Gh_A02G1529	354	scaffold3873_D03	206585	207012	Gh_D03G1687	376
Gorai.003G019800.2	Chr03	1506574	1506947	374	F:GTTCCAAGGAAACTGAACCT	R:CTGTCAGAACCATCACTACT	GC(%):F:45.0;R:45.0	TM F:58;R:58	intron1466	CA_chr1	136259608	136260023	Cotton_A_01666	370	A02	81757991	81758406	Gh_A02G1529	367	scaffold3873_D03	207928	208347	Gh_D03G1687	371
Gorai.003G022900.1	Chr03	1749627	1749753	127	F:CCTTTCCTCAACAACTCAAT	R:CTCTTTCGATTGCAGAAACT	GC(%):F:40.0;R:40.0	TM F:56;R:56	intron1467	CA_chr1	136509829	136510003	Cotton_A_01688	128	A02	81623728	81623902	Gh_A02G1515	128	D03	1859282	1859455	Gh_D03G0199	127
Gorai.003G027100.2	Chr03	2453897	2453971	75	F:GCTGTGAACATTTGCTTCTT	R:GCAGCTAAGATTGAAGGTAT	GC(%):F:40.0;R:40.0	TM F:56;R:56	intron1468	CA_chr2	48149548	48149696	Cotton_A_23555	76	A02	80979187	80979335	Gh_A02G1483	76	NA	NA	NA	NA	NA
Gorai.003G027200.2	Chr03	2461439	2461524	86	F:ACAGATAGCTTCAACTCAGT	R:CATCAGTGGCTGCGTATGAT	GC(%):F:40.0;R:50.0	TM F:56;R:60	intron1469	CA_chr2	48142796	48142931	Cotton_A_23556	87	A02	80972375	80972509	Gh_A02G1482	86	D03	2442102	2442236	Gh_D03G0232	86
Gorai.003G027200.2	Chr03	2461751	2462108	358	F:TCTCCTTTCTACTGGATTGT	R:TTAATGGAGGCGGTCTTCAT	GC(%):F:40.0;R:45.0	TM F:56;R:58	intron1470	CA_chr2	48142207	48142617	Cotton_A_23556	367	A02	80971786	80972196	Gh_A02G1482	367	D03	2442415	2442822	Gh_D03G0232	364
Gorai.003G027300.1	Chr03	2465448	2466067	620	F:CAAGGTGACGAGCCAACTTT	R:AAATGGCAGCGTCGCCAACT	GC(%):F:50.0;R:55.0	TM F:60;R:62	intron1471	CA_chr2	48138147	48138823	Cotton_A_23557	626	A02	80967784	80968458	Gh_A02G1481	624	D03	2448191	2448859	Gh_D03G0233	618
Gorai.003G027800.1	Chr03	2513416	2513509	94	F:GTGGCACTGAGCTTCTTCTT	R:CTGGAGCTGAGTTCTGGAAT	GC(%):F:50.0;R:50.0	TM F:60;R:60	intron1472	CA_chr2	48081442	48081583	Cotton_A_23562	93	A02	80918174	80918315	Gh_A02G1477	93	D03	2497329	2497471	Gh_D03G0237	94
Gorai.003G027800.1	Chr03	2514163	2514950	788	F:TGGTTTCTAAGGAGCAAATC	R:GCCACGAGCCATGCAATTGT	GC(%):F:40.0;R:55.0	TM F:56;R:62	intron1473	CA_chr2	48080010	48080869	Cotton_A_23562	787	A02	80916742	80917601	Gh_A02G1477	787	D03	2498044	2498904	Gh_D03G0237	788
Gorai.003G030500.1	Chr03	2802189	2802533	345	F:GCAACCGACTCCTATAACGT	R:GGTATGGAGAGTACAAAGAT	GC(%):F:50.0;R:40.0	TM F:60;R:56	intron1474	CA_chr3	36355006	36355435	Cotton_A_09773	347	A02	80558395	80558824	Gh_A02G1452	347	D03	2803183	2803610	Gh_D03G0262	345
Gorai.003G030700.1	Chr03	2809388	2809752	365	F:CGTGCGGTTTCGGCAATTGT	R:CTTCTTGAGATGCTCAAGTT	GC(%):F:55.0;R:40.0	TM F:62;R:56	intron1475	CA_chr3	36361372	36361787	Cotton_A_09774	348	A02	80548727	80549140	Gh_A02G1450	346	D03	2811209	2811641	Gh_D03G0264	365
Gorai.003G031000.1	Chr03	2828079	2828893	815	F:GACAATCCATATGTCCGAAT	R:GTACAAATCTTGCACTCCTT	GC(%):F:40.0;R:40.0	TM F:56;R:56	intron1476	CA_chr3	36379241	36380112	Cotton_A_09777	813	A02	80529231	80530100	Gh_A02G1448	811	D03	2834097	2834970	Gh_D03G0267	815
Gorai.003G031000.1	Chr03	2829164	2829739	576	F:AGTATTTCGCCGAGGAGCAT	R:TCATAATCTAGACCAGCTCT	GC(%):F:50.0;R:40.0	TM F:60;R:56	intron1477	CA_chr3	36380316	36380942	Cotton_A_09777	575	A02	80528401	80529027	Gh_A02G1448	575	D03	2835174	2836066	Gh_D03G0267	841
Gorai.003G031300.1	Chr03	2854864	2855367	504	F:CCTCTAGGAATCAATCCAAT	R:ACATCCTCCTTCATGCTCCT	GC(%):F:40.0;R:50.0	TM F:56;R:60	intron1478	CA_chr3	36490264	36490794	Cotton_A_09781	491	A02	80445053	80445583	Gh_A02G1446	491	D03	2864094	2864636	Gh_D03G0270	503
Gorai.003G031700.1	Chr03	2912128	2912876	749	F:CCAGAGACTTGGCTTGATTT	R:TTGTTGCTCATCAGACATGT	GC(%):F:45.0;R:40.0	TM F:58;R:56	intron1479	CA_chr3	36610655	36611449	Cotton_A_09784	720	A02	80352968	80353762	Gh_A02G1444	720	D03	2944517	2945339	Gh_D03G0276	748
Gorai.003G031700.1	Chr03	2913065	2913978	914	F:TGCAGAACTTCTGTCTACTT	R:ACATTGCTCTTGCTTCAACT	GC(%):F:40.0;R:40.0	TM F:56;R:56	intron1480	CA_chr3	36611587	36612539	Cotton_A_09784	906	A02	80351878	80352830	Gh_A02G1444	906	D03	2945477	2946423	Gh_D03G0276	900
Gorai.003G033000.1	Chr03	3171904	3172626	723	F:TCTTCTTCCTACGCCGTATT	R:TCTCCATTTGAGATCTCTGT	GC(%):F:45.0;R:40.0	TM F:58;R:56	intron1481	CA_chr3	36878689	36879466	Cotton_A_09798	726	A02	80093182	80093958	Gh_A02G1431	725	D03	3186694	3187468	Gh_D03G0289	723
Gorai.003G033100.1	Chr03	3189491	3189985	495	F:CAAGGTTGATCTCTTTCTCT	R:CACGTGAAGATGACCTTAGT	GC(%):F:40.0;R:45.0	TM F:56;R:58	intron1482	CA_chr3	36887635	36888215	Cotton_A_09799	503	A02	80084325	80084905	Gh_A02G1430	503	D03	3203128	3203700	Gh_D03G0290	495
Gorai.003G033100.1	Chr03	3190240	3190344	105	F:TCATGCAAAGCCTTCTCGAT	R:AGAAAGAATGCCTAGCAAGT	GC(%):F:45.0;R:40.0	TM F:58;R:56	intron1483	CA_chr3	36888404	36888542	Cotton_A_09799	99	A02	80083998	80084136	Gh_A02G1430	99	D03	3203889	3204033	Gh_D03G0290	105
Gorai.003G033300.2	Chr03	3199637	3199751	115	F:ACCTTGGACACTTGTAAGTT	R:ATGGCCTTAAGCAACTGTCT	GC(%):F:40.0;R:45.0	TM F:56;R:58	intron1484	CA_chr3	36893901	36894078	Cotton_A_09800	116	A02	80078453	80078630	Gh_A02G1429	116	D03	3212793	3212969	Gh_D03G0291	115
Gorai.003G033300.2	Chr03	3200494	3200996	503	F:ACTTCCAAACGGCATTGAGT	R:TTCGGTGCCATGATTCTATT	GC(%):F:45.0;R:40.0	TM F:58;R:56	intron1485	CA_chr3	36894745	36895253	Cotton_A_09800	446	NA	NA	NA	NA	NA	D03	3213636	3214201	Gh_D03G0291	503
Gorai.003G034400.1	Chr03	3432564	3432871	308	F:TTCTCGTCTACCTTCAGTGT	R:GTTCATACGGTTACATAGCT	GC(%):F:45.0;R:40.0	TM F:58;R:56	intron1486	CA_chr3	37079358	37079722	Cotton_A_09812	310	A02	79869151	79869509	Gh_A02G1416	304	D03	3409334	3409697	Gh_D03G0302	309
Gorai.003G034500.1	Chr03	3460870	3461184	315	F:CTTCAGCGTGTAGGCATATT	R:GTTCATACGGATACATTGCT	GC(%):F:45.0;R:40.0	TM F:58;R:56	intron1487	CA_chr3	37114988	37115337	Cotton_A_09813	306	A02	79869151	79869498	Gh_A02G1416	304	D03	3423947	3424303	Gh_D03G0303	313
Gorai.003G034800.1	Chr03	3526714	3527010	297	F:CAAACTCGGTTTGACACAAT	R:GCAGTAGGTGAATTACTTCT	GC(%):F:40.0;R:40.0	TM F:56;R:56	intron1488	CA_chr2	86146234	86146510	Cotton_A_29911	199	A02	79811545	79811821	Gh_A02G1413	199	NA	NA	NA	NA	NA
Gorai.003G034800.1	Chr03	3529706	3529828	123	F:AGACGATAAGAGACCGTCTT	R:GCAAATCTGGTAGTGGAATT	GC(%):F:45.0;R:40.0	TM F:58;R:56	intron1489	CA_chr2	86143211	86143402	Cotton_A_29911	124	A11	49791133	49791316	Gh_A11G1892	116	D03	3497819	3498009	Gh_D03G0306	123
Gorai.003G034800.1	Chr03	3529961	3530231	271	F:GTTCCTCGATCCAAATAGTT	R:CCTTCTAATCCTTCTTGGTT	GC(%):F:40.0;R:40.0	TM F:56;R:56	intron1490	CA_chr2	86142793	86143154	Cotton_A_29911	276	NA	NA	NA	NA	NA	D03	3498066	3498422	Gh_D03G0306	271
Gorai.003G034900.1	Chr03	3536762	3536878	117	F:CATAAGGAGCAACAAGCAAT	R:TTGGAACCTACCTTAACCAT	GC(%):F:40.0;R:40.0	TM F:56;R:56	intron1491	CA_chr2	86136344	86136509	Cotton_A_29910	114	A02	79801668	79801833	Gh_A02G1412	114	D03	3505041	3505209	Gh_D03G0307	117
Gorai.003G034900.1	Chr03	3539679	3540236	558	F:ATCTAGGTCAAGACTAGCAT	R:GGTCATTTGGTGGAAGTTAT	GC(%):F:40.0;R:40.0	TM F:56;R:56	intron1492	CA_chr2	86133014	86133617	Cotton_A_29910	553	A02	79798335	79798938	Gh_A02G1412	553	D03	3507964	3508572	Gh_D03G0307	558
Gorai.003G034900.1	Chr03	3540372	3540854	483	F:ACGGTTCCATTTCAGTACAT	R:CAGAACTCCGCCTCTTCTCT	GC(%):F:40.0;R:55.0	TM F:56;R:62	intron1493	CA_chr2	86132388	86132951	Cotton_A_29910	486	A02	79797715	79798272	Gh_A02G1412	480	D03	3508635	3509192	Gh_D03G0307	480
Gorai.003G035200.1	Chr03	3574670	3574758	89	F:GTGGATGGCGTCAATGATTT	R:TTGTCAACACCGGCTGGTCT	GC(%):F:45.0;R:55.0	TM F:58;R:62	intron1494	CA_chr2	86075446	86075625	Cotton_A_29908	91	A02	79751158	79751337	Gh_A02G1410	91	D03	3545512	3545689	Gh_D03G0311	89
Gorai.003G035200.1	Chr03	3574929	3575018	90	F:TCCTTAATACCATCTTCCGT	R:ATTAGTGGTTACACCGCTCT	GC(%):F:40.0;R:45.0	TM F:56;R:58	intron1495	CA_chr2	86075194	86075332	Cotton_A_29908	89	A02	79750906	79751044	Gh_A02G1410	89	D03	3545803	3545942	Gh_D03G0311	90
Gorai.003G035200.1	Chr03	3577227	3577328	102	F:TATTGCCTGCTCATACAACT	R:TCACGTCCTATACAACCTCT	GC(%):F:40.0;R:45.0	TM F:56;R:58	intron1496	CA_chr2	86072887	86073035	Cotton_A_29908	100	A02	79748605	79748750	Gh_A02G1410	97	D03	3548110	3548260	Gh_D03G0311	102
Gorai.003G035200.1	Chr03	3577508	3577880	373	F:GAGTGAGTGACGCCAACGAT	R:TTGCCACCATTTCTGAAGAT	GC(%):F:55.0;R:40.0	TM F:62;R:56	intron1497	CA_chr2	86072278	86072759	Cotton_A_29908	407	A02	79747999	79748477	Gh_A02G1410	404	D03	3548388	3548831	Gh_D03G0311	369
Gorai.003G035300.1	Chr03	3595587	3595902	316	F:TCAAATGTGAGCGCATAGTT	R:CCTTCTCTTCATTACAGGTT	GC(%):F:40.0;R:40.0	TM F:56;R:56	intron1498	CA_chr2	86027018	86027434	Cotton_A_29907	318	A02	79701739	79702155	Gh_A02G1409	318	D03	3569322	3569736	Gh_D03G0312	316
Gorai.003G035300.1	Chr03	3596042	3596758	717	F:CTAAAGGCTGCTCAATTAGT	R:TCTACCGCAGCAACATCTTT	GC(%):F:40.0;R:45.0	TM F:56;R:58	intron1499	CA_chr2	86026210	86026973	Cotton_A_29907	720	A02	79700936	79701694	Gh_A02G1409	715	D03	3569781	3570540	Gh_D03G0312	716
Gorai.003G035300.1	Chr03	3597099	3598016	918	F:TTTCTGCTCTTGCTGTCCAT	R:CCTTGGCCTTTCTGCAACTT	GC(%):F:45.0;R:50.0	TM F:58;R:60	intron1500	CA_chr2	86024951	86025918	Cotton_A_29907	921	A02	79699675	79700644	Gh_A02G1409	923	D03	3570832	3571797	Gh_D03G0312	919
Gorai.003G035300.1	Chr03	3598154	3598431	278	F:GACATTCAGCGCATTAAAGT	R:CTCTTGCAACCATAACTGAT	GC(%):F:40.0;R:40.0	TM F:56;R:56	intron1501	CA_chr2	86024528	86024863	Cotton_A_29907	281	A02	79699252	79699587	Gh_A02G1409	281	D03	3571885	3572216	Gh_D03G0312	277
Gorai.003G036500.1	Chr03	3779662	3779825	164	F:ATTCCATCCAATGTGCCAAT	R:GCCGAGACCAAGATCAGCTT	GC(%):F:40.0;R:55.0	TM F:56;R:62	intron1502	CA_chr6	70092901	70093040	Cotton_A_34868	91	A02	79234542	79234761	Gh_A02G1398	171	D03	3759300	3759512	Gh_D03G0324	164
Gorai.003G036500.1	Chr03	3780340	3780568	229	F:CACTTCACCAACAATCTCAT	R:GGATATGCCATTCAGATCTT	GC(%):F:40.0;R:40.0	TM F:56;R:56	intron1503	CA_chr2	85480113	85480439	Cotton_A_26703	235	A02	79233746	79234072	Gh_A02G1398	235	D03	3759982	3760302	Gh_D03G0324	229
Gorai.003G037200.1	Chr03	3917214	3917406	193	F:AGTCCTCCTTCATGTTACTT	R:ACTGCACTTGCTGGAAGTTT	GC(%):F:40.0;R:45.0	TM F:56;R:58	intron1504	CA_chr2	85412356	85412619	Cotton_A_26709	186	A02	79137750	79138013	Gh_A02G1391	186	D03	3911407	3911677	Gh_D03G0332	193
Gorai.003G037200.1	Chr03	3917748	3917867	120	F:GGTCTTGAAATTGGCAAACT	R:CTCCACTTATTGCACTCTTT	GC(%):F:40.0;R:40.0	TM F:56;R:56	intron1505	CA_chr2	85411911	85412086	Cotton_A_26709	94	A02	79137303	79137478	Gh_A02G1391	94	D03	3911938	3912139	Gh_D03G0332	120
Gorai.003G037200.1	Chr03	3918265	3918642	378	F:CAGATACACCAGAAAGCACT	R:ACATTGCACAGCTTCCATTT	GC(%):F:45.0;R:40.0	TM F:58;R:56	intron1506	NA	NA	NA	NA	NA	NA	NA	NA	NA	NA	D03	3912479	3912920	Gh_D03G0332	377
Gorai.003G037200.1	Chr03	3920214	3920672	459	F:AAATGAGGCACCAAGTGTTT	R:CAGCTGCCACATGTGGATTT	GC(%):F:40.0;R:50.0	TM F:56;R:60	intron1507	CA_chr2	85409120	85409632	Cotton_A_26709	442	A02	79134519	79135024	Gh_A02G1391	435	D03	3914419	3914946	Gh_D03G0332	457
Gorai.003G038100.1	Chr03	4010611	4011179	569	F:CTTGGACAGACTTTATGCAT	R:TCCTTCCTGATAGATTCACT	GC(%):F:40.0;R:40.0	TM F:56;R:56	intron1508	CA_chr2	85348916	85349581	Cotton_A_26718	594	A02	79074230	79074896	Gh_A02G1383	595	D03	4008438	4009103	Gh_D03G0341	594
Gorai.003G038100.1	Chr03	4011404	4011496	93	F:CAGCCACAACTTGTAGAGTT	R:AGCATGGCCTTCCACATCCT	GC(%):F:45.0;R:55.0	TM F:58;R:62	intron1509	CA_chr2	85348594	85348743	Cotton_A_26718	94	A02	79073908	79074057	Gh_A02G1383	94	D03	4009276	4009424	Gh_D03G0341	93
Gorai.003G040400.1	Chr03	4809702	4810305	604	F:AACGCCTGGCTTTGACAAAT	R:GTTGCTTCTGTGTCTTCTTT	GC(%):F:45.0;R:40.0	TM F:58;R:56	intron1510	CA_chr3	62144734	62144951	Cotton_A_37286	152	A02	73295733	73296407	Gh_A02G1224	609	D03	4733407	4734078	Gh_D03G0362	606
Gorai.003G040800.1	Chr03	4849152	4849301	150	F:CTTGGACGGTACTGCTTCAT	R:GAATTACATGGCCGCCAGTT	GC(%):F:50.0;R:50.0	TM F:60;R:60	intron1511	CA_chr2	8023995	8024221	Cotton_A_39313	153	A02	73335339	73335566	Gh_A02G1228	154	D03	4774343	4774566	Gh_D03G0366	150
Gorai.003G041000.1	Chr03	4865547	4865625	79	F:CTGCTTGGATATGGTCTGAT	R:GAAGGCAGCAGACCTGATTT	GC(%):F:45.0;R:50.0	TM F:58;R:60	intron1512	CA_chr2	7459923	7460084	Cotton_A_11184	97	A02	73358772	73358933	Gh_A02G1230	31	D03	4790727	4790885	Gh_D03G0368	79
Gorai.003G041000.1	Chr03	4865861	4866001	141	F:TTCTCTAGATGATTGGCGCT	R:CCGTTGGCCTGAAGATGTTT	GC(%):F:45.0;R:50.0	TM F:58;R:60	intron1513	CA_chr2	7459573	7459758	Cotton_A_11184	145	A02	73359098	73359283	Gh_A02G1230	145	D03	4791050	4791235	Gh_D03G0368	145
Gorai.003G041000.2	Chr03	4865532	4865625	94	F:TGCATCTGCTTGGATATGGT	R:GAAGGCAGCAGACCTGATTT	GC(%):F:45.0;R:50.0	TM F:58;R:60	intron1514	CA_chr2	7459923	7460089	Cotton_A_11184	97	A02	73358767	73358933	Gh_A02G1230	31	D03	4790722	4790885	Gh_D03G0368	79
Gorai.003G041100.1	Chr03	4872616	4872737	122	F:GGAGCCTTGCTGACTTTCTT	R:CCGAACCTTTACAACCAAAT	GC(%):F:50.0;R:40.0	TM F:60;R:56	intron1515	CA_chr6	47276352	47276492	Cotton_A_35301	96	A02	73365580	73365744	Gh_A02G1231	120	D03	4797807	4797973	Gh_D03G0369	122
Gorai.003G041100.1	Chr03	4873011	4873105	95	F:CTCTCCATTTCTCCTACCAT	R:AGCAAGGAGTTCTCACTCCT	GC(%):F:45.0;R:50.0	TM F:58;R:60	intron1516	CA_chr2	7452730	7452911	Cotton_A_11185	93	A02	73365954	73366135	Gh_A02G1231	93	D03	4798183	4798365	Gh_D03G0369	94
Gorai.003G041500.2	Chr03	5033408	5033498	91	F:TGCTTTCTCCACTATGCTTT	R:CATGACAATGAAGCTCTTCT	GC(%):F:40.0;R:40.0	TM F:56;R:56	intron1517	CA_chr2	7280742	7280881	Cotton_A_11191	76	A02	73523886	73524025	Gh_A02G1237	76	D03	4933503	4933642	Gh_D03G0374	76
Gorai.003G041600.1	Chr03	5052248	5052913	666	F:CTTGCAAGCTTCAAACGTGT	R:TCGCCTCTATAGAGCAACCT	GC(%):F:45.0;R:50.0	TM F:58;R:60	intron1518	CA_chr2	7253015	7253731	Cotton_A_11192	668	A02	73562574	73563287	Gh_A02G1238	665	scaffold3877_D03	21390	22104	Gh_D03G1699	666
Gorai.003G041800.1	Chr03	5076132	5076222	91	F:CTCCAACACCTTTACGAAAT	R:TGATGCCTAACTCTTACGTT	GC(%):F:40.0;R:40.0	TM F:56;R:56	intron1519	CA_chr2	7199484	7199653	Cotton_A_11194	90	A02	73602615	73602782	Gh_A02G1241	88	D03	4982280	4982449	Gh_D03G0375	90
Gorai.003G042900.1	Chr03	5489112	5489551	440	F:AGCCTTTGGCGTTTCAGTTT	R:GTAGCACTTCCATATAAGGT	GC(%):F:45.0;R:40.0	TM F:58;R:56	intron1520	CA_chr2	6612773	6613487	Cotton_A_11206	627	A02	74224319	74225077	Gh_A02G1251	668	NA	NA	NA	NA	NA
Gorai.003G043300.1	Chr03	5565380	5565510	131	F:CAAGTCTAATCGGACTAACT	R:CAAGACACTTCATGCACTTT	GC(%):F:40.0;R:40.0	TM F:56;R:56	intron1521	CA_chr2	6546816	6547009	Cotton_A_11208	128	A02	74288255	74288448	Gh_A02G1254	128	D03	5553567	5553760	Gh_D03G0394	128
Gorai.003G043600.1	Chr03	5615641	5615723	83	F:CGGCTGCAATATTCACAATT	R:TCCTCAAAGGCATACAGTTT	GC(%):F:40.0;R:40.0	TM F:56;R:56	intron1522	CA_chr2	6410331	6410510	Cotton_A_11211	101	A02	74403737	74403916	Gh_A02G1257	101	D03	5605020	5605199	Gh_D03G0397	101
Gorai.003G043700.1	Chr03	5621584	5621689	106	F:CTCAAACTGTGTCCAAACTT	R:CTGCCTCTTTGCAAGGAACT	GC(%):F:40.0;R:50.0	TM F:56;R:60	intron1523	CA_chr2	6404249	6404455	Cotton_A_11212	117	A02	74415039	74415245	Gh_A02G1258	117	D03	5610973	5611168	Gh_D03G0398	106
Gorai.003G045300.1	Chr03	6028244	6028335	92	F:CCTGTTTATGTTCACCGATT	R:GATGGTTGTGAACTCAAGGT	GC(%):F:40.0;R:45.0	TM F:56;R:58	intron1524	CA_chr2	5929739	5929909	Cotton_A_11232	99	A02	74858537	74858705	Gh_A02G1273	97	D03	6028833	6028993	Gh_D03G0414	89
Gorai.003G046500.1	Chr03	6249877	6250561	685	F:GAGCCACCAAGACTTGCTAT	R:CTGATGCTACATCATCTTGT	GC(%):F:50.0;R:40.0	TM F:60;R:56	intron1525	CA_chr2	5605440	5606175	Cotton_A_11244	680	A02	75199221	75199955	Gh_A02G1287	679	D03	6213321	6214053	Gh_D03G0427	677
Gorai.003G047000.1	Chr03	6308454	6308558	105	F:TCGAGACTTTATCGGAGTAT	R:ACTGTCGCTGCAAACACAAT	GC(%):F:40.0;R:45.0	TM F:56;R:58	intron1526	CA_chr2	5445397	5445600	Cotton_A_11250	107	A02	75361046	75361249	Gh_A02G1292	107	D03	6299469	6299670	Gh_D03G0431	105
Gorai.003G047600.1	Chr03	6477597	6477840	244	F:GGATGTCACTTGGAAAGATT	R:AAGGTGATTTGTAGGCTCAT	GC(%):F:40.0;R:40.0	TM F:56;R:56	intron1527	CA_chr2	5234074	5234390	Cotton_A_11260	246	A02	75614305	75614621	Gh_A02G1299	246	D03	6535699	6536012	Gh_D03G0439	243
Gorai.003G047600.1	Chr03	6479248	6479336	89	F:TGGAATTTGGTTACGAGGAT	R:TGGACCAATAACGGCAATTT	GC(%):F:40.0;R:40.0	TM F:56;R:56	intron1528	CA_chr2	5232555	5232731	Cotton_A_11260	91	A02	75615964	75616140	Gh_A02G1299	91	D03	6537355	6537530	Gh_D03G0439	90
Gorai.003G047600.1	Chr03	6479777	6480099	323	F:TATGCTTGACAGGAAGGTTT	R:TTGCAGAAAGCAAGACGCGC	GC(%):F:40.0;R:55.0	TM F:56;R:62	intron1529	CA_chr2	5231836	5232220	Cotton_A_11260	322	A02	75616475	75616859	Gh_A02G1299	322	D03	6537842	6538228	Gh_D03G0439	324
Gorai.003G047600.2	Chr03	6478183	6479109	927	F:ATTCTGGCCGAGCTTCTTCT	R:CGTTGAAATGGCTTCTCTAT	GC(%):F:50.0;R:40.0	TM F:60;R:56	intron1530	CA_chr2	5232800	5233802	Cotton_A_11260	924	A02	75614893	75615895	Gh_A02G1299	924	D03	6536284	6537286	Gh_D03G0439	924
Gorai.003G049300.1	Chr03	6942728	6942820	93	F:AGGACAGCCGAGACTCGTAT	R:CGTGAGAAGAGGCCAGGTTT	GC(%):F:55.0;R:55.0	TM F:62;R:62	intron1531	CA_chr2	61516484	61516654	Cotton_A_25726	94	A02	76179164	76179334	Gh_A02G1317	94	D03	6985854	6986023	Gh_D03G0455	93
Gorai.003G049300.1	Chr03	6942947	6943274	328	F:CACATCTCGAACACCATTAT	R:GTGACCATCCTGGCATGATT	GC(%):F:40.0;R:50.0	TM F:56;R:60	intron1532	CA_chr2	61516691	61517073	Cotton_A_25726	327	A02	76179371	76179754	Gh_A02G1317	328	D03	6986060	6986442	Gh_D03G0455	327
Gorai.003G049300.1	Chr03	6943413	6943586	174	F:GGCGACCAAACCATTTATCT	R:AACAAAGTCCATCCAGCTTT	GC(%):F:45.0;R:40.0	TM F:58;R:56	intron1533	CA_chr2	61517144	61517406	Cotton_A_25726	173	A02	76179825	76180087	Gh_A02G1317	173	D03	6986513	6986775	Gh_D03G0455	173
Gorai.003G049300.1	Chr03	6944311	6944417	107	F:GGTTGCCTGCCTTCATCCAT	R:GATGATGCTGATTTGCCAAT	GC(%):F:55.0;R:40.0	TM F:62;R:56	intron1534	CA_chr2	61518065	61518215	Cotton_A_25726	110	A02	76180746	76180896	Gh_A02G1317	110	D03	6987434	6987581	Gh_D03G0455	107
Gorai.003G049300.1	Chr03	6944791	6944902	112	F:ATCAGCAGAAATCTCCGAAT	R:CCTAGCTCTCAAATTCCTCT	GC(%):F:40.0;R:45.0	TM F:56;R:58	intron1535	CA_chr2	61518548	61518714	Cotton_A_25726	107	A02	76181229	76181395	Gh_A02G1317	107	D03	6987914	6988085	Gh_D03G0455	112
Gorai.003G049600.1	Chr03	7062810	7062960	151	F:TTCCTCCAATAAGCTTCCGT	R:GCCACTCGAATTGCCTGTTT	GC(%):F:45.0;R:50.0	TM F:58;R:60	intron1536	CA_chr2	61666916	61667124	Cotton_A_25730	153	A02	76330256	76330462	Gh_A02G1320	151	D03	7079233	7079439	Gh_D03G0457	151
Gorai.003G049600.1	Chr03	7063115	7063335	221	F:AGTCCATGGTACCAATAGCT	R:CTGACTCATTCCTTGTTTCT	GC(%):F:45.0;R:40.0	TM F:58;R:56	intron1537	CA_chr2	61667222	61667502	Cotton_A_25730	218	A02	76330560	76330840	Gh_A02G1320	218	D03	7079537	7079820	Gh_D03G0457	221
Gorai.003G049600.1	Chr03	7063850	7064570	721	F:GGTCACAACACCTGAAATTT	R:CCATTCAGACCTACATACTT	GC(%):F:40.0;R:40.0	TM F:56;R:56	intron1538	CA_chr2	61667951	61668749	Cotton_A_25730	711	A02	76331289	76332086	Gh_A02G1320	710	D03	7080269	7081077	Gh_D03G0457	721
Gorai.003G051900.1	Chr03	7802702	7802784	83	F:GGACAAATCATTTCTCGAGT	R:ACACGATAAAGCTTCTGAGT	GC(%):F:40.0;R:40.0	TM F:56;R:56	intron1539	CA_chr2	83313564	83313749	Cotton_A_28823	88	A02	77649866	77650048	Gh_A02G1342	85	D03	7801476	7801656	Gh_D03G0477	83
Gorai.003G052200.1	Chr03	7955226	7955420	195	F:CCGTGTAATGGTTCATCACT	R:GGTGACCATGCTGGTATAAT	GC(%):F:45.0;R:45.0	TM F:58;R:58	intron1540	CA_chr8	99439361	99439619	Cotton_A_02861	197	A02	77848856	77849114	Gh_A02G1345	197	D03	8012521	8012777	Gh_D03G0480	195
Gorai.003G056300.1	Chr03	9065530	9065818	289	F:TTGGACGAGTCCATAATTGT	R:GTGCTTTGAGGAGAATGATT	GC(%):F:40.0;R:40.0	TM F:56;R:56	intron1541	CA_chr12	140892429	140892778	Cotton_A_37992	287	A02	71335135	71335484	Gh_A02G1214	287	D03	9115142	9115493	Gh_D03G0512	289
Gorai.003G056300.1	Chr03	9066280	9066626	347	F:GACAACAAGTTCCTAAAGGT	R:GGTTGATGTTGTTAGGAGTT	GC(%):F:40.0;R:40.0	TM F:56;R:56	intron1542	CA_chr3	41092762	41093149	Cotton_A_05726	313	A02	71334321	71334739	Gh_A02G1214	344	D03	9115889	9116310	Gh_D03G0512	347
Gorai.003G056300.1	Chr03	9067026	9067199	174	F:CTAGGATGGTAAGGCTTCTT	R:AGGATTGGTTGAATGGCTTT	GC(%):F:45.0;R:40.0	TM F:58;R:56	intron1543	CA_chr12	140893942	140894164	Cotton_A_37992	172	A02	71333751	71333973	Gh_A02G1214	172	D03	9116653	9116877	Gh_D03G0512	174
Gorai.003G056300.1	Chr03	9068742	9068953	212	F:TTGAACATAGGCTGGACCAT	R:CTTCAGCTGTTAAGGCGTTT	GC(%):F:45.0;R:45.0	TM F:58;R:58	intron1544	CA_chr12	140895659	140895953	Cotton_A_37992	211	A02	71331960	71332256	Gh_A02G1214	213	D03	9118371	9118667	Gh_D03G0512	213
Gorai.003G057600.5	Chr03	9632154	9632459	306	F:CCAATGCCTTAATCTCTGAT	R:CGGTGCTGTAAATTTGCCAT	GC(%):F:40.0;R:45.0	TM F:56;R:58	intron1545	CA_chr2	22031215	22031595	Cotton_A_36648	304	A02	69964471	69964851	Gh_A02G1206	304	D03	9729493	9729875	Gh_D03G0524	306
Gorai.003G057600.5	Chr03	9632581	9633193	613	F:CTAACCAACTGAGGCATCGT	R:GTTGGCATTTCTCTATGCTT	GC(%):F:50.0;R:40.0	TM F:60;R:56	intron1546	CA_chr2	22030354	22031166	Cotton_A_36648	720	A02	69963738	69964422	Gh_A02G1206	592	D03	9729924	9730632	Gh_D03G0524	616
Gorai.003G057600.5	Chr03	9633302	9633748	447	F:TTATAGCTCCAAGTCCAGCC	R:GCTACTTGATGCTTTGCAAT	GC(%):F:50.0;R:40.0	TM F:60;R:56	intron1547	CA_chr2	22029839	22030346	Cotton_A_36648	448	A02	69963223	69963730	Gh_A02G1206	448	D03	9730640	9731146	Gh_D03G0524	447
Gorai.003G057900.1	Chr03	9865105	9865177	73	F:GAGAATGGAAGCCTTTGAAT	R:CTCGCTAAACACGTTCATAT	GC(%):F:40.0;R:40.0	TM F:56;R:56	intron1548	CA_chr2	51739821	51739984	Cotton_A_39375	61	A02	69443904	69444067	Gh_A02G1204	73	D03	9975137	9975300	Gh_D03G0530	73
Gorai.003G057900.1	Chr03	9873774	9874730	957	F:CCATGCATGATACGTCCATT	R:ATGCTCCTGAGCAAGTTTAT	GC(%):F:45.0;R:40.0	TM F:58;R:56	intron1549	CA_chr2	51748517	51749544	Cotton_A_39375	984	A02	69430141	69431147	Gh_A02G1204	963	D03	9983837	9984834	Gh_D03G0530	954
Gorai.003G058700.1	Chr03	10139388	10140093	706	F:CCAAACTTTCAGAACTGACT	R:GTCCTGACAATGCTTCATTT	GC(%):F:40.0;R:40.0	TM F:56;R:56	intron1550	CA_chr5	36830587	36831353	Cotton_A_39530	707	A02	60498416	60499182	Gh_A02G1118	707	D03	10210427	10211202	Gh_D03G0538	716
Gorai.003G059100.1	Chr03	10239022	10239107	86	F:GATCGGTTGTTGAAGTTTCT	R:CAGCTTTCTCAAAGTCAGAT	GC(%):F:40.0;R:40.0	TM F:56;R:56	intron1551	CA_chr5	36573905	36574075	Cotton_A_39532	87	A02	60775213	60775383	Gh_A02G1119	87	D03	10320805	10320974	Gh_D03G0541	86
Gorai.003G059700.1	Chr03	10351718	10352088	371	F:CGGATCCTATCAGAATGTAT	R:GTCCACTCCAAGGTGATGAT	GC(%):F:40.0;R:50.0	TM F:56;R:60	intron1552	CA_chr2	41805843	41806225	Cotton_A_28518	331	A02	60941405	60941787	Gh_A02G1124	331	D03	10422692	10423085	Gh_D03G0546	342
Gorai.003G059700.1	Chr03	10353302	10353411	110	F:CTTGCATGTGGAATACTTGT	R:GCTGGTCTTTCAATCCAAAT	GC(%):F:40.0;R:40.0	TM F:56;R:56	intron1553	CA_chr2	41804514	41804686	Cotton_A_28518	109	A02	60942944	60943116	Gh_A02G1124	109	D03	10424242	10424414	Gh_D03G0546	109
Gorai.003G060000.1	Chr03	10490545	10490664	120	F:CAAACATGGAGGATCTAACT	R:CTCTGCTGATGTTATAACCT	GC(%):F:40.0;R:40.0	TM F:56;R:56	intron1554	CA_chr11	72630150	72630391	Cotton_A_25369	201	A02	61210355	61210515	Gh_A02G1126	120	D03	10551787	10551947	Gh_D03G0549	120
Gorai.003G060000.1	Chr03	10490789	10490938	150	F:GTGTGATTCTCATGCCAAAT	R:TGATCTAGAACCAGGTGCCT	GC(%):F:40.0;R:50.0	TM F:56;R:60	intron1555	CA_chr2	93362011	93362213	Cotton_A_31541	142	A02	61210599	61210801	Gh_A02G1126	142	D03	10552031	10552235	Gh_D03G0549	144
Gorai.003G061800.1	Chr03	11203548	11204126	579	F:AGGATCTCGCAACAAAGAAT	R:CTTGGTCTGTCTCTGTTGCT	GC(%):F:40.0;R:50.0	TM F:56;R:60	intron1556	CA_chr2	16943227	16943840	Cotton_A_38972	567	A02	62331432	62332046	Gh_A02G1139	568	D03	11292849	11293472	Gh_D03G0562	577
Gorai.003G062100.1	Chr03	11312613	11312695	83	F:TAATACCAGATCCACCACTT	R:CTGCGTTCTATGCAATCTTT	GC(%):F:40.0;R:40.0	TM F:56;R:56	intron1557	CA_chr7	69822190	69822355	Cotton_A_22792	84	A02	62605193	62605358	Gh_A02G1140	84	D03	11390573	11390737	Gh_D03G0563	83
Gorai.003G062100.1	Chr03	11315584	11315669	86	F:CCATTACTAAGGCCTTCTTT	R:TCGACTTTGCCAAACACTAT	GC(%):F:40.0;R:40.0	TM F:56;R:56	intron1558	CA_chr7	69819424	69819570	Cotton_A_22792	84	A02	62607997	62608143	Gh_A02G1140	84	D03	11393564	11393710	Gh_D03G0563	84
Gorai.003G062100.1	Chr03	11316710	11316793	84	F:AACTCCTTGTGCCTTCATTT	R:TACTATGTCGATATGCCACT	GC(%):F:40.0;R:40.0	TM F:56;R:56	intron1559	CA_chr7	69818304	69818444	Cotton_A_22792	99	A02	62609116	62609256	Gh_A02G1140	99	D03	11394690	11394829	Gh_D03G0563	98
Gorai.003G062100.1	Chr03	11316967	11317070	104	F:TGCTCATTCTTTGCATTGCT	R:TCTCTTCTGCAGAAGCACTT	GC(%):F:40.0;R:45.0	TM F:56;R:58	intron1560	CA_chr7	69818033	69818178	Cotton_A_22792	95	A02	62609382	62609527	Gh_A02G1140	95	D03	11394955	11395109	Gh_D03G0563	104
Gorai.003G062100.1	Chr03	11318615	11318942	328	F:CCAGTATTGTTCTTGATCCT	R:AAAGACACTGCTGACTTCTT	GC(%):F:40.0;R:40.0	TM F:56;R:56	intron1561	CA_chr7	69816165	69816545	Cotton_A_22792	321	A02	62611015	62611396	Gh_A02G1140	322	D03	11396597	11396984	Gh_D03G0563	328
Gorai.003G062100.1	Chr03	11320532	11320617	86	F:ACTTCTACTGTTGGTAGTGT	R:AGGTTGCTGAGGAAGATAAT	GC(%):F:40.0;R:40.0	TM F:56;R:56	intron1562	CA_chr7	69814454	69814626	Cotton_A_22792	85	A02	62612935	62613107	Gh_A02G1140	85	D03	11398517	11398690	Gh_D03G0563	86
Gorai.003G062900.1	Chr03	11735055	11735388	334	F:TCAGTTCTCCGGCGAACTCT	R:AAGTTCCGCCAAATCATCAT	GC(%):F:55.0;R:40.0	TM F:62;R:56	intron1563	CA_chr2	14315643	14316043	Cotton_A_34998	352	A02	63342011	63342408	Gh_A02G1149	349	D03	11899334	11899716	Gh_D03G0572	334
Gorai.003G063100.1	Chr03	11812028	11812516	489	F:CAATCTGGATGAGGAAGAAT	R:CTTCAATATCACACCACACT	GC(%):F:40.0;R:40.0	TM F:56;R:56	intron1564	CA_chr2	14070696	14071286	Cotton_A_35001	491	A02	63553304	63553894	Gh_A02G1151	491	D03	11978376	11978963	Gh_D03G0574	488
Gorai.003G063100.1	Chr03	11812629	11813100	472	F:CTAACTGGATGCACATTCTT	R:CTCTGAGCATCAGATCGGTT	GC(%):F:40.0;R:50.0	TM F:56;R:60	intron1565	CA_chr2	14070145	14070673	Cotton_A_35001	483	A02	63553917	63554445	Gh_A02G1151	483	D03	11978986	11979515	Gh_D03G0574	484
Gorai.003G063300.1	Chr03	11898770	11899565	796	F:CGCTGTTACTCCAACAAGAT	R:GGTCTTTCTCTTACTCCTTT	GC(%):F:45.0;R:40.0	TM F:58;R:56	intron1566	CA_chr2	23213852	23214671	Cotton_A_38035	776	A02	63823302	63824120	Gh_A02G1152	775	D03	12069275	12070104	Gh_D03G0576	786
Gorai.003G064000.1	Chr03	12306865	12306976	112	F:AGACCGTGGATAGGAACTGT	R:AAGGCTGTCACTGGTGGTTT	GC(%):F:50.0;R:50.0	TM F:60;R:60	intron1567	CA_chr2	97341819	97341973	Cotton_A_36818	114	scaffold450_A02	6357	6507	Gh_A02G1800	110	D03	12471695	12471845	Gh_D03G0583	110
Gorai.003G064000.1	Chr03	12307228	12307314	87	F:TGCATCAGTTGTCAACTTGT	R:CGTTGGCTCTGCCATTGCTT	GC(%):F:40.0;R:55.0	TM F:56;R:62	intron1568	CA_chr2	97342184	97342335	Cotton_A_36818	109	scaffold450_A02	6017	6146	Gh_A02G1800	87	D03	12472056	12472185	Gh_D03G0583	87
Gorai.003G064100.1	Chr03	12411687	12412126	440	F:CACCGTCAGGTGAAATGTTT	R:GCCTAAAGACTCAAAGTCTT	GC(%):F:45.0;R:40.0	TM F:58;R:56	intron1569	CA_chr2	97361263	97361774	Cotton_A_36816	433	NA	NA	NA	NA	NA	D03	12535300	12535827	Gh_D03G0584	440
Gorai.003G064100.1	Chr03	12413838	12414243	406	F:GACATCCTTCACCACAGGCT	R:CAGTATGTACTCAAGCTAGT	GC(%):F:55.0;R:40.0	TM F:62;R:56	intron1570	CA_chr2	97363436	97363885	Cotton_A_36816	400	NA	NA	NA	NA	NA	D03	12537486	12537941	Gh_D03G0584	406
Gorai.003G065300.1	Chr03	13090613	13091130	518	F:TTCCTTCCAGGACTCGAAGT	R:TGCGTCATTCAGCAAGGAAT	GC(%):F:50.0;R:45.0	TM F:60;R:58	intron1571	CA_chr2	89732870	89733446	Cotton_A_35824	517	A02	65924465	65925041	Gh_A02G1165	517	scaffold3920_D03	4872885	4873462	Gh_D03G1776	518
Gorai.003G065300.1	Chr03	13091293	13091554	262	F:CCTGTGAGAGCAAAGGCCTT	R:CTCAGCCATTCTTTGATGAT	GC(%):F:55.0;R:40.0	TM F:62;R:56	intron1572	CA_chr2	89733549	89733879	Cotton_A_35824	274	A02	65925144	65925474	Gh_A02G1165	274	scaffold3920_D03	4873565	4873894	Gh_D03G1776	273
Gorai.003G065900.1	Chr03	13231742	13231855	114	F:GCAAAGAGAACTACAATGGT	R:TGGTAGAATCCTCCTCAACT	GC(%):F:40.0;R:45.0	TM F:56;R:58	intron1573	CA_chr8	42965421	42965579	Cotton_A_36140	113	NA	NA	NA	NA	NA	D11	42950812	42950973	Gh_D11G2288	116
Gorai.003G066300.1	Chr03	13336173	13336688	516	F:CTTCTCCGTAGTCATCAAGT	R:GTTGTCTTGTGACTGACCTT	GC(%):F:45.0;R:45.0	TM F:58;R:58	intron1574	CA_chr4	115656562	115657152	Cotton_A_36145	540	NA	NA	NA	NA	NA	D11	42798045	42798612	Gh_D11G2282	517
Gorai.003G066300.1	Chr03	13337693	13338223	531	F:ATGCCAACACCAGGTAGTTT	R:TTCATGGCCTTCTTGTTGGT	GC(%):F:45.0;R:45.0	TM F:58;R:58	intron1575	CA_chr4	115658105	115658706	Cotton_A_36145	538	scaffold2939_A11	102829	103399	Gh_A11G3185	507	D11	42796500	42797093	Gh_D11G2282	530
Gorai.003G066800.1	Chr03	13581399	13582033	635	F:CATCTTGCAGGAGTCCAACT	R:GTGCTATCTTGATGCACAAT	GC(%):F:50.0;R:40.0	TM F:60;R:56	intron1576	CA_chr4	41482663	41483325	Cotton_A_38954	609	scaffold2939_A11	589008	589670	Gh_A11G3191	609	D11	42467973	42468660	Gh_D11G2277	634
Gorai.003G067300.1	Chr03	13762308	13762544	237	F:GGCGGCGCTGATTTCGATAT	R:TTCTGTACTTGGCCTGAATT	GC(%):F:55.0;R:40.0	TM F:62;R:56	intron1577	CA_chr4	99346692	99346987	Cotton_A_41143	240	NA	NA	NA	NA	NA	D11	42276766	42277059	Gh_D11G2272	238
[truncated: 8,604 more rows]
