# Supplementary material for: Identification of genes related to salt stress tolerance using intron-length polymorphic markers, association mapping and virus-induced gene silencing in cotton
Source: Sci Rep. 2017 Apr 3;7:528. doi: 10.1038/s41598-017-00617-7 (PMC5428780; doi:10.1038/s41598-017-00617-7)
Supplement: Supplementary file 6 — Dataset 5 [file 41598_2017_617_MOESM6_ESM.xls]

## Sheet: Sheet1
Dataset S5 Primer sequences and polymorphism in four different cotton species using selected 535 ILP markers.
PPs No.	A / D Pol*	At / Dt Pol**	F_Primer(5'-3')	R_primer(5'-3')	Primer ID		Chr.	Start	Stop	Intron size in G. raimondii (bp)
EPIC1	D	D	F:AGCCATCTCCTTATAGGCCT	R:GCAGCTCTGGACTACATATT	Gorai.001G077600.1	heat shock protein	Chr01	8030516	8030606	91
EPIC2	D	/	F:TGAATGGCAACCTCATCAAT	R:GACTTCTTGAGAAGGATCTT	Gorai.001G220600.1	heat shock protein	Chr01	44750844	44750934	91
EPIC3	D	C	F:TACAGAACGGAACTCCACCT	R:CATCATCTCACTTCACAACT	Gorai.001G220600.1	heat shock protein	Chr01	44751907	44752116	210
EPIC4	A	/	F:CCTGGTACTATTATCACTCT	R:CTCCAATCTCCTTCTCCACT	Gorai.001G220600.1	heat shock protein	Chr01	44754329	44754664	336
EPIC5	/	/	F:GCAACATCAAGGAGAAGAAT	R:TGCAAGGAGGAATCTTGAGT	Gorai.004G131400.1	heat shock protein	Chr04	35653415	35653504	90
EPIC6	/	/	F:CTGATATCCTTTCCATGCTT	R:CACAAATGGAGACACTCATT	Gorai.004G131400.1	heat shock protein	Chr04	35653985	35654066	82
EPIC7	B	C	F:CCTCTGGACCTCCTTATCTT	R:GAGAGGACCATCTTTGATGT	Gorai.004G131400.1	heat shock protein	Chr04	35654619	35654704	86
EPIC8	D	D	F:CCGCCGAGGAAATTTCAGCT	R:GCATCATCAACAAGCTTTCT	Gorai.005G009100.1	heat shock protein	Chr05	634736	635131	396
EPIC9	D	/	F:GGAAGAAGGCTGAAGCACTT	R:GGTTTCATCATTATTGGCCT	Gorai.006G098500.3	heat shock protein	Chr06	33880274	33880586	313
EPIC10	D	/	F:CAGAAGATTGGCGTTCAAAT	R:CCAGCATTTGAAGCAATTGT	Gorai.006G219100.2	heat shock protein	Chr06	47170555	47170715	161
EPIC11	C	C	F:GATGCTGTTAGAGTAACCAT	R:GCACCGTAGCTTTGTTCAAT	Gorai.006G219200.1	heat shock protein	Chr06	47175244	47175424	181
EPIC12	/	/	F:ATCCTTGGTGGCTTGTCTCT	R:ATGCAGTGGTCACTGTTCCT	Gorai.007G020600.1	heat shock protein	Chr07	1517656	1517749	94
EPIC13	/	/	F:CCGACTTGAAGAAGAAAGTT	R:CGCTTGGCCTAGAACCAAGT	Gorai.007G123400.1	heat shock protein	Chr07	9801559	9802025	467
EPIC14	/	/	F:GATGCTGTTAAACTCACCAT	R:GCTACAGTAACACCATCTTT	Gorai.007G151700.1	heat shock protein	Chr07	12990680	12990946	267
EPIC15	/	/	F:TGGAGGAAGGAATTGTTCCT	R:CCTTAGAGGCATAAAGAAGT	Gorai.007G151700.1	heat shock protein	Chr07	12993553	12993635	83
EPIC16	A	C	F:AAGATCGGTGTTCAGATCAT	R:GCAATTGTATGTACAGGCAT	Gorai.007G151700.1	heat shock protein	Chr07	12993740	12994306	567
EPIC17	D	D	F:TGAAGAAGAAAGTCATGGCT	R:TGCTTGGCCTAGTACCAAGT	Gorai.008G140700.1	heat shock protein	Chr08	39189778	39189872	95
EPIC18	/	/	F:AACGCCAGCGTTCACTTTCT	R:CTTGGCTCAGGCTCCTTGTT	Gorai.008G216100.2	heat shock protein	Chr08	50308428	50308538	111
EPIC19	D	/	F:CCAGCATTAGAAGCTATAGT	R:CAGATAATTCAGGATGCTCT	Gorai.009G141700.1	heat shock protein	Chr09	10716489	10716574	86
EPIC20	D	D	F:CATTCCAGGTCCTGTTGTTT	R:AAACTAAAGAAGCGGACCTT	Gorai.010G212100.1	heat shock protein	Chr10	57830035	57830166	132
EPIC21	D	/	F:GAGCAGACAAATTCCTTGAT	R:CTGGTTTAACAGATACAGCT	Gorai.010G212100.1	heat shock protein	Chr10	57830507	57830816	310
EPIC22	D	C	F:CGAGATGTTTGTCTAGATCT	R:GCTACTAGAGTTCCAAAGTT	Gorai.010G212100.1	heat shock protein	Chr10	57831304	57831469	166
EPIC23	D	/	F:TTCTCACGAGTTATGGTGCT	R:CAGCAGCTCCAATATCTGTT	Gorai.010G212100.1	heat shock protein	Chr10	57831630	57832371	742
EPIC24	D	/	F:GTTTAACAGATGCAGCCAAT	R:AGACAAATTCCGAGATGAGT	Gorai.011G224200.1	heat shock protein	Chr11	53491772	53492368	597
EPIC25	B	/	F:TTTCGTCGTGTACGCGTACT	R:AATGCTAACAAGGCATGCAT	Gorai.001G026000.1	leucine-rich repeat	Chr01	2408534	2408625	92
EPIC26	A	A	F:TGTCTTCCAGACGGTTCTCT	R:AGGCCAACTGATCCAACTTT	Gorai.001G074000.1	leucine-rich repeat	Chr01	7563993	7564096	104
EPIC27	/	/	F:GCACCAATCATCACACCTTT	R:CATGCTGAAAGTGATGGAGT	Gorai.001G074000.1	leucine-rich repeat	Chr01	7565391	7565484	94
EPIC28	/	/	F:CGTAGCTATACACATCACTT	R:GATCCTATGGTTACATTGCT	Gorai.001G184400.1	leucine-rich repeat	Chr01	29234135	29234325	191
EPIC29	D	/	F:GATGGCAAACCGGTAGCTGT	R:GATAAGAGATGAACCTGCAT	Gorai.001G186800.1	leucine-rich repeat	Chr01	29832469	29832694	226
EPIC30	/	/	F:TTACTTGAGTCACTTGTTGG	R:CATCCTGGCTGCCGAAAGAT	Gorai.001G269200.3	leucine-rich repeat	Chr01	54610191	54610274	84
EPIC31	D	D	F:CCGATCTGCTTCATGCAGGT	R:GCAGATGTACCTTCTTGAAT	Gorai.002G105800.1	leucine-rich repeat	Chr02	13877072	13877345	274
EPIC32	D	/	F:CATACTCTGGTGCAAGATAT	R:GTCTAGCCAAACTTTACGAT	Gorai.002G105800.1	leucine-rich repeat	Chr02	13877497	13877611	115
EPIC33	/	C	F:CTCTTCCATCATCAAGTCTT	R:TCAGTCCTGCAAATAAGCTT	Gorai.002G105800.1	leucine-rich repeat	Chr02	13878160	13878935	776
EPIC34	/	/	F:CCGGTTGGAGCATTATTACT	R:CCATTTCAGCAATTAGTGCT	Gorai.002G105800.1	leucine-rich repeat	Chr02	13879693	13879762	70
EPIC35	/	C	F:TTGTGTTCCATTGGTCCTGT	R:AGCCAACTACTGATCCTGCT	Gorai.002G105800.1	leucine-rich repeat	Chr02	13888877	13889478	602
EPIC36	D	D	F:GCACCATGAATGTAATCCTT	R:CAAGAAGAATACTGCTAGCT	Gorai.002G127700.4	leucine-rich repeat	Chr02	19705197	19705405	209
EPIC37	D	/	F:GTTACTTAGCACCGGAATAT	R:ATCAGCTTTGGTCGTGATTT	Gorai.002G235300.1	leucine-rich repeat	Chr02	59579364	59579596	233
EPIC38	D	D	F:CAAGGTGACGAGCCAACTTT	R:AAATGGCAGCGTCGCCAACT	Gorai.003G027300.1	leucine-rich repeat	Chr03	2465448	2466067	620
EPIC39	D	/	F:GGTAACTCGAGATAGTCCTT	R:TGCAAGGATAAAGGTTCCTT	Gorai.003G159600.1	leucine-rich repeat	Chr03	42880600	42880672	73
EPIC40	/	/	F:CCTGCTAAATTTAGTGACGT	R:GATCATGTGGTGGTGTATAT	Gorai.003G159600.1	leucine-rich repeat	Chr03	42881612	42881719	108
EPIC41	D	D	F:CAGAAATTGGACTGAAGCAT	R:TCAAGGATGTCAAGTTCGTT	Gorai.004G109300.3	leucine-rich repeat	Chr04	22782234	22782781	548
EPIC42	/	/	F:GACAAACAAATCCTTGGAGT	R:ACGACACCAATGCATTCAGT	Gorai.004G109300.3	leucine-rich repeat	Chr04	22787581	22788013	433
EPIC43	D	D	F:CAACCTATTGTAACACAGCT	R:CCTCTTCATATTGGCAACTT	Gorai.004G162200.1	leucine-rich repeat	Chr04	45326794	45326947	154
EPIC44	D	D	F:AATACGCTATACGGAAACGT	R:CCACATAGACCTCTATTGTT	Gorai.004G202400.1	leucine-rich repeat	Chr04	53165586	53165677	92
EPIC45	/	/	F:GGCTACCTTGAGCTATATTT	R:TCAATCTTGCCAAATCTGCT	Gorai.004G210200.1	leucine-rich repeat	Chr04	54268512	54268603	92
EPIC46	D	D	F:ACTTCACGAGCATTTGCATT	R:ACGTCGTGTCCAAGATAGTT	Gorai.004G210200.1	leucine-rich repeat	Chr04	54268737	54268817	81
EPIC47	D	/	F:CTGTGTATCTTACAGAGGAT	R:CCAATAGAACCAGAGTTCTT	Gorai.004G210200.1	leucine-rich repeat	Chr04	54268976	54269128	153
EPIC48	D	/	F:CGATCTGATCGAACTCAATT	R:CCTTCCAAGCATACAAGATT	Gorai.004G225900.1	leucine-rich repeat	Chr04	56033806	56034001	196
EPIC49	D	/	F:CAATTTCCTTCCAGTTCGAT	R:TCTCCTCGCCTTTGAACAGT	Gorai.004G233500.1	leucine-rich repeat	Chr04	57057729	57057819	91
EPIC50	D	D	F:ATCTTGCTCCTGAATATGCT	R:TACACGTCCACCTTCGTTGT	Gorai.005G026700.1	leucine-rich repeat	Chr05	2363858	2364344	487
EPIC51	D	A	F:TTGTTGCACCTGCACCTGCT	R:TTCACTGCTAGTAATGCGCT	Gorai.005G121200.1	leucine-rich repeat	Chr05	25609583	25609872	290
EPIC52	/	/	F:AGGAAACCACCATGCAATGT	R:CCAAGTCTCATAGAAACCTT	Gorai.005G121200.1	leucine-rich repeat	Chr05	25614999	25615100	102
EPIC53	D	/	F:GATCATGTGTCCACAGTTGT	R:CATCACTTCTGTCAGTCAAT	Gorai.005G121200.1	leucine-rich repeat	Chr05	25616357	25616625	269
EPIC54	B	D	F:ATGGCAGAAACATTGTCCGT	R:CCGGACTGATGAGCAGTATT	Gorai.005G121200.1	leucine-rich repeat	Chr05	25616761	25616904	144
EPIC55	D	/	F:GCTGATTCATCAAGCCACTT	R:CCAATTAGAGGAACCAAGTT	Gorai.005G173400.2	leucine-rich repeat	Chr05	50374937	50375654	718
EPIC56	D	D	F:GCTTGTTCTGGCTACTTCAT	R:CTCCAGTCCAATGGTGTTCT	Gorai.005G192800.1	leucine-rich repeat	Chr05	56224084	56224796	713
EPIC57	D	/	F:TACTACTAGCTCGAACATCT	R:GAATGCACACCACCGATCGT	Gorai.005G243800.1	leucine-rich repeat	Chr05	62422971	62423123	153
EPIC58	D	/	F:CCTCCTCAGATTGGTGAACT	R:GAGCTGGTTATAACAGAGCT	Gorai.006G064800.1	leucine-rich repeat	Chr06	24298368	24298540	173
EPIC59	D	/	F:GACATTCGGAACAATTCACT	R:GAATCCATCATTCAGTCTCT	Gorai.006G064800.1	leucine-rich repeat	Chr06	24298802	24298910	109
EPIC60	D	/	F:CAGGATGATGGTGTTTGAAT	R:CCTTGCATTCCAATCAAGAT	Gorai.006G089100.1	leucine-rich repeat	Chr06	32485422	32485514	93
EPIC61	D	/	F:CACTCTCGATATGCAACTTT	R:TTGCCGAAACATTGTCCAAT	Gorai.006G169000.1	leucine-rich repeat	Chr06	42863400	42863617	218
EPIC62	D	/	F:CAAAGCTGTAAACATCGCTT	R:CACATGTGTCAAGCATAGTT	Gorai.006G169000.1	leucine-rich repeat	Chr06	42863754	42863922	169
EPIC63	D	D	F:GGTTCCTATGATGTATCCTT	R:TCTCACTAGTAATTCCTTCC	Gorai.006G169000.1	leucine-rich repeat	Chr06	42864473	42865167	695
EPIC64	/	/	F:CCACATTAGCAATCACCATT	R:GGCCACTGTTGAATGCTATT	Gorai.006G169000.1	leucine-rich repeat	Chr06	42867131	42867312	182
EPIC65	D	D	F:TACACATCCACCTTAGTAGT	R:ATCTTGCTCCTGAATATGCT	Gorai.006G224800.1	leucine-rich repeat	Chr06	47633975	47634291	317
EPIC66	A	D	F:TTCTTGCCGAACCTCTATTT	R:TCTGCCAACTTATTCGAGTT	Gorai.007G047200.1	leucine-rich repeat	Chr07	3278926	3279818	893
EPIC67	D	/	F:GCTTGGAAGAAGAAGATGAT	R:CTACGATAGCATCCAGCTTT	Gorai.007G060500.1	leucine-rich repeat	Chr07	4279315	4279415	101
EPIC68	D	/	F:GCGAAGTGTTTGTAGATGTT	R:AGCAATTCTTCGGTCAACTT	Gorai.007G236500.3	leucine-rich repeat	Chr07	31917958	31918385	428
EPIC69	D	/	F:TAAGTGTGGCCTATCGTCTT	R:TGCACCTAGTGCTATTCTTT	Gorai.007G236500.3	leucine-rich repeat	Chr07	31918728	31919059	332
EPIC70	/	/	F:GCTTGGAAGATGAAGATGAT	R:CAACAATAGCATCGAGCATT	Gorai.007G236500.3	leucine-rich repeat	Chr07	31919455	31920148	694
EPIC71	D	D	F:ATTGGAAACATGGCTGGTCT	R:CAGCTGGTTGCAACACAACT	Gorai.008G239500.1	leucine-rich repeat	Chr08	52618376	52618730	355
EPIC72	/	/	F:CGCCAAAGCTGTAAACATCT	R:GCAGGATCTTTCGGTTACCT	Gorai.009G048200.1	leucine-rich repeat	Chr09	3492128	3492216	89
EPIC73	D	D	F:CTTGTTAGCTCCTCCTGCTT	R:GCCATTGCTGCCGGTAATGT	Gorai.009G102800.1	leucine-rich repeat	Chr09	7412377	7412688	312
EPIC74	/	/	F:AGAACTGTGAAATCGTCTCC	R:ATGGTACCGAAGTAATCGTT	Gorai.009G102800.1	leucine-rich repeat	Chr09	7414195	7414294	100
EPIC75	D	D	F:GACCTCAGCCTTAATCAACT	R:AGCGTTGTTGAGGTTATACT	Gorai.009G105200.1	leucine-rich repeat	Chr09	7629875	7630449	575
EPIC76	D	/	F:ACGTCCAGTGGAGTGGCTTT	R:TCAGTCCAATGGCAGTCTTT	Gorai.009G214700.1	leucine-rich repeat	Chr09	16688262	16688929	668
EPIC77	D	D	F:TGCTTTGCTTGAATACGCAT	R:GCAGGCACCTATGGCTATTT	Gorai.009G225100.1	leucine-rich repeat	Chr09	17572441	17572523	83
EPIC78	D	D	F:GCTGGAACATATGGATATGT	R:CTTCATTGTGTAGGCAAGCT	Gorai.009G237700.1	leucine-rich repeat	Chr09	18827189	18827279	91
EPIC79	D	/	F:ACATGAGTGCAAGCATGTTT	R:GGACTAATCAGGCTGCATTT	Gorai.010G135900.1	leucine-rich repeat	Chr10	30993612	30993756	145
EPIC80	/	/	F:ACCAACTATCTAAGGCTGCT	R:TCTTCAGATTGGCCAACATT	Gorai.010G195700.1	leucine-rich repeat	Chr10	55626965	55627397	433
EPIC81	D	/	F:TGCACTTTGCTAAGGACTTT	R:TCGGACCACTCAGGTTGTTT	Gorai.010G218400.1	leucine-rich repeat	Chr10	58721834	58722120	287
EPIC82	/	/	F:CAATGATGCCGGATACAATT	R:TTGGCAATACTTGTCGGTTT	Gorai.010G221900.1	leucine-rich repeat	Chr10	59249636	59249715	80
EPIC83	D	D	F:CCACCAGCCTCCTTTGATAT	R:GAGTCTAGCAAGGCGTGTTT	Gorai.011G052300.1	leucine-rich repeat	Chr11	4084969	4085126	158
EPIC84	D	D	F:ATCTTGCTCCTGAATATGCT	R:TAAACATCCACCTTCGTAGT	Gorai.011G151900.1	leucine-rich repeat	Chr11	25638048	25638489	442
EPIC85	D	D	F:GAAGATGAATGCAAGCTTCT	R:CTTTCTTGAGGAACTGCATT	Gorai.011G209000.1	leucine-rich repeat	Chr11	50241494	50242043	550
EPIC86	D	/	F:GTCCAAATGCTCAGATTCTT	R:TATGCTCCAAATGGCACTCT	Gorai.012G078500.2	leucine-rich repeat	Chr12	12694841	12695478	638
EPIC87	/	/	F:TTCGTGGTTACTCGTCCAGT	R:GGTATTTGGCACCGGAGTAT	Gorai.013G030200.1	leucine-rich repeat	Chr13	2279836	2279918	83
EPIC88	D	/	F:GGCAAGGTGACGATGATGAT	R:TTCGTCTCCAATGGCAGCCT	Gorai.013G047000.1	leucine-rich repeat	Chr13	4159605	4160457	853
EPIC89	D	D	F:CCATTTGAAAGAAATCCGGT	R:ACCTCTTCAACCGCCTTCAT	Gorai.013G062400.1	leucine-rich repeat	Chr13	6857539	6858155	617
EPIC90	D	D	F:TGGAATCCATCAGATGGAAT	R:AAGTTGGATGGTAATCCACT	Gorai.013G167800.1	leucine-rich repeat	Chr13	45247394	45247861	468
EPIC91	D	D	F:GGCCAGTCCTTAATATTGTT	R:TGAACTCTCCTCATGTTCAT	Gorai.013G167800.1	leucine-rich repeat	Chr13	45247967	45248255	289
EPIC92	D	D	F:TTCGACACAACTGCTTTCAT	R:GCCACAAAGGTGCCATCTTT	Gorai.013G195600.1	leucine-rich repeat	Chr13	49900997	49901212	216
EPIC93	D	D	F:CTCTAAGGAGCTGGATATCT	R:TGATCGTCCGGCATGTCCTT	Gorai.013G195600.1	leucine-rich repeat	Chr13	49901454	49901949	496
EPIC94	B	/	F:AGAGTGAAGTCGAAATCCTT	R:CAGTTGCTACAACTGCTTGT	Gorai.013G195600.1	leucine-rich repeat	Chr13	49902894	49903376	483
EPIC95	D	/	F:CCATCGATCACTGAGAATAT	R:GGATGCAGCCAATCTCACAT	Gorai.013G271600.1	leucine-rich repeat	Chr13	58211780	58212110	331
EPIC96	D	D	F:TGTCTGTCAACTTATGCGTT	R:GCTCATGTATCTACGGTTGT	Gorai.013G271600.1	leucine-rich repeat	Chr13	58212246	58212642	397
EPIC97	D	/	F:CTCTTGACACCATCTATCTT	R:GAGGAACTACCGTTTAGTTT	Gorai.013G271600.1	leucine-rich repeat	Chr13	58213816	58214140	325
EPIC98	/	/	F:TTCTCCAGATGGCTCGTAAT	R:TACTTGTCGGAGCTCAGGAT	Gorai.013G271600.1	leucine-rich repeat	Chr13	58219786	58220066	281
EPIC100	/	/	F:TGCGTCAAAGTGGAACCATT	R:CAGCATCTTCTGCAATGTTT	Gorai.002G016000.1	MAP	Chr02	1041210	1041775	566
EPIC101	D	D	F:ATCACTCAGAATGCTGGTCT	R:CTTGAGGTCACTGAAGCTTT	Gorai.002G016000.1	MAP	Chr02	1042475	1043056	582
EPIC102	D	D	F:TGCCTCTACTACATGCTAAT	R:TCTTCCACGACCAGAGACCT	Gorai.002G016000.1	MAP	Chr02	1046479	1046745	267
EPIC103	D	/	F:CATAGAGCCACCTATTCTTT	R:GGATCGGTGGACAAATGATT	Gorai.002G016000.1	MAP	Chr02	1047129	1047219	91
EPIC104	D	/	F:GGACCGCTTGTATCTCAAAT	R:GCACAAGTTGAATAGTGCAT	Gorai.002G016000.1	MAP	Chr02	1047355	1048168	814
EPIC105	D	/	F:GCCATTGCTCGTCTTAATCT	R:GTTCTCCACGATTAGTTGTT	Gorai.002G016000.1	MAP	Chr02	1048919	1049385	467
EPIC106	/	/	F:ACACCTTCAACAGAAACCAT	R:CTTGCTTTCTCATTTCGAAC	Gorai.002G045300.1	MAP	Chr02	3784516	3784643	128
EPIC107	D	/	F:AGAGGCTGTTAGCATTTGAT	R:CTTTGAAGTAAGGATCAGCT	Gorai.002G045300.1	MAP	Chr02	3784800	3784959	160
EPIC108	D	D	F:CAGCTGCTCAAAGACTATAT	R:AGGTATGCAAACTGCTTTCT	Gorai.002G045300.1	MAP	Chr02	3785172	3785273	102
EPIC109	D	D	F:TCCTTCGACATTTGGATCAT	R:GGAGGAATCACATCTTTGAT	Gorai.003G139900.1	MAP	Chr03	40270368	40270937	570
EPIC110	/	/	F:CAGGCAAAGATCATGTACAT	R:AGATCGGATTCAGTTGGTGT	Gorai.003G139900.1	MAP	Chr03	40271588	40271956	369
EPIC111	D	D	F:AGGTGCTTATGGCATTGTTT	R:CTTCTTAATAGCAACCTCCT	Gorai.003G155700.1	MAP	Chr03	42471417	42472170	754
EPIC112	D	/	F:CATTGACAGACGATCATTGT	R:TTGGCAGAGTGCACATACTT	Gorai.003G155700.1	MAP	Chr03	42473201	42473593	393
EPIC113	D	/	F:GTTCATCAACTGAGACTCAT	R:AAATCCAAGACTAGCGTCAT	Gorai.003G155700.1	MAP	Chr03	42473927	42474284	358
EPIC114	D	D	F:AGGAGCCTATGGTATCGTAT	R:AACGCCACTTGTTCATTTGT	Gorai.005G011100.1	MAP	Chr05	764653	764754	102
EPIC115	D	D	F:ATCCTAGACTAAGGATTACC	R:AGGATGAGCTAGTGCATCCT	Gorai.005G011100.1	MAP	Chr05	767610	768148	539
EPIC116	D	/	F:GGCTCACCTTTACCAATTCT	R:CATACCATCAGTTGGAATGT	Gorai.005G091700.1	MAP	Chr05	12387724	12388010	287
EPIC117	/	/	F:ACTCCAACTCAGCCTCTGAT	R:TGCATCAGCTTCGATTACTT	Gorai.005G123100.1	MAP	Chr05	26854865	26855003	139
EPIC118	D	D	F:ACGGTAGAGGTTTAGAGGAT	R:GATTCACGAGACGCAAACAT	Gorai.007G053300.1	MAP	Chr07	3713429	3713786	358
EPIC119	/	/	F:TGGACTGCAATGAAGATGAT	R:TCATGAGAAGTTCCGCAAGT	Gorai.007G296700.1	MAP	Chr07	50712124	50712262	139
EPIC120	D	D	F:ACAACGGATCCAACAACTCT	R:AACCAAAGCCAACACGGCCT	Gorai.007G332300.1	MAP	Chr07	55489897	55490094	198
EPIC121	/	/	F:ATACCATTTGAATGGACGGT	R:TCTGGAGAGGAAGCATGTGT	Gorai.007G332300.1	MAP	Chr07	55490250	55490353	104
EPIC122	D	/	F:AGGTCACGATGGTACACATT	R:TACCAAATGCTTCGTGCAAT	Gorai.007G332300.1	MAP	Chr07	55492135	55492364	230
EPIC123	D	/	F:GTTGGAACACCATATTGGAT	R:ACATCCAACACTCCAAATGT	Gorai.008G149400.1	MAP	Chr08	40473988	40474115	128
EPIC124	D	/	F:TGCGCCATAGTGGAACCATT	R:CTGCTGCAACAGTTTCTGAT	Gorai.008G149400.1	MAP	Chr08	40475303	40476161	859
EPIC125	/	/	F:GCGAAGAGACTTCTGTTGAT	R:GGTGAGGTCACCGATGCTTT	Gorai.008G149400.1	MAP	Chr08	40476822	40477710	889
EPIC126	D	D	F:GATTACTTGATGGCTGACTT	R:CTAGGTGTAGAATCCACAAT	Gorai.008G149400.1	MAP	Chr08	40481413	40481677	265
EPIC127	/	/	F:TCAGCAACTTTCTCTTCCTT	R:GACAGCATGCTTCTTTGCCT	Gorai.008G289200.2	MAP	Chr08	56401330	56401488	159
EPIC128	D	/	F:ATCCACATTTGCCAAACCAT	R:AGCGCCTTCTTGCATTTGAT	Gorai.008G289200.2	MAP	Chr08	56402525	56402825	301
EPIC129	/	/	F:ATGCATCCTATGCTCCATAT	R:GGCTTGCACGAGTATCGTTT	Gorai.008G289200.2	MAP	Chr08	56403264	56404239	976
EPIC130	/	C	F:CTTGCCTCTCCATACTCTGT	R:CTGTTTCTTCCATGGATTCT	Gorai.008G289200.2	MAP	Chr08	56404854	56405834	981
EPIC131	D	/	F:GACATTTGGATCACGAGAAT	R:GGAGGAATGACATCTCTAAT	Gorai.009G104600.1	MAP	Chr09	7578761	7578949	189
EPIC132	D	D	F:CAGGCCACGTAAGATTTGAT	R:TGCATCAGCTAATCTGTTGT	Gorai.011G132800.1	MAP	Chr11	20170127	20170758	632
EPIC133	/	/	F:GCTTTCATTTGTCTCGGAAT	R:AGATGCTTACGGCACCGTTT	Gorai.011G132800.1	MAP	Chr11	20172054	20172160	107
EPIC134	D	/	F:CAGCTGCGGAAAGATCATAT	R:CGAGATGTGCAAACTGCTTT	Gorai.012G041500.1	MAP	Chr12	5220429	5220542	114
EPIC135	D	/	F:ACTCGAAAGAAAGCATGTCT	R:AGGCTTGGCTGCTGCTCTTT	Gorai.012G041500.1	MAP	Chr12	5220645	5220973	329
EPIC99	D	B	F:ACTCCAAATATCGCTGCTAT	R:GACCAGAAAGATACATCTGT	Gorai.001G009700.1	MAP	Chr01	914978	915050	73
EPIC136	D	/	F:CGAGCTTATCAAACAGATTG	R:GAAGAAGTACGATTCACTCT	Gorai.002G036700.1	NAC	Chr02	2884022	2884266	245
EPIC137	D	D	F:AATTTGCTGCACAAGAAGCT	R:TCGACATATGGTCCATACTT	Gorai.002G036700.1	NAC	Chr02	2884596	2885139	544
EPIC138	D	D	F:CATTCCTGAAATCGATGTCT	R:CACTCTGGATCGTCCGATTT	Gorai.003G073300.1	NAC	Chr03	17459818	17460113	296
EPIC139	D	D	F:ACACTGAAATGTTGCCAGTT	R:ACCTCCAACGTCCGACTCAT	Gorai.003G073300.1	NAC	Chr03	17461262	17461449	188
EPIC140	D	/	F:GAGCCATGGTACTAGTCTTT	R:CACCATCAAAGAAGCTCTTT	Gorai.006G017700.1	NAC	Chr06	4150115	4150196	82
EPIC141	D	/	F:GGTGGACTCGACATAGAACC	R:ACCTCAGAAACCTAAAGGAT	Gorai.006G088400.1	NAC	Chr06	32379051	32379343	293
EPIC142	D	/	F:CCATCCTTCTTCTTGTGTCC	R:GGCTAGACGATAACATCGTT	Gorai.007G112500.1	NAC	Chr07	8694285	8694556	272
EPIC143	D	/	F:GCGACAAAGAGCATAAGCGT	R:CTGCTTCCACCGGCTTCAAT	Gorai.007G188800.1	NAC	Chr07	18277753	18277847	95
EPIC144	A	D	F:ATTCCAGATCTTTGCTAGGT	R:TCTTTACAAGTGCGAGCCTT	Gorai.007G188800.1	NAC	Chr07	18278129	18278909	781
EPIC145	D	/	F:TCCTGAGGCGGCAAACAACT	R:GAACAGAATGGATCATGCAT	Gorai.009G083500.1	NAC	Chr09	6095105	6095671	567
EPIC146	D	A	F:CCTTAACAGATGCGAACCTT	R:CAAGCTGAAGAAGTACCACT	Gorai.009G186000.1	NAC	Chr09	14303494	14304275	782
EPIC147	B	C	F:CTTGGACGGTGACTTCTCCT	R:GCATTCTTCTTCTCACTTGT	Gorai.009G186000.1	NAC	Chr09	14304551	14305207	657
EPIC148	D	C	F:CGTAACTGTGAAGAGGATGT	R:TTCTCAACCATCTCATGGCT	Gorai.009G204700.1	NAC	Chr09	15842925	15843024	100
EPIC149	D	/	F:TCTTGATGCTCACAGTAGTT	R:CAATGCTTCTGTCTCTTCAT	Gorai.009G204700.1	NAC	Chr09	15843148	15843513	366
EPIC150	D	/	F:GATATGGTTCCAGCCACTTT	R:TGCTTCCTTCAACACTAACT	Gorai.009G204700.2	NAC	Chr09	15843836	15843959	124
EPIC151	/	/	F:CACTATTTCTAGCTCGAGAT	R:GGACTCCTTGGATTATGTAT	Gorai.009G214000.1	NAC	Chr09	16609891	16610665	775
EPIC152	/	/	F:ACAAGCTGAATTCATGCCTT	R:CTATTTCTGCAACTCCAACT	Gorai.009G399900.1	NAC	Chr09	57224580	57224686	107
EPIC153	D	/	F:GATGGCGCCTTTCTTGTTAT	R:GCTCGCAAGAAGAACAGTTT	Gorai.010G051900.1	NAC	Chr10	5966022	5966519	498
EPIC154	D	D	F:TATTTACAAGCACGAGCCTT	R:CCACTCCTGGTCTCTGGTTT	Gorai.012G007000.1	NAC	Chr12	825394	825977	584
EPIC155	/	/	F:TGCACGAGTATCGACTTGTT	R:GGTGGTCCAATGTTATTCTT	Gorai.012G007000.1	NAC	Chr12	826256	826789	534
EPIC156	D	/	F:TTCACCATACAACGCCATAT	R:AGTTTGATCCATGGCAGCTT	Gorai.012G037600.1	NAC	Chr12	4660152	4660376	225
EPIC157	B	C	F:GCCATGCAATTGGTCTTTCT	R:TCCGTTCACTTATCTCCAAT	Gorai.012G054800.1	NAC	Chr12	7337000	7337055	56
EPIC158	B	/	F:GGCTTGAGGCTTTCTGTTAT	R:ATCCTCCTCAAACAACTCAT	Gorai.012G073400.1	NAC	Chr12	10903095	10903462	368
EPIC159	/	/	F:TCCATCGGCACCACATTGTT	R:CCGAGACAGCTGCTTGCAAT	Gorai.012G125500.1	NAC	Chr12	28957960	28958051	92
EPIC160	D	/	F:ATACCTCTCCTGCTCCAAAT	R:CCTTTGCCTGCCTCTATCAT	Gorai.012G125500.1	NAC	Chr12	28958342	28958428	87
EPIC161	D	C	F:CATAACCGCGACACCATTGT	R:CCTCCAGTCAATGAAAGAAT	Gorai.001G104500.1	P450	Chr01	11665364	11665903	540
EPIC162	D	D	F:AATGTCAAGGCGCTTCTGTT	R:GTGCCAGCTGTGAATAGATT	Gorai.001G134900.1	P450	Chr01	17606386	17606466	81
EPIC163	D	/	F:ACGAGATCAAAGCTCAAGTT	R:CCACTGCTGCAATCATAATT	Gorai.001G222700.1	P450	Chr01	45232449	45232616	168
EPIC164	/	/	F:ACATCAAACTGCTAACCAGT	R:TTGGACCAAACCACGTAAAT	Gorai.002G043400.1	P450	Chr02	3586374	3586452	79
EPIC165	D	/	F:GCCTTAATCGTCTCAAAGTT	R:GCCTTAGAACCTCGTACAAT	Gorai.002G043400.1	P450	Chr02	3587455	3587539	85
EPIC166	D	C	F:TCATCAAACTGTCAACCAGT	R:TTGGACCAATCCACGTAAAT	Gorai.002G043600.2	P450	Chr02	3599704	3599784	81
EPIC167	D	D	F:GACCAACTCGTTCTCAGAAT	R:TGTGTTTCATCTTCACCTCC	Gorai.002G043600.2	P450	Chr02	3600340	3600410	71
EPIC168	D	C	F:GCCTTAATCGCCTCAAAGTT	R:GCCTTAGAACCTCGTACAAT	Gorai.002G043600.2	P450	Chr02	3600787	3600871	85
EPIC169	C	C	F:GTAACAGCACTTGTGTCTGT	R:GAAAGCTCGGAGATGAGATT	Gorai.002G228600.1	P450	Chr02	58745556	58746184	629
EPIC170	C	/	F:CCATGAAGGATATCAAGTCT	R:GATGTATCAGTACCTGCCAT	Gorai.002G228800.1	P450	Chr02	58788827	58789385	559
EPIC171	D	/	F:CGGAGTATATTTCCTCCTTT	R:CCATTGCCTGGTTACAAAGT	Gorai.003G162200.1	P450	Chr03	43092429	43092524	96
EPIC172	C	C	F:CTATGCTCGTCTTGAATACT	R:GCCGCAACACTACTAATGAT	Gorai.003G162200.1	P450	Chr03	43094228	43094313	86
EPIC173	B	/	F:CATTTCCACCTTTGATTGGT	R:CCATTGTTTGGTGACAAAGT	Gorai.003G162300.2	P450	Chr03	43102044	43102151	108
EPIC174	B	B	F:GCCGTCAGATCAAATATCAT	R:GGTCAAACGAAGAAACAGTT	Gorai.003G162300.2	P450	Chr03	43103425	43103516	92
EPIC175	D	B	F:CAAGTCAAGGCCTTGCTCAT	R:TCCATCATGGTTGATGTTGT	Gorai.003G165800.1	P450	Chr03	43582211	43582302	92
EPIC176	D	/	F:AGACCGCAACGGTATCAGTT	R:CGACATGATCGCCGTTCTGT	Gorai.004G149900.2	P450	Chr04	42493431	42493585	155
EPIC177	D	/	F:AGCACCAAGAGGAAACTACT	R:GATCCTTCTCGCTTTCCACT	Gorai.004G155400.1	P450	Chr04	44014164	44014691	528
EPIC178	D	/	F:AACTGAGACCTTAAGGCTTT	R:CTCCATTGCACACCTTCCAT	Gorai.004G155400.1	P450	Chr04	44015031	44015722	692
EPIC179	B	/	F:TCTTATTCGTCTTTGTCGGT	R:CGGTTCAGTCGCTTTATGTT	Gorai.004G270700.1	P450	Chr04	60557629	60557807	179
EPIC180	D	/	F:CCACATATTTACACCTGGAT	R:AAGTTCAGCTCGAACACCAT	Gorai.005G033500.1	P450	Chr05	3135115	3135200	86
EPIC181	D	D	F:AAGACCAGAATTCCTTGGAT	R:TCAGCAGGTTTCCATAACTT	Gorai.005G033500.1	P450	Chr05	3135743	3135852	110
EPIC182	D	/	F:TCTGAAGGCATTGTCAAACT	R:GGCCATTTGCTGGACCATAT	Gorai.005G033500.1	P450	Chr05	3136232	3136314	83
EPIC183	C	C	F:CCATGTTATTACTCCTGCAT	R:TCCACCATCAAGCTTGCCAT	Gorai.006G198200.1	P450	Chr06	45548130	45548280	151
EPIC184	B	/	F:CGTACCTCCGACCATCATAT	R:GAAGTGAAAGCTTTGCTCCT	Gorai.007G008700.1	P450	Chr07	682898	682970	73
EPIC185	C	C	F:GAAACAACTAGCATTGAACC	R:GGTTCTTCTCTTTCTCCGCT	Gorai.007G092500.1	P450	Chr07	6751179	6751266	88
EPIC186	C	C	F:TCCAAGGACGATTCGGCTGT	R:TCACTTGGAGGTATCTAGTT	Gorai.007G092600.1	P450	Chr07	6757305	6757392	88
EPIC187	D	/	F:CACTATCTTCATGCAGCTAT	R:AGCCAAACATACCTTTGCAT	Gorai.007G092700.2	P450	Chr07	6774446	6774523	78
EPIC188	D	D	F:CGACATGATCGCCATTCTGT	R:GCACCGCCACAGTATCAGTT	Gorai.007G111300.1	P450	Chr07	8513771	8513975	205
EPIC189	/	/	F:TCATCTTCTGTGAAGAGGCT	R:GTCTCTGGCTCTTGTGGTGT	Gorai.007G163900.1	P450	Chr07	14394047	14394163	117
EPIC190	D	/	F:TCAACTTGAGCTCTCCTTAT	R:GTCTATATCCACATCCTCCT	Gorai.007G372200.1	P450	Chr07	60477498	60477614	117
EPIC191	D	/	F:CATCTCGTAACTGCAAGCTT	R:GTATCCTTCGATTCTTGCTT	Gorai.007G372200.1	P450	Chr07	60478221	60478315	95
EPIC192	C	/	F:ACTATCTTGCACAAAGCACT	R:ATTACGATCCACGGACATTT	Gorai.007G372200.1	P450	Chr07	60478514	60478597	84
EPIC193	D	D	F:TTCATGATCTCGCCACTACT	R:CCAAACAACGAACGATTTCT	Gorai.008G154900.1	P450	Chr08	41386882	41387470	589
EPIC194	D	D	F:GACTTGAATCGCTTGAAGAT	R:GTCTCATTACTTCTAGCAGT	Gorai.008G154900.1	P450	Chr08	41388528	41388624	97
EPIC195	C	C	F:TGTTGCTATTGTTGGTGGAT	R:CCTTCCAAAGATGATGTTGT	Gorai.009G020500.1	P450	Chr09	1563033	1563188	156
EPIC196	/	C	F:TTTGTGCAACCAATGGCACT	R:CCACTTTCCATATGGAGAAT	Gorai.009G020500.1	P450	Chr09	1563949	1564049	101
EPIC197	C	C	F:CCAAACCAAACCAGAAATGT	R:GAGTCCTTTCTTTCTACCAT	Gorai.009G020500.1	P450	Chr09	1564274	1565122	849
EPIC198	C	C	F:TCTGCATCTGCAACGATTAT	R:GCTAAACAATACGGTCCTAT	Gorai.009G044000.1	P450	Chr09	3187497	3188058	562
EPIC199	C	C	F:GATGAGATCAAGGCTCAAAT	R:CTACCGTTGCGATCATAATT	Gorai.009G113900.1	P450	Chr09	8334084	8334678	595
EPIC200	/	/	F:GGAGTGAAGTTATAGCTGCT	R:GGAGATGGCAAGTAAGGATT	Gorai.009G140600.1	P450	Chr09	10623043	10623142	100
EPIC201	/	C	F:CAATGCTTTCACCAGCACTT	R:ATGTGCAACAAGCAATGGAT	Gorai.009G140600.1	P450	Chr09	10624582	10625216	635
EPIC202	D	C	F:CCTTCAACATGGAAAGAGTT	R:TAGCAGCTACAATTTCAGGT	Gorai.009G204000.1	P450	Chr09	15804377	15804826	450
EPIC203	C	C	F:GCCAAATGGCATGAAAGTAT	R:GAAATTCGATCCTTCTAGGT	Gorai.009G211900.1	P450	Chr09	16400612	16400779	168
EPIC204	C	C	F:CTGTTCCAGCACCTAGTACT	R:CTGAACCGGAATTCTATACT	Gorai.009G216500.1	P450	Chr09	16844032	16844929	898
EPIC205	B	B	F:TCGGTTCCACCTAAGATTAT	R:ATCAACAAAGCTACCTGCCT	Gorai.009G274900.1	P450	Chr09	23027522	23027831	310
EPIC206	B	C	F:GGTGATCTTTAATGATCGTC	R:TTTCTTGGTGCTTTCGACCT	Gorai.009G310200.1	P450	Chr09	28748108	28748213	106
EPIC207	D	/	F:TTGTGGTGTCACTGCCTGCT	R:CACCATCAACAAAGCCACTT	Gorai.009G331600.1	P450	Chr09	34389531	34389622	92
EPIC208	D	B	F:GTTGTTTCTGAACCTGCCAT	R:ATGGCAAAGATGAACCATCT	Gorai.009G409000.1	P450	Chr09	61391833	61391908	76
EPIC209	C	C	F:GAAGTGAAAGCTTTGCTTCT	R:TGTACCGGCGACCATCAAAT	Gorai.009G424900.1	P450	Chr09	66652172	66652249	78
EPIC210	D	B	F:TTATGTTCCTCTTCGTCGGT	R:GTGCTTGTTGCCGAGGCTTT	Gorai.010G065800.1	P450	Chr10	8442274	8442647	374
EPIC211	D	D	F:TGTTCCACCAGCTATCATGT	R:GGCATGGTGTTAAGGCATTT	Gorai.011G060100.2	P450	Chr11	4866807	4867375	569
EPIC212	D	/	F:GAATTCAACGTGGACAAAGT	R:GCCGACTCTACCATTAATTT	Gorai.011G231100.1	P450	Chr11	54603896	54603975	80
EPIC213	D	B	F:TCACCAAATCAGCATCTGTT	R:CCTTTCTTCCATCAATGGAT	Gorai.012G023800.1	P450	Chr12	2940385	2940517	133
EPIC214	C	C	F:ACTTCACTTACGCAGGTTAT	R:TTGTGCGTTGTATGCACCAT	Gorai.013G137300.1	P450	Chr13	36717461	36717542	82
EPIC215	/	/	F:GGCTGACAAGAACATCAAAT	R:GTTGTGGATGATGTTTCACT	Gorai.013G154300.1	P450	Chr13	42517675	42517781	107
EPIC216	D	/	F:GGCTGACAAGAACATCAAAT	R:GTTGTGGATGATGTTTCACT	Gorai.013G154300.2	P450	Chr13	42517672	42517781	110
EPIC217	D	/	F:GACACTTCGATCTTCTGCTT	R:CAAATGATACCGGCATAGTT	Gorai.013G180200.1	P450	Chr13	47444583	47444684	102
EPIC218	D	A	F:GCTAATCATAGCTGCTACAT	R:CGCATTAGAAGACGTGCTAT	Gorai.013G180200.1	P450	Chr13	47444877	47445217	341
EPIC219	C	C	F:CCATTCTTCAATAGAGAAGG	R:CTTCTGGAGAATTCACTGTT	Gorai.013G180200.1	P450	Chr13	47445817	47446166	350
EPIC220	D	D	F:GCTTCACTGCTGAATCCTTT	R:GAGGCCACTAGTGCATGTTT	Gorai.001G076000.1	WD40	Chr01	7816895	7817162	268
EPIC221	B	B	F:GCTCAAAGAACCAGTATGAT	R:TAGAGTGTAAGGACCAAGTT	Gorai.001G212400.1	WD40	Chr01	42374798	42374983	186
EPIC222	D	B	F:GGAAATGGATCTTTGGAAGT	R:CTGCTTAGGTGAAGTTGAAT	Gorai.001G233200.1	WD40	Chr01	47022032	47022797	766
EPIC223	/	/	F:TGTCTCCTGATGTAGCAAAT	R:CAGTGTGGTGCAGTGTGCTT	Gorai.001G237200.1	WD40	Chr01	47523351	47523471	121
EPIC224	/	/	F:TCATCAAACACCTTGAGAGG	R:AGAAGCTTTGATGGTTCACT	Gorai.001G237200.1	WD40	Chr01	47523724	47523837	114
EPIC225	D	/	F:CTTCCTGGCCTTGCAAGTTT	R:GAAGATGGATCACTTCGTAT	Gorai.001G237200.1	WD40	Chr01	47524213	47524298	86
EPIC226	D	D	F:CATATCCAGCCTCATCAGAT	R:ACGATGCTGACACGACTCCT	Gorai.001G264600.1	WD40	Chr01	54079397	54079628	232
EPIC227	/	/	F:GACCTTCATGATCCTTGAAT	R:GGTGGTGAGGACAACATTGT	Gorai.002G014900.1	WD40	Chr02	967808	968370	563
EPIC228	C	C	F:GGAATCAAAGGTCACTGAAT	R:GGTAAACCGAATGCCATACT	Gorai.002G014900.1	WD40	Chr02	968838	969124	287
EPIC229	C	C	F:CTTTCGAGCAGCGTTTAAAT	R:CTCAGATCCTGCGAAGGAGT	Gorai.002G014900.6	WD40	Chr02	966338	966654	317
EPIC230	D	/	F:ATTGGTCACCGACTCATGGT	R:GAAGCAAGTAGATGAACTGT	Gorai.002G079300.1	WD40	Chr02	9564571	9564676	106
EPIC231	D	D	F:GCCGCTGTTACCGTACTATT	R:CAGCCAAGTAGCGCTTGTCT	Gorai.002G229900.1	WD40	Chr02	58908518	58909130	613
EPIC232	D	D	F:CGATAAGACCGTTCGAATCT	R:GGATCGGACGGTTCTAGTGT	Gorai.002G240100.1	WD40	Chr02	60336007	60336292	286
EPIC233	D	/	F:GATGTAGCCTCCACAAGCCT	R:CGAGTTTCAGTATGCTCGTT	Gorai.003G002400.1	WD40	Chr03	139905	140071	167
EPIC234	C	C	F:TTGGAAATGACCATGGAGAT	R:GACCTTCAGTGTCAACAAGT	Gorai.003G002400.1	WD40	Chr03	141547	141659	113
EPIC235	D	/	F:TGCTGAGTGCTAGCATGGTT	R:AACTGCTATATCCTGCCAAT	Gorai.003G002400.1	WD40	Chr03	141907	142038	132
EPIC236	A	D	F:GCCTTTATGATGTTTCCAGT	R:GCAAACTAGATCAACTCCAT	Gorai.003G010000.1	WD40	Chr03	629708	629852	145
EPIC237	C	C	F:TGTTCGATGCTAGGATGTAT	R:CATTAGCATCGGATACATCT	Gorai.003G010000.1	WD40	Chr03	630507	630620	114
EPIC238	/	/	F:GGCGGCGCTGATTTCGATAT	R:TTCTGTACTTGGCCTGAATT	Gorai.003G067300.1	WD40	Chr03	13762308	13762544	237
EPIC239	C	C	F:GTAATATCAGCTCTGAGCTT	R:AAGGACCACCATCGGATCAT	Gorai.003G085400.1	WD40	Chr03	21686029	21686260	232
EPIC240	C	C	F:TTCGAGATCTAGCATAATGG	R:TGAATAGCAAGCAGCAGCTT	Gorai.003G085400.1	WD40	Chr03	21686468	21686667	200
EPIC241	D	D	F:CACCGACCAGATCATATTAT	R:GCTGATGTCCAAACTTTGAT	Gorai.004G034200.1	WD40	Chr04	2801254	2801546	293
EPIC242	D	B	F:CGGCTATGCAAGATATGCTT	R:CTGGTTGGTTGACAATACTT	Gorai.004G034200.1	WD40	Chr04	2803125	2803528	404
EPIC243	D	/	F:ACTTCTGGCAAGCAAGCACT	R:CACACTAGTCCTCAAAGCCT	Gorai.004G034200.1	WD40	Chr04	2804079	2804208	130
EPIC244	D	C	F:GACCTTTAGGTGGTCTTCAT	R:CTTCGTATTTGCCTTCAGAT	Gorai.004G034200.1	WD40	Chr04	2804834	2804984	151
EPIC245	/	C	F:GCTGCAAAGGAGTGACCTCT	R:TGACAGAATCGTACGTAGAT	Gorai.004G034200.1	WD40	Chr04	2805111	2805206	96
EPIC246	D	D	F:CGTCTCGTTCACCAAATTCT	R:GGTTGAATAATTCCACAGCT	Gorai.004G055700.1	WD40	Chr04	5325780	5325882	103
EPIC247	D	B	F:CTTGCGTCAAAGATTCCTAT	R:GAGTAAGTCGGATGTTCAAT	Gorai.004G096900.7	WD40	Chr04	15692941	15693142	202
EPIC248	D	D	F:TTGCGCCAAACAAGAAACTT	R:AGGATGTGCAACCATGCAAT	Gorai.004G096900.7	WD40	Chr04	15693243	15693814	572
EPIC249	D	B	F:CAGTTCTTTCCATAAGCAGT	R:CAATCGCTGACTTTGTAGAT	Gorai.004G096900.7	WD40	Chr04	15694174	15694450	277
EPIC250	D	D	F:GGTCCATTGGTAGCCGAAGT	R:ACCAAGTAGTGCTCCTCCAT	Gorai.004G096900.7	WD40	Chr04	15694776	15695160	385
EPIC251	D	D	F:GTCAGACTCTTTAAGCAGTT	R:GAGAAGATGCTGTAATTCGT	Gorai.004G228300.1	WD40	Chr04	56275699	56276061	363
EPIC252	/	/	F:AAGCACAGATTCCTCGGTTT	R:TAAACGCATTGCCGGAGATT	Gorai.004G228300.1	WD40	Chr04	56276190	56276441	252
EPIC253	B	C	F:CTTCCAGTTATAAGCCTCAT	R:TGTTTGGACTTGCGATGTCT	Gorai.004G228300.1	WD40	Chr04	56276658	56276743	86
EPIC254	D	D	F:TTGAGGAGAGTGGCAGGATT	R:CATCAGCAGTTTCTGGCTTT	Gorai.005G118400.1	WD40	Chr05	24334688	24334812	125
EPIC255	D	/	F:AGACCGCCATGTTCATCTAT	R:CTTAAACATGACACAGGCTT	Gorai.005G118400.1	WD40	Chr05	24335156	24335362	207
EPIC256	D	/	F:ACCGGAAGATGTCATAAACT	R:CGGATGACAGTGAGATTGAT	Gorai.006G079300.1	WD40	Chr06	30478434	30478512	79
EPIC257	B	/	F:GGTTGATCAGAATCATCTGT	R:GTAGCTCAGACACTTTAGCT	Gorai.006G079300.1	WD40	Chr06	30483505	30483601	97
EPIC258	D	D	F:GAACCAGTAATGACATACCT	R:ACCGGAATGCTGTCTATTGT	Gorai.006G079300.1	WD40	Chr06	30484780	30485190	411
EPIC259	D	B	F:AGGACGTTTGGCTTCACTTT	R:ACTCCAAATGCTGCTGATGT	Gorai.006G079300.1	WD40	Chr06	30485431	30485660	230
EPIC260	D	/	F:TCAGTGGACATGGTTTCATT	R:TAGTTTCCTGGTTGTGTTCT	Gorai.006G081700.1	WD40	Chr06	30943664	30943774	111
EPIC261	D	/	F:AGTTGGATCTAAGTGTGCCT	R:CTGACTCATCTGCATGAGAT	Gorai.006G081700.1	WD40	Chr06	30943901	30943982	82
EPIC262	D	D	F:GTGTGATTGAAGTTGCAGAT	R:CAACTGCTCAGCAGCAATTT	Gorai.006G081700.1	WD40	Chr06	30944148	30944904	757
EPIC263	D	/	F:CAAGCTAGATCTCAGTGCAT	R:CTACTGGAAAGCAAGCACTT	Gorai.006G081700.1	WD40	Chr06	30945076	30945806	731
EPIC264	D	D	F:TGCATTTCCTTCTGCACGCT	R:CTGTCAGCTGATGCTAATTT	Gorai.006G081700.1	WD40	Chr06	30946850	30947002	153
EPIC265	D	D	F:TCTTCACTTCACGGTTTAGT	R:ACTCGGCAACATTCTTGACT	Gorai.006G081700.1	WD40	Chr06	30948515	30948698	184
EPIC266	D	B	F:CTCAACACTGCAAGTGGTAT	R:TAGCTTCAGCTTCAGTAGAT	Gorai.006G081700.1	WD40	Chr06	30948828	30949323	496
EPIC267	D	/	F:CGATTTCCGATAGCAACCAT	R:ATCCACGAGTCTGCTGGCAT	Gorai.006G081700.1	WD40	Chr06	30949543	30949678	136
EPIC268	D	D	F:TGCATTTCCTTCTGCACGCT	R:CTGTCAGCTGATGCTAATTT	Gorai.006G081700.2	WD40	Chr06	30946847	30947002	156
EPIC269	D	/	F:TAGCCATGCAGGACTTGCTT	R:TGCATTTCCTTCTGCATGCT	Gorai.006G081900.1	WD40	Chr06	31154708	31154875	168
EPIC270	D	D	F:CTTCTGGAAAGCAAGCACTT	R:CAAGCTAGACCTTAGTGCAT	Gorai.006G081900.1	WD40	Chr06	31155938	31156657	720
EPIC271	D	/	F:TAGTTTCCTGGTTGTGTTCT	R:CTCAGTGAACATGGTTTCAT	Gorai.006G081900.1	WD40	Chr06	31158330	31158444	115
EPIC272	D	/	F:TTGGCTCATCTGCATGAGAT	R:TGTTGGATCTAACTGTGCCT	Gorai.006G081900.3	WD40	Chr06	31158120	31158203	84
EPIC273	C	C	F:GCTCTAATGAAGAGAAACCT	R:ACACATGGAGGAGCTTATTT	Gorai.006G188700.1	WD40	Chr06	44536107	44537104	998
EPIC274	D	D	F:TGTGTTCCTCTCAACCATAT	R:GCTCATCAGCTAATAGTCTT	Gorai.006G261800.1	WD40	Chr06	50216074	50216645	572
EPIC275	/	/	F:ATCAGAGTTTCTCCTCCATT	R:TGGTTGAAGGTTCTAACGTT	Gorai.006G261800.1	WD40	Chr06	50216772	50217303	532
EPIC276	/	/	F:CTCTTTGATGGTTGCTTGAT	R:GCTGTACCGATTCAAGTATT	Gorai.006G261800.1	WD40	Chr06	50217451	50217541	91
EPIC277	D	B	F:CATATGCTGTTGGTTGTTCT	R:AAAGCTAGACACATATGGTC	Gorai.006G261800.1	WD40	Chr06	50217653	50218137	485
EPIC278	B	/	F:CTTCCGAGAAATGAATCAGT	R:GGACCTTGAAGAAAGGCTTT	Gorai.006G261800.1	WD40	Chr06	50219072	50219230	159
EPIC279	/	/	F:CTCCTTTGGCCGTCTCCTTT	R:CATATCCAGCCTCATCAGAT	Gorai.007G075500.1	WD40	Chr07	5324152	5324292	141
EPIC280	C	C	F:CACTCTGAACTGAAGTACTT	R:TTACATCACCGCATTCCTCT	Gorai.007G129500.1	WD40	Chr07	10402656	10403571	916
EPIC281	D	D	F:TGAAGAGAACGCCAAACTAT	R:ACTGTTGATGGTAGCTTGCT	Gorai.007G129500.1	WD40	Chr07	10403771	10404418	648
EPIC282	D	B	F:ACTCTGTGATTGCCATTCTT	R:CATCAAAGTCACAAGAACGT	Gorai.008G074500.1	WD40	Chr08	13458889	13459722	834
EPIC283	D	/	F:ACGTGGTACACTTCTTGCCT	R:AGCCAAGCTAATGATGTGAT	Gorai.008G074500.1	WD40	Chr08	13460896	13461009	114
EPIC284	D	/	F:AAGCAGGTCCACAGTTCACT	R:GTGCTTTGATTGCATAGAGT	Gorai.008G074500.1	WD40	Chr08	13466019	13466103	85
EPIC285	D	D	F:TTCCACCGGTTCCGCCAATT	R:CGCACTGTCAAACTGACCAT	Gorai.008G074500.1	WD40	Chr08	13466259	13466850	592
EPIC286	D	B	F:AGATAGCTGTAACGCTTCTT	R:CTTTCTGCAGCCTTGTAATT	Gorai.008G074500.1	WD40	Chr08	13468784	13469542	759
EPIC287	D	/	F:ACCTTCCATCTGGAGAATAT	R:GATGACAGTGCAATAGTGAT	Gorai.008G214300.1	WD40	Chr08	50128594	50128946	353
EPIC288	/	/	F:TGACACTCCACAACTCAATT	R:CTGATGAGCTGGATCAAATT	Gorai.008G253100.1	WD40	Chr08	53641917	53642214	298
EPIC289	D	D	F:TGCTTTCTGGACATAACAGT	R:CAAGGTCATTCCACTCATAT	Gorai.008G253100.1	WD40	Chr08	53642647	53643088	442
EPIC290	D	/	F:ATAGTTTGCTCTTTGCTGGT	R:ACCGATGATTGAAGGTGACT	Gorai.008G281100.1	WD40	Chr08	55770862	55770935	74
EPIC291	D	/	F:ATAGTTTGCTCTTTGCTGGT	R:AAGCTATTGGTGACGGCATT	Gorai.008G281100.2	WD40	Chr08	55770862	55770968	107
EPIC292	B	/	F:CGAATGCCAATCTTCTCCAT	R:ACGTCAAGGAAAGATGGAAT	Gorai.009G004800.1	WD40	Chr09	425822	426282	461
EPIC293	D	/	F:GTCTCGTTTAGTTGGTAGAT	R:TTCCTGATGGACTAACAGTT	Gorai.009G004800.1	WD40	Chr09	426463	426890	428
EPIC294	D	/	F:GGACGGCTCATACTTGTATT	R:CCACAAGCACTCCTTCCTTT	Gorai.009G004800.1	WD40	Chr09	427300	427678	379
EPIC295	D	D	F:ATGTCCTCTTGGCAGTACTT	R:CGAATGACAGGTTCACAATT	Gorai.009G004800.1	WD40	Chr09	430315	430813	499
EPIC296	/	/	F:GTCTGGAACATGTCAAAGTT	R:CCAGAGCAGCAAAGGAAGAT	Gorai.009G004800.1	WD40	Chr09	430947	431491	545
EPIC297	C	C	F:CCTACTGTTATTTGGTCTGT	R:AACGGAAGATGGACTTACTT	Gorai.009G004800.1	WD40	Chr09	431644	432492	849
EPIC298	D	/	F:TTGACGATCGTGGAGTTTCT	R:GAGCCACTGAAGTCACTATT	Gorai.009G004800.2	WD40	Chr09	428427	428753	327
EPIC299	/	/	F:GAGTGTTCCAGATGCTAAAT	R:GGATGCCATGATAACAGTAT	Gorai.009G026500.1	WD40	Chr09	2012010	2012090	81
EPIC300	/	/	F:AGATGAAGAATGCTGCCTCT	R:GGCCATTCTGATGGAACTAT	Gorai.009G026500.1	WD40	Chr09	2012624	2012709	86
EPIC301	/	/	F:GTCTACTTGAGCTAGTTCTT	R:TCACTGGCACTTGAAATCAT	Gorai.009G026500.1	WD40	Chr09	2012827	2012923	97
EPIC302	D	/	F:ATCAGCTGCCTTCTCTTCTT	R:CCTGGAGACTTTGAAGATAT	Gorai.009G026500.1	WD40	Chr09	2013441	2013542	102
EPIC303	D	/	F:CCTGTTAGCTACAGGAAGCT	R:GAAGTTGTTGAGTATGCACT	Gorai.009G125000.3	WD40	Chr09	9406036	9406650	615
EPIC304	D	B	F:CTGACAGTGACTTTGAGACT	R:TGGCTCGTTCAGCTGCAAAT	Gorai.009G219900.1	WD40	Chr09	17070401	17070782	382
EPIC305	/	/	F:TTCCACAGTCATTACTCCAT	R:ACACTTTATCTGGCCACCGT	Gorai.009G219900.1	WD40	Chr09	17070962	17071694	733
EPIC306	D	D	F:CAGCAGCCGATGCATCAGAT	R:TCACAGAGGCTCCATCAATT	Gorai.009G219900.1	WD40	Chr09	17072199	17072323	125
EPIC307	D	/	F:ATCTCTTCCTCAGAAATGGT	R:CGCTTCCGTAACATCCGCTT	Gorai.009G291800.1	WD40	Chr09	25207034	25207778	745
EPIC308	D	/	F:CAGTCTCTTCGCTTCCATTT	R:TACCTCAGTTCTCAGCTAAT	Gorai.010G020600.1	WD40	Chr10	1578696	1578821	126
EPIC309	D	D	F:GCCAAGCATGTAACTGGCTT	R:TCATCGGTTCACTAACTGAT	Gorai.010G020600.1	WD40	Chr10	1579395	1579702	308
EPIC310	D	/	F:AAGGAAACACAACGTTTCGT	R:CTTCCGAGGACCGAACTTGT	Gorai.010G020600.1	WD40	Chr10	1579903	1580271	369
EPIC311	D	/	F:GCTATTAGCAATAAGCGGTT	R:CCTCCTTTATTGGTCTTGGT	Gorai.010G020600.1	WD40	Chr10	1580843	1580905	63
EPIC312	D	/	F:GCATAGTGATCAGACGTTAT	R:TGGTCTCTAGTGTTTGAACT	Gorai.010G066700.1	WD40	Chr10	8569185	8569631	447
EPIC313	D	/	F:TCTGCACCAACAGCTAATAT	R:TACAGGACGTGGTGTTTGAT	Gorai.010G084500.1	WD40	Chr10	12671678	12671789	112
EPIC314	D	/	F:TCTGGCAAATGCAATTCGAT	R:CCAGCAACAGCAAGTGTTGT	Gorai.010G085400.1	WD40	Chr10	12880942	12881588	647
EPIC315	/	/	F:AGGATGATGCATCCTTTCTT	R:TGTTGAGGAGCTGCCATCTT	Gorai.010G127500.5	WD40	Chr10	27281540	27281869	330
EPIC316	B	/	F:CATTCAGAAGCAGAAGTTGT	R:CCTGATGGTTATCACTGTGT	Gorai.011G022700.1	WD40	Chr11	1609847	1609989	143
EPIC317	D	D	F:AAGGCTCAGAAACTCCTCTT	R:CGCGAGAAGTTTGATTCTCT	Gorai.011G022700.1	WD40	Chr11	1612705	1612787	83
EPIC318	D	/	F:GGCTCTCACCACCAGTAAAT	R:GAGTTCTTTGTGCTGCTCCT	Gorai.011G046600.1	WD40	Chr11	3618371	3619016	646
EPIC319	D	/	F:GCCGGTAGTTGATTTGTTCT	R:TCTTAACATTGGAGTGGAGT	Gorai.011G079800.1	WD40	Chr11	8002428	8003058	631
EPIC320	C	C	F:GTAGTGATACTAGTGGTGTT	R:TGACTCACTTCAGCACTAGT	Gorai.011G079800.1	WD40	Chr11	8004714	8005360	647
EPIC321	D	/	F:TGCTGGTGGAGAAGATATGT	R:ACAGTGGATAGGACCATGGT	Gorai.011G079800.1	WD40	Chr11	8005717	8006040	324
EPIC322	D	D	F:TCACTCTTGGAAGATGGTGT	R:GGAAGTCCAGTTCAATGTCT	Gorai.011G270700.1	WD40	Chr11	60304856	60305365	510
EPIC323	D	D	F:GGCACTCGCCACCACTAAAT	R:CGGTTAAATGGAACCACACT	Gorai.011G270700.1	WD40	Chr11	60308170	60308507	338
EPIC324	/	/	F:TCAAGTCCGGTGCCTTAGAT	R:CTCACTTCCATTATCACCAT	Gorai.012G034400.1	WD40	Chr12	4180370	4180971	602
EPIC325	D	D	F:CTGTAGTTGCTCACCAGAGT	R:GGATTGAAAGCTAAGCAGTT	Gorai.013G014000.1	WD40	Chr13	961676	962360	685
EPIC326	D	/	F:GCCTTCTTCACCATTCTCAT	R:TCTTTCAGATGCGCTAAGGT	Gorai.013G027000.1	WD40	Chr13	2025211	2025540	330
EPIC327	D	/	F:GTGGTGGTAGAGATCTTTCT	R:TCTCTTGTTGTCAAGTCTGT	Gorai.013G202200.2	WD40	Chr13	51319174	51320117	944
EPIC328	D	/	F:CGGAGATGTATTCTGTTGAT	R:AGAGTTTCACGAGCTAGATT	Gorai.013G202200.2	WD40	Chr13	51321426	51321539	114
EPIC329	D	/	F:CACTGCAAAGTTTCTAGACT	R:GGTTCCATGGACCATTCTAT	Gorai.006G046100.1	WD40,zinc finger	Chr06	14400794	14400936	143
EPIC330	D	D	F:CGGCATTAAATTTCCATGCT	R:ACGATTTGCTCTTTGCTGGT	Gorai.006G046100.1	WD40,zinc finger	Chr06	14401084	14401486	403
EPIC331	D	/	F:GCTGGAACTCTGATTACTTT	R:CAACGGCAAGTGTCACTGCT	Gorai.001G002200.1	WRKY	Chr01	191284	191400	117
EPIC332	/	/	F:GACATTATGGTACTCGCCAT	R:GGTCAACTATTAATGGCGTT	Gorai.001G147900.1	WRKY	Chr01	20254316	20254958	643
EPIC333	D	B	F:GACCTCATCCTAGATCAAAT	R:CTGAGATTGCTCACTTCTCT	Gorai.002G096200.1	WRKY	Chr02	12159603	12159984	382
EPIC334	B	/	F:CTGTCACAGCTAACGATGAT	R:ACCACAGGAGTGATATCAAT	Gorai.002G096200.1	WRKY	Chr02	12160750	12160839	90
EPIC335	D	D	F:CATGTCGTCCAAGCATCGTT	R:TTGCACAGTAGCACCAGGAT	Gorai.002G207600.1	WRKY	Chr02	55415007	55415116	110
EPIC336	/	/	F:CTGTTCTTGACTTGAGCTTT	R:CTTCAGATGAAGTTTGCTGT	Gorai.002G207600.1	WRKY	Chr02	55415658	55415755	98
EPIC337	B	/	F:CCTTAACACTTGGTTCTCTT	R:TACAAGGACACAGCAAGGCT	Gorai.002G207600.1	WRKY	Chr02	55415894	55415999	106
EPIC338	A	B	F:GCTACCGGTGGCGGAAATAT	R:TTTGTGCAACGGTAGTAGCT	Gorai.005G144500.2	WRKY	Chr05	39143249	39143761	513
EPIC339	A	C	F:CTCTTTGTTGCCTCTCCTTT	R:CGGAACAGCTGTTGAAGATT	Gorai.006G008200.1	WRKY	Chr06	1695752	1696366	615
EPIC340	D	B	F:CTCGTGCATTTGTAATAGCT	R:TGGCTATCGGTGGCGCAAAT	Gorai.006G013300.1	WRKY	Chr06	2815708	2816032	325
EPIC341	D	B	F:TGACAACACTACTGCAGCTT	R:GTCGAGAAGAAAGAGATGAT	Gorai.006G013300.1	WRKY	Chr06	2816189	2816269	81
EPIC342	A	C	F:ATGCTTGCTGGTGCGATATT	R:TTAACTCTCCTGGTCTCTTT	Gorai.006G013300.1	WRKY	Chr06	2816944	2817537	594
EPIC343	A	B	F:GTGTGCATCTGTAGTAGCCT	R:ACATTCTCGGCTCTAGATTT	Gorai.007G014600.1	WRKY	Chr07	1130037	1130131	95
EPIC344	D	B	F:TGTGTCCATCTCGGTGCTTT	R:TTTCAGAGTTTCCGATGCTT	Gorai.007G014600.1	WRKY	Chr07	1130258	1130828	571
EPIC345	D	/	F:GGATCTCTTCAGACGTGTGG	R:CGAGGTGCTACATCTGTAAT	Gorai.007G103400.1	WRKY	Chr07	7763099	7763226	128
EPIC346	D	/	F:GTGCCATTTACTGCATCCTT	R:GGTCAACTATTCATGGCGGT	Gorai.007G117200.1	WRKY	Chr07	9170456	9171226	771
EPIC347	D	B	F:ACAAGGATTCGACCAAGCCT	R:CACAACTCTATGTTGCTGTT	Gorai.008G250300.1	WRKY	Chr08	53423754	53423822	69
EPIC348	D	D	F:GTACGTCGGACACGATCGAT	R:CGTCCATCTCGCCAGACTTT	Gorai.008G270600.1	WRKY	Chr08	54963344	54963421	78
EPIC349	D	D	F:TGGCTTTAGTTGGAGGAAAT	R:GCAACCTTGAACATTCCGAT	Gorai.008G270600.1	WRKY	Chr08	54963551	54963669	119
EPIC350	A	B	F:CAACGGCAAGTGCCATTGCT	R:CGGAACTCTGATTACTTTCT	Gorai.009G066900.1	WRKY	Chr09	4769557	4770001	445
EPIC351	A	/	F:TGCAACAACACAGGAACCGT	R:GGCACTACCACCTCATCTTT	Gorai.009G180400.1	WRKY	Chr09	13898781	13898904	124
EPIC352	C	C	F:TCTTACGCTGCTACACTTAT	R:CAATCAAAGGTTCTCCTCAT	Gorai.009G214800.1	WRKY	Chr09	16695649	16695995	347
EPIC353	D	B	F:GCTGGAACTCTAATGACTCT	R:TTCCTCTAGCCGTTGCCACT	Gorai.009G214800.1	WRKY	Chr09	16696122	16696237	116
EPIC354	A	D	F:TGGTACTGACACCACTCTTT	R:CTCCTCCTCCTTCTACTACT	Gorai.011G037500.1	WRKY	Chr11	2808866	2808968	103
EPIC355	A	D	F:CTCGTGCATTTGTAATAGCT	R:CGCAAATATGGACAGAAAGT	Gorai.012G051500.1	WRKY	Chr12	6660813	6661615	803
EPIC356	A	D	F:CTGTGCCAATGCTTGCCGAT	R:GCTTAATTCTCCAAGCTTCT	Gorai.012G051500.1	WRKY	Chr12	6662568	6663132	565
EPIC357	D	/	F:AGTTGTCAAAGGCAATCCTT	R:CGTGTTTACGGACATTGCAT	Gorai.012G186000.1	WRKY	Chr12	35313541	35313701	161
EPIC358	A	D	F:GTGAGAAATGTCACTTTGCT	R:CCATCAATGCGTCCATTCAT	Gorai.001G040700.1	zinc finger	Chr01	3764737	3765228	492
EPIC359	D	C	F:CACCTACATCCTCTTCATCT	R:CTATCTTCCACTCCATCATT	Gorai.001G043700.1	zinc finger	Chr01	4131521	4131697	177
EPIC360	D	D	F:GATCTGCTTGATATGTGGTT	R:GCTGTGTATCTTTCCAATGT	Gorai.001G043700.1	zinc finger	Chr01	4132542	4132687	146
EPIC361	D	D	F:GCTTGTTACACTCTTGGCAT	R:GCTTTGGCCATTAACGACAT	Gorai.001G059100.1	zinc finger	Chr01	5834219	5834771	553
EPIC362	B	/	F:TGGAATTCGAAGCTGCTACT	R:AGGCTGGTCCTATTAGATAT	Gorai.001G078200.1	zinc finger	Chr01	8094861	8095813	953
EPIC363	B	/	F:CAGTACACCGAACATAAAGT	R:GTTGGAACTTACTCACTGGT	Gorai.001G093300.1	zinc finger	Chr01	10375163	10375795	633
EPIC364	/	C	F:GCGTGGAAGAGATATACACT	R:TATGCAGCATCTGTTTGGAT	Gorai.001G117500.1	zinc finger	Chr01	14104088	14104967	880
EPIC365	D	/	F:TACCTTCCTGCTTGACACGT	R:TAAGGTGGAAAGGTTACTGT	Gorai.001G178600.2	zinc finger	Chr01	26963723	26964127	405
EPIC366	D	/	F:CGAACGGAGAAAGTCTTGTT	R:CCGTCTAAGCTTCATGGAGT	Gorai.001G178600.2	zinc finger	Chr01	26964497	26965071	575
EPIC367	D	A	F:TCCGCATGTAATAAGGACAT	R:ATCATCCAAAGGACAGGAAT	Gorai.001G195600.1	zinc finger	Chr01	33632838	33632917	80
EPIC368	D	C	F:GAGACTTACACGATCTATGT	R:TCAAATGCCAAGCTTGTCAT	Gorai.001G259200.1	zinc finger	Chr01	53394755	53395291	537
EPIC369	D	D	F:GGCGCCAGTTGGACAAACTT	R:AGCTTGCTCGGTATGTAGGT	Gorai.001G264400.1	zinc finger	Chr01	54070242	54070565	324
EPIC370	D	/	F:ACGATTTGGCTTCACTCAAT	R:CCTGGATGATTCGAGTCGTT	Gorai.002G022300.1	zinc finger	Chr02	1557367	1557894	528
EPIC371	D	A	F:AGGCAATGCCATGCAACGTT	R:CCTCGATTCATATCGTATGT	Gorai.002G022300.1	zinc finger	Chr02	1558164	1558554	391
EPIC372	D	C	F:GATCTTCAGACGAGTTAGAT	R:GTCTCATCAAACCTTCGTTT	Gorai.002G025600.1	zinc finger	Chr02	1876971	1877233	263
EPIC373	D	/	F:CCACGTTGTGTATAATGAGT	R:CTCTTGGTCTTCCGCTTCGT	Gorai.002G027000.1	zinc finger	Chr02	2034354	2035305	952
EPIC374	D	/	F:TCACTACACTTCCTTCAAGT	R:GAGGTTATGCTGCTTGTTAT	Gorai.002G052500.1	zinc finger	Chr02	4638393	4639011	619
EPIC375	D	D	F:TCGCCTTCCACAAGTTCAGT	R:ACCATCTATCTAAGCATGCT	Gorai.002G081400.1	zinc finger	Chr02	10242693	10243030	338
EPIC376	/	/	F:CTTGCCAATTCAAGTCCAAT	R:GTCAAATGGAGATGTCCTCT	Gorai.002G124700.1	zinc finger	Chr02	18355421	18355522	102
EPIC377	D	C	F:GAAAGTAGGTGTACTGGTAT	R:CCTTCTTGGATGAGCTTGTT	Gorai.002G138100.1	zinc finger	Chr02	23471747	23472707	961
EPIC378	C	C	F:GAGGAATACAGATTGCGTTT	R:GACGATACTCACATTCACTT	Gorai.002G167900.1	zinc finger	Chr02	41715075	41716007	933
EPIC379	D	B	F:AATGTGGATTTCGACATCCT	R:TCGGAGTTGTTGCTTGAGTT	Gorai.002G167900.1	zinc finger	Chr02	41716119	41716637	519
EPIC380	D	D	F:CAAGCATCTTGGTGTTCAAT	R:GTGACTGTGGCCGTGTCTTT	Gorai.002G171100.1	zinc finger	Chr02	43126545	43126996	452
EPIC381	C	C	F:CGCACTGCGTGCCTTAATTT	R:CATCCTACTATGACCTGAAT	Gorai.002G172700.1	zinc finger	Chr02	43932824	43933045	222
EPIC382	C	C	F:ATAAAGGTCATCGGCAGATT	R:CTATTGGCTCTTTCTGCTTT	Gorai.002G211400.1	zinc finger	Chr02	55858180	55858723	544
EPIC383	/	/	F:TCTGCTACAACTTTGACCAT	R:GTGGTGATATTCCGAGCTAT	Gorai.002G211400.1	zinc finger	Chr02	55861317	55861478	162
EPIC384	/	/	F:TGCTGATGGTGGAAATCTTT	R:TGTTGGCAGAGAAGCACATT	Gorai.002G245500.1	zinc finger	Chr02	60955310	60956037	728
EPIC385	D	D	F:CTGGACAGATAAATTCGGTT	R:ACCATCTGGCAGCATGATTT	Gorai.002G245500.1	zinc finger	Chr02	60958658	60958753	96
EPIC386	D	/	F:TCCGTATGATATTGGTGCCT	R:CATATCCAGCAGAAGATACT	Gorai.002G257000.3	zinc finger	Chr02	61887824	61887925	102
EPIC387	D	/	F:AATCACCTCTGCATCTGGAT	R:CCACCGTTAAGAAGAAACGT	Gorai.003G016300.1	zinc finger	Chr03	1122780	1122868	89
EPIC388	D	D	F:GACAATCCATATGTCCGAAT	R:GTACAAATCTTGCACTCCTT	Gorai.003G031000.1	zinc finger	Chr03	2828079	2828893	815
EPIC389	D	D	F:AGTATTTCGCCGAGGAGCAT	R:TCATAATCTAGACCAGCTCT	Gorai.003G031000.1	zinc finger	Chr03	2829164	2829739	576
EPIC390	D	/	F:CTTGCAAGCTTCAAACGTGT	R:TCGCCTCTATAGAGCAACCT	Gorai.003G041600.1	zinc finger	Chr03	5052248	5052913	666
EPIC391	/	/	F:CTCCTCTGCCTTTAAATGTT	R:TGCCACGTTTGATATTCCTT	Gorai.003G141000.1	zinc finger	Chr03	40414801	40414961	161
EPIC392	D	/	F:CGGCAGTTCTGATAATCGAT	R:CGTTATCATTCTCCAATGCT	Gorai.003G150100.1	zinc finger	Chr03	41740518	41740628	111
EPIC393	/	/	F:TTCTTCCTTGGAAGCTCCTT	R:TCAGGTAACTTTCGAATCCT	Gorai.003G161000.1	zinc finger	Chr03	43001376	43001884	509
EPIC394	D	/	F:TTCTTCCTTGGAAGCTCCTT	R:TCCTATATGCTGTGGCAGAT	Gorai.003G161000.2	zinc finger	Chr03	43001376	43001908	533
EPIC395	D	D	F:TGTTTCTCGCTGAACCGCTT	R:GATCTCAAACGAGTCCGATT	Gorai.004G014600.1	zinc finger	Chr04	1029165	1029629	465
EPIC396	D	D	F:CGACTTCTTGAAGTTGTGTT	R:GCCTTAATCAAGAGGTCACT	Gorai.004G014600.1	zinc finger	Chr04	1030345	1030754	410
EPIC397	D	/	F:GGATGGCTTGCCGAAGAATT	R:CAAATGCGGCTTCTTATGTT	Gorai.004G032700.1	zinc finger	Chr04	2673312	2673629	318
EPIC398	D	D	F:GCTGCTGCTCAGTACATCAT	R:CGCATGTATATCTCCACCAT	Gorai.004G109200.1	zinc finger	Chr04	22659172	22659453	282
EPIC399	D	D	F:TGCTGCTGACATCTATGGCT	R:GAAAGCAGTCTGACCATACT	Gorai.004G109200.1	zinc finger	Chr04	22659595	22660255	661
EPIC400	D	B	F:CACCTGCACAGCTTGCTTCT	R:CAAGCAACCTTCTAGCATTT	Gorai.004G109200.1	zinc finger	Chr04	22660976	22661622	647
EPIC401	A	B	F:GATAATGCTGGAAGCACTTT	R:ACATCGAGCAGATTCCATAT	Gorai.004G197000.1	zinc finger	Chr04	51741266	51741372	107
EPIC402	D	/	F:ACATGTATGCACCAACAGAT	R:TCGGTAACCAATCTCCATTT	Gorai.004G240400.1	zinc finger	Chr04	57835426	57835806	381
EPIC403	D	/	F:CCGGCATTGATGGCAAGTTT	R:GAAGCAATGATGATGTTGCT	Gorai.004G240400.1	zinc finger	Chr04	57837785	57838188	404
EPIC404	B	B	F:ACCAGCTTCTTGTCGGCATT	R:GGAAAGGACCGATTTGATAT	Gorai.004G240800.1	zinc finger	Chr04	57870594	57870901	308
EPIC405	D	D	F:GTCTGCACGGAGGTTGATTT	R:GCTTTATCAACATCCGCAAC	Gorai.004G252900.1	zinc finger	Chr04	59027326	59027686	361
EPIC406	D	D	F:TGTAGCATGCTTGATTGGCT	R:CACACCGGTTCATTCTTGGT	Gorai.005G059300.1	zinc finger	Chr05	6171136	6171362	227
EPIC407	C	C	F:TGGCACTGCCACTAAACTTT	R:CTTGGCGTCTTTCATATTCT	Gorai.005G059300.1	zinc finger	Chr05	6174013	6174154	142
EPIC408	D	/	F:AAGGAACTGTACAGATGGTT	R:CCGCAGTTGCTTGGTTATTT	Gorai.005G059300.1	zinc finger	Chr05	6174316	6174793	478
EPIC409	D	B	F:TTTGGTCGGTTGCTTGACTT	R:GCAGAACTTACATCCTGTGT	Gorai.005G059300.1	zinc finger	Chr05	6174955	6175605	651
EPIC410	D	B	F:GGTCGGTTGCTTGACTTCGT	R:CTCCATTGCAGAACTTACAT	Gorai.005G059300.2	zinc finger	Chr05	6174959	6175611	653
EPIC411	D	B	F:GAAACACAGGAGCCTTTCTT	R:GCCTGGCTTAACTAAGTCTT	Gorai.005G066400.2	zinc finger	Chr05	7057666	7057890	225
EPIC412	A	D	F:ATGGAGGCCTCTACCTTGAT	R:TGATGTCAGATCTCTGCCAT	Gorai.005G080500.1	zinc finger	Chr05	9571312	9571708	397
EPIC413	D	D	F:CAGAGGAGTCTGCTAAATCT	R:AACCTTTCAGCCATATCCTT	Gorai.005G080500.1	zinc finger	Chr05	9574049	9574344	296
EPIC414	D	D	F:GATCTCAAACGAGTGCGCTT	R:GGTGCTCTCCAAATCTTCTT	Gorai.005G080500.1	zinc finger	Chr05	9574854	9575094	241
EPIC415	D	C	F:ATTGTAACAGCTGCAACTGT	R:GAAGGTTGTTCAGTAGTCTT	Gorai.005G112600.1	zinc finger	Chr05	21347715	21348428	714
EPIC416	D	B	F:TCCAGGCAAGCATGCTTTCT	R:TACCACCTCCGCATCAGGAT	Gorai.005G198100.1	zinc finger	Chr05	57264214	57264268	55
EPIC417	D	B	F:TTGCGACTGTGGCACAATTT	R:TCGCAGAAGGCTCTATGTGT	Gorai.005G198100.1	zinc finger	Chr05	57264684	57264774	91
EPIC418	C	C	F:AGCATATTCGACAGAAGGCT	R:CCTTCTCTGGCTTTAACTTT	Gorai.005G234300.1	zinc finger	Chr05	61652411	61653241	831
EPIC419	C	/	F:GAGAAATTGACAGTGAGGAT	R:TTGTTGGCAGACAGGTCCTT	Gorai.005G234300.1	zinc finger	Chr05	61653408	61653524	117
EPIC420	/	/	F:TGCCTGCAACCGCCTTTGTT	R:AAGAGTTTGCAATAGCATCC	Gorai.005G234300.1	zinc finger	Chr05	61653649	61653758	110
EPIC421	C	C	F:GGATCATCCTTGACAATACT	R:GGCGCCAGTTGAACAAACTT	Gorai.006G032800.3	zinc finger	Chr06	8499447	8499786	340
EPIC422	D	D	F:AGGTTAAACTGTGACAGACT	R:GGTGTCAATCGTATTGTTGT	Gorai.006G032800.3	zinc finger	Chr06	8501014	8501462	449
EPIC423	D	D	F:CTAGGCCTGCCAATTCGAAT	R:GCATATAATACGGACACTCT	Gorai.006G036900.1	zinc finger	Chr06	10158196	10158304	109
EPIC424	C	C	F:ATTCTGAATGGAGTGGACAT	R:GGAGCTAAATACGGATTACT	Gorai.006G036900.1	zinc finger	Chr06	10158608	10159007	400
EPIC425	D	A	F:GGAATTATACCAGGATCTCT	R:GTTGCTGTTGTCTTCACTCT	Gorai.006G037900.1	zinc finger	Chr06	10580973	10581457	485
EPIC426	B	B	F:TGAAGTTGTGCTTTACGTGT	R:ACCTTAGTCAAGAGGTTGTT	Gorai.006G123800.1	zinc finger	Chr06	37503965	37504903	939
EPIC427	D	/	F:AGGACTTCCATACGGACTAT	R:CACCTTTGCATTCTCCATTT	Gorai.006G123800.1	zinc finger	Chr06	37507034	37507117	84
EPIC428	B	C	F:CATGAATGCTGTCAGGCTTT	R:CCAATCACCTTCAGGAAGGT	Gorai.006G175000.1	zinc finger	Chr06	43325734	43326114	381
EPIC429	/	/	F:AGTACAAGAGAAAGACTCCT	R:CTCATAACTTGCTGACAGAT	Gorai.006G192700.1	zinc finger	Chr06	44977823	44978131	309
EPIC430	D	D	F:ATGGATCGGTTCGTCGCAAT	R:AAGCTTCCTCCTTGTGATAT	Gorai.006G229300.1	zinc finger	Chr06	47965993	47966520	528
EPIC431	/	/	F:AAACAAGCTTGACTGCTGCT	R:CCTGATTCAGTTTGCTTCTT	Gorai.006G239000.1	zinc finger	Chr06	48620279	48620358	80
EPIC432	A	B	F:CAAACACAAGCAGGAAATGT	R:CTGTGATTGCGGCAGAGTTT	Gorai.007G002600.1	zinc finger	Chr07	245894	246439	546
EPIC433	B	/	F:CAGGACATGCAGAAATGCTT	R:CCTTCCATCCATGTAAAGAT	Gorai.007G005400.1	zinc finger	Chr07	442771	442857	87
EPIC434	B	C	F:TTGCTGAGGTTTGCATCTTT	R:ATTACCTTGTCCTCTGCAAT	Gorai.007G005400.1	zinc finger	Chr07	443199	443716	518
EPIC435	D	D	F:TTCCTGAAGAACATGCAGTT	R:TGAGAGCGCTATCTGTTGCT	Gorai.007G005400.1	zinc finger	Chr07	444460	444568	109
EPIC436	C	/	F:TGAGCGATCATTCAATGGAT	R:CATCATCTCTAAGGTTGCTT	Gorai.007G005400.1	zinc finger	Chr07	446437	446512	76
EPIC437	B	/	F:AATCGACTTGCAAAGCCGGC	R:GTGTGAGCAGATGCTTTGAT	Gorai.007G041600.4	zinc finger	Chr07	2912884	2913405	522
EPIC438	B	D	F:GAAGCTTCCATTGCATGATT	R:TTGTGCGGTTGCTCAACTTT	Gorai.007G130300.2	zinc finger	Chr07	10470066	10470369	304
EPIC439	D	/	F:AGCCATGTCCTTTAGTCTCT	R:AGTCCATGCAAATGTACAGT	Gorai.007G130300.2	zinc finger	Chr07	10471160	10471356	197
EPIC440	/	/	F:CTCCACATTTGATCCAGAAT	R:AAGCATCTGGCTGATCGTCT	Gorai.007G130300.2	zinc finger	Chr07	10471518	10471602	85
EPIC441	/	/	F:TGCTGAGTTATGACGGCCAT	R:GAGTTCTGATGCACCTAGGT	Gorai.007G130300.2	zinc finger	Chr07	10476025	10476160	136
EPIC442	/	/	F:ATGGTGGAGTTGCACAAATT	R:CCGGCCATAAACTCTTGCTT	Gorai.007G180000.1	zinc finger	Chr07	16899894	16900103	210
EPIC443	B	/	F:GGTCACCTATGCTTTGAATT	R:AGAGATTCCGCATCATTCTT	Gorai.007G180000.1	zinc finger	Chr07	16901062	16901266	205
EPIC444	C	/	F:CTCTGTTATTGAGTGAAGCT	R:AAAGCAGCCAAGGATTTCAT	Gorai.007G189000.1	zinc finger	Chr07	18296282	18296357	76
EPIC445	D	D	F:GGCATTGCATTTCAAGGTTT	R:AAGTTCAGAGGCTGAAAGCT	Gorai.007G189000.1	zinc finger	Chr07	18296505	18296606	102
EPIC446	C	C	F:AAGGACTTCCGCATAAGCTT	R:TGGAGGACCGGAATCAATTT	Gorai.007G189000.1	zinc finger	Chr07	18298686	18298775	90
EPIC447	/	/	F:CTGCAGGAAATTTCTCTGTT	R:AAAGCAGCCAAGGATTTCAT	Gorai.007G189000.2	zinc finger	Chr07	18296279	18296357	79
EPIC448	C	C	F:GCCAAGAAGAAACGTAACCT	R:AATAACCTCTGCATCCGGAT	Gorai.007G205300.1	zinc finger	Chr07	21179296	21179391	96
EPIC449	D	B	F:GTGATTGTGGAACTGTGTTT	R:CCTCTCCTCTGCCAACACAT	Gorai.007G205300.1	zinc finger	Chr07	21179789	21179873	85
EPIC450	D	B	F:CAGCTTTGCCAATTCAAAGT	R:GATTCTTCCATGATAGGACT	Gorai.007G205300.1	zinc finger	Chr07	21180146	21180573	428
EPIC451	D	C	F:GAGAAAGCAACTGAGGAAAT	R:CCAACTTGACTGGACTTCTT	Gorai.007G276200.1	zinc finger	Chr07	47146986	47147445	460
EPIC452	D	D	F:GTTGTATGTAGGAATGTGCT	R:TAGGTGGTGATCTTCAACAT	Gorai.007G276200.1	zinc finger	Chr07	47147671	47148132	462
EPIC453	D	B	F:TAAGGTGGAAAGGTGTATGT	R:ACGCTCTATCTCAACACGTT	Gorai.007G276200.1	zinc finger	Chr07	47149311	47149934	624
EPIC454	/	/	F:TCCACCTTGATGAAGGAGAT	R:TTCCTCAAACTGCAAGAACT	Gorai.007G297700.1	zinc finger	Chr07	50830039	50830245	207
EPIC455	D	D	F:GAAACCTTCCAGGAACTCCT	R:GATAAAGCAATCACTTCTGC	Gorai.007G298600.1	zinc finger	Chr07	50982167	50982904	738
EPIC456	D	/	F:ATGTGACTGTGGCACCATTT	R:CTCGGCTTGCTTTGTTGTTT	Gorai.007G298600.1	zinc finger	Chr07	50983302	50983682	381
EPIC457	/	/	F:CTTCAGTTGTTGCTCCACTT	R:CAAATGGATTGCCTCCAGCT	Gorai.007G306800.1	zinc finger	Chr07	52034070	52034187	118
EPIC458	C	C	F:GTCTCCGCACTTGCCACTAT	R:GCTTAAACCAAAGCTTTGGT	Gorai.007G331700.1	zinc finger	Chr07	55452719	55453356	638
EPIC459	/	/	F:GCAGAGTAAAGCTCGGTCTT	R:CATATGCCTACATGTGACAT	Gorai.007G331700.1	zinc finger	Chr07	55453786	55454357	572
EPIC460	D	D	F:AGGAAGTGATTCAACCGAAT	R:CTAAATGGCAAGATGGACAT	Gorai.007G346500.1	zinc finger	Chr07	57466566	57466731	166
EPIC461	/	C	F:ATAGTAGGAGCATTCTTCCT	R:AGCCATGTTCCACTGAATAT	Gorai.008G009500.1	zinc finger	Chr08	1067690	1067793	104
EPIC462	/	/	F:GTTTCAAATGCAGCCATTGT	R:TCCATCCAAGAATAAGTGGT	Gorai.008G118100.1	zinc finger	Chr08	35355092	35355234	143
EPIC463	C	C	F:CTTTACAGCTACATCAAGCT	R:TCACTACTGCAGCAAACTAT	Gorai.008G149000.1	zinc finger	Chr08	40306788	40307065	278
EPIC464	C	C	F:CCATACTGGAGCTCTTTAAT	R:GAACGAGGCAGAACTAAATT	Gorai.008G149000.1	zinc finger	Chr08	40307243	40307840	598
EPIC465	/	/	F:AGCAACTGGTGTCAAATTGT	R:GATAGATGGCTCGTTGTGCT	Gorai.008G149000.1	zinc finger	Chr08	40312887	40313157	271
EPIC466	/	/	F:AAGCTGTGTACTTCCTTCCT	R:CAGGCATCAAGGATTCTTAT	Gorai.008G149000.1	zinc finger	Chr08	40313430	40313756	327
EPIC467	/	/	F:GAAGACCACTTATCTCCTCT	R:TCTTTGCTGCAGCACAACTT	Gorai.008G149000.1	zinc finger	Chr08	40314601	40315033	433
EPIC468	C	C	F:GGTCAAGTGATAAACCGAAT	R:TAGTAAACATGGCCAGGCCT	Gorai.008G149000.1	zinc finger	Chr08	40324795	40324894	100
EPIC469	B	/	F:GAAATACCTCTCAACTCAGT	R:TACACCTTCTGCTGCACATT	Gorai.008G157500.1	zinc finger	Chr08	42063626	42064276	651
EPIC470	B	C	F:GAAATACCTCTCAACTCAGT	R:GCGGCTCTTCCTCCTTCTTT	Gorai.008G157500.3	zinc finger	Chr08	42063626	42064291	666
EPIC471	B	C	F:GAAATACCTCTCAACTCAGT	R:GCGGCTCTTCCTCCTTCTTT	Gorai.008G157500.4	zinc finger	Chr08	42063626	42064288	663
EPIC472	D	D	F:TGGCTCCATGTGTTCTCAGT	R:GTGTGAGCAGATGGTTTGAT	Gorai.008G204400.1	zinc finger	Chr08	48989334	48989753	420
EPIC473	D	/	F:GTGGATTGACTGTCTTTCAT	R:TGACTATCATACCGGTACCT	Gorai.008G209200.1	zinc finger	Chr08	49487204	49487434	231
EPIC474	D	D	F:AGGTTCTTCAGCTCTATGTT	R:GCTGATGATTGGTACGACTT	Gorai.008G210800.1	zinc finger	Chr08	49687486	49687571	86
EPIC475	B	B	F:CAGCACGTCCGAACAGATTT	R:AAGCGGCTAGAAAGAGGATT	Gorai.008G210800.1	zinc finger	Chr08	49687787	49687867	81
EPIC476	D	B	F:CTGGAGCATATGAAGAATGT	R:TGAGGCGCTTCGTCTCAGTT	Gorai.008G210800.1	zinc finger	Chr08	49688575	49688735	161
EPIC477	D	D	F:ACCGATTGGTTGAAACACTT	R:GCTTTAACTGCACCATTTGT	Gorai.008G210800.1	zinc finger	Chr08	49689496	49689631	136
EPIC478	D	D	F:GTTATGCCTCCAGATGCTTT	R:CATTCCGAACTCCGCAAGAT	Gorai.008G233900.1	zinc finger	Chr08	52034132	52034317	186
EPIC479	/	/	F:CTCAGCTGGAAGAGGATAGT	R:CACCAGATGAATGACAACAT	Gorai.008G244300.1	zinc finger	Chr08	52962530	52962877	348
EPIC480	D	D	F:GACTGAATGTGGAACCGATT	R:CGAAAGGCAAATGCAACATT	Gorai.008G244300.1	zinc finger	Chr08	52963756	52963895	140
EPIC481	B	C	F:ACCTCGTTTCTTTGAGGAAT	R:GGATCGTTTATGTACTGGTT	Gorai.008G246900.1	zinc finger	Chr08	53112216	53112319	104
EPIC482	C	C	F:CTACAGTGTCTTTAGATGGT	R:ACCTTCATTGCAAGCATTGT	Gorai.008G246900.1	zinc finger	Chr08	53112609	53113026	418
EPIC483	C	C	F:CTCGCTCAATTGCCATTAGT	R:CTACTACAACACCATCTACT	Gorai.008G259800.2	zinc finger	Chr08	54121126	54121503	378
EPIC484	D	B	F:AACCAGCTCGATTTGAAGAT	R:TCCATCAAGCTGTTCGCCAT	Gorai.009G195000.1	zinc finger	Chr09	14990285	14990949	665
EPIC485	B	B	F:CATGCTGAGGAGCATTTCTT	R:TCACTGCATAAGGAACAGGT	Gorai.009G227600.2	zinc finger	Chr09	17850806	17851560	755
EPIC486	/	/	F:AGAAGACCATGTCGGATCTT	R:CTTTCAACTGGCCTAACATT	Gorai.009G227600.2	zinc finger	Chr09	17851912	17852781	870
EPIC487	D	/	F:CCAAGATTCCGCTTGGTGCT	R:GATCTTAAACGTGTGCGCTT	Gorai.009G253000.3	zinc finger	Chr09	20678996	20679336	341
EPIC488	D	D	F:AATTGCGAGGAATGATTCCT	R:TGGTAGCAGTTGTCTTTACT	Gorai.009G286000.1	zinc finger	Chr09	24323387	24323826	440
EPIC489	D	D	F:CAGGTATTGCATTTGCCTTT	R:TGTTCAAGTTGAGGAGCTTT	Gorai.009G313100.1	zinc finger	Chr09	29268803	29269195	393
EPIC490	D	/	F:CTTGGAAGGAAGAGATAGAT	R:CAGTCTTGGTACCTAAGAAT	Gorai.009G313100.1	zinc finger	Chr09	29269394	29269786	393
EPIC491	D	D	F:CAGGTAGCAAGGATCTTGGT	R:TTTGACGATGTCGTTCATGT	Gorai.009G313100.1	zinc finger	Chr09	29270347	29270925	579
EPIC492	D	/	F:GAAAGCGCGTGAAGAAATTT	R:GTACATGTAACTCGGTTCTT	Gorai.010G083200.1	zinc finger	Chr10	12311176	12311648	473
EPIC493	B	B	F:CTTAGTACCTGCAATGTGAT	R:TGGCGGTGATTCCACTGTCT	Gorai.010G083200.1	zinc finger	Chr10	12311767	12312671	905
EPIC494	D	D	F:CAACTGCCTACCGGATAAGT	R:CAAGGTTTGCGACAATTTGT	Gorai.010G083200.1	zinc finger	Chr10	12313013	12313138	126
EPIC495	B	/	F:CAGTCCATGGAACATGAAAT	R:GGAATGGATTTCTCAGGTTT	Gorai.010G240600.1	zinc finger	Chr10	61000411	61000553	143
EPIC496	B	B	F:CAGTGTTTGCTGTGCATTAT	R:ATGAGTTGAGCCATTTCCAT	Gorai.010G246900.7	zinc finger	Chr10	61550769	61551702	934
EPIC497	B	D	F:GCTGTCACACCATTAATGTT	R:TGTGAGAAATCTGGTTGGAT	Gorai.010G246900.7	zinc finger	Chr10	61551814	61552408	595
EPIC498	D	/	F:TGCTGCAATCTCCTTTGGTT	R:TTGGTGATTGGATCTGCACT	Gorai.011G098800.1	zinc finger	Chr11	10966313	10966894	582
EPIC499	D	/	F:TGCTGCAATCTCCTTTGGTT	R:TTGGTGATTGGATCTGCACT	Gorai.011G098800.2	zinc finger	Chr11	10966283	10966894	612
EPIC500	D	/	F:GAAACTATGCTGATCGTCTT	R:CTTGAGAGCAGCTTTAAAGT	Gorai.011G188700.1	zinc finger	Chr11	45130065	45130174	110
EPIC501	B	/	F:AAGTGTATAACACTGCCAGT	R:AGCCATTTCTCTACGTCTTT	Gorai.011G188700.1	zinc finger	Chr11	45130333	45130440	108
EPIC502	/	/	F:CAACTCTACAGATGGTTCCT	R:TGCAGAAGATGATGGAGATT	Gorai.011G188700.1	zinc finger	Chr11	45130602	45131064	463
EPIC503	D	/	F:TTGTCCGGCTGCTTGACTTT	R:GCAAAGCTTACATCCTGTGT	Gorai.011G188700.1	zinc finger	Chr11	45131223	45131967	745
EPIC504	D	D	F:ACCATTGTTCTGCTTGCTTT	R:GATCTTAAGCGTGTTCGGTT	Gorai.011G214100.1	zinc finger	Chr11	51470305	51470782	478
EPIC505	D	/	F:CGGTAATCTTTCAGCCATTT	R:AAAGCAGCAAAGGAAGTCAT	Gorai.011G214100.1	zinc finger	Chr11	51471166	51472151	986
EPIC506	B	D	F:TGCCTTGCCAGTAAGTTCTT	R:GGTCTAAGCGAAGAAATTGT	Gorai.011G214100.1	zinc finger	Chr11	51472299	51472607	309
EPIC507	/	/	F:TGAAGGCAAAGAGAATCCAT	R:ATTTGGTAGTGGTGCTAGTT	Gorai.011G214100.2	zinc finger	Chr11	51474747	51474826	80
EPIC508	/	/	F:AACACCTTCCATTGATGAGT	R:TTGCTTCAAATGCAGCCATT	Gorai.011G279100.1	zinc finger	Chr11	61122383	61123226	844
EPIC509	D	/	F:CAGTGTGCTGAAGCCTGGTT	R:TGGATCCACAAATCTCACAT	Gorai.013G020500.1	zinc finger	Chr13	1420323	1421091	769
EPIC510	/	/	F:CCTCTTGGAAACTAAATGGT	R:GTTCGTGACAAGAGCTGCGT	Gorai.013G106900.1	zinc finger	Chr13	23137413	23138011	599
EPIC511	/	/	F:CAGATAGAAGAGCACTGAAT	R:TCCAAGGAAGTTCCAATGTT	Gorai.013G146500.1	zinc finger	Chr13	40271284	40271438	155
EPIC512	/	/	F:TGGCCTCATTCTTCCGGTTT	R:ACACGAAGTCGCCTATGGCT	Gorai.013G146500.1	zinc finger	Chr13	40276775	40277498	724
EPIC513	D	D	F:TAGGTGGTGATCTTCAACAT	R:GTTGTATGTAGGAATGTGCT	Gorai.013G187600.1	zinc finger	Chr13	48826846	48827178	333
EPIC514	D	/	F:TGGTCGTATGCTGGCTATAT	R:TGAGGATGTACCTGTGTTCT	Gorai.013G187600.1	zinc finger	Chr13	48828110	48828250	141
EPIC515	D	A	F:GCTTGTCCTATTCTCTTGTT	R:CCGATCATGGAAAGCTCAAT	Gorai.013G187600.1	zinc finger	Chr13	48828395	48828655	261
EPIC516	D	/	F:GGTATAGATTTCTCTGGACT	R:CACCACCTTGAGAAGCTATT	Gorai.013G222000.1	zinc finger	Chr13	54186494	54186680	187
EPIC517	D	B	F:TATTCTTGGCCGTACAAACT	R:CCATGACATATGCAAAGCCT	Gorai.013G232700.2	zinc finger	Chr13	55114713	55115546	834
EPIC518	D	D	F:CTGCTGACGTAAATGGCTAT	R:GCAGTCTGACCATATTGTGT	Gorai.013G236500.1	zinc finger	Chr13	55449117	55449388	272
EPIC519	B	/	F:TACACCTGCACAGCTTGCTT	R:CATGCAACCTTCGAGTATTT	Gorai.013G236500.1	zinc finger	Chr13	55450007	55450124	118
EPIC520	C	/	F:TTGTTGTTTCACAGGCTACT	R:TCGTCGTTATATTCCGAGAT	Gorai.013G236500.1	zinc finger	Chr13	55451632	55451707	76
EPIC521	C	C	F:AGATTCAGGTCCTTTCCTAT	R:CTTCAAGACCTTCAACAGAT	Gorai.013G250800.1	zinc finger	Chr13	56846115	56846903	789
EPIC522	B	/	F:GTTGAAGGTCGCCACTGTCT	R:CCTGTCATTTCACTTGCAAT	Gorai.001G049000.1	MIP	Chr01	4659224	4659307	84
EPIC523	/	D	F:AAGTTCGCCACTAGTGGCCT	R:ATAGTCCGAAAGCTGGTACT	Gorai.002G245900.1	MIP	Chr02	61005292	61005778	487
EPIC524	B	D	F:AAGTTCGCCACTAGTGGCCT	R:ATGATAGTCCGAAAGCTGGT	Gorai.002G245900.2	MIP	Chr02	61005296	61005782	487
EPIC525	B	D	F:TTACTGTACTGCCGGCATTT	R:TAAGTGACAGTTTCCTTGCT	Gorai.004G212800.1	MIP	Chr04	54573528	54573630	103
EPIC526	B	B	F:TAAGAGAAATGCCAGAGACT	R:ATCGGAAGTGGAGCCAAGAT	Gorai.004G212800.1	MIP	Chr04	54573930	54574725	796
EPIC527	B	B	F:ATTGGTGGTAGAATGCAGCT	R:TTACAACAAAGAGAAGGCCT	Gorai.009G107200.1	MIP	Chr09	7769152	7769254	103
EPIC528	B	/	F:ATGAACACAGCGAATCCAAT	R:CTAAGAGGAATGCAAGAGAT	Gorai.009G107200.1	MIP	Chr09	7769396	7769516	121
EPIC529	B	D	F:GGATGAGTGACACCTTGCGT	R:ACTGCACCGCTGGTATCTCT	Gorai.009G107200.1	MIP	Chr09	7769813	7769894	82
EPIC530	B	/	F:CAAGAGGAATGCAAGAGACT	R:ATAGTGGCTAAGTGAACCAT	Gorai.009G418100.1	MIP	Chr09	64979333	64979411	79
EPIC531	B	/	F:CTTCAACCAGGACAAGATAT	R:AGATTGCGGCAATGGCAGCT	Gorai.009G418100.1	MIP	Chr09	64979553	64979646	94
EPIC532	C	D	F:TGCCTAACACCTCTGCCATT	R:CTCCTCCTACTTCATCAGCT	Gorai.011G035800.1	MIP	Chr11	2697992	2698079	88
EPIC533	B	D	F:AAACGACTGCGTTCCATGCT	R:AAGTTCTCAACCGGTGGAAT	Gorai.013G265400.1	MIP	Chr13	57822739	57823364	626
EPIC534	C	/	F:AGACCGTGGATAGGAACTGT	R:AAGGCTGTCACTGGTGGTTT	Gorai.003G064000.1	MIP	Chr03	12306865	12306976	112
EPIC535	C	D	F:TGCATCAGTTGTCAACTTGT	R:CGTTGGCTCTGCCATTGCTT	Gorai.003G064000.1	MIP	Chr03	12307228	12307314	87
* A, B and C means did not PCR products in G. raimondii, G. herbaceum var. africanum and both, respectively. D and / means polymorphic and monomorphic markers, respectively.
** A, B and C means did not PCR products in Hai7124, TM-1 and both, respectively. D and / means polymorphic and monomorphic markers, respectively.
