# Supplementary material for: Identification of genes related to salt stress tolerance using intron-length polymorphic markers, association mapping and virus-induced gene silencing in cotton
Source: Sci Rep. 2017 Apr 3;7:528. doi: 10.1038/s41598-017-00617-7 (PMC5428780; doi:10.1038/s41598-017-00617-7)
Supplement: Supplementary file 7 — Dataset 6 [file 41598_2017_617_MOESM7_ESM.xls]

## Sheet: Sheet1
Dataset S6 Primers information used for real-time PCR and construction of VIGS vectors.
Marker/Gene	PP No.	VIGS primer sequences(5’-3’)	Enzyme	Silenced segment	Silenced length (bp)	PP No.	Real-time PCR primer sequences(5’-3’)	Expected length (bp)
C1, EPIC50	S2815F	CGGAATTCAAGCGAAAACACGAAGCTG	EcoRI	AAGCGAAAACACGAAGCTGAGTCCATGGACATTCCCAGATTTATCCCAATCAACGAGTCTCGTCGAAGTTCAACTCGACAACACCAACTTATACGGCACTTTACCCGATGTGTTCCAATCTTTGAACAGTTTACAAAGCATAAGGCTGTCTTACAACAACTTGAACGGCACATTGCCGGCTTCTCTCGCCGGTTCAATGATTCAAAATCTTTGGATCAACAATCAGAATGTTGGGTTCACAGGTACTTTAGATGTTTTATCTAACATGACAGATTTGCTTCAAGTTTGGGTTCATAAAAACATGTTCACTGGTCAGATCCCAGATTTGTCTAAATCTATGGGTATCTTTGATATTCAGCTTAGAGAAAACTTATTGACCGGCCCAGTTCCGGG	393	S2787F	AACTCGTTCACCTCGGTCAC	93
	S2815R	GCTCTAGACCCGGAACTGGGCCGGTCAATAAG	XbaI			S2787R	CCATGGACTCAGCTTCGTGT
C2, EPIC66	S2750F	CGGAATTCGATTCCTCAGACCGATGTGC	EcoRI	GATTCCTCAGACCGATGTGCTTCGAGGGTTCCCGGAAAGCTCTTTTTTACATAACTCAGGTCTTTGCGGCAATCCTATAAAGAAGCAATGCCCAGTTCCGCCTGCCCCATCACCATCGCCATCGCACAGCGGTAAAAAGAGTAGTTTTGAAACACGGGGTTTGGTTTTCATTATCGCTGTCTCTGTCCTGGTTCCTTGCCTAGTTATTTTCGTCTTCTTATGGTATTATAAGAGAAGGCATAGAAAAGAAACAGCCAAAAACTCAGAACTAGGAGAAACTGCTATAGAGTTGGAAACTAAGAAAATGAATGCTTCTCAAAGGGCATTGGATCCAGAAAGAACAGCTGAATTAGAATTTTTTGAGAAGAGTATACCAGCTTTTGACTTGGATGATTTGCT…	422	S2788F	CAACTGCAGAGCCTGAAGGA	136
	S2750R	GCTCTAGACCAGAACTTCAGCCGATGCC	XbaI			S2788R	CATCGGTCTGAGGAATCGGG
C3, EPIC274	S2753F	CGGAATTCAATCCCAATCTGACACACCG	EcoRI	AATCCCAATCTGACACACCGAATTTCGAGGATGAATGCAATTCGGAGAGCACGGAGGATGGTACTGGCTTGTTTAACTCGGAAAGAATATATTTGGATGGCCAGAAACGAGCGAGCTATGATCAGATGTTGCATTGTCATAATGGTACATCAGGCCAAGAATACGAAGCAATTGTGTTTCCTCAAGTTCCTGAGCATCAAACAAACAGAGATGTCATTGACGAAGCGAACATCGATAAGTATTTCCCGGACAGATTGTTCAGAACTGTCAGTGATTTAAGTTTATCTATGTTAGAGACCGAAGACACAAGCCGGTTAGAACTACAACAAGTCCAGCTCTTCGAACACATAGCACCGAACTATAGAAGGAGTAAAAGCTCAACTCGTATGAAGCAAGAAA…	430	S2824F	CTGTCAGTGATTTAAGTTTATCTA	140
	S2753R	GCTCTAGATGTGAGTCCAGTTTTTCCCTTC	XbaI			S2824R	AGTCCTTTCTTGCTTCATAC
C4, EPIC356	S2755F	CGGAATTCCTCGATTACCCCACGCTTCA	EcoRI	CTCGATTACCCCACGCTTCAATGGATGGTTCATTTATGGAGGTGGGTTTTAAAGATGGAGGTGAAAAAAGCCCTGGGTTTAAGCACAACCGACCTTTGAATTTTGACTCTCCTTTGTTCACTGCGCCTACTGGGCTAACCCCTTCTGGTTTGCTTAATTCTCCAAGCTTCTTTTGTCTTTCTCCTCAGAGTCCTTTTGGAATATCCCATCGGCAAGCATTGGCACAGGTTACAGCTCAAGCTGCCCTAGCACAATCTCAAGTTCATCCACAAACCGAATATCAAGCGTTGACGGTATCAGCTCCTTCGGAGTCATTGATCCGTCATCCGTCCTTCACTCC	340	S2764F	ACAAGGTTGTGGCTGAGAA	136
	S2755R	GCTCTAGAGGAGTGAAGGACGGATGACG	XbaI			S2764R	TGGCTGCTTTAAGAGGTG
C5, EPIC531	S2757F	CGGAATTCATTGAGGGCATCGGGTGCTAAAGC	EcoRI	ATTGAGGGCATCGGGTGCTAAAGCTCTGGGATCCTTCAGGAGCAGCTCTGCCATGTAAAATATGTTGAAGCAAGAATTGTGCAGCCATGAGTTCAAAGTAAAGGCTGGCATGCTTGGATGAATGAAATGAAGTTTTCTTCAGACCATTGAATTTGTAAAGAATAATCAAAGTGTAATGCTTCTTCTCTATGCATGTGGCAC	201	S2766F	AACAAAGGCTGTAATCCAAGC	105
	S2757R	GCTCTAGAGTGCCACATGCATAGAGAAGAAGC	XbaI			S2766R	GTGGAGGATCATGGTAGTC
C6, EPIC309	S2754F	CGGAATTCCCTACAGACAGGGGCAGAGC	EcoRI	CCTACAGACAGGGGCAGAGCAACTCCGTTACAAAACTTGCGCCTCCCCTCCACACGGCCTCACCACCGTCGGTTGCCGTTTCCTCGCCTGCTCTCAACTTCGTGACCCCTCCGCCACCTCCGGTCACCTCCTTTATTGGTCTTGGTCCAAGCCTCAAGCCCAAGTTAAAAGCTTTCCCGTTGAACCCATTAAACCGCTTATTGCTAATAGCGATGGTACTTACATAGTTGGTGGAGGTTCATCAGGTG	248	S2807F	GGTTGCTGGGACCTACAGAC	119
	S2754R	GCTCTAGACACCTGATGAACCTCCACCA	XbaI			S2807R	GGGTCACGAAGTTGAGAGCA
C7, EPIC211	S2816F	CGGAATTCACATCTTTTGAGCTTGAATCTTAAC	EcoRI	ACATCTTTTGAGCTTGAATCTTAACGTAATCAGTAGGATGGTGTTTGGGAAAAAATACACGGAGAGAACCGGCGAAAGCGAGATTGTGACCCCAAACGAGTTCAACGAGATGCTGAATGAGTTGTTCTTTCTTAATGGGGTGTTGGACATCGGTGACTCGATCCCTTGGCTCAGTTTCCTGGATTTGCAAGGCTATATAAAGAGAATGAAGGCCTTGAGCAAGAAATTCGATAGGTTCTTGGAGCATGTGTTGGATGAACACAACGCGAGGAGAAAAAGGGTG	283	S2803F	AGAATGGGCAATCTCGGAGC	160
	S2816R	GCTCTAGACACCCTTTTTCTCCTCGCGTTG	XbaI			S2803R	GTGCAACCGCATTGTTTCCT
C8, EPIC477	S2756F	CGGAATTCATGCCCGAAAGACCTGTTAC	EcoRI	ATGCCCGAAAGACCTGTTACGACGCCGTGCGGGCACAATTTCTGTTTGAAGTGTTTCAACCAATCGGTTCGACAAGGGAAGCGAAATTGTGCCTTGTGTCGTAAACCGATACCTGCGGCGATGGCAAATCAACCTCGTATCAACCTTACGCTTGTGTCTGCCATCCGAATGGCAAAGATGTTGAAATCGAGTGGTGCTGGTGAAGGGTCTTCACAGGTTTATGAATATGTTCACAATCAAGATAGACCAGACAAGGCTTATACTACGGAGAGGGCAAAAAGGAAAGGGATGGCCAATGCTGCAAGCGGTCGGATCTTTGTCACGATTCCAACAGATCATTTTGGTCCGATACTGGCCGAAAATGAACCGGTGAGGAACCGAGGAGTGCTTGTCGGAGAC…	416	S2811F	GATTACTTGGGTTGCCCCGA	159
	S2756R	GCTCTAGAAACCTACCCCCCCAAGTGTC	XbaI			S2811R	CGTCAGTGACTTGTCAGCCT
C9, EPIC109	S2751F	CGGAATTCCGCGCCAATCACTAGCAGAA	EcoRI	CGCGCCAATCACTAGCAGAAGTTTTCCCACATGTTCATCCATTGGCCATTGATCTCATTGACAGAATGTTGACATTTGATCCGACCAGAAGGATTACTGTTGAAGAAGCATTGGCACATCCTTACCTCGAAAGATTACACGACATATCTGATGAACCAGTCTGCCCCGAACCGTTTTCTTTCGACTTTGAGCGGCAACCATTGGGAGAAGAACAGATGAAGGACATGATTTACCAAGAGGCCTTGGCTCTGAATCCAACTTATGCTTAACGAAATATAGTTCTATCTTCTAAATCCGTCATTTCAAGTAATGATTTCTACAATACCTTGTGGTGGCTGATACAGGCCGGTGGATTGCGGATTGAAAGA	368	S2801F	TGATACAGGCCGGTGGATTG	124
	S2751R	GCTCTAGATCTTTCAATCCGCAATCCAC	XbaI			S2801R	TGGACTGACCTCGTGAAAGC
GhTub1, Tubulin 1							CCGTAAACCTTATTCCATTCCC
							AAGACCGCTGATGCTGTGAG
GhHis3, Histone 3							GAAGCCTCATCGATACCGTC
							CTACCACTACCATCATGG
